# Supplementary material for: CIITA-Transduced Glioblastoma Cells Uncover a Rich Repertoire of Clinically Relevant Tumor-Associated HLA-II Antigens
Source: Mol Cell Proteomics. 2021 Jan 6;20:100032. doi: 10.1074/mcp.RA120.002201 (PMC8724627; doi:10.1074/mcp.RA120.002201)
Supplement: Supplementary Table 1 [file mmc1.xlsx]

## Sheet: Experimental design HLA peptido
Supplementary Table 1:
	Number of cells (x106)	HLA-II peptidomic sample name	Raw file name	HLA-I peptidomic sample name	Raw file name
HROG17-CIITA	100x106	HROG17_CIITA_HLAIIp_3_R2	20180316_QE_HFX_LC2_HLAIIp_JMI_SA_HROG17_CIITA_3_R2	HROG17_CIITA_HLAIp_3_R2	20180504_QEh1_LC1_QC_JMI_HLAIp_HROG17_CIITA_3_R2
		HROG17_CIITA_HLAIIp_3_R1	20180316_QE_HFX_LC2_HLAIIp_JMI_SA_HROG17_CIITA_3_R1	HROG17_CIITA_HLAIp_3_R1	20180504_QEh1_LC1_QC_JMI_HLAIp_HROG17_CIITA_3_R1
	100x106	HROG17_CIITA_HLAIIp_2_R2	20180316_QE_HFX_LC2_HLAIIp_JMI_SA_HROG17_CIITA_2_R2	HROG17_CIITA_HLAIp_2_R2	20180504_QEh1_LC1_QC_JMI_HLAIp_HROG17_CIITA_2_R2
		HROG17_CIITA_HLAIIp_2_R1	20180316_QE_HFX_LC2_HLAIIp_JMI_SA_HROG17_CIITA_2_R1	HROG17_CIITA_HLAIp_2_R1	20180504_QEh1_LC1_QC_JMI_HLAIp_HROG17_CIITA_2_R1
	100x106	HROG17_CIITA_HLAIIp_1_R2	20180316_QE_HFX_LC2_HLAIIp_JMI_SA_HROG17_CIITA_1_R2	HROG17_CIITA_HLAIp_1_R2	20180504_QEh1_LC1_QC_JMI_HLAIp_HROG17_CIITA_1_R2
		HROG17_CIITA_HLAIIp_1_R1	20180316_QE_HFX_LC2_HLAIIp_JMI_SA_HROG17_CIITA_1_R1	HROG17_CIITA_HLAIp_1_R1	20180504_QEh1_LC1_QC_JMI_HLAIp_HROG17_CIITA_1_R1
HROG17	75x106	HROG17_HLAIIp_2_R2	20180316_QE_HFX_LC2_HLAIIp_JMI_SA_HROG17_2_R2	HROG17_HLAIp_2_R2	20180504_QEh1_LC1_QC_JMI_HLAIp_HROG17_2_R2
		HROG17_HLAIIp_2_R1	20180316_QE_HFX_LC2_HLAIIp_JMI_SA_HROG17_2_R1	HROG17_HLAIp_2_R1	20180504_QEh1_LC1_QC_JMI_HLAIp_HROG17_2_R1
	75x106	HROG17_HLAIIp_1_R2	20180316_QE_HFX_LC2_HLAIIp_JMI_SA_HROG17_1_R2	HROG17_HLAIp_1_R2	20180504_QEh1_LC1_QC_JMI_HLAIp_HROG17_1_R2
		HROG17_HLAIIp_1_R1	20180316_QE_HFX_LC2_HLAIIp_JMI_SA_HROG17_1_R1	HROG17_HLAIp_1_R1	20180504_QEh1_LC1_QC_JMI_HLAIp_HROG17_1_R1
HROG02-CIITA	100x106	HROG02_CIITA_HLAIIp_3_R2	20180316_QE_HFX_LC2_HLAIIp_JMI_SA_HROG02_CIITA_3_R2	NA	NA
		HROG02_CIITA_HLAIIp_3_R1	20180316_QE_HFX_LC2_HLAIIp_JMI_SA_HROG02_CIITA_3_R1	NA	NA
	100x106	HROG02_CIITA_HLAIIp_2_R2	20180316_QE_HFX_LC2_HLAIIp_JMI_SA_HROG02_CIITA_2_R2	HROG02_CIITA_HLAIp_2_R2	20180504_QEh1_LC1_QC_JMI_HLAIp_HROG02_CIITA_2_R2
		HROG02_CIITA_HLAIIp_2_R1	20180316_QE_HFX_LC2_HLAIIp_JMI_SA_HROG02_CIITA_2_R1	HROG02_CIITA_HLAIp_2_R1	20180504_QEh1_LC1_QC_JMI_HLAIp_HROG02_CIITA_2_R1
	100x106	HROG02_CIITA_HLAIIp_1_R2	20180316_QE_HFX_LC2_HLAIIp_JMI_SA_HROG02_CIITA_1_R2	HROG02_CIITA_HLAIp_1_R2	20180504_QEh1_LC1_QC_JMI_HLAIp_HROG02_CIITA_1_R2
		HROG02_CIITA_HLAIIp_1_R1	20180316_QE_HFX_LC2_HLAIIp_JMI_SA_HROG02_CIITA_1_R1	HROG02_CIITA_HLAIp_1_R1	20180504_QEh1_LC1_QC_JMI_HLAIp_HROG02_CIITA_1_R1
HROG02	50x106	HROG02_HLAIIp_1_R2	20180316_QE_HFX_LC2_HLAIIp_JMI_SA_HROG02_1_R2	HROG02_HLAIp_1_R2	20180504_QEh1_LC1_QC_JMI_HLAIp_HROG02_R2
		HROG02_HLAIIp_1_R1	20180316_QE_HFX_LC2_HLAIIp_JMI_SA_HROG02_1_R1	HROG02_HLAIp_1_R1	20180504_QEh1_LC1_QC_JMI_HLAIp_HROG02_R1
RA-CIITA	90x106	RA_CIITA_HLAIIp_1_R1	20180116_QEh1_LC1_HLAIIp_SA_JMI_RA_CIITA_1_R1	RA_CIITA_HLAIp_1_R1	20180205_QEh1_LC1_HLAIp_SA_JMI_RA_CIITA_1_R1
		RA_CIITA_HLAIIp_1_R2	20180116_QEh1_LC1_HLAIIp_SA_JMI_RA_CIITA_1_R2	RA_CIITA_HLAIp_1_R2	20180205_QEh1_LC1_HLAIp_SA_JMI_RA_CIITA_1_R2
	90x106	RA_CIITA_HLAIIp_2_R1	20180116_QEh1_LC1_HLAIIp_SA_JMI_RA_CIITA_2_R1	RA_CIITA_HLAIp_2_R1	20180205_QEh1_LC1_HLAIp_SA_JMI_RA_CIITA_2_R1
		RA_CIITA_HLAIIp_2_R2	20180116_QEh1_LC1_HLAIIp_SA_JMI_RA_CIITA_2_R2	RA_CIITA_HLAIp_2_R2	20180205_QEh1_LC1_HLAIp_SA_JMI_RA_CIITA_2_R2
	90x106	RA_CIITA_HLAIIp_3_R1	20180116_QEh1_LC1_HLAIIp_SA_JMI_RA_CIITA_3_R1	RA_CIITA_HLAIp_3_R1	20180205_QEh1_LC1_HLAIp_SA_JMI_RA_CIITA_3_R1
		RA_CIITA_HLAIIp_3_R2	20180116_QEh1_LC1_HLAIIp_SA_JMI_RA_CIITA_3_R2	RA_CIITA_HLAIp_3_R2	20180205_QEh1_LC1_HLAIp_SA_JMI_RA_CIITA_3_R2
	60x106	RA_CIITA_HLAIIp_4_R1	20180116_QEh1_LC1_HLAIIp_SA_JMI_RAx_CIITA_1_R1	RA_CIITA_HLAIp_4_R1	20180206_QEh1_LC1_HLAIp_SA_JMI_RAx_CIITA_1_R1
		RA_CIITA_HLAIIp_4_R2	20180116_QEh1_LC1_HLAIIp_SA_JMI_RAx_CIITA_1_R2	RA_CIITA_HLAIp_4_R2	20180206_QEh1_LC1_HLAIp_SA_JMI_RAx_CIITA_1_R2
	60x106	RA_CIITA_HLAIIp_5_R1	20180116_QEh1_LC1_HLAIIp_SA_JMI_RAx_CIITA_2_R1	RA_CIITA_HLAIp_5_R1	20180206_QEh1_LC1_HLAIp_SA_JMI_RAx_CIITA_2_R1
		RA_CIITA_HLAIIp_5_R2	20180116_QEh1_LC1_HLAIIp_SA_JMI_RAx_CIITA_2_R2	RA_CIITA_HLAIp_5_R2	20180206_QEh1_LC1_HLAIp_SA_JMI_RAx_CIITA_2_R2
	60x106	RA_CIITA_HLAIIp_6_R1	20180116_QEh1_LC1_HLAIIp_SA_JMI_RAx_CIITA_3_R1	RA_CIITA_HLAIp_6_R1	20180206_QEh1_LC1_HLAIp_SA_JMI_RAx_CIITA_3_R1
		RA_CIITA_HLAIIp_6_R2	20180116_QEh1_LC1_HLAIIp_SA_JMI_RAx_CIITA_3_R2	RA_CIITA_HLAIp_6_R2	20180206_QEh1_LC1_HLAIp_SA_JMI_RAx_CIITA_3_R2
RA	75x106	RA_HLAIIp_1_R1	20180116_QEh1_LC1_HLAIIp_SA_JMI_RA_1_R1	RA_HLAIp_1_R1	20180205_QEh1_LC1_HLAIp_SA_JMI_RA_1_R1
		RA_HLAIIp_1_R2	20180116_QEh1_LC1_HLAIIp_SA_JMI_RA_1_R2	RA_HLAIp_1_R2	20180205_QEh1_LC1_HLAIp_SA_JMI_RA_1_R2
	75x106	RA_HLAIIp_2_R1	20180116_QEh1_LC1_HLAIIp_SA_JMI_RA_2_R1	RA_HLAIp_2_R1	20180205_QEh1_LC1_HLAIp_SA_JMI_RA_2_R1
		RA_HLAIIp_2_R2	20180116_QEh1_LC1_HLAIIp_SA_JMI_RA_2_R2	RA_HLAIp_2_R2	20180205_QEh1_LC1_HLAIp_SA_JMI_RA_2_R2
	75x106	RA_HLAIIp_3_R1	20180116_QEh1_LC1_HLAIIp_SA_JMI_RA_3_R1	RA_HLAIp_3_R1	20180205_QEh1_LC1_HLAIp_SA_JMI_RA_3_R1
		RA_HLAIIp_3_R2	20180116_QEh1_LC1_HLAIIp_SA_JMI_RA_3_R2	RA_HLAIp_3_R2	20180205_QEh1_LC1_HLAIp_SA_JMI_RA_3_R2
	60x106	RA_HLAIIp_4_R1	20180116_QEh1_LC1_HLAIIp_SA_JMI_RAx_1_R1	RA_HLAIp_4_R1	20180206_QEh1_LC1_HLAIp_SA_JMI_RAx_1_R1
		RA_HLAIIp_4_R2	20180116_QEh1_LC1_HLAIIp_SA_JMI_RAx_1_R2	RA_HLAIp_4_R2	20180206_QEh1_LC1_HLAIp_SA_JMI_RAx_1_R2
	60x106	RA_HLAIIp_5_R1	20180116_QEh1_LC1_HLAIIp_SA_JMI_RAx_2_R1	RA_HLAIp_5_R1	20180206_QEh1_LC1_HLAIp_SA_JMI_RAx_2_R1
		RA_HLAIIp_5_R2	20180116_QEh1_LC1_HLAIIp_SA_JMI_RAx_2_R2	RA_HLAIp_5_R2	20180206_QEh1_LC1_HLAIp_SA_JMI_RAx_2_R2
	60x106	RA_HLAIIp_6_R1	20180116_QEh1_LC1_HLAIIp_SA_JMI_RAx_3_R1	RA_HLAIp_6_R1	20180206_QEh1_LC1_HLAIp_SA_JMI_RAx_3_R1
		RA_HLAIIp_6_R2	20180116_QEh1_LC1_HLAIIp_SA_JMI_RAx_3_R2	RA_HLAIp_6_R2	20180206_QEh1_LC1_HLAIp_SA_JMI_RAx_3_R2
