# Supplementary material for: CIITA-Transduced Glioblastoma Cells Uncover a Rich Repertoire of Clinically Relevant Tumor-Associated HLA-II Antigens
Source: Mol Cell Proteomics. 2021 Jan 6;20:100032. doi: 10.1074/mcp.RA120.002201 (PMC8724627; doi:10.1074/mcp.RA120.002201)
Supplement: Supplementary Table 2 [file mmc2.xlsx]

## Sheet: Proteomics LFQ filtered RA HRGO
Supplementary Table 2:
Protein IDs	Majority protein IDs	Protein names	Gene names	Mol. weight [kDa]	Q-value	Score	HROG02_24H_CTRL_1	HROG02_24H_CTRL_2	HROG02_24H_CTRL_3	HROG02_24H_IFN_1	HROG02_24H_IFN_2	HROG02_24H_IFN_3	HROG02_48H_CTRL_1	HROG02_48H_CTRL_2	HROG02_48H_CTRL_3	HROG02_48H_IFN_1	HROG02_48H_IFN_2	HROG02_48H_IFN_3	HROG02_72H_CTRL_1	HROG02_72H_CTRL_2	HROG02_72H_CTRL_3	HROG02_72H_IFN_1	HROG02_72H_IFN_2	HROG02_72H_IFN_3	HROG02_CIITA_1	HROG02_CIITA_2	HROG02_CIITA_3	HROG17_24H_CTRL_1	HROG17_24H_CTRL_2	HROG17_24H_CTRL_3	HROG17_24H_IFN_1	HROG17_24H_IFN_2	HROG17_24H_IFN_3	HROG17_48H_CTRL_1	HROG17_48H_CTRL_2	HROG17_48H_CTRL_3	HROG17_48H_IFN_1	HROG17_48H_IFN_2	HROG17_48H_IFN_3	HROG17_CIITA_1	HROG17_CIITA_2	HROG17_CIITA_3	RA_24H_CTRL_1	RA_24H_CTRL_2	RA_24H_CTRL_3	RA_24H_IFN_1	RA_24H_IFN_2	RA_24H_IFN_3	RA_72H_CTRL_1
Q9GZQ8;A6NCE7	Q9GZQ8;A6NCE7	Microtubule-associated proteins 1A/1B light chain 3B;Microtubule-associated proteins 1A/1B light chain 3 beta 2	MAP1LC3B;MAP1LC3B2	14.688	0.00017746	29.562	28.0427	27.5776	27.9714	27.5178	27.1691	27.7749	27.3834	27.3264	27.5357	27.5713	27.6073	27.3598	26.9857	27.516	27.272	27.6464	27.2976	27.5721	27.9506	28.2515	28.2217	27.3742	27.4359	27.3777	26.8376	26.4511	26.8862	26.9589	26.9897	26.9181	27.3541	27.4943	27.8018	27.6676	27.5725	27.5879	28.0227	28.5292	27.7759	28.1766	27.9966	28.0696	27.3166
P0DN87;P0DN86;Q6NT52;A6NKQ9	P0DN87;P0DN86;Q6NT52;A6NKQ9	Choriogonadotropin subunit beta variant 2;Choriogonadotropin subunit beta variant 1	CGB2;CGB1	17.757	0.00018646	39.842	25.444	NaN	24.6921	24.2708	24.4495	24.6686	NaN	NaN	NaN	NaN	NaN	NaN	NaN	NaN	NaN	NaN	NaN	NaN	NaN	NaN	NaN	NaN	24.0085	NaN	NaN	NaN	NaN	23.8544	NaN	NaN	NaN	NaN	NaN	23.767	26.0606	24.0075	NaN	NaN	NaN	NaN	NaN	NaN	NaN
O00213	O00213	Amyloid beta A4 precursor protein-binding family B member 1	APBB1	77.243	0.00017963	32.074	NaN	NaN	NaN	NaN	NaN	NaN	NaN	NaN	NaN	NaN	NaN	NaN	24.6975	24.4674	24.21	NaN	NaN	NaN	24.3826	24.3024	24.2055	NaN	NaN	NaN	NaN	NaN	NaN	NaN	NaN	NaN	NaN	NaN	NaN	NaN	NaN	NaN	NaN	NaN	NaN	NaN	NaN	NaN	NaN
O14494	O14494	Lipid phosphate phosphohydrolase 1	PPAP2A	32.156	0	54.127	NaN	NaN	NaN	24.5916	25.9625	25.0224	25.3274	24.7834	NaN	24.4211	24.8059	25.6834	24.6267	24.0201	24.1471	25.1628	25.5371	25.2742	NaN	NaN	NaN	NaN	NaN	NaN	NaN	NaN	NaN	NaN	NaN	NaN	NaN	NaN	NaN	NaN	24.8436	24.4103	NaN	NaN	NaN	NaN	NaN	NaN	NaN
O14732	O14732	Inositol monophosphatase 2	IMPA2	31.321	0	102.94	NaN	NaN	NaN	NaN	NaN	NaN	NaN	22.5189	NaN	22.1143	NaN	NaN	23.3038	23.4262	23.6607	22.0549	NaN	NaN	NaN	NaN	NaN	NaN	NaN	NaN	NaN	NaN	NaN	NaN	NaN	NaN	NaN	NaN	NaN	NaN	NaN	NaN	NaN	NaN	NaN	NaN	NaN	NaN	NaN
O14832	O14832	Phytanoyl-CoA dioxygenase, peroxisomal	PHYH	38.538	0.0030509	3.5047	NaN	NaN	NaN	NaN	NaN	NaN	NaN	NaN	NaN	NaN	NaN	NaN	NaN	NaN	24.3989	24.1301	24.7534	23.7979	NaN	NaN	NaN	NaN	NaN	NaN	NaN	NaN	NaN	NaN	NaN	NaN	NaN	NaN	NaN	NaN	NaN	NaN	NaN	NaN	NaN	NaN	NaN	NaN	NaN
O15155	O15155	BET1 homolog	BET1	13.289	0	143.12	25.6377	25.8543	26.4258	26.5681	26.6524	26.2242	26.9317	26.2245	26.041	25.8569	26.4376	26.7976	26.4397	25.723	26.0736	26.8134	26.2336	26.6927	24.7954	24.5987	24.5001	27.0032	26.9593	27.1363	26.6607	26.4332	27.2839	26.7442	26.8545	NaN	27.3353	27.5013	27.5831	27.5957	27.2812	27.6644	25.8499	26.1098	25.2159	NaN	NaN	NaN	25.5879
O60238	O60238	BCL2/adenovirus E1B 19 kDa protein-interacting protein 3-like	BNIP3L	23.93	0	84.266	NaN	NaN	NaN	25.9883	NaN	NaN	25.9595	25.7013	NaN	25.8968	NaN	NaN	NaN	NaN	NaN	26.1738	NaN	NaN	NaN	NaN	NaN	NaN	NaN	NaN	25.3071	25.1792	25.1463	NaN	NaN	NaN	26.1525	25.6419	26.3274	NaN	NaN	NaN	NaN	NaN	NaN	NaN	NaN	NaN	NaN
O75635	O75635	Serpin B7	SERPINB7	42.904	0.0097372	2.1395	NaN	24.0407	24.2431	24.725	24.702	NaN	NaN	NaN	NaN	NaN	NaN	NaN	NaN	NaN	NaN	NaN	NaN	NaN	NaN	NaN	NaN	24.6243	25.5069	NaN	NaN	NaN	NaN	24.6967	25.3495	NaN	NaN	NaN	NaN	24.5869	24.0304	24.2737	NaN	NaN	22.9724	NaN	23.1571	NaN	NaN
O75953	O75953	DnaJ homolog subfamily B member 5	DNAJB5	39.133	0.0039721	2.9992	NaN	NaN	NaN	NaN	NaN	NaN	NaN	23.4598	23.5287	NaN	22.8972	NaN	23.9465	NaN	23.871	NaN	NaN	NaN	23.5211	23.5337	23.4324	NaN	NaN	NaN	NaN	NaN	NaN	NaN	NaN	NaN	NaN	NaN	NaN	NaN	NaN	NaN	NaN	NaN	NaN	NaN	NaN	NaN	NaN
O95427	O95427	GPI ethanolamine phosphate transferase 1	PIGN	105.81	0.0073816	2.3314	NaN	NaN	NaN	28.5449	28.5248	27.6543	28.0905	28.3255	29.1489	29.1909	27.9963	29.6024	28.7631	27.2458	28.2507	28.2047	28.49	NaN	29.3411	29.6826	29.8087	27.753	27.3656	NaN	25.2121	NaN	NaN	27.5894	28.058	26.3394	NaN	NaN	26.4099	29.5147	29.0338	29.2489	29.3765	NaN	29.5806	29.5267	29.6652	29.7725	29.4413
P00846	P00846	ATP synthase subunit a	MT-ATP6	24.817	0.00087617	6.1983	NaN	NaN	NaN	NaN	NaN	NaN	27.0065	27.0696	26.5823	26.53	NaN	NaN	NaN	25.7729	26.0566	26.5446	NaN	NaN	25.5972	25.9408	25.2545	NaN	26.1002	NaN	NaN	NaN	27.1093	NaN	NaN	NaN	27.2412	NaN	27.515	26.9808	NaN	27.0664	NaN	NaN	NaN	NaN	NaN	NaN	NaN
P00973	P00973	2-5-oligoadenylate synthase 1	OAS1	46.028	0.001845	4.4113	NaN	NaN	NaN	NaN	NaN	NaN	NaN	24.4312	24.6991	25.0501	NaN	NaN	24.9913	24.9661	24.7143	24.0623	24.4171	NaN	NaN	26.4084	26.7915	24.2246	NaN	NaN	NaN	NaN	NaN	NaN	24.68	NaN	NaN	NaN	NaN	26.8941	26.9698	26.8109	NaN	NaN	NaN	NaN	NaN	NaN	NaN
P05976;P08590	P05976;P08590	Myosin light chain 1/3, skeletal muscle isoform;Myosin light chain 3	MYL1;MYL3	21.145	0	109.17	29.1788	28.225	27.7631	28.566	27.5956	28.1559	28.6993	28.478	28.0758	28.8059	28.7238	27.6516	NaN	27.5665	27.8976	28.7262	28.6997	29.0558	28.1013	29.2428	29.7743	27.0087	27.2055	26.7062	27.6728	27.6923	27.3623	26.8375	26.2048	26.5356	27.1083	27.3644	27.025	28.9078	NaN	28.6861	NaN	26.655	27.4134	NaN	26.8873	27.0255	27.4577
P21757	P21757	Macrophage scavenger receptor types I and II	MSR1	49.762	0.00031304	11.952	NaN	NaN	NaN	NaN	NaN	NaN	NaN	NaN	NaN	24.1923	24.1444	24.6691	NaN	NaN	NaN	23.9792	NaN	NaN	NaN	NaN	NaN	NaN	NaN	NaN	NaN	NaN	NaN	NaN	NaN	NaN	NaN	NaN	NaN	NaN	NaN	NaN	NaN	NaN	NaN	NaN	NaN	NaN	NaN
P23511	P23511	Nuclear transcription factor Y subunit alpha	NFYA	36.876	0	114.72	NaN	NaN	NaN	NaN	NaN	NaN	24.0882	NaN	NaN	NaN	24.2081	NaN	NaN	NaN	NaN	NaN	NaN	NaN	NaN	NaN	NaN	NaN	NaN	NaN	NaN	NaN	NaN	24.6458	NaN	NaN	NaN	NaN	NaN	24.0442	24.7467	24.9032	23.7467	24.5153	NaN	NaN	NaN	NaN	NaN
P33552	P33552	Cyclin-dependent kinases regulatory subunit 2	CKS2	9.8602	0.000323	15.042	25.5804	25.8304	NaN	NaN	NaN	NaN	24.4569	24.4887	25.4466	NaN	23.8473	NaN	24.5	24.898	25.0977	NaN	23.1831	NaN	25.6207	26.1389	25.9961	26.8281	26.5137	26.5481	NaN	NaN	NaN	26.3061	26.3498	26.5124	23.9974	NaN	NaN	NaN	24.5949	24.9913	25.733	25.2289	25.3227	24.1314	24.9659	NaN	24.2284
P34741	P34741	Syndecan-2	SDC2	22.16	0.00031363	12.087	NaN	NaN	24.6437	NaN	NaN	24.2912	25.6093	NaN	NaN	NaN	NaN	25.3632	24.943	24.4815	24.6149	24.5083	24.5481	24.7937	NaN	NaN	NaN	24.4021	NaN	NaN	NaN	NaN	NaN	24.7098	24.4189	NaN	NaN	NaN	NaN	25.3147	24.8729	25.3816	NaN	NaN	NaN	NaN	NaN	NaN	NaN
P34810	P34810	Macrosialin	CD68	37.408	0	69.256	NaN	NaN	NaN	NaN	NaN	NaN	NaN	NaN	NaN	NaN	NaN	NaN	NaN	NaN	NaN	NaN	NaN	NaN	NaN	NaN	NaN	NaN	NaN	NaN	NaN	NaN	NaN	NaN	NaN	NaN	NaN	NaN	NaN	25.7998	26.2301	26.3595	NaN	NaN	NaN	NaN	NaN	NaN	NaN
P47914	P47914	60S ribosomal protein L29	RPL29	17.752	0.000178	30.079	30.5176	30.9709	30.4148	30.8107	30.6071	30.7216	30.3037	30.4544	30.7321	30.8944	30.7287	30.5717	30.3646	30.1176	30.4057	30.4524	30.6094	30.87	30.307	31.2719	31.2213	30.2185	30.3389	30.0318	30.8196	30.9909	30.4738	30.6429	30.1941	30.6718	30.2382	30.1895	30.2878	28.9763	28.5995	29.1333	29.9717	29.8667	30.2066	30.4852	30.4243	30.3912	29.9136
P53567	P53567	CCAAT/enhancer-binding protein gamma	CEBPG	16.408	0	101.34	NaN	NaN	NaN	NaN	NaN	NaN	NaN	NaN	NaN	NaN	NaN	NaN	NaN	NaN	NaN	NaN	NaN	NaN	NaN	NaN	NaN	NaN	NaN	NaN	NaN	NaN	NaN	NaN	NaN	NaN	NaN	NaN	NaN	NaN	NaN	NaN	NaN	NaN	NaN	25.7315	25.8574	NaN	NaN
P54852	P54852	Epithelial membrane protein 3	EMP3	18.429	0	82.484	NaN	NaN	NaN	NaN	NaN	NaN	NaN	NaN	NaN	NaN	NaN	NaN	NaN	NaN	NaN	NaN	NaN	NaN	NaN	NaN	NaN	NaN	23.8191	NaN	NaN	23.7267	24.7533	NaN	NaN	NaN	NaN	NaN	NaN	23.6641	24.2105	23.8231	NaN	NaN	NaN	NaN	NaN	NaN	NaN
P61956;Q6EEV6	P61956;Q6EEV6	Small ubiquitin-related modifier 2;Small ubiquitin-related modifier 4	SUMO2;SUMO4	10.871	0	81.309	NaN	29.857	29.8945	30.0771	30.0841	30.0912	29.3872	29.1671	30.3495	30.0188	30.5064	29.8458	30.2664	30.1625	30.7122	30.5829	30.3537	NaN	30.3677	30.2006	30.3409	29.5434	29.6825	29.4521	29.7856	29.9258	29.3726	30.0268	29.8488	30.4233	29.8421	29.5545	29.6432	29.4789	29.7218	29.6856	30.4614	30.3664	30.3024	30.7785	30.5361	30.7372	30.5808
P62273	P62273	40S ribosomal protein S29	RPS29	6.6767	0	55.659	28.6043	28.6618	28.9769	28.2419	29.3502	28.8979	28.4415	28.7671	28.4133	29.2082	28.5735	28.7247	28.4835	28.3183	28.3963	28.1991	28.5269	28.9753	28.6053	28.8781	28.8064	28.4427	29.3233	28.2103	29.2539	29.4647	29.3699	28.5666	28.2383	29.223	29.4821	NaN	NaN	29.0567	29.0813	29.4046	28.0257	28.1117	27.8869	28.7087	28.4753	28.4736	27.7047
P62875	P62875	DNA-directed RNA polymerases I, II, and III subunit RPABC5	POLR2L	7.645	0.0011567	5.5154	NaN	NaN	NaN	25.2367	NaN	24.9225	NaN	NaN	NaN	NaN	NaN	24.2492	NaN	NaN	NaN	NaN	NaN	NaN	NaN	24.0207	NaN	25.2242	25.8105	NaN	NaN	24.8084	25.2131	25.2893	25.4152	25.56	NaN	25.691	NaN	23.4362	23.5572	24.1052	NaN	NaN	NaN	NaN	NaN	NaN	NaN
P82921	P82921	28S ribosomal protein S21, mitochondrial	MRPS21	10.688	0.0001857	39.181	NaN	NaN	NaN	24.3502	NaN	NaN	NaN	24.0963	NaN	NaN	NaN	NaN	23.9946	NaN	NaN	24.1841	NaN	24.4052	NaN	NaN	NaN	NaN	24.2621	24.8116	25.0323	NaN	NaN	NaN	NaN	NaN	NaN	25.3082	NaN	NaN	NaN	NaN	NaN	NaN	NaN	24.4232	NaN	24.3523	24.5874
Q04941	Q04941	Proteolipid protein 2	PLP2	16.691	0	58.377	NaN	27.3834	28.1507	28.5653	27.8881	27.7314	29.3626	28.6574	27.7621	28.1045	28.4944	29.6914	27.879	27.3401	27.7189	28.6995	28.3127	28.0043	NaN	28.2645	NaN	NaN	NaN	NaN	27.4433	NaN	28.1525	NaN	NaN	NaN	NaN	28.8674	29.0934	28.4501	NaN	NaN	NaN	NaN	NaN	NaN	NaN	NaN	NaN
Q0VGL1	Q0VGL1	Ragulator complex protein LAMTOR4;Ragulator complex protein LAMTOR4, N-terminally processed	LAMTOR4	10.741	0	87.856	NaN	26.7637	NaN	25.5683	NaN	26.6375	26.6178	NaN	25.4715	26.4226	NaN	25.6638	26.7279	NaN	25.4333	NaN	NaN	25.895	25.3009	24.9824	24.9541	NaN	26.2445	NaN	25.8378	NaN	NaN	26.1757	26.3127	NaN	NaN	NaN	NaN	NaN	NaN	NaN	NaN	NaN	NaN	NaN	NaN	NaN	NaN
Q12770	Q12770	Sterol regulatory element-binding protein cleavage-activating protein	SCAP	139.73	0.0063257	2.42	NaN	NaN	NaN	NaN	NaN	NaN	NaN	NaN	NaN	NaN	NaN	NaN	NaN	NaN	NaN	NaN	NaN	NaN	NaN	NaN	NaN	NaN	NaN	NaN	NaN	NaN	NaN	NaN	NaN	NaN	NaN	NaN	NaN	NaN	NaN	NaN	NaN	NaN	NaN	NaN	NaN	NaN	NaN
Q15170	Q15170	Transcription elongation factor A protein-like 1	TCEAL1	18.354	0.00030497	9.5421	24.383	24.6243	24.3679	NaN	NaN	NaN	NaN	NaN	NaN	NaN	NaN	NaN	24.0082	NaN	NaN	NaN	NaN	NaN	24.201	24.1928	24.7067	NaN	NaN	NaN	NaN	NaN	NaN	NaN	NaN	NaN	NaN	NaN	NaN	NaN	NaN	NaN	NaN	NaN	NaN	NaN	NaN	NaN	NaN
Q16626	Q16626	Male-enhanced antigen 1	MEA1	19.904	0	97.932	24.7331	24.7405	24.7575	NaN	NaN	NaN	24.4351	24.6991	NaN	NaN	24.0614	NaN	24.0464	24.8724	24.5502	23.2919	NaN	23.8217	25.9364	26.1246	26.1756	23.9623	23.8477	NaN	NaN	NaN	NaN	24.2529	NaN	NaN	NaN	NaN	NaN	24.9421	25.404	24.7691	27.0261	26.8171	26.8187	25.9131	25.8632	25.7824	26.1491
Q3MII6	Q3MII6	TBC1 domain family member 25	TBC1D25	76.326	0	43.097	NaN	NaN	NaN	NaN	NaN	NaN	24.7192	25.5351	25.1444	24.5062	25.1471	25.0594	24.9931	25.0968	25.2186	NaN	25.0152	24.8937	NaN	NaN	NaN	NaN	NaN	NaN	NaN	NaN	NaN	NaN	NaN	NaN	NaN	NaN	NaN	NaN	NaN	NaN	NaN	NaN	NaN	NaN	NaN	NaN	NaN
Q5BKU9	Q5BKU9	Oxidoreductase-like domain-containing protein 1	OXLD1	15.855	0.0011599	5.7004	NaN	NaN	NaN	NaN	NaN	24.146	24.2348	23.868	NaN	24.3595	24.3244	24.4135	NaN	NaN	24.0211	24.5306	NaN	24.5631	NaN	NaN	NaN	23.6561	23.3802	NaN	24.613	NaN	NaN	23.2362	23.8674	NaN	NaN	NaN	24.1691	NaN	NaN	NaN	NaN	NaN	NaN	NaN	NaN	NaN	NaN
Q69YL0	Q69YL0	Uncharacterized protein NCBP2-AS2	NCBP2-AS2	10.89	0.00031412	12.245	NaN	NaN	26.2053	NaN	NaN	26.3115	27.5196	26.4858	26.6826	26.2613	26.3481	26.7878	26.4743	26.3467	26.0283	26.2744	26.0452	26.148	25.8709	25.9465	NaN	27.0368	27.267	NaN	NaN	NaN	NaN	27.2498	28.5607	NaN	NaN	28.0788	NaN	27.3983	27.034	NaN	NaN	NaN	NaN	NaN	NaN	NaN	NaN
Q6NTF9	Q6NTF9	Rhomboid domain-containing protein 2	RHBDD2	39.202	0	68.202	NaN	25.2661	25.8584	25.4418	25.7553	25.41	26.2013	25.4569	25.0026	24.7843	24.8829	25.8763	25.2982	24.6533	25.1453	25.5279	25.5351	25.2979	25.0021	25.0556	24.215	25.9807	26.0461	26.2808	25.6673	NaN	26.1942	25.6801	25.4954	NaN	NaN	NaN	26.5341	26.521	26.326	26.691	NaN	NaN	NaN	NaN	NaN	NaN	NaN
Q6RW13	Q6RW13	Type-1 angiotensin II receptor-associated protein	AGTRAP	17.419	0	198.93	NaN	NaN	NaN	25.0126	25.5162	NaN	25.4808	25.124	24.8075	25.1047	25.4385	25.4703	25.2377	25.1235	25.3889	26.2186	26.0817	26.0439	25.0487	25.4756	24.9059	25.5836	25.7985	25.7293	25.3209	25.6592	26.0306	25.9233	25.6393	25.4403	26.1776	26.3133	26.7201	25.825	25.688	25.913	25.4821	25.1489	NaN	NaN	NaN	24.8557	NaN
Q6ZUX7	Q6ZUX7	Lipoma HMGIC fusion partner-like 2 protein	LHFPL2	24.486	0.00017867	30.734	NaN	NaN	24.0054	NaN	24.4491	NaN	24.3777	NaN	23.9485	23.4376	24.5016	24.5635	23.9703	NaN	24.3671	25.0295	24.3471	24.5716	NaN	NaN	NaN	24.0384	NaN	NaN	NaN	NaN	NaN	NaN	NaN	NaN	NaN	NaN	NaN	NaN	NaN	23.8168	NaN	NaN	NaN	NaN	NaN	NaN	NaN
Q86V88	Q86V88	Magnesium-dependent phosphatase 1	MDP1	20.109	0.00059137	6.9992	NaN	NaN	NaN	NaN	NaN	NaN	NaN	NaN	NaN	22.6488	NaN	NaN	22.6881	NaN	22.8563	NaN	22.5345	NaN	23.7747	22.7893	23.3504	NaN	NaN	NaN	NaN	NaN	NaN	NaN	NaN	23.6373	NaN	NaN	NaN	NaN	NaN	NaN	NaN	NaN	NaN	NaN	NaN	NaN	NaN
Q86W34	Q86W34	Archaemetzincin-2	AMZ2	41.263	0.0034327	3.0954	NaN	NaN	NaN	NaN	NaN	NaN	NaN	NaN	NaN	NaN	NaN	NaN	NaN	NaN	NaN	NaN	NaN	NaN	NaN	NaN	NaN	NaN	NaN	NaN	NaN	NaN	NaN	NaN	NaN	NaN	NaN	NaN	NaN	NaN	NaN	NaN	NaN	NaN	NaN	NaN	NaN	NaN	NaN
Q8IVU3	Q8IVU3	Probable E3 ubiquitin-protein ligase HERC6	HERC6	115.12	0.00016485	17.714	NaN	NaN	NaN	NaN	27.7227	27.2078	27.1163	27.114	NaN	27.8957	27.6041	27.9181	NaN	NaN	NaN	27.137	NaN	NaN	NaN	NaN	27.0563	NaN	NaN	NaN	NaN	NaN	25.6675	NaN	NaN	NaN	NaN	NaN	NaN	NaN	NaN	NaN	NaN	NaN	NaN	NaN	NaN	NaN	NaN
Q8IVV7	Q8IVV7	Glucose-induced degradation protein 4 homolog	GID4	33.514	0.0011554	5.4	NaN	NaN	NaN	NaN	NaN	NaN	NaN	23.5938	23.6077	NaN	23.5017	NaN	NaN	23.5746	NaN	23.4167	24.0234	NaN	23.5128	24.4596	23.3847	NaN	NaN	NaN	NaN	NaN	NaN	NaN	NaN	NaN	NaN	NaN	NaN	NaN	NaN	NaN	NaN	NaN	NaN	NaN	NaN	NaN	NaN
Q8IYL3	Q8IYL3	UPF0688 protein C1orf174	C1orf174	25.977	0	71.465	NaN	NaN	23.7154	NaN	NaN	23.8072	NaN	NaN	NaN	NaN	NaN	NaN	NaN	NaN	NaN	NaN	NaN	NaN	NaN	NaN	NaN	NaN	NaN	NaN	NaN	NaN	NaN	24.1793	24.0273	NaN	NaN	NaN	NaN	24.2186	23.9185	24.0331	25.0244	25.2506	NaN	NaN	NaN	NaN	NaN
Q8N5B7	Q8N5B7	Ceramide synthase 5	CERS5	45.752	0	44.157	NaN	NaN	NaN	NaN	NaN	NaN	NaN	NaN	NaN	NaN	NaN	NaN	NaN	NaN	NaN	NaN	NaN	NaN	NaN	NaN	NaN	NaN	NaN	NaN	NaN	NaN	NaN	NaN	NaN	NaN	NaN	NaN	NaN	NaN	NaN	NaN	NaN	NaN	NaN	NaN	NaN	NaN	NaN
Q8N6L1	Q8N6L1	Keratinocyte-associated protein 2	KRTCAP2	14.678	0.00017721	29.458	23.8123	24.5311	25.5568	25.2693	25.3328	24.2737	25.481	24.8373	23.887	24.1444	24.9798	25.2091	24.7191	24.5001	24.8522	25.2589	24.9198	25.4317	NaN	23.4789	NaN	25.1645	25.1775	25.5984	25.1538	24.4038	25.9527	24.4807	25.2697	NaN	25.9808	26.1848	26.7922	26.0391	24.7199	25.8267	NaN	NaN	NaN	NaN	NaN	NaN	NaN
Q8NBI5	Q8NBI5	Solute carrier family 43 member 3	SLC43A3	54.528	0.0093508	2.1678	NaN	NaN	NaN	NaN	NaN	NaN	24.3373	23.7793	NaN	23.2416	23.7048	24.4471	23.6373	NaN	23.6205	NaN	23.6668	23.68	NaN	23.641	23.3044	NaN	24.4176	NaN	NaN	24.188	25.897	24.4412	NaN	NaN	25.4958	25.3916	26.031	NaN	25.6022	25.0908	NaN	NaN	NaN	NaN	NaN	NaN	NaN
Q8TAC2	Q8TAC2	Josephin-2	JOSD2	20.756	0	56.153	NaN	NaN	NaN	NaN	NaN	NaN	NaN	22.8529	22.8949	22.9551	23.2502	NaN	NaN	22.957	22.9495	22.8884	22.4054	22.5617	23.3221	22.8121	23.1636	NaN	NaN	NaN	NaN	NaN	NaN	NaN	NaN	NaN	NaN	NaN	NaN	NaN	NaN	NaN	NaN	NaN	NaN	NaN	NaN	NaN	NaN
Q8TBF2	Q8TBF2	Prostamide/prostaglandin F synthase	FAM213B	21.222	0	43.661	NaN	NaN	NaN	NaN	NaN	NaN	NaN	NaN	NaN	NaN	NaN	NaN	23.9193	24.0927	24.1702	NaN	22.5595	NaN	24.1435	NaN	NaN	NaN	23.1815	NaN	NaN	NaN	NaN	24.2906	NaN	NaN	NaN	NaN	NaN	NaN	NaN	NaN	NaN	NaN	NaN	NaN	NaN	NaN	NaN
Q8TBM8	Q8TBM8	DnaJ homolog subfamily B member 14	DNAJB14	42.515	0.0019855	4.3842	NaN	NaN	NaN	NaN	NaN	NaN	23.5858	NaN	NaN	NaN	NaN	NaN	NaN	NaN	NaN	NaN	NaN	NaN	NaN	NaN	NaN	NaN	NaN	NaN	NaN	NaN	NaN	NaN	NaN	NaN	NaN	NaN	NaN	23.5648	24.2111	23.8949	NaN	NaN	NaN	NaN	NaN	NaN	NaN
Q8TBQ9	Q8TBQ9	Protein kish-A	TMEM167A	8.0598	0.0035656	3.0506	27.6929	28.0948	28.5861	27.9449	28.537	28.0242	28.7221	28.5123	28.1545	27.776	28.0205	28.4392	28.21	27.8409	28.0714	27.9679	27.9148	28.2278	27.0332	26.4572	25.6714	28.0086	NaN	NaN	27.4679	NaN	28.2645	NaN	NaN	NaN	28.3116	28.2058	NaN	28.4789	28.1611	28.4741	26.4561	27.4932	26.0102	25.3045	25.3274	26.0293	26.2139
Q8TCD1	Q8TCD1	UPF0729 protein C18orf32	C18orf32	8.6693	0.0015672	4.5639	NaN	NaN	NaN	25.5791	NaN	25.8451	26.2798	25.5075	25.1796	25.8228	25.4508	26.3261	25.6231	25.0781	25.115	25.4012	25.5302	25.7277	NaN	NaN	NaN	NaN	NaN	NaN	NaN	NaN	NaN	NaN	24.8876	NaN	NaN	NaN	NaN	25.5667	24.9436	25.1119	NaN	NaN	NaN	NaN	NaN	NaN	NaN
Q8TCT8	Q8TCT8	Signal peptide peptidase-like 2A	SPPL2A	58.143	0.0012961	5.2108	NaN	NaN	25.5069	26.2537	25.8772	26.2615	26.5475	26.3839	26.1189	25.3047	25.7069	26.3656	24.8776	25.4953	25.6832	26.0551	25.3148	NaN	25.9945	26.8569	26.0868	24.7633	25.6553	25.3158	NaN	25.3008	NaN	NaN	NaN	NaN	25.6372	NaN	NaN	25.314	25.5381	25.5033	NaN	NaN	NaN	NaN	NaN	NaN	NaN
Q8WW01	Q8WW01	tRNA-splicing endonuclease subunit Sen15	TSEN15	18.641	0	61.891	23.7488	NaN	NaN	NaN	NaN	NaN	NaN	NaN	NaN	NaN	23.6218	NaN	23.4427	23.9283	24.0053	NaN	23.5814	NaN	23.93	24.3535	24.171	24.3657	24.5506	24.0935	23.9385	NaN	23.4748	24.7037	NaN	NaN	NaN	23.7944	NaN	23.9643	24.4583	23.8067	NaN	NaN	NaN	NaN	NaN	NaN	NaN
Q92484	Q92484	Acid sphingomyelinase-like phosphodiesterase 3a	SMPDL3A	51.26	0.00032573	15.996	24.5052	24.4656	NaN	24.4586	23.9506	24.6867	24.1688	24.0716	NaN	23.9698	NaN	NaN	NaN	NaN	NaN	NaN	NaN	24.5317	NaN	23.5469	NaN	23.4475	NaN	NaN	NaN	NaN	NaN	NaN	NaN	NaN	NaN	NaN	NaN	NaN	NaN	NaN	NaN	NaN	NaN	NaN	NaN	NaN	NaN
Q92685	Q92685	Dol-P-Man:Man(5)GlcNAc(2)-PP-Dol alpha-1,3-mannosyltransferase	ALG3	50.126	0.00017379	26.309	NaN	NaN	25.7274	NaN	NaN	NaN	26.0865	25.4342	NaN	NaN	NaN	NaN	24.582	24.3604	24.4641	24.8687	24.6533	24.5277	NaN	NaN	NaN	25.0813	25.0915	25.7328	24.7617	NaN	25.9235	NaN	25.0806	NaN	25.5233	25.7629	26.0089	24.3224	NaN	24.532	NaN	NaN	NaN	NaN	NaN	NaN	NaN
Q92686	Q92686	Neurogranin;NEUG(55-78)	NRGN	7.6184	0.00031017	11.014	NaN	NaN	NaN	NaN	NaN	NaN	NaN	NaN	NaN	NaN	NaN	NaN	NaN	NaN	NaN	NaN	NaN	NaN	NaN	NaN	NaN	NaN	NaN	NaN	NaN	NaN	NaN	NaN	NaN	NaN	NaN	NaN	NaN	NaN	NaN	NaN	25.6902	25.6128	25.6801	25.3506	25.3761	25.4605	24.6195
Q969M3	Q969M3	Protein YIPF5	YIPF5	27.989	0	98.433	26.9297	27.4608	27.7313	27.1112	27.9574	27.493	28.4056	27.9198	27.0999	27.3758	27.686	28.1761	27.864	26.6242	27.2635	27.1555	26.9555	27.3136	27.4724	26.3077	26.4911	27.6598	27.971	27.6151	26.9206	26.9247	27.6655	27.5858	27.2772	25.2018	27.402	27.5163	27.5888	28.0578	27.7988	28.1358	26.0663	26.7291	25.4518	NaN	24.684	25.3029	25.408
Q96B49	Q96B49	Mitochondrial import receptor subunit TOM6 homolog	TOMM6	8.0019	0	79.098	NaN	NaN	NaN	NaN	NaN	NaN	27.4855	NaN	NaN	NaN	NaN	NaN	NaN	NaN	NaN	NaN	NaN	NaN	NaN	NaN	NaN	NaN	NaN	NaN	NaN	NaN	26.6337	NaN	NaN	NaN	26.7117	26.9271	27.2637	NaN	25.8087	26.2747	NaN	NaN	NaN	NaN	NaN	NaN	NaN
Q96BI3	Q96BI3	Gamma-secretase subunit APH-1A	APH1A	28.996	0.00017047	22.617	NaN	NaN	NaN	NaN	NaN	NaN	24.6823	24.9372	NaN	NaN	NaN	24.0669	NaN	NaN	NaN	NaN	NaN	NaN	NaN	NaN	NaN	NaN	NaN	NaN	NaN	NaN	NaN	NaN	NaN	NaN	NaN	NaN	NaN	24.357	24.2883	24.4617	NaN	NaN	NaN	NaN	NaN	NaN	NaN
Q96BP2	Q96BP2	Coiled-coil-helix-coiled-coil-helix domain-containing protein 1	CHCHD1	13.475	0	68.735	NaN	NaN	24.0389	23.9982	23.7441	24.0164	NaN	NaN	NaN	NaN	NaN	24.5646	NaN	NaN	NaN	NaN	NaN	NaN	NaN	NaN	NaN	23.9868	NaN	24.3369	NaN	24.4554	24.8304	23.4205	24.0599	NaN	NaN	24.4336	NaN	NaN	NaN	NaN	NaN	NaN	NaN	NaN	NaN	NaN	NaN
Q96JC9	Q96JC9	ELL-associated factor 1	EAF1	29.042	0.00018165	34.254	NaN	NaN	NaN	NaN	NaN	NaN	NaN	NaN	NaN	NaN	NaN	NaN	NaN	NaN	NaN	NaN	NaN	NaN	23.8725	23.8379	24.487	NaN	NaN	NaN	NaN	NaN	NaN	NaN	NaN	NaN	NaN	NaN	NaN	NaN	NaN	NaN	NaN	NaN	NaN	NaN	NaN	NaN	NaN
Q96K19	Q96K19	E3 ubiquitin-protein ligase RNF170	RNF170	29.814	0	79.915	NaN	NaN	NaN	NaN	NaN	NaN	25.2002	NaN	NaN	NaN	NaN	24.5984	NaN	NaN	NaN	24.4616	NaN	NaN	NaN	NaN	NaN	23.9826	23.8053	NaN	NaN	NaN	NaN	NaN	NaN	NaN	NaN	24.7211	25.5092	24.3442	23.8511	24.3899	NaN	NaN	NaN	NaN	NaN	NaN	NaN
Q99501	Q99501	GAS2-like protein 1	GAS2L1	72.716	0.0011527	5.2462	NaN	NaN	NaN	NaN	NaN	NaN	NaN	NaN	NaN	NaN	NaN	NaN	NaN	NaN	NaN	NaN	NaN	NaN	23.4082	23.2529	23.8203	NaN	NaN	NaN	NaN	NaN	NaN	NaN	NaN	NaN	NaN	NaN	NaN	NaN	NaN	NaN	NaN	NaN	NaN	NaN	NaN	NaN	NaN
Q99942	Q99942	E3 ubiquitin-protein ligase RNF5	RNF5	19.881	0	61.131	NaN	NaN	NaN	NaN	NaN	NaN	NaN	NaN	NaN	NaN	NaN	NaN	NaN	NaN	NaN	NaN	NaN	NaN	NaN	NaN	NaN	NaN	NaN	NaN	NaN	NaN	NaN	NaN	NaN	NaN	NaN	NaN	NaN	NaN	NaN	NaN	NaN	24.5696	NaN	NaN	NaN	23.8804	24.1231
Q9BQC6	Q9BQC6	Ribosomal protein 63, mitochondrial	MRPL57	12.266	0.00017547	28.092	26.0507	NaN	26.889	26.3356	26.6206	NaN	NaN	26.4502	NaN	26.4117	25.9308	26.8501	26.5085	NaN	NaN	26.3467	26.2467	26.3103	NaN	NaN	NaN	NaN	25.8461	26.8143	26.6406	NaN	NaN	NaN	26.0082	NaN	NaN	26.683	26.904	NaN	NaN	NaN	24.8608	NaN	NaN	NaN	NaN	NaN	NaN
Q9BXK1	Q9BXK1	Krueppel-like factor 16	KLF16	25.43	0.0001763	28.737	NaN	NaN	NaN	NaN	NaN	NaN	NaN	NaN	NaN	NaN	NaN	NaN	NaN	NaN	NaN	NaN	NaN	NaN	NaN	NaN	NaN	NaN	NaN	NaN	23.3748	23.331	23.6846	NaN	NaN	NaN	NaN	NaN	NaN	NaN	NaN	NaN	NaN	NaN	NaN	NaN	NaN	NaN	NaN
Q9C0D9	Q9C0D9	Ethanolaminephosphotransferase 1	EPT1	45.228	0	49.002	23.5157	NaN	27.0165	NaN	NaN	NaN	26.0891	25.4311	NaN	NaN	NaN	NaN	NaN	NaN	NaN	NaN	24.8287	24.8448	NaN	NaN	NaN	NaN	24.9779	NaN	NaN	NaN	25.709	24.0077	NaN	NaN	25.4263	25.6689	25.9487	25.7054	25.2103	25.4773	NaN	NaN	NaN	NaN	NaN	NaN	NaN
Q9H0R3	Q9H0R3	Transmembrane protein 222	TMEM222	23.23	0	66.799	NaN	NaN	24.774	24.7412	24.9484	NaN	25.2018	24.764	24.3187	NaN	24.8398	NaN	NaN	NaN	24.4665	24.9921	24.7376	25.1029	NaN	NaN	NaN	NaN	24.4429	NaN	24.2065	NaN	25.0154	NaN	NaN	NaN	25.1911	25.4124	25.3956	24.7099	24.0393	24.5831	NaN	NaN	NaN	NaN	NaN	NaN	NaN
Q9H4M3	Q9H4M3	F-box only protein 44	FBXO44	29.746	0	89.103	NaN	NaN	23.6248	NaN	23.1148	23.1094	NaN	23.7867	23.7886	NaN	NaN	NaN	23.8838	NaN	23.8101	NaN	23.1727	22.8868	26.4382	25.6819	24.4892	24.6389	25.7933	NaN	NaN	NaN	NaN	25.8407	24.8267	NaN	NaN	NaN	NaN	24.4354	24.4154	24.4517	NaN	NaN	NaN	NaN	NaN	NaN	NaN
Q9H920	Q9H920	RING finger protein 121	RNF121	37.882	0.0004512	8.37	NaN	25.2611	25.425	25.4065	25.969	25.135	26.3409	25.9643	25.2527	25.2321	25.5515	26.0398	25.3592	24.5334	25.0767	25.5693	25.5804	25.4844	25.5308	25.075	24.8105	25.399	24.9571	25.4979	25.1118	25.3234	25.3731	25.4774	NaN	NaN	25.547	25.4438	26.0694	25.5301	24.5372	25.6027	NaN	NaN	NaN	NaN	NaN	NaN	NaN
Q9NUM3	Q9NUM3	Zinc transporter ZIP9	SLC39A9	32.251	0.0014372	5.0785	NaN	NaN	NaN	NaN	NaN	NaN	NaN	NaN	NaN	NaN	NaN	NaN	NaN	NaN	NaN	NaN	NaN	NaN	NaN	NaN	NaN	NaN	NaN	NaN	NaN	NaN	NaN	NaN	NaN	NaN	NaN	NaN	NaN	NaN	NaN	NaN	NaN	NaN	NaN	NaN	NaN	NaN	NaN
Q9NX14	Q9NX14	NADH dehydrogenase [ubiquinone] 1 beta subcomplex subunit 11, mitochondrial	NDUFB11	17.316	0.00018339	35.898	NaN	25.9291	27.1637	26.2595	26.754	25.269	27.5923	26.8179	25.721	25.6054	26.094	26.9858	26.7782	25.7171	26.1057	26.5637	26.2688	26.0001	24.657	25.508	NaN	25.8052	26.3525	26.5202	25.5509	NaN	26.8253	25.2126	26.1894	NaN	26.6462	27.0164	27.3324	26.7859	26.573	26.8978	NaN	NaN	NaN	NaN	NaN	NaN	NaN
Q9NYP7	Q9NYP7	Elongation of very long chain fatty acids protein 5	ELOVL5	35.293	0	54.031	NaN	25.9446	26.8886	26.0065	25.6466	24.9179	27.5066	26.9469	25.0766	24.5117	25.2314	25.2226	25.3452	25.2049	25.5254	24.8091	24.5577	24.4773	NaN	24.241	NaN	26.3645	25.5042	26.2621	25.3283	24.8211	NaN	25.4675	25.4869	NaN	26.0663	26.2693	26.6617	27.2099	26.7808	27.396	23.997	26.3635	NaN	NaN	NaN	NaN	NaN
Q9NZE8	Q9NZE8	39S ribosomal protein L35, mitochondrial	MRPL35	21.514	0.00030298	8.9983	NaN	NaN	23.5309	NaN	23.2045	NaN	24.7664	23.9712	23.5347	23.684	NaN	24.1469	23.6684	23.461	23.3701	24.0786	22.9945	24.5972	NaN	NaN	NaN	24.5157	NaN	NaN	NaN	NaN	24.9866	22.8668	23.8809	NaN	24.6183	24.6841	NaN	24.7047	23.8135	24.9064	22.8896	23.9309	NaN	NaN	NaN	NaN	NaN
Q9P021	Q9P021	Cysteine-rich PDZ-binding protein	CRIPT	11.216	0.00017376	26.259	NaN	NaN	NaN	NaN	NaN	NaN	24.5132	NaN	NaN	NaN	NaN	23.5718	NaN	NaN	NaN	23.6612	23.6242	NaN	25.8883	25.9167	26.1349	NaN	NaN	NaN	NaN	NaN	NaN	NaN	NaN	NaN	NaN	NaN	NaN	NaN	NaN	NaN	NaN	NaN	NaN	NaN	NaN	NaN	NaN
Q9P2S5	Q9P2S5	WD repeat-containing protein WRAP73	WRAP73	51.588	0.00031923	13.772	NaN	NaN	NaN	NaN	NaN	NaN	NaN	NaN	NaN	NaN	NaN	NaN	NaN	NaN	NaN	NaN	NaN	NaN	NaN	NaN	NaN	NaN	NaN	NaN	NaN	NaN	NaN	NaN	NaN	NaN	NaN	NaN	NaN	NaN	NaN	NaN	NaN	NaN	NaN	NaN	NaN	NaN	NaN
Q9P2X0	Q9P2X0	Dolichol-phosphate mannosyltransferase subunit 3	DPM3	10.094	0	64.479	27.2089	27.2106	27.978	27.5528	28.2079	27.8777	28.4274	27.7991	27.4699	27.6181	28.0376	28.5864	27.8669	26.9239	27.2936	28.0448	27.8013	27.7674	25.5927	26.5625	26.0122	27.5961	27.3018	27.7757	26.7575	26.2978	27.4218	27.0109	27.4414	25.3894	27.6777	27.9384	27.8246	27.7226	26.8764	27.4982	NaN	27.1409	NaN	NaN	NaN	NaN	NaN
Q9UMX1	Q9UMX1	Suppressor of fused homolog	SUFU	53.946	0.00016898	21.278	23.7166	NaN	23.4157	NaN	NaN	NaN	NaN	NaN	NaN	NaN	NaN	NaN	NaN	NaN	NaN	NaN	NaN	NaN	NaN	NaN	NaN	NaN	NaN	NaN	NaN	NaN	NaN	NaN	NaN	NaN	NaN	NaN	NaN	23.7764	NaN	24.5244	23.5049	23.4288	23.4135	NaN	NaN	NaN	NaN
Q9UN36	Q9UN36	Protein NDRG2	NDRG2	40.798	0.00018727	40.659	NaN	NaN	NaN	NaN	NaN	NaN	NaN	NaN	NaN	NaN	NaN	NaN	NaN	NaN	NaN	NaN	NaN	NaN	24.2824	23.748	23.9446	NaN	NaN	NaN	NaN	NaN	NaN	NaN	NaN	NaN	NaN	NaN	NaN	NaN	NaN	NaN	NaN	NaN	NaN	NaN	NaN	NaN	NaN
Q9Y256	Q9Y256	CAAX prenyl protease 2	RCE1	35.832	0.00018437	37.257	NaN	NaN	NaN	NaN	23.1192	NaN	24.2518	23.0916	NaN	NaN	23.1572	23.0776	22.4823	22.1383	NaN	22.769	22.5915	NaN	NaN	NaN	NaN	NaN	NaN	NaN	NaN	NaN	24.6705	NaN	23.2819	NaN	24.6363	24.837	25.168	24.1929	NaN	24.6047	NaN	24.1712	NaN	NaN	NaN	NaN	NaN
Q9Y2D2	Q9Y2D2	UDP-N-acetylglucosamine transporter	SLC35A3	35.984	0.00031822	13.475	NaN	NaN	NaN	NaN	NaN	NaN	24.6273	23.3811	NaN	22.6878	22.3881	23.3582	23.3872	NaN	22.5553	22.757	23.0943	NaN	NaN	NaN	NaN	NaN	NaN	NaN	NaN	NaN	NaN	NaN	NaN	NaN	NaN	NaN	25.1133	NaN	NaN	NaN	NaN	NaN	NaN	NaN	NaN	NaN	NaN
Q9Y3C5	Q9Y3C5	RING finger protein 11	RNF11	17.444	0.00016661	19.094	NaN	NaN	NaN	NaN	24.6537	24.5183	25.4056	24.7394	24.9101	24.0638	24.2459	NaN	24.1348	23.9816	24.5791	24.9202	24.4167	NaN	24.7635	NaN	NaN	NaN	NaN	NaN	NaN	NaN	NaN	24.7729	NaN	NaN	24.6431	NaN	NaN	NaN	NaN	NaN	NaN	NaN	NaN	NaN	NaN	NaN	NaN
Q9Y4Y9	Q9Y4Y9	U6 snRNA-associated Sm-like protein LSm5	LSM5	9.9374	0	100.75	26.6853	26.7655	26.8071	27.0116	NaN	26.8622	26.4552	26.7514	27.0776	26.8112	26.2852	26.7251	26.8593	26.889	26.5141	26.4805	27.2289	26.8392	27.0599	27.2187	27.228	NaN	NaN	26.8806	26.4476	26.5204	26.2254	27.5359	27.5519	28.0012	26.9463	26.9942	26.9946	27.5805	27.4782	27.4058	27.7863	NaN	NaN	NaN	NaN	NaN	28.1247
Q9Y584	Q9Y584	Mitochondrial import inner membrane translocase subunit Tim22	TIMM22	20.031	0.00018188	34.444	NaN	NaN	NaN	NaN	23.2743	NaN	24.7648	NaN	NaN	NaN	NaN	24.1256	NaN	NaN	NaN	NaN	NaN	NaN	NaN	NaN	NaN	NaN	NaN	NaN	NaN	NaN	NaN	NaN	NaN	NaN	NaN	NaN	24.4714	NaN	NaN	23.7496	NaN	NaN	NaN	NaN	NaN	NaN	NaN
Q9Y5U9	Q9Y5U9	Immediate early response 3-interacting protein 1	IER3IP1	8.9687	0	201.33	27.2347	27.2038	27.8388	27.5966	27.9504	27.1583	27.9798	27.6339	27.2961	26.9587	27.4721	27.49	27.5621	27.223	27.4338	27.9113	27.8641	27.3577	26.1097	26.0667	24.8958	27.2375	27.1123	27.0763	26.8286	26.6319	27.4289	27.0364	27.2143	26.2467	27.5733	27.4009	27.9694	27.8075	27.3324	27.7809	25.8805	NaN	NaN	NaN	NaN	NaN	NaN
Q9Y5V0	Q9Y5V0	Zinc finger protein 706	ZNF706	8.4977	0.0011604	5.7127	NaN	NaN	NaN	NaN	NaN	NaN	NaN	NaN	NaN	NaN	NaN	NaN	NaN	NaN	NaN	NaN	NaN	NaN	NaN	NaN	NaN	NaN	NaN	NaN	NaN	NaN	NaN	NaN	NaN	NaN	NaN	NaN	NaN	24.8572	NaN	24.7832	NaN	NaN	NaN	NaN	NaN	NaN	NaN
Q9Y6A9	Q9Y6A9	Signal peptidase complex subunit 1	SPCS1	18.298	0.0001712	23.527	26.0659	26.6345	27.3969	27.7403	27.5649	26.5506	27.997	27.2871	27.0666	26.8999	27.8617	26.1146	26.9363	27.0959	27.3384	27.8644	27.7092	27.2406	25.3177	26.1708	24.7193	26.9242	27.262	26.5145	27.2444	26.7204	27.8379	26.152	26.2689	24.5432	27.6415	27.869	27.9611	27.6562	27.1795	27.7776	25.5808	27.0214	NaN	NaN	NaN	NaN	NaN
A0A0U1RRL7	A0A0U1RRL7			7.6794	0	323.31	27.0223	27.1699	27.184	27.4816	27.3335	27.7083	27.3385	27.495	27.5659	27.16	27.0477	27.0372	27.3971	27.4131	27.6431	27.7631	27.619	27.5738	26.9008	26.8776	26.6151	24.1065	NaN	NaN	NaN	NaN	NaN	NaN	NaN	NaN	NaN	NaN	NaN	24.5556	24.7006	24.4408	NaN	25.6219	25.7874	25.9879	25.7991	NaN	25.7782
A0PJW6	A0PJW6	Transmembrane protein 223	TMEM223	22.049	0.00017325	25.672	NaN	NaN	NaN	NaN	NaN	NaN	NaN	NaN	NaN	NaN	NaN	NaN	NaN	NaN	NaN	NaN	NaN	NaN	NaN	NaN	NaN	NaN	NaN	NaN	NaN	NaN	NaN	NaN	NaN	NaN	NaN	NaN	NaN	NaN	NaN	NaN	NaN	NaN	NaN	NaN	NaN	23.8781	23.8575
A6NHX0	A6NHX0	GATS-like protein 2	GATSL2	36.056	0.0026577	3.8542	NaN	NaN	NaN	NaN	NaN	NaN	23.5991	NaN	23.8327	NaN	NaN	NaN	NaN	23.4589	23.5865	NaN	NaN	NaN	24.0102	23.8625	24.9763	NaN	NaN	NaN	NaN	NaN	NaN	NaN	NaN	NaN	NaN	NaN	NaN	NaN	NaN	NaN	NaN	NaN	NaN	NaN	NaN	NaN	NaN
O00124	O00124	UBX domain-containing protein 8	UBXN8	30.541	0	97.245	NaN	NaN	NaN	24.2451	23.7021	23.9949	NaN	NaN	NaN	NaN	NaN	NaN	NaN	NaN	NaN	NaN	NaN	NaN	NaN	NaN	NaN	23.5228	NaN	NaN	NaN	NaN	NaN	NaN	NaN	NaN	NaN	NaN	NaN	23.4996	NaN	NaN	NaN	NaN	NaN	NaN	NaN	NaN	NaN
O00479	O00479	High mobility group nucleosome-binding domain-containing protein 4	HMGN4	9.5388	0.0022548	4.1062	26.5498	27.0504	NaN	27.8803	26.6255	27.9218	27.4336	27.3604	27.5155	28.3008	28.7003	28.3576	NaN	26.1679	NaN	28.3728	27.7819	28.2337	NaN	27.1618	26.9309	26.7066	26.4961	NaN	27.3626	27.3533	NaN	26.2964	NaN	NaN	27.021	27.2776	26.9864	27.4121	26.683	26.7553	27.4417	27.674	27.147	27.4625	NaN	27.4136	27.1858
O14561	O14561	Acyl carrier protein, mitochondrial	NDUFAB1	17.417	0.00018793	41.272	NaN	26.2189	27.2969	27.7067	26.6568	26.814	27.8233	27.1007	26.6246	26.5234	27.9489	26.7031	27.0727	27.2567	27.2923	27.8188	27.4704	27.7759	26.2441	26.4648	26.1207	27.4409	27.0013	27.444	28.1855	28.2713	28.9554	26.8954	27.0741	25.6917	28.6522	28.7133	28.6107	27.7308	27.2947	27.6077	26.6602	27.3585	NaN	26.5661	25.9808	NaN	27.5199
O14683	O14683	Tumor protein p53-inducible protein 11	TP53I11	21.054	0.00018202	34.505	27.4337	27.6039	28.2912	27.852	28.07	27.8676	28.9655	28.2474	27.7481	27.1206	28.1081	28.7031	27.7684	27.2025	27.6211	28.525	28.1274	28.5328	NaN	25.5837	25.1324	27.5478	27.4173	27.6728	27.265	26.6744	27.7428	26.5028	27.078	NaN	27.3252	27.5336	27.5017	26.6843	25.7842	27.448	NaN	NaN	NaN	NaN	NaN	NaN	NaN
O14817	O14817	Tetraspanin-4	TSPAN4	26.118	0	115.15	NaN	NaN	NaN	NaN	NaN	NaN	25.0765	25.2202	24.2239	24.0031	24.4101	NaN	NaN	NaN	24.1861	24.2676	NaN	NaN	24.2241	25.0858	NaN	NaN	25.1902	NaN	NaN	NaN	25.0841	24.6166	NaN	NaN	NaN	25.0688	NaN	25.7266	24.9403	25.7776	NaN	NaN	NaN	NaN	NaN	NaN	NaN
O14907	O14907	Tax1-binding protein 3	TAX1BP3	13.735	0	128.64	26.6218	26.7366	26.9133	26.6303	26.4609	26.1024	26.3236	26.5018	27.0477	26.2696	26.6047	26.1783	26.6411	27.0288	27.0885	26.4751	26.5147	26.0653	26.8072	27.519	27.4087	26.1683	26.767	26.3535	26.2163	26.5321	26.2646	26.6538	26.5124	26.9835	26.3695	26.129	26.2428	26.166	26.2928	26.2323	NaN	NaN	24.5557	26.5296	NaN	25.0056	25.6539
O15540	O15540	Fatty acid-binding protein, brain	FABP7	14.889	0.0001731	25.546	24.3081	NaN	24.2151	NaN	NaN	NaN	24.669	25.1897	25.2835	24.8657	24.4198	NaN	25.4765	25.5733	25.6047	NaN	24.8218	NaN	24.4919	NaN	NaN	NaN	NaN	NaN	NaN	NaN	NaN	NaN	NaN	NaN	NaN	NaN	NaN	NaN	NaN	NaN	NaN	NaN	NaN	NaN	NaN	NaN	NaN
O43513	O43513	Mediator of RNA polymerase II transcription subunit 7	MED7	27.245	0.00059462	7.4436	NaN	NaN	NaN	NaN	NaN	NaN	NaN	NaN	NaN	NaN	NaN	NaN	NaN	NaN	NaN	NaN	NaN	NaN	NaN	NaN	NaN	NaN	NaN	NaN	NaN	NaN	NaN	NaN	NaN	NaN	NaN	NaN	NaN	NaN	NaN	NaN	NaN	NaN	NaN	NaN	NaN	NaN	NaN
O43826	O43826	Glucose-6-phosphate translocase	SLC37A4	46.36	0.00030623	9.8866	NaN	NaN	NaN	NaN	NaN	NaN	NaN	NaN	NaN	NaN	NaN	NaN	NaN	NaN	NaN	NaN	NaN	NaN	NaN	NaN	NaN	NaN	NaN	NaN	NaN	NaN	NaN	NaN	NaN	NaN	NaN	NaN	NaN	NaN	NaN	NaN	NaN	NaN	NaN	NaN	NaN	NaN	NaN
O60783	O60783	28S ribosomal protein S14, mitochondrial	MRPS14	15.139	0.00018474	37.795	NaN	NaN	NaN	NaN	NaN	NaN	NaN	NaN	NaN	NaN	NaN	NaN	NaN	NaN	NaN	NaN	NaN	NaN	NaN	NaN	NaN	NaN	NaN	NaN	NaN	24.558	25.3127	NaN	NaN	NaN	NaN	NaN	NaN	NaN	NaN	25.7272	25.7322	26.7608	NaN	25.8299	25.7394	25.7485	NaN
O75817	O75817	Ribonuclease P protein subunit p20	POP7	15.651	0.00018716	40.585	24.3222	NaN	NaN	NaN	NaN	NaN	NaN	23.8871	23.6191	23.9754	24.2271	23.7253	NaN	NaN	NaN	NaN	NaN	24.4008	NaN	NaN	23.6691	NaN	NaN	NaN	NaN	NaN	NaN	NaN	NaN	NaN	24.7354	24.5648	NaN	NaN	NaN	NaN	NaN	NaN	NaN	NaN	NaN	NaN	NaN
O95167	O95167	NADH dehydrogenase [ubiquinone] 1 alpha subcomplex subunit 3	NDUFA3	9.2787	0	43.66	NaN	NaN	25.659	NaN	NaN	NaN	25.9092	NaN	NaN	NaN	NaN	NaN	NaN	NaN	NaN	NaN	NaN	NaN	NaN	NaN	NaN	NaN	24.9208	NaN	NaN	NaN	25.9835	NaN	NaN	NaN	25.7668	26.0208	26.0922	NaN	NaN	25.392	NaN	NaN	NaN	NaN	NaN	NaN	NaN
O95900	O95900	Probable tRNA pseudouridine synthase 2	TRUB2	36.694	0.0063308	2.4267	NaN	NaN	NaN	NaN	NaN	NaN	NaN	NaN	NaN	NaN	NaN	NaN	24.6427	NaN	NaN	NaN	NaN	NaN	NaN	NaN	NaN	NaN	NaN	NaN	NaN	NaN	NaN	NaN	NaN	NaN	NaN	NaN	NaN	NaN	NaN	NaN	NaN	NaN	NaN	NaN	NaN	NaN	NaN
O96006	O96006	Zinc finger BED domain-containing protein 1	ZBED1	78.155	0.0043734	2.9108	NaN	NaN	NaN	NaN	NaN	NaN	NaN	23.1482	NaN	NaN	NaN	NaN	23.5699	23.5426	23.5793	NaN	NaN	NaN	24.5009	24.0021	24.1174	NaN	NaN	NaN	NaN	NaN	NaN	NaN	NaN	NaN	NaN	NaN	NaN	NaN	NaN	NaN	NaN	NaN	NaN	NaN	NaN	NaN	NaN
O96033	O96033	Molybdopterin synthase sulfur carrier subunit	MOCS2	9.7552	0.0014318	4.8773	25.1202	NaN	24.9704	24.8821	24.8175	24.5372	24.4322	24.8729	25.6359	24.8943	25.1857	24.8351	25.4677	25.0812	25.4914	24.2193	24.3252	24.4393	26.1672	26.1629	26.2584	NaN	24.8681	24.3117	24.2369	24.4496	NaN	24.936	24.8588	NaN	24.4397	24.2917	24.4687	25.148	25.5292	25.0207	26.3353	NaN	26.2948	26.1991	26.2483	NaN	25.7006
P00414	P00414	Cytochrome c oxidase subunit 3	MT-CO3	29.95	0	77.75	25.5854	27.2243	28.0376	NaN	28.3379	27.5017	28.2	27.6536	27.3787	26.3545	27.6233	27.0907	26.835	27.3961	27.0878	28.0346	27.6404	NaN	25.9402	26.5241	NaN	26.6591	25.9747	NaN	NaN	NaN	27.7946	25.3144	26.2561	NaN	27.7957	27.623	28.0713	27.2034	27.0356	25.8961	26.8013	26.6589	25.2059	25.2135	25.2485	25.0346	25.7726
P02753	P02753	Retinol-binding protein 4;Plasma retinol-binding protein(1-182);Plasma retinol-binding protein(1-181);Plasma retinol-binding protein(1-179);Plasma retinol-binding protein(1-176)	RBP4	23.01	0.0026559	3.8354	23.6641	NaN	25.2759	25.5526	24.7658	25.551	NaN	NaN	NaN	25.3599	NaN	24.9553	23.7166	24.4563	NaN	24.4361	25.9387	24.5773	NaN	NaN	NaN	NaN	NaN	NaN	26.1252	NaN	NaN	NaN	24.5573	NaN	25.4481	NaN	NaN	NaN	NaN	NaN	NaN	NaN	NaN	NaN	NaN	NaN	NaN
P02778	P02778	C-X-C motif chemokine 10;CXCL10(1-73)	CXCL10	10.881	0	94.285	NaN	NaN	NaN	NaN	25.321	NaN	NaN	NaN	NaN	NaN	24.234	24.7357	NaN	NaN	NaN	25.2066	25.041	25.1189	NaN	NaN	NaN	NaN	NaN	NaN	25.6343	25.6543	26.0375	NaN	NaN	NaN	NaN	NaN	NaN	NaN	NaN	NaN	NaN	NaN	NaN	NaN	NaN	NaN	NaN
P02795;P80294;P04731;Q8N339	P02795	Metallothionein-2	MT2A	6.0422	0	204.21	29.6497	29.3423	29.2798	29.2468	29.5378	29.6602	29.6677	29.6557	29.5809	30.6229	29.9955	30.1143	29.5078	29.3864	29.4432	29.6518	30.1443	29.7772	28.509	31.7464	31.8856	31.2679	30.9579	30.9701	30.7055	30.7767	30.5508	31.2609	30.9335	30.959	31.1137	31.0046	30.9382	29.2634	32.7348	29.2639	NaN	NaN	24.8644	32.0085	31.5496	32.0346	27.105
P03928	P03928	ATP synthase protein 8	MT-ATP8	7.9916	0.00031476	12.415	NaN	NaN	NaN	NaN	26.9108	NaN	NaN	NaN	NaN	NaN	NaN	NaN	NaN	NaN	NaN	NaN	NaN	NaN	NaN	NaN	NaN	26.6893	27.9172	27.4166	NaN	NaN	25.6683	NaN	26.3357	NaN	28.3648	NaN	26.1787	26.0047	26.3763	27.1211	NaN	NaN	NaN	24.707	NaN	NaN	24.8664
P09234	P09234	U1 small nuclear ribonucleoprotein C	SNRPC	17.394	0	323.31	28.5831	28.6505	28.7089	28.2728	28.1121	28.2928	28.1483	28.2858	28.2551	28.252	28.1099	27.8299	28.4984	28.8688	28.3325	28.2056	28.7041	29.032	28.0524	28.3763	28.2144	28.3942	28.672	28.6055	29.1301	28.8937	29.0848	28.9331	28.7502	28.9403	29.0889	28.8582	28.8398	28.3216	28.8924	28.3166	28.5355	28.0092	28.7719	26.2717	NaN	28.5962	28.9476
P09668	P09668	Pro-cathepsin H;Cathepsin H mini chain;Cathepsin H;Cathepsin H heavy chain;Cathepsin H light chain	CTSH	37.393	0.00016863	21.065	25.9857	26.1832	25.7764	25.9736	26.1824	NaN	25.7505	25.6153	26.0302	25.0587	25.9218	NaN	25.9518	25.985	25.6979	24.9193	25.7239	25.7421	25.5192	24.7524	24.7894	NaN	NaN	NaN	NaN	NaN	NaN	NaN	NaN	NaN	NaN	NaN	NaN	NaN	NaN	NaN	NaN	NaN	NaN	NaN	NaN	NaN	NaN
P0C7P0	P0C7P0	CDGSH iron-sulfur domain-containing protein 3, mitochondrial	CISD3	14.215	0.00030912	10.698	NaN	NaN	NaN	NaN	NaN	NaN	24.7788	24.1056	NaN	24.7674	24.1708	25.3636	24.6081	NaN	NaN	NaN	NaN	24.325	NaN	NaN	NaN	NaN	NaN	NaN	NaN	NaN	NaN	NaN	NaN	NaN	NaN	NaN	NaN	NaN	NaN	NaN	NaN	NaN	NaN	NaN	NaN	NaN	NaN
P0DI82;P0DI81	P0DI82;P0DI81	Trafficking protein particle complex subunit 2B;Trafficking protein particle complex subunit 2	TRAPPC2B;TRAPPC2	16.445	0.00017819	30.277	NaN	NaN	NaN	NaN	NaN	NaN	24.8107	NaN	24.1211	NaN	24.3917	NaN	NaN	24.7806	24.5579	24.1641	NaN	NaN	24.6939	24.7015	24.481	NaN	NaN	NaN	NaN	NaN	NaN	NaN	NaN	NaN	NaN	NaN	NaN	NaN	NaN	NaN	24.6826	NaN	NaN	NaN	NaN	NaN	NaN
P0DPD7;P0DPD8	P0DPD7			28.306	0	97.657	NaN	NaN	NaN	NaN	NaN	NaN	NaN	NaN	NaN	NaN	NaN	NaN	NaN	NaN	NaN	NaN	NaN	NaN	NaN	NaN	NaN	24.6352	24.4876	NaN	NaN	NaN	NaN	NaN	NaN	24.3446	NaN	NaN	NaN	24.6554	24.7279	24.6957	NaN	NaN	NaN	NaN	NaN	NaN	NaN
P10588	P10588	Nuclear receptor subfamily 2 group F member 6	NR2F6	42.979	0.00031158	11.496	NaN	NaN	NaN	NaN	NaN	NaN	NaN	NaN	NaN	NaN	NaN	NaN	NaN	NaN	NaN	NaN	NaN	NaN	NaN	NaN	NaN	NaN	NaN	NaN	NaN	NaN	NaN	NaN	NaN	NaN	NaN	NaN	NaN	NaN	NaN	NaN	NaN	NaN	NaN	NaN	NaN	NaN	NaN
P10746	P10746	Uroporphyrinogen-III synthase	UROS	28.627	0	218.47	NaN	NaN	NaN	NaN	NaN	NaN	NaN	NaN	NaN	NaN	NaN	NaN	NaN	23.8082	23.5999	NaN	NaN	NaN	24.4192	24.7373	24.8207	NaN	NaN	NaN	NaN	NaN	NaN	NaN	NaN	NaN	NaN	NaN	NaN	NaN	NaN	NaN	NaN	NaN	NaN	NaN	NaN	NaN	NaN
P12074	P12074	Cytochrome c oxidase subunit 6A1, mitochondrial	COX6A1	12.155	0	87.902	26.816	27.3777	27.8862	27.7324	27.4916	27.2265	28.3972	27.4071	27.1775	27.3815	27.9525	27.5764	27.2197	26.6425	27.0325	27.8292	28.122	27.9376	26.2554	27.2372	26.2418	27.9709	28.4674	28.4207	29.035	28.682	29.1326	27.3432	28.0913	27.2791	28.6982	28.788	29.0755	27.5907	27.5936	27.6083	NaN	NaN	27.954	28.7275	28.6615	27.9316	28.3365
P14317	P14317	Hematopoietic lineage cell-specific protein	HCLS1	54.013	0.0005891	6.8122	NaN	NaN	NaN	NaN	NaN	NaN	NaN	NaN	NaN	NaN	NaN	NaN	NaN	NaN	NaN	NaN	NaN	NaN	NaN	NaN	NaN	NaN	NaN	NaN	NaN	NaN	NaN	NaN	NaN	NaN	NaN	NaN	NaN	NaN	NaN	NaN	NaN	24.0972	NaN	24.818	NaN	23.9522	24.8247
P14406	P14406	Cytochrome c oxidase subunit 7A2, mitochondrial	COX7A2	9.3959	0.00017088	23.11	25.2105	27.2391	28.2639	27.6548	27.8495	27.2888	28.5631	27.9072	27.3855	27.3796	28.2164	28.7046	27.7895	27.2807	27.5928	28.2136	27.876	27.6975	25.9165	26.7119	25.3004	27.3186	27.9511	27.9834	28.1228	27.7617	28.9787	24.8849	NaN	NaN	28.4587	28.8233	29.1785	27.48	27.1926	27.6656	NaN	28.3274	NaN	27.1687	27.3527	27.2909	27.3064
P15954	P15954	Cytochrome c oxidase subunit 7C, mitochondrial	COX7C	7.2454	0.00030294	8.9637	NaN	26.5313	27.3682	26.9159	27.3161	26.9503	28.602	27.7896	26.7266	26.9054	27.1373	28.436	27.2908	26.3982	26.6199	27.3613	27.0259	27.1063	25.3241	26.5968	25.185	26.3087	26.757	NaN	NaN	26.1582	27.3652	26.2347	26.6907	NaN	27.5039	27.6743	27.9398	27.7572	27.2761	27.7486	24.7306	27.3722	24.5367	25.3006	25.9377	26.138	26.1337
P17039;Q9Y2G7;Q8N141;Q8TAF7	P17039	Zinc finger protein 30	ZNF30	71.417	0.0011539	5.3218	NaN	NaN	NaN	NaN	NaN	NaN	25.9872	NaN	NaN	25.7366	NaN	25.3569	26.0488	25.01	25.3043	25.3248	NaN	NaN	24.9039	25.0986	NaN	NaN	NaN	NaN	NaN	NaN	NaN	NaN	NaN	NaN	NaN	NaN	NaN	NaN	NaN	NaN	NaN	NaN	NaN	NaN	NaN	NaN	NaN
P20336	P20336	Ras-related protein Rab-3A	RAB3A	24.984	0	50.853	NaN	NaN	25.1522	NaN	NaN	NaN	25.2502	25.116	23.8353	23.627	24.3361	24.3286	23.4307	23.265	23.5228	23.542	NaN	NaN	NaN	NaN	22.9711	NaN	NaN	NaN	NaN	NaN	NaN	NaN	NaN	NaN	NaN	NaN	NaN	NaN	NaN	NaN	NaN	NaN	NaN	NaN	NaN	NaN	NaN
P21741	P21741	Midkine	MDK	15.585	0	45.561	NaN	NaN	NaN	NaN	NaN	NaN	24.8693	24.8583	NaN	24.9572	24.6812	24.8069	NaN	24.726	NaN	25.418	25.337	25.3264	NaN	NaN	NaN	NaN	NaN	NaN	NaN	NaN	NaN	NaN	NaN	NaN	NaN	NaN	NaN	NaN	NaN	NaN	NaN	NaN	NaN	NaN	NaN	NaN	NaN
P28907	P28907	ADP-ribosyl cyclase/cyclic ADP-ribose hydrolase 1	CD38	34.328	0.0021189	4.2029	NaN	NaN	NaN	NaN	NaN	NaN	NaN	NaN	NaN	NaN	NaN	NaN	NaN	NaN	NaN	24.7396	23.8486	24.133	NaN	NaN	NaN	NaN	NaN	NaN	NaN	NaN	NaN	NaN	NaN	NaN	NaN	NaN	NaN	NaN	NaN	NaN	NaN	NaN	NaN	NaN	NaN	NaN	NaN
P30613	P30613	Pyruvate kinase PKLR	PKLR	61.829	0.0075127	2.3264	26.2845	NaN	25.3848	NaN	25.5731	26.3389	26.6798	27.073	26.7787	25.2668	NaN	NaN	NaN	NaN	26.6706	25.2383	NaN	NaN	27.9866	27.99	28.5936	25.9533	24.9648	NaN	NaN	NaN	NaN	25.7682	NaN	NaN	NaN	NaN	NaN	26.9803	26.7528	26.6919	27.2815	26.3424	26.9526	NaN	26.5207	26.0271	NaN
P31431	P31431	Syndecan-4	SDC4	21.641	0	64.324	NaN	NaN	NaN	25.1109	NaN	24.9124	25.1747	25.378	25.36	NaN	24.5183	NaN	NaN	24.3631	24.7257	24.4135	24.9385	NaN	24.8738	24.7652	NaN	24.5729	NaN	24.6938	NaN	NaN	NaN	25.0019	24.3224	NaN	24.6799	NaN	NaN	NaN	NaN	NaN	NaN	NaN	NaN	NaN	NaN	NaN	NaN
P36021	P36021	Monocarboxylate transporter 8	SLC16A2	59.511	0.00016781	20.301	NaN	NaN	NaN	NaN	NaN	NaN	26.522	NaN	25.1185	25.2247	24.6164	NaN	NaN	NaN	24.4961	25.109	NaN	NaN	NaN	NaN	NaN	NaN	24.3886	NaN	NaN	NaN	NaN	NaN	NaN	NaN	NaN	NaN	NaN	NaN	NaN	NaN	26.3048	NaN	25.1363	NaN	NaN	NaN	NaN
P36897	P36897	TGF-beta receptor type-1	TGFBR1	55.959	0.00031114	11.415	NaN	NaN	NaN	NaN	24.1276	NaN	24.3754	24.1894	NaN	24.0115	NaN	24.8329	24.1285	NaN	23.4814	24.2822	24.6433	NaN	NaN	NaN	NaN	23.652	NaN	NaN	NaN	NaN	NaN	NaN	NaN	NaN	NaN	NaN	24.4791	23.8306	23.6675	24.7367	NaN	NaN	NaN	NaN	NaN	NaN	NaN
P39210	P39210	Protein Mpv17	MPV17	19.733	0	152.32	NaN	NaN	25.587	NaN	NaN	NaN	26.8407	26.7094	26.3547	25.9934	26.5514	25.2	26.3133	26.1181	26.4512	26.4339	25.726	NaN	NaN	26.6041	26.004	25.1587	25.3992	NaN	NaN	NaN	NaN	NaN	25.1663	NaN	NaN	NaN	26.3128	NaN	NaN	26.004	24.7823	NaN	NaN	NaN	NaN	NaN	NaN
P48067	P48067	Sodium- and chloride-dependent glycine transporter 1	SLC6A9	78.259	0.00032483	15.644	NaN	NaN	NaN	NaN	NaN	NaN	NaN	NaN	NaN	23.5571	NaN	NaN	23.5465	NaN	23.8361	24.7731	24.7256	24.5264	NaN	NaN	NaN	NaN	NaN	NaN	NaN	NaN	NaN	NaN	NaN	NaN	NaN	NaN	24.479	NaN	NaN	NaN	NaN	NaN	NaN	NaN	NaN	NaN	NaN
P51636	P51636	Caveolin-2	CAV2	18.291	0.0001764	28.772	25.787	26.2304	26.6126	26.3372	26.984	25.9268	27.488	26.6165	26.0206	25.962	26.5256	27.4466	NaN	25.6772	25.8704	26.401	26.1883	26.7031	25.5154	26.1187	25.5169	24.4688	23.6395	NaN	NaN	NaN	24.9504	NaN	23.9666	NaN	NaN	NaN	25.1216	26.0208	25.7404	25.6426	NaN	NaN	NaN	NaN	NaN	NaN	NaN
P51674	P51674	Neuronal membrane glycoprotein M6-a	GPM6A	31.209	0.00059533	7.5098	25.3919	NaN	26.3994	25.5691	26.4573	25.3929	27.1981	26.524	26.4722	25.5066	25.552	26.7317	26.5831	26.0151	26.2188	25.7773	25.9422	25.1541	24.9799	NaN	NaN	NaN	NaN	NaN	NaN	NaN	NaN	NaN	NaN	NaN	NaN	NaN	NaN	NaN	NaN	NaN	NaN	NaN	NaN	NaN	NaN	NaN	NaN
P52655	P52655	Transcription initiation factor IIA subunit 1;Transcription initiation factor IIA alpha chain;Transcription initiation factor IIA beta chain	GTF2A1	41.513	0	63.417	NaN	NaN	NaN	NaN	NaN	25.5403	NaN	NaN	NaN	NaN	25.407	NaN	NaN	NaN	NaN	NaN	25.2492	23.8373	NaN	NaN	26.0843	NaN	24.3289	NaN	NaN	NaN	NaN	NaN	24.5021	NaN	NaN	NaN	NaN	25.5451	25.4654	25.0676	26.773	26.2808	26.4945	26.3724	26.3768	NaN	25.678
P55061	P55061	Bax inhibitor 1	TMBIM6	26.537	0.00031245	11.793	24.3793	NaN	25.7294	25.147	25.0478	24.5818	25.8695	24.1534	NaN	NaN	24.1577	24.2994	24.4195	NaN	NaN	NaN	NaN	23.7696	NaN	23.3897	NaN	NaN	NaN	NaN	NaN	NaN	NaN	NaN	NaN	NaN	NaN	NaN	25.6279	NaN	NaN	NaN	NaN	NaN	NaN	NaN	NaN	NaN	NaN
P55211	P55211	Caspase-9;Caspase-9 subunit p35;Caspase-9 subunit p10	CASP9	46.28	0	64.646	NaN	NaN	NaN	NaN	NaN	NaN	NaN	NaN	NaN	NaN	NaN	NaN	NaN	NaN	NaN	NaN	NaN	NaN	24.1089	NaN	NaN	NaN	NaN	NaN	NaN	NaN	NaN	NaN	NaN	NaN	NaN	NaN	NaN	NaN	23.9397	NaN	NaN	NaN	25.222	25.4515	25.2885	25.19	NaN
P58397	P58397	A disintegrin and metalloproteinase with thrombospondin motifs 12	ADAMTS12	177.67	0.00018553	38.856	NaN	NaN	24.2765	NaN	23.4493	NaN	24.1323	24.0781	23.8486	NaN	NaN	NaN	23.8786	24.1564	23.809	NaN	NaN	NaN	NaN	NaN	NaN	NaN	NaN	NaN	NaN	NaN	NaN	NaN	NaN	NaN	NaN	NaN	NaN	NaN	NaN	NaN	NaN	NaN	NaN	NaN	NaN	NaN	NaN
P59768	P59768	Guanine nucleotide-binding protein G(I)/G(S)/G(O) subunit gamma-2	GNG2	7.8501	0	54.758	NaN	25.7213	26.3202	26.0648	26.6241	25.7543	27.5257	26.8355	NaN	25.9325	26.3384	26.5371	27.1143	25.5551	26.4145	26.5061	26.1804	26.5914	26.2809	26.3904	25.9939	NaN	NaN	NaN	NaN	NaN	NaN	NaN	NaN	NaN	24.6196	NaN	NaN	NaN	NaN	NaN	NaN	NaN	NaN	NaN	NaN	NaN	NaN
P60059	P60059	Protein transport protein Sec61 subunit gamma	SEC61G	7.7412	0	42.83	27.7696	27.9265	28.2374	27.6411	28.0264	27.5578	27.6912	27.3583	26.9947	27.0221	27.364	26.7326	27.743	27.7138	27.6326	27.4313	27.507	27.6172	26.5423	26.7802	26.7739	28.6507	28.3075	NaN	NaN	NaN	28.3685	28.2152	27.988	27.0504	28.1272	28.3434	28.5057	28.0149	27.6651	27.9876	26.0678	26.9922	NaN	NaN	NaN	25.37	26.109
P60468	P60468	Protein transport protein Sec61 subunit beta	SEC61B	9.9743	0	61.479	NaN	NaN	28.9518	28.8097	NaN	NaN	NaN	NaN	NaN	NaN	28.7938	29.0262	28.9039	28.385	28.5444	29.0932	NaN	28.389	NaN	26.9829	25.9421	NaN	28.1043	NaN	NaN	28.1452	NaN	NaN	NaN	NaN	NaN	NaN	28.343	28.6071	28.242	28.5793	27.4141	29.2848	26.1785	25.9792	NaN	26.6894	26.6391
P61024	P61024	Cyclin-dependent kinases regulatory subunit 1	CKS1B	9.6601	0.00017986	32.279	NaN	25.1791	25.2647	NaN	24.2021	NaN	24.0843	24.6296	24.3797	NaN	NaN	NaN	24.4458	24.1713	24.2728	NaN	NaN	NaN	25.8049	26.3103	26.6251	26.0012	25.7852	25.3457	24.2606	24.9738	NaN	25.481	25.3785	25.62	25.0344	24.8604	NaN	25.1568	25.7335	25.5983	24.0481	NaN	24.2259	24.0916	23.7148	23.8274	NaN
P61769	P61769	Beta-2-microglobulin;Beta-2-microglobulin form pI 5.3	B2M	13.714	0	323.31	31.3042	31.6283	31.5723	32.3145	32.5788	32.6244	31.8926	31.7875	31.653	32.909	32.6984	33.0433	32.0424	31.8738	32.0405	33.1961	33.0709	33.1308	31.8191	31.6738	31.5953	30.7223	30.5629	30.8136	31.493	31.3729	31.7662	30.4244	30.3326	29.8527	31.873	31.9305	32.121	31.8369	31.4334	31.6942	28.7583	29.9983	29.3666	30.837	30.627	30.9936	30.5032
P61952;P63211	P61952	Guanine nucleotide-binding protein G(I)/G(S)/G(O) subunit gamma-11	GNG11	8.4807	0.0005918	7.028	NaN	NaN	NaN	NaN	NaN	NaN	24.4814	NaN	NaN	25.8647	25.2745	NaN	NaN	NaN	NaN	26.2811	NaN	NaN	24.4385	23.6229	24.227	25.0952	25.0644	24.9192	25.7478	25.5847	25.1538	24.9095	25.1718	24.8311	25.059	25.6649	NaN	NaN	NaN	NaN	NaN	NaN	NaN	NaN	NaN	NaN	NaN
P62857	P62857	40S ribosomal protein S28	RPS28	7.8409	0	131.13	31.1091	31.0109	31.0108	30.4355	30.8599	30.7061	30.6459	30.8991	30.9515	31.0284	30.922	30.8921	31.1558	31.1218	31.1799	30.9078	30.9644	30.863	31.1436	31.2813	31.3834	30.517	30.3691	30.4724	30.249	30.4927	30.2343	30.9366	30.8513	30.9807	30.69	30.6798	30.6224	30.5818	30.7379	30.711	31.2124	30.9025	30.902	31.6443	31.5949	31.5794	30.8723
P62861	P62861	40S ribosomal protein S30	FAU	6.6478	0.00073249	6.4106	30.5103	29.5297	28.9515	29.2715	28.9342	29.2876	29.1703	29.431	29.4203	29.4687	29.5537	29.4611	28.9582	28.6118	29.1387	29.3086	29.3515	29.3746	29.3848	30.3861	30.2625	29.9509	29.4039	29.1563	29.3683	29.7937	28.8719	29.6058	29.5194	29.7373	29.3628	29.1404	29.0768	29.9923	29.6924	29.451	30.3507	29.8684	29.9053	30.8739	30.8686	30.8317	30.1099
P62877	P62877	E3 ubiquitin-protein ligase RBX1;E3 ubiquitin-protein ligase RBX1, N-terminally processed	RBX1	12.274	0	95.804	27.9904	28.0265	27.7961	26.7242	27.5657	27.7	27.5319	27.7351	27.6873	27.7105	26.8555	27.2592	27.972	27.1965	27.1247	26.6811	27.1037	27.517	27.7368	27.8814	28.0931	27.5557	27.2072	NaN	26.519	26.6244	26.263	NaN	28.0431	27.7482	26.8552	27.1764	26.6956	27.6591	25.5274	27.5906	27.6302	27.43	27.6321	26.9974	27.9657	27.6951	26.8498
Q01628;P13164;Q01629;C9JQL5	Q01628	Interferon-induced transmembrane protein 3	IFITM3	14.632	0	189.15	NaN	NaN	NaN	25.1393	26.3229	24.9785	23.9875	23.8714	25.2728	24.3746	25.8265	26.7145	NaN	NaN	NaN	26.5018	26.5394	26.7321	NaN	NaN	NaN	25.7125	26.3663	25.9617	NaN	NaN	26.6962	26.7212	27.0621	26.3085	27.1576	27.333	27.9408	26.9074	27.1884	26.9854	26.3485	26.086	NaN	NaN	NaN	25.7344	26.315
Q06547	Q06547	GA-binding protein subunit beta-1	GABPB1	42.482	0.00017844	30.455	NaN	NaN	NaN	NaN	NaN	27.2791	NaN	NaN	NaN	NaN	NaN	NaN	NaN	27.4763	NaN	NaN	NaN	NaN	28.2341	NaN	NaN	NaN	NaN	NaN	NaN	NaN	NaN	NaN	NaN	NaN	NaN	26.1024	NaN	NaN	NaN	NaN	NaN	NaN	NaN	NaN	NaN	NaN	NaN
Q08357	Q08357	Sodium-dependent phosphate transporter 2	SLC20A2	70.392	0	58.34	NaN	NaN	NaN	NaN	NaN	NaN	24.5546	24.3253	NaN	24.1544	24.1712	24.4952	24.2978	24.2933	24.298	24.4965	24.9187	24.1318	NaN	NaN	NaN	NaN	NaN	NaN	NaN	NaN	NaN	NaN	NaN	NaN	NaN	NaN	NaN	NaN	NaN	NaN	NaN	NaN	NaN	NaN	NaN	NaN	NaN
Q12774;A5YM69	Q12774	Rho guanine nucleotide exchange factor 5	ARHGEF5	176.8	0.0085653	2.266	NaN	NaN	NaN	24.4836	24.5551	24.3609	NaN	NaN	NaN	NaN	NaN	NaN	NaN	NaN	NaN	NaN	NaN	NaN	NaN	NaN	NaN	24.2816	24.363	NaN	NaN	NaN	NaN	24.5218	24.3873	NaN	NaN	NaN	NaN	25.0296	24.7539	24.4987	NaN	NaN	NaN	NaN	NaN	NaN	NaN
Q13277	Q13277	Syntaxin-3	STX3	33.155	0.00044951	8.1027	NaN	NaN	NaN	NaN	NaN	NaN	24.7224	NaN	NaN	NaN	24.379	24.6929	24.58	NaN	NaN	24.4416	NaN	24.1189	24.1246	24.4198	24.2687	NaN	NaN	NaN	NaN	NaN	NaN	NaN	NaN	NaN	NaN	24.4503	24.3782	NaN	NaN	NaN	24.8764	NaN	NaN	NaN	NaN	NaN	NaN
Q13530	Q13530	Serine incorporator 3	SERINC3	52.58	0.0047464	2.6802	NaN	NaN	NaN	NaN	23.8539	23.7892	24.6419	24.0197	NaN	24.1443	24.1124	24.2452	NaN	24.29	24.4828	24.2449	NaN	24.0494	24.3493	24.6048	24.4825	NaN	25.0867	NaN	NaN	NaN	NaN	24.832	24.2319	NaN	NaN	NaN	NaN	24.1633	24.1976	24.5303	NaN	NaN	NaN	NaN	NaN	NaN	NaN
Q14206	Q14206	Calcipressin-2	RCAN2	21.997	0.00017229	24.807	NaN	NaN	NaN	NaN	NaN	NaN	NaN	NaN	NaN	NaN	NaN	23.8232	25.0534	NaN	NaN	NaN	NaN	NaN	24.6152	24.0548	24.4916	NaN	NaN	NaN	NaN	NaN	NaN	NaN	NaN	NaN	NaN	NaN	NaN	NaN	NaN	NaN	NaN	NaN	NaN	NaN	NaN	NaN	NaN
Q14956	Q14956	Transmembrane glycoprotein NMB	GPNMB	63.922	0	82.135	NaN	NaN	NaN	NaN	NaN	NaN	NaN	NaN	23.4303	NaN	NaN	NaN	NaN	23.1113	23.304	23.7086	NaN	NaN	26.0952	25.9467	25.6525	22.7807	23.9123	NaN	NaN	NaN	NaN	NaN	NaN	NaN	NaN	NaN	NaN	27.8945	26.8365	27.6981	NaN	NaN	NaN	NaN	NaN	NaN	NaN
Q15011	Q15011	Homocysteine-responsive endoplasmic reticulum-resident ubiquitin-like domain member 1 protein	HERPUD1	43.719	0.000171	23.316	NaN	NaN	NaN	NaN	23.4576	NaN	NaN	NaN	NaN	NaN	NaN	NaN	NaN	NaN	NaN	NaN	NaN	NaN	NaN	NaN	NaN	23.5581	23.6268	NaN	NaN	NaN	NaN	NaN	NaN	NaN	NaN	NaN	NaN	24.0433	23.8679	24.1395	NaN	NaN	NaN	NaN	NaN	NaN	NaN
Q15041	Q15041	ADP-ribosylation factor-like protein 6-interacting protein 1	ARL6IP1	23.362	0	145.94	28.5855	28.6884	28.8879	29.0111	28.8217	29.1193	29.18	28.814	29.0447	28.7881	28.4388	28.7291	28.5275	27.8436	28.0046	28.2859	27.8817	28.5045	26.8393	27.4185	27.1546	29.0837	28.9839	29.0366	28.4325	28.742	28.8452	28.5547	28.4547	28.3882	28.5293	28.4902	28.9524	28.2843	27.9719	28.3634	27.6466	28.0658	27.2984	26.7948	26.4638	26.9152	26.7842
Q15125	Q15125	3-beta-hydroxysteroid-Delta(8),Delta(7)-isomerase	EBP	26.352	0	269.17	27.6769	28.4734	29.4313	28.8664	29.166	28.6126	30.0226	29.3109	28.473	28.4078	28.8153	29.2954	29.1807	28.9031	28.8911	29.1416	28.6403	28.757	25.8041	27.128	26.2014	28.4082	28.6309	28.9529	27.7871	27.5625	29.1578	28.0615	28.495	NaN	28.9076	29.1034	29.5664	29.2549	28.183	29.3605	26.3308	27.3921	NaN	NaN	NaN	NaN	NaN
Q16585	Q16585	Beta-sarcoglycan	SGCB	34.776	0.00032222	14.714	NaN	NaN	NaN	NaN	NaN	NaN	25.2892	24.5089	NaN	24.5543	24.2633	25.2022	NaN	NaN	24.6086	25.6249	25.3892	25.4589	NaN	NaN	NaN	NaN	NaN	NaN	NaN	23.6841	24.6589	NaN	NaN	NaN	NaN	24.0587	NaN	NaN	NaN	24.6487	NaN	NaN	NaN	NaN	NaN	NaN	NaN
Q16854	Q16854	Deoxyguanosine kinase, mitochondrial	DGUOK	32.055	0	79.315	NaN	NaN	23.8503	24.0313	NaN	NaN	24.5005	24.145	24.2371	NaN	23.8606	NaN	NaN	23.8929	NaN	24.2201	NaN	24.6565	NaN	NaN	NaN	24.8357	25.1834	24.8961	25.6935	25.3407	25.7832	24.3269	24.5622	NaN	25.2627	25.2033	25.6006	NaN	NaN	24.579	NaN	24.1218	NaN	NaN	NaN	NaN	NaN
Q53FT3	Q53FT3	Protein Hikeshi	C11orf73	21.627	0	50.62	25.6958	25.6923	25.8232	25.3663	25.3919	25.1851	24.7901	25.1278	25.7021	25.4072	25.1738	24.8424	25.7956	26.2493	26.1957	25.2974	25.9501	25.4691	27.0268	26.6802	26.7462	25.6986	25.7882	25.3501	24.7791	25.1476	24.8492	26.4793	26.4953	26.4348	25.3564	25.3227	25.5126	25.0501	24.985	25.084	26.3209	26.2508	26.5692	26.4249	26.3274	26.1587	26.4605
Q53QV2	Q53QV2	Protein LBH	LBH	12.217	0	140.03	NaN	NaN	NaN	24.03	24.1978	24.3458	NaN	24.877	25.127	24.588	24.2146	24.4723	25.5419	25.6744	25.424	24.4182	24.5158	24.4795	25.5934	25.4227	25.6497	NaN	NaN	NaN	NaN	NaN	NaN	NaN	NaN	NaN	NaN	NaN	NaN	NaN	NaN	NaN	NaN	NaN	NaN	NaN	NaN	NaN	NaN
Q53S33	Q53S33	BolA-like protein 3	BOLA3	12.114	0.00017467	27.22	NaN	NaN	24.6453	NaN	NaN	NaN	NaN	NaN	NaN	24.4225	24.3683	NaN	24.0127	24.5127	NaN	24.679	23.9087	24.1694	NaN	NaN	NaN	23.6131	NaN	NaN	NaN	NaN	24.6835	NaN	NaN	NaN	NaN	NaN	24.1503	NaN	NaN	NaN	NaN	NaN	NaN	NaN	NaN	NaN	NaN
Q5BJF2	Q5BJF2	Transmembrane protein 97	TMEM97	20.848	0.00016946	21.734	NaN	26.291	26.9378	25.919	26.7218	26.0063	27.6915	26.5749	25.2363	25.0865	25.9822	26.8742	26.5531	25.363	25.9319	26.2506	25.8856	26.3219	NaN	24.5706	23.5495	24.9423	24.9616	NaN	NaN	NaN	26.3683	24.7442	24.9691	NaN	NaN	26.3053	26.5803	25.8421	24.9294	26.2109	NaN	NaN	NaN	NaN	NaN	NaN	NaN
Q5U5X0	Q5U5X0	Complex III assembly factor LYRM7	LYRM7	11.955	0	80.385	NaN	NaN	24.8872	24.5274	24.5534	24.5295	24.3279	24.7327	24.6122	24.3223	24.4068	25.3445	23.865	24.538	NaN	25.2987	24.6835	24.7462	NaN	24.2159	NaN	24.6179	25.1328	25.2286	NaN	NaN	25.227	NaN	25.2833	NaN	25.0124	25.3505	24.5006	25.4033	NaN	26.1072	25.2888	NaN	NaN	NaN	NaN	NaN	NaN
Q6DHV7	Q6DHV7	Adenosine deaminase-like protein	ADAL	40.263	0.0085676	2.2697	NaN	NaN	NaN	25.7014	26.201	NaN	NaN	25.668	25.8548	NaN	NaN	NaN	25.8977	25.9382	25.8857	NaN	NaN	NaN	NaN	NaN	25.7166	25.3247	25.4344	NaN	NaN	NaN	NaN	NaN	NaN	NaN	NaN	NaN	NaN	NaN	NaN	24.2131	NaN	NaN	NaN	NaN	NaN	NaN	NaN
Q6P161	Q6P161	39S ribosomal protein L54, mitochondrial	MRPL54	15.819	0	156.11	NaN	NaN	25.0434	25.3851	24.4778	NaN	25.239	25.4073	24.2295	24.0665	24.919	24.8649	NaN	NaN	NaN	24.2921	24.4965	NaN	NaN	NaN	NaN	25.2936	25.0655	NaN	26.336	24.9752	26.1519	NaN	25.0459	NaN	25.5619	25.6956	25.586	25.3067	24.9048	25.7129	NaN	25.7835	24.7302	NaN	NaN	NaN	25.3045
Q6P4I2	Q6P4I2	WD repeat-containing protein 73	WDR73	41.685	0.0011616	5.7842	NaN	NaN	NaN	NaN	NaN	NaN	NaN	NaN	23.9205	NaN	NaN	NaN	NaN	NaN	NaN	NaN	NaN	NaN	24.493	25.0147	24.3805	NaN	NaN	NaN	NaN	NaN	NaN	NaN	NaN	NaN	NaN	NaN	NaN	NaN	NaN	NaN	NaN	NaN	NaN	NaN	NaN	NaN	NaN
Q6P5R6	Q6P5R6	60S ribosomal protein L22-like 1	RPL22L1	14.606	0	92.799	NaN	NaN	NaN	NaN	NaN	NaN	NaN	NaN	NaN	NaN	NaN	NaN	NaN	NaN	NaN	NaN	NaN	NaN	NaN	NaN	NaN	NaN	NaN	NaN	NaN	NaN	NaN	NaN	NaN	NaN	NaN	NaN	NaN	NaN	NaN	NaN	NaN	NaN	NaN	NaN	NaN	NaN	NaN
Q6PID6	Q6PID6	Tetratricopeptide repeat protein 33	TTC33	29.411	0.00017756	29.6	NaN	NaN	NaN	NaN	NaN	NaN	NaN	NaN	24.086	NaN	NaN	NaN	24.0239	24.0239	24.0124	NaN	NaN	NaN	24.2718	23.9142	24.0136	NaN	NaN	NaN	NaN	NaN	NaN	NaN	NaN	NaN	NaN	NaN	NaN	NaN	NaN	NaN	NaN	NaN	NaN	NaN	NaN	NaN	NaN
Q6UWY0	Q6UWY0	Arylsulfatase K	ARSK	61.45	0.0017045	4.4473	NaN	NaN	NaN	NaN	NaN	NaN	23.9292	NaN	24.077	NaN	NaN	NaN	24.0874	24.1174	24.4739	23.9023	NaN	NaN	NaN	NaN	NaN	NaN	NaN	NaN	NaN	NaN	NaN	NaN	NaN	NaN	NaN	NaN	NaN	NaN	NaN	NaN	NaN	NaN	NaN	NaN	NaN	NaN	NaN
Q6ZW31	Q6ZW31	Rho GTPase-activating protein SYDE1	SYDE1	79.792	0.00030793	10.291	NaN	24.3481	NaN	23.9199	23.8269	24.4579	NaN	NaN	NaN	NaN	NaN	NaN	NaN	NaN	NaN	NaN	NaN	NaN	NaN	NaN	NaN	NaN	23.4362	NaN	NaN	NaN	NaN	NaN	NaN	NaN	NaN	NaN	NaN	NaN	NaN	NaN	NaN	NaN	NaN	NaN	NaN	NaN	NaN
Q71F23	Q71F23	Centromere protein U	CENPU	47.521	0.0044892	2.7869	NaN	NaN	NaN	NaN	NaN	NaN	NaN	NaN	NaN	NaN	NaN	NaN	NaN	NaN	NaN	NaN	NaN	NaN	NaN	NaN	NaN	NaN	NaN	NaN	NaN	NaN	NaN	NaN	NaN	NaN	NaN	NaN	NaN	NaN	NaN	NaN	NaN	NaN	NaN	NaN	NaN	NaN	NaN
Q7L3B6	Q7L3B6	Hsp90 co-chaperone Cdc37-like 1	CDC37L1	38.834	0.00018132	34.062	24.976	NaN	25.4773	24.8467	25.83	24.6253	NaN	24.5536	24.8701	NaN	24.4846	24.3211	24.718	24.7704	24.5168	24.4314	23.9961	NaN	25.1425	24.9724	25.9657	24.0101	NaN	NaN	NaN	NaN	NaN	24.0439	24.0345	NaN	NaN	NaN	NaN	24.3892	24.4498	24.8495	NaN	NaN	24.6423	23.8977	24.237	24.3664	23.543
Q7Z4R8	Q7Z4R8	UPF0669 protein C6orf120	C6orf120	20.772	0	166.54	25.2928	25.4007	25.9813	25.8545	25.438	25.4434	26.1312	26.0726	25.4744	25.3155	25.956	25.5277	25.2772	25.4667	25.7006	26.0976	26.0645	26.0855	25.1914	25.2685	24.7792	25.7662	25.6264	25.8296	25.8621	25.6403	26.1114	25.2468	25.2347	NaN	25.8818	26.3163	26.3188	25.8699	25.6046	25.8222	NaN	26.6634	NaN	NaN	NaN	NaN	26.3509
Q7Z6I8	Q7Z6I8	UPF0461 protein C5orf24	C5orf24	20.132	0	115.56	NaN	NaN	NaN	NaN	NaN	NaN	NaN	NaN	NaN	NaN	NaN	NaN	NaN	NaN	NaN	NaN	NaN	NaN	NaN	NaN	NaN	NaN	NaN	NaN	NaN	NaN	NaN	NaN	NaN	NaN	NaN	NaN	NaN	NaN	NaN	NaN	23.9323	24.3884	NaN	NaN	NaN	NaN	NaN
Q86SQ9	Q86SQ9	Dehydrodolichyl diphosphate syntase complex subunit DHDDS	DHDDS	38.657	0.00017262	25.035	NaN	NaN	NaN	NaN	NaN	NaN	NaN	NaN	NaN	NaN	NaN	NaN	NaN	NaN	NaN	22.893	23.2001	NaN	NaN	NaN	NaN	NaN	NaN	NaN	NaN	NaN	NaN	NaN	NaN	NaN	NaN	NaN	NaN	NaN	NaN	NaN	NaN	NaN	NaN	NaN	NaN	NaN	NaN
Q86SX6	Q86SX6	Glutaredoxin-related protein 5, mitochondrial	GLRX5	16.628	0	133.09	25.6882	26.1981	26.1145	26.4473	25.8251	26.5123	26.8474	26.4534	26.2166	25.9905	26.2125	26.4791	26.0933	25.897	25.5333	26.3075	26.2285	26.3253	25.2617	25.6993	25.4001	26.011	26.0898	26.7019	26.8336	26.4208	26.9204	25.3742	26.0096	25.0428	26.3946	26.6446	26.5085	26.9568	26.6885	26.6294	26.7411	27.6769	27.031	27.6446	27.1114	NaN	27.5582
Q86T03	Q86T03	Type 1 phosphatidylinositol 4,5-bisphosphate 4-phosphatase	TMEM55B	29.469	0.00032154	14.467	NaN	NaN	23.8856	NaN	24.2891	NaN	24.4776	24.1095	23.7992	NaN	23.872	NaN	23.9696	23.7462	NaN	24.1215	24.1565	NaN	23.3786	NaN	NaN	NaN	NaN	NaN	NaN	NaN	NaN	NaN	NaN	NaN	NaN	24.127	24.5267	NaN	NaN	23.881	NaN	NaN	NaN	NaN	NaN	NaN	NaN
Q86UA6	Q86UA6	RPA-interacting protein	RPAIN	24.77	0	81.23	NaN	NaN	NaN	NaN	NaN	NaN	24.275	24.5897	25.142	24.8473	24.6321	24.9964	24.4377	24.8121	24.6667	24.7627	25.0804	24.918	24.3966	24.2281	24.3727	NaN	NaN	NaN	NaN	NaN	NaN	NaN	NaN	NaN	NaN	NaN	NaN	NaN	NaN	NaN	NaN	NaN	NaN	NaN	NaN	NaN	NaN
Q8IV20	Q8IV20	Laccase domain-containing protein 1	LACC1	47.78	0.00087681	6.215	NaN	NaN	NaN	NaN	NaN	NaN	NaN	NaN	NaN	NaN	NaN	NaN	NaN	NaN	NaN	NaN	NaN	NaN	NaN	NaN	NaN	23.7664	23.6204	NaN	NaN	NaN	NaN	23.7372	23.6906	NaN	NaN	NaN	NaN	25.1139	25.0228	24.7613	NaN	NaN	NaN	NaN	NaN	NaN	NaN
Q8IWF6	Q8IWF6	Protein DENND6A	DENND6A	69.574	0.0022459	3.9775	NaN	NaN	NaN	NaN	NaN	NaN	NaN	NaN	NaN	NaN	NaN	NaN	NaN	NaN	NaN	NaN	NaN	NaN	NaN	NaN	NaN	NaN	NaN	NaN	NaN	NaN	NaN	NaN	NaN	NaN	NaN	NaN	NaN	24.1495	24.2258	24.3382	NaN	NaN	NaN	NaN	NaN	NaN	NaN
Q8IWT0	Q8IWT0	Protein archease	ZBTB8OS	19.491	0.00017671	29.035	25.0637	NaN	NaN	NaN	23.943	24.7605	24.5914	24.3083	24.7132	24.5616	24.2492	24.7509	24.5112	NaN	NaN	24.5962	NaN	NaN	25.5252	25.3354	25.648	25.0089	24.3378	NaN	NaN	NaN	NaN	24.9409	24.4833	NaN	NaN	NaN	NaN	25.3241	25.4065	25.177	NaN	NaN	NaN	NaN	NaN	NaN	NaN
Q8IX18	Q8IX18	Probable ATP-dependent RNA helicase DHX40	DHX40	88.559	0.00059154	7.0226	NaN	NaN	NaN	NaN	NaN	23.5826	24.389	NaN	23.5498	NaN	NaN	NaN	NaN	NaN	23.7529	NaN	NaN	NaN	NaN	NaN	NaN	NaN	NaN	24.1045	NaN	NaN	NaN	NaN	23.8888	NaN	NaN	NaN	NaN	NaN	NaN	24.3118	NaN	NaN	NaN	NaN	NaN	NaN	NaN
Q8N357	Q8N357	Solute carrier family 35 member F6	SLC35F6	40.214	0	52.016	NaN	NaN	25.5324	25.5533	25.9181	25.8589	26.6141	26.419	25.7235	25.6126	26.2394	27.2438	25.8312	25.2337	25.9033	26.3567	26.8098	27.1155	25.6007	25.4554	25.2589	25.4156	25.4095	25.4825	NaN	NaN	25.7796	25.6428	25.1124	NaN	26.7361	26.7496	27.2855	26.5517	26.4547	26.6625	25.8289	NaN	NaN	NaN	NaN	NaN	NaN
Q8N4J0	Q8N4J0	UPF0586 protein C9orf41	C9orf41	47.185	0.00030483	9.4704	24.4527	NaN	NaN	NaN	NaN	NaN	NaN	NaN	24.4609	24.2547	NaN	NaN	NaN	24.2135	24.1936	NaN	NaN	NaN	24.4585	24.6386	24.5065	NaN	NaN	NaN	NaN	NaN	NaN	24.192	NaN	NaN	NaN	NaN	NaN	NaN	NaN	NaN	NaN	NaN	NaN	NaN	NaN	NaN	NaN
Q8N4T8	Q8N4T8	Carbonyl reductase family member 4	CBR4	25.301	0.0011598	5.6989	NaN	NaN	NaN	NaN	NaN	NaN	NaN	NaN	NaN	NaN	NaN	NaN	NaN	NaN	NaN	NaN	NaN	NaN	NaN	NaN	NaN	NaN	NaN	NaN	NaN	NaN	NaN	NaN	NaN	NaN	NaN	NaN	NaN	NaN	NaN	NaN	NaN	NaN	NaN	NaN	NaN	NaN	NaN
Q8N4V1	Q8N4V1	Membrane magnesium transporter 1	MMGT1	14.686	0	70.52	NaN	25.4953	25.9859	26.0533	26.1374	26.0465	27.1967	26.6838	25.88	25.8445	26.2498	26.7699	25.4026	25.084	25.7207	26.4522	25.7334	26.5855	23.7267	25.0863	23.8979	25.8583	25.7504	26.2714	25.7069	24.8893	26.3859	24.3823	25.1211	NaN	26.3302	26.5028	26.6214	26.112	24.9066	25.8532	24.1398	NaN	NaN	NaN	NaN	NaN	NaN
Q8NAN2	Q8NAN2	Protein FAM73A	FAM73A	71.005	0	153.62	NaN	NaN	NaN	NaN	NaN	NaN	23.2597	22.9983	22.7628	NaN	22.6241	24.199	22.7683	23.2778	23.138	22.7747	NaN	NaN	22.4879	23.1847	NaN	NaN	NaN	25.1463	NaN	NaN	NaN	NaN	NaN	NaN	23.8319	24.8657	25.3765	24.9293	24.0753	25.3491	NaN	NaN	NaN	NaN	NaN	NaN	NaN
Q8TAB3	Q8TAB3	Protocadherin-19	PCDH19	126.25	0.00087719	6.2293	NaN	NaN	NaN	NaN	NaN	NaN	NaN	NaN	NaN	NaN	NaN	NaN	24.054	24.0812	23.9624	23.4972	23.3765	23.4302	NaN	NaN	NaN	NaN	NaN	NaN	NaN	NaN	NaN	NaN	NaN	NaN	NaN	23.3305	NaN	NaN	NaN	NaN	NaN	NaN	NaN	NaN	NaN	NaN	NaN
Q8TBE9	Q8TBE9	N-acylneuraminate-9-phosphatase	NANP	27.813	0.0015652	4.5159	NaN	NaN	NaN	NaN	NaN	NaN	NaN	23.8651	23.7781	23.8876	24.0057	23.8106	23.8802	24.4681	23.869	NaN	24.0634	24.0303	25.1168	24.8597	25.0965	23.7462	NaN	NaN	NaN	NaN	NaN	NaN	NaN	24.0031	NaN	NaN	NaN	NaN	NaN	NaN	24.3552	NaN	NaN	NaN	NaN	NaN	NaN
Q8TD20	Q8TD20	Solute carrier family 2, facilitated glucose transporter member 12	SLC2A12	66.966	0.00031066	11.237	NaN	NaN	NaN	NaN	NaN	NaN	25.0565	24.5287	23.9162	NaN	NaN	NaN	24.5136	24.4527	24.5721	NaN	NaN	NaN	NaN	NaN	NaN	NaN	NaN	NaN	NaN	NaN	NaN	NaN	NaN	NaN	NaN	NaN	NaN	NaN	NaN	NaN	NaN	NaN	NaN	NaN	NaN	NaN	NaN
Q8WV24	Q8WV24	Pleckstrin homology-like domain family A member 1	PHLDA1	45.016	0.0022478	4.0108	NaN	NaN	NaN	NaN	NaN	NaN	22.8653	22.8481	23.27	23.7457	24.8576	23.7106	24.1045	NaN	23.9126	24.3794	24.7793	24.5466	23.7793	23.5637	23.483	NaN	NaN	NaN	NaN	NaN	23.9245	NaN	NaN	NaN	25.173	25.1138	25.171	NaN	NaN	NaN	22.9373	NaN	NaN	NaN	NaN	24.3083	NaN
Q8WVF5	Q8WVF5	BTB/POZ domain-containing protein KCTD4	KCTD4	29.967	0.00059023	6.9207	NaN	NaN	NaN	NaN	NaN	NaN	24.5717	24.1615	24.6368	24.287	24.3293	24.286	24.1726	24.3333	24.6151	24.2039	24.4908	24.4381	24.152	24.4045	23.9718	NaN	NaN	NaN	NaN	NaN	NaN	NaN	NaN	NaN	NaN	NaN	NaN	NaN	NaN	NaN	NaN	NaN	NaN	NaN	NaN	NaN	NaN
Q8WVP7;Q6UX01	Q8WVP7	Limb region 1 protein homolog	LMBR1	55.097	0.0025256	3.9572	NaN	NaN	NaN	NaN	NaN	NaN	NaN	NaN	NaN	NaN	NaN	NaN	NaN	NaN	NaN	NaN	NaN	NaN	NaN	NaN	NaN	NaN	NaN	NaN	NaN	NaN	NaN	NaN	NaN	NaN	NaN	NaN	NaN	NaN	NaN	NaN	NaN	NaN	NaN	NaN	NaN	NaN	NaN
Q8WY22	Q8WY22	BRI3-binding protein	BRI3BP	27.835	0	232.73	NaN	NaN	25.484	24.2844	NaN	NaN	26.0234	25.0428	NaN	24.627	25.1755	24.9406	25.0972	24.0189	24.2442	NaN	24.9242	24.7873	NaN	NaN	NaN	24.9536	NaN	25.3595	NaN	NaN	25.4135	NaN	NaN	NaN	25.416	25.8829	26.1261	25.5806	24.4137	25.451	NaN	NaN	NaN	NaN	NaN	NaN	NaN
Q8WYN0	Q8WYN0	Cysteine protease ATG4A	ATG4A	45.377	0.00016474	17.689	NaN	NaN	NaN	NaN	NaN	NaN	23.0996	NaN	NaN	23.9306	NaN	NaN	NaN	NaN	NaN	NaN	NaN	NaN	24.7421	24.7853	24.8301	NaN	NaN	NaN	NaN	NaN	NaN	NaN	NaN	NaN	NaN	NaN	NaN	NaN	NaN	NaN	NaN	NaN	NaN	NaN	NaN	NaN	NaN
Q92963	Q92963	GTP-binding protein Rit1	RIT1	25.145	0.00031847	13.572	NaN	NaN	NaN	NaN	NaN	NaN	NaN	23.9072	NaN	NaN	NaN	NaN	NaN	NaN	NaN	NaN	NaN	NaN	NaN	NaN	NaN	NaN	NaN	NaN	NaN	NaN	NaN	24.1399	NaN	24.5691	24.2557	24.4282	24.4155	24.2359	24.1312	24.4102	NaN	NaN	NaN	NaN	NaN	NaN	NaN
Q969E8	Q969E8	Pre-rRNA-processing protein TSR2 homolog	TSR2	20.894	0.00045167	8.4304	NaN	25.6511	25.1618	NaN	NaN	25.5494	25.4228	25.6994	NaN	25.7807	24.1511	NaN	24.8783	24.666	25.442	23.817	NaN	NaN	26.0595	26.3992	26.6697	25.5471	25.2071	NaN	NaN	NaN	NaN	25.5147	NaN	25.4789	NaN	NaN	NaN	NaN	25.0599	24.8614	NaN	NaN	NaN	NaN	NaN	NaN	NaN
Q96AQ8	Q96AQ8	Mitochondrial calcium uniporter regulator 1	MCUR1	39.694	0.00016466	17.614	NaN	NaN	NaN	NaN	NaN	NaN	NaN	24.2839	24.7945	NaN	25.4397	NaN	NaN	24.1648	24.1354	NaN	NaN	NaN	NaN	NaN	NaN	NaN	NaN	NaN	NaN	NaN	24.9844	NaN	NaN	NaN	24.8385	25.1885	25.2975	NaN	NaN	NaN	NaN	NaN	NaN	NaN	NaN	NaN	NaN
Q96AT1	Q96AT1	Uncharacterized protein KIAA1143	KIAA1143	17.465	0.001163	5.8427	NaN	NaN	NaN	NaN	NaN	NaN	NaN	NaN	NaN	NaN	NaN	NaN	NaN	NaN	NaN	NaN	NaN	NaN	NaN	NaN	NaN	24.1322	NaN	NaN	NaN	NaN	NaN	24.7855	24.3128	24.8151	NaN	NaN	NaN	NaN	NaN	24.3943	26.3329	26.2055	26.1658	25.4256	25.6948	25.7618	25.6147
Q96DX8	Q96DX8	Receptor-transporting protein 4	RTP4	27.863	0.00032425	15.516	NaN	NaN	NaN	NaN	NaN	NaN	NaN	NaN	NaN	NaN	23.2017	23.8068	NaN	NaN	NaN	23.428	23.5452	23.511	NaN	NaN	NaN	NaN	NaN	NaN	NaN	NaN	NaN	NaN	NaN	NaN	NaN	NaN	NaN	NaN	NaN	NaN	NaN	NaN	NaN	NaN	NaN	NaN	NaN
Q96E22	Q96E22	Dehydrodolichyl diphosphate syntase complex subunit NUS1	NUS1	33.224	0	50.723	NaN	NaN	NaN	NaN	NaN	NaN	NaN	NaN	NaN	NaN	NaN	NaN	NaN	NaN	NaN	NaN	NaN	NaN	NaN	NaN	NaN	NaN	NaN	NaN	NaN	NaN	NaN	NaN	NaN	NaN	NaN	NaN	NaN	NaN	NaN	NaN	NaN	NaN	NaN	NaN	NaN	NaN	NaN
Q96GC9	Q96GC9	Vacuole membrane protein 1	VMP1	46.237	0	132.41	NaN	NaN	25.609	24.9267	25.517	NaN	25.8853	25.3229	24.1947	24.3081	25.3274	24.8811	25.3013	24.3096	24.8179	25.1246	24.6393	NaN	NaN	23.8953	NaN	24.7188	24.6036	25.2013	NaN	NaN	25.4274	23.7959	NaN	NaN	NaN	25.2703	25.6695	NaN	24.9286	26.0115	NaN	NaN	NaN	NaN	NaN	NaN	NaN
Q96GX2	Q96GX2	Putative ataxin-7-like protein 3B	ATXN7L3B	10.771	0.00016892	21.256	NaN	23.8825	NaN	NaN	NaN	NaN	23.2088	NaN	23.9204	22.8766	23.1925	NaN	23.8189	NaN	NaN	NaN	23.1055	NaN	24.6963	24.2499	24.4872	NaN	24.189	NaN	NaN	NaN	NaN	24.965	24.8199	NaN	NaN	NaN	NaN	23.9065	NaN	23.9337	NaN	NaN	NaN	NaN	NaN	NaN	NaN
Q96HR3	Q96HR3	Mediator of RNA polymerase II transcription subunit 30	MED30	20.277	0.00017778	29.907	23.9811	24.8338	24.5997	24.7413	24.5842	24.5334	NaN	24.2341	24.3466	NaN	24.3955	24.0915	24.4538	24.7659	24.8158	24.3848	24.737	24.4747	NaN	24.1217	NaN	24.4626	24.9659	24.7362	24.5123	24.665	24.3504	24.7535	24.8432	24.9617	24.8362	NaN	24.2957	23.9408	23.9658	NaN	NaN	NaN	NaN	NaN	NaN	NaN	NaN
Q96HR9	Q96HR9	Receptor expression-enhancing protein 6	REEP6	23.418	0	76.604	NaN	NaN	24.0389	NaN	25.2096	23.7246	24.1681	24.478	NaN	24.1638	NaN	24.239	23.2942	NaN	23.7018	NaN	NaN	NaN	NaN	NaN	NaN	23.2323	23.2372	NaN	NaN	NaN	NaN	23.3155	23.441	NaN	NaN	NaN	NaN	23.5709	22.9221	23.7179	NaN	NaN	NaN	NaN	NaN	NaN	NaN
Q96IX5	Q96IX5	Up-regulated during skeletal muscle growth protein 5	USMG5	6.4575	0	136.87	NaN	26.5452	27.5772	26.8184	27.5567	26.3622	28.3852	27.5613	26.422	26.316	26.8615	27.9468	27.2472	26.9721	26.9087	26.9725	26.6357	26.4042	25.7421	26.294	24.6159	26.2171	26.6309	26.9526	NaN	NaN	27.3109	25.6388	26.8254	NaN	27.4161	27.6209	28.2919	27.3142	26.9612	27.3151	NaN	NaN	NaN	24.2733	24.5014	24.5677	24.7724
Q96L58	Q96L58	Beta-1,3-galactosyltransferase 6	B3GALT6	37.137	0.00016402	17.129	NaN	NaN	24.3417	23.334	23.5694	22.9968	NaN	NaN	NaN	NaN	NaN	NaN	NaN	NaN	NaN	NaN	NaN	NaN	NaN	NaN	NaN	23.4283	NaN	NaN	NaN	NaN	NaN	NaN	NaN	NaN	NaN	NaN	NaN	NaN	23.5636	NaN	NaN	NaN	NaN	NaN	NaN	NaN	NaN
Q96MY1;O94818	Q96MY1	Nucleolar protein 4-like	NOL4L	47.214	0	71.837	NaN	NaN	NaN	NaN	24.0245	23.8559	NaN	NaN	NaN	NaN	NaN	NaN	24.1197	23.4644	23.0378	NaN	NaN	NaN	NaN	NaN	NaN	NaN	NaN	NaN	NaN	NaN	NaN	24.3717	24.3518	24.1466	NaN	NaN	NaN	23.6585	23.3643	NaN	NaN	NaN	NaN	NaN	NaN	NaN	NaN
Q99487	Q99487	Platelet-activating factor acetylhydrolase 2, cytoplasmic	PAFAH2	44.035	0.0011594	5.6757	NaN	NaN	NaN	NaN	NaN	NaN	23.0176	NaN	NaN	NaN	NaN	NaN	NaN	23.1319	23.1967	23.3367	23.6936	24.1493	23.2151	NaN	23.3965	NaN	NaN	NaN	NaN	NaN	NaN	NaN	NaN	NaN	NaN	NaN	NaN	NaN	NaN	NaN	NaN	NaN	NaN	NaN	NaN	NaN	NaN
Q99595	Q99595	Mitochondrial import inner membrane translocase subunit Tim17-A	TIMM17A	18.023	0.0010201	6.0166	NaN	NaN	NaN	NaN	NaN	NaN	NaN	NaN	NaN	NaN	NaN	NaN	NaN	NaN	NaN	NaN	NaN	NaN	NaN	NaN	NaN	23.5341	NaN	NaN	NaN	NaN	NaN	NaN	23.2697	NaN	NaN	NaN	NaN	23.748	23.68	24.4588	NaN	NaN	NaN	NaN	NaN	NaN	NaN
Q99638	Q99638	Cell cycle checkpoint control protein RAD9A	RAD9A	42.547	0.00032227	14.745	NaN	NaN	NaN	NaN	NaN	NaN	NaN	NaN	NaN	NaN	NaN	NaN	NaN	NaN	NaN	NaN	NaN	NaN	NaN	NaN	NaN	NaN	NaN	NaN	NaN	NaN	NaN	NaN	NaN	NaN	NaN	NaN	NaN	NaN	NaN	NaN	NaN	NaN	NaN	NaN	NaN	23.4784	NaN
Q9BQ51	Q9BQ51	Programmed cell death 1 ligand 2	PDCD1LG2	30.957	0.00031646	12.966	NaN	NaN	NaN	NaN	24.4259	24.5705	NaN	NaN	NaN	24.2139	24.3567	24.6985	NaN	NaN	NaN	24.3941	24.0424	NaN	NaN	NaN	NaN	NaN	NaN	NaN	NaN	NaN	24.4853	NaN	NaN	NaN	NaN	NaN	NaN	NaN	NaN	NaN	NaN	NaN	NaN	NaN	NaN	NaN	NaN
Q9BRS2	Q9BRS2	Serine/threonine-protein kinase RIO1	RIOK1	65.582	0.0014355	5.0431	NaN	NaN	NaN	NaN	NaN	NaN	NaN	NaN	NaN	NaN	NaN	NaN	NaN	NaN	NaN	NaN	NaN	NaN	NaN	NaN	NaN	23.6278	NaN	NaN	NaN	NaN	NaN	NaN	NaN	NaN	NaN	NaN	NaN	23.4048	23.9156	23.3262	NaN	24.6632	NaN	24.6665	24.6241	24.6484	24.6367
Q9BTM9	Q9BTM9	Ubiquitin-related modifier 1	URM1	11.38	0.00017606	28.487	NaN	NaN	NaN	NaN	NaN	NaN	25.9421	26.1555	26.1069	25.9938	25.7722	25.8343	26.1658	26.2429	26.1294	25.6438	NaN	NaN	27.0065	26.4643	26.2456	NaN	NaN	NaN	NaN	NaN	NaN	NaN	NaN	NaN	NaN	NaN	NaN	NaN	NaN	NaN	NaN	NaN	NaN	NaN	NaN	NaN	NaN
Q9BTT4	Q9BTT4	Mediator of RNA polymerase II transcription subunit 10	MED10	15.688	0	61.263	25.0069	25.3201	25.0198	24.5317	NaN	24.8781	24.6883	24.8474	24.6896	24.3916	23.9562	24.6118	24.4054	24.7596	23.6846	23.9109	23.4998	NaN	24.9687	25.04	24.7	25.1259	24.8971	24.5631	NaN	NaN	NaN	24.7969	25.0595	25.1482	NaN	NaN	NaN	23.9419	24.0096	23.8143	NaN	NaN	NaN	NaN	NaN	NaN	NaN
Q9BUT9	Q9BUT9	Protein FAM195A	FAM195A	17.828	0.00032632	16.28	NaN	NaN	NaN	NaN	NaN	NaN	NaN	NaN	NaN	NaN	NaN	NaN	NaN	NaN	NaN	NaN	NaN	NaN	NaN	NaN	NaN	NaN	NaN	NaN	NaN	NaN	NaN	NaN	NaN	NaN	NaN	NaN	NaN	NaN	NaN	NaN	NaN	NaN	NaN	24.1364	NaN	NaN	24.3222
Q9BVC3	Q9BVC3	Sister chromatid cohesion protein DCC1	DSCC1	44.825	0.00073562	6.7334	NaN	NaN	NaN	NaN	NaN	NaN	NaN	NaN	NaN	NaN	NaN	NaN	NaN	NaN	NaN	NaN	NaN	NaN	NaN	NaN	NaN	NaN	NaN	NaN	NaN	NaN	NaN	NaN	NaN	NaN	NaN	NaN	NaN	NaN	NaN	NaN	NaN	NaN	NaN	NaN	NaN	NaN	NaN
Q9BW72	Q9BW72	HIG1 domain family member 2A, mitochondrial	HIGD2A	11.528	0	93.796	NaN	25.3347	26.353	25.7126	25.3444	24.9384	27.0944	26.7615	25.3373	NaN	NaN	NaN	24.6563	23.8194	NaN	25.3817	NaN	25.0194	NaN	24.1182	NaN	24.6521	NaN	NaN	NaN	NaN	25.4043	NaN	24.5204	NaN	NaN	25.5001	25.9697	NaN	NaN	26.2885	NaN	NaN	NaN	NaN	NaN	NaN	NaN
Q9BWQ6	Q9BWQ6	Protein YIPF2	YIPF2	35.151	0	162.33	25.1606	25.3473	25.3918	NaN	25.7172	25.2003	25.7602	25.3337	25.3915	25.3354	25.2415	25.1173	25.4077	25.2247	25.4961	25.112	24.9573	24.9749	25.7299	23.9353	24.7403	25.1478	25.4946	25.7408	NaN	NaN	25.5757	25.2599	25.1682	25.1143	25.3185	NaN	NaN	25.4416	25.5338	25.5316	NaN	NaN	NaN	NaN	NaN	NaN	NaN
Q9H0Z9;Q9BX46	Q9H0Z9;Q9BX46	RNA-binding protein 38;RNA-binding protein 24	RBM38;RBM24	25.498	0.00031056	11.203	NaN	NaN	NaN	NaN	NaN	NaN	NaN	NaN	NaN	NaN	NaN	26.0507	NaN	NaN	26.4522	NaN	26.6143	NaN	27.1449	27.4679	27.4708	NaN	NaN	NaN	NaN	NaN	NaN	NaN	NaN	NaN	NaN	NaN	NaN	NaN	NaN	NaN	NaN	NaN	NaN	NaN	NaN	NaN	NaN
Q9H6K1	Q9H6K1	Uncharacterized protein C6orf106	C6orf106	32.871	0.00032315	15.076	NaN	NaN	NaN	NaN	NaN	NaN	NaN	NaN	NaN	NaN	NaN	NaN	NaN	NaN	NaN	NaN	NaN	NaN	NaN	NaN	NaN	NaN	NaN	NaN	NaN	NaN	NaN	NaN	NaN	NaN	NaN	NaN	NaN	NaN	NaN	NaN	NaN	NaN	NaN	NaN	NaN	NaN	NaN
Q9H6L2	Q9H6L2	Transmembrane protein 231	TMEM231	36.058	0.0011587	5.6363	NaN	NaN	NaN	NaN	NaN	NaN	NaN	NaN	NaN	NaN	NaN	NaN	NaN	NaN	NaN	NaN	NaN	NaN	NaN	NaN	NaN	NaN	NaN	NaN	NaN	NaN	NaN	NaN	NaN	NaN	NaN	NaN	NaN	NaN	NaN	NaN	NaN	NaN	NaN	NaN	NaN	NaN	NaN
Q9H7B4	Q9H7B4	Histone-lysine N-methyltransferase SMYD3	SMYD3	49.097	0.00032552	15.935	23.5049	NaN	NaN	NaN	NaN	23.0226	23.6023	22.7948	NaN	NaN	NaN	22.8398	23.8097	22.5672	23.9663	22.7011	NaN	NaN	24.2497	23.8271	23.9596	23.2469	23.9449	NaN	NaN	NaN	NaN	24.1275	24.1753	24.3762	NaN	NaN	NaN	24.6316	24.4075	24.3446	24.6166	NaN	NaN	NaN	NaN	NaN	NaN
Q9H875	Q9H875	PRKR-interacting protein 1	PRKRIP1	20.997	0.0010191	5.9746	24.7519	24.8038	25.1691	24.0781	24.5142	24.4803	24.8016	25.0523	24.7398	24.8322	24.547	NaN	24.7131	NaN	24.7046	24.6454	24.8094	25.16	24.7164	25.084	25.2632	24.2549	24.3968	24.5409	24.8595	24.7647	NaN	24.7482	24.8274	NaN	25.1837	25.0029	25.8591	24.8868	25.4529	NaN	23.9936	NaN	NaN	25.2544	25.2972	25.0153	24.9062
Q9HC84	Q9HC84	Mucin-5B	MUC5B	596.33	0.0030395	3.3436	NaN	NaN	24.9921	25.2014	25.5585	25.6672	NaN	NaN	NaN	NaN	NaN	NaN	NaN	NaN	NaN	NaN	NaN	NaN	NaN	NaN	NaN	NaN	NaN	NaN	NaN	NaN	NaN	NaN	NaN	NaN	NaN	NaN	NaN	NaN	24.9192	25.0076	NaN	NaN	NaN	NaN	NaN	NaN	NaN
Q9HCJ3	Q9HCJ3	Ribonucleoprotein PTB-binding 2	RAVER2	74.338	0.00017304	25.467	NaN	NaN	NaN	NaN	NaN	NaN	NaN	NaN	NaN	NaN	NaN	NaN	NaN	NaN	NaN	NaN	NaN	NaN	NaN	NaN	NaN	NaN	NaN	NaN	NaN	NaN	NaN	NaN	NaN	NaN	NaN	NaN	NaN	NaN	NaN	NaN	NaN	NaN	NaN	NaN	NaN	NaN	NaN
Q9HD47	Q9HD47	Ran guanine nucleotide release factor	RANGRF	20.448	0.00016532	18.01	NaN	NaN	NaN	NaN	NaN	NaN	25.1025	24.6332	24.6622	25.0488	NaN	NaN	24.4269	23.8072	25.1379	NaN	NaN	24.5749	25.2696	25.062	25.0746	NaN	NaN	NaN	NaN	NaN	NaN	NaN	NaN	NaN	NaN	NaN	NaN	NaN	24.3532	24.1604	25.1433	NaN	24.8055	24.5403	24.416	24.4273	24.6051
Q9NPA3	Q9NPA3	Mid1-interacting protein 1	MID1IP1	20.201	0.00017627	28.716	NaN	NaN	NaN	NaN	NaN	NaN	NaN	NaN	NaN	NaN	NaN	NaN	NaN	NaN	NaN	NaN	NaN	NaN	NaN	NaN	NaN	NaN	NaN	NaN	NaN	NaN	NaN	NaN	NaN	NaN	NaN	NaN	NaN	NaN	NaN	NaN	NaN	NaN	NaN	NaN	NaN	NaN	NaN
Q9NPB8	Q9NPB8	Glycerophosphocholine phosphodiesterase GPCPD1	GPCPD1	76.034	0.004491	2.8055	NaN	NaN	NaN	NaN	NaN	NaN	NaN	NaN	23.1617	NaN	NaN	NaN	NaN	NaN	NaN	NaN	NaN	NaN	23.4752	23.562	24.2985	NaN	NaN	NaN	NaN	NaN	NaN	NaN	NaN	NaN	NaN	NaN	NaN	NaN	NaN	NaN	NaN	NaN	NaN	NaN	NaN	NaN	NaN
Q9NQ34	Q9NQ34	Transmembrane protein 9B	TMEM9B	22.531	0.00017749	29.57	NaN	NaN	NaN	24.946	NaN	NaN	26.0597	NaN	NaN	NaN	NaN	25.5046	25.2571	NaN	25.1382	25.4437	NaN	NaN	25.714	25.6	24.9702	25.1537	25.4891	NaN	NaN	NaN	NaN	NaN	NaN	NaN	NaN	NaN	25.5688	25.2441	25.2044	25.2645	NaN	NaN	NaN	NaN	NaN	NaN	25.3864
Q9NQ92	Q9NQ92	Coordinator of PRMT5 and differentiation stimulator	COPRS	20.066	0	149.98	25.122	NaN	NaN	NaN	23.5724	24.0884	NaN	NaN	NaN	23.9986	NaN	NaN	24.3567	24.3124	NaN	NaN	NaN	23.4833	25.2272	25.8322	25.5	24.5649	24.8229	25.0179	NaN	NaN	NaN	25.3045	25.2612	25.456	NaN	NaN	NaN	25.171	25.5325	25.2301	NaN	24.7169	25.4017	24.7374	25.0277	NaN	25.3327
Q9NQC8	Q9NQC8	Intraflagellar transport protein 46 homolog	IFT46	34.285	0.0043698	2.8888	NaN	NaN	NaN	NaN	NaN	NaN	NaN	23.9267	24.3952	23.8117	NaN	NaN	23.7696	24.1416	24.182	NaN	23.8206	NaN	NaN	23.753	NaN	NaN	NaN	NaN	NaN	NaN	NaN	NaN	NaN	24.5292	NaN	NaN	NaN	NaN	NaN	NaN	NaN	NaN	NaN	NaN	NaN	NaN	NaN
Q9NQG1	Q9NQG1	Protein MANBAL	MANBAL	9.467	0	70.487	NaN	NaN	NaN	24.7775	25.8856	NaN	25.0805	NaN	NaN	NaN	25.0315	NaN	25.4619	NaN	24.2926	24.1357	24.4846	24.6976	NaN	NaN	NaN	24.7672	NaN	NaN	NaN	NaN	NaN	23.9167	25.145	NaN	NaN	NaN	NaN	NaN	25.1187	25.3538	NaN	NaN	NaN	NaN	NaN	NaN	NaN
Q9NVV5	Q9NVV5	Androgen-induced gene 1 protein	AIG1	28.222	0.0035665	3.0611	24.3572	25.1037	25.385	25.4375	25.8433	25.6932	26.5496	25.6149	25.3725	25.5796	24.9533	26.337	25.8712	24.9431	24.9632	25.7651	25.5945	25.9737	NaN	23.6499	22.6634	25.412	25.0912	25.8171	24.9546	NaN	25.474	24.9981	25.0367	NaN	25.8407	25.9411	26.1544	26.808	26.6494	26.9421	NaN	NaN	NaN	NaN	NaN	NaN	NaN
Q9NW81	Q9NW81	ATP synthase subunit s-like protein	ATP5SL	29.267	0.003165	3.1998	NaN	NaN	NaN	NaN	NaN	NaN	25.0128	24.0769	NaN	24.1889	24.241	25.9832	NaN	23.586	23.6378	24.3442	23.9147	24.2147	NaN	NaN	NaN	NaN	NaN	NaN	NaN	NaN	NaN	NaN	NaN	NaN	NaN	NaN	NaN	NaN	NaN	NaN	NaN	NaN	NaN	NaN	NaN	NaN	NaN
Q9NX01	Q9NX01	Thioredoxin-like protein 4B	TXNL4B	17.014	0.0030429	3.3824	NaN	NaN	NaN	NaN	NaN	NaN	NaN	NaN	NaN	NaN	NaN	NaN	NaN	NaN	NaN	NaN	NaN	NaN	NaN	NaN	NaN	NaN	NaN	NaN	NaN	NaN	NaN	NaN	NaN	NaN	NaN	NaN	NaN	NaN	NaN	NaN	NaN	NaN	25.1107	25.066	25.0207	NaN	NaN
Q9NY35	Q9NY35	Claudin domain-containing protein 1	CLDND1	28.603	0.0003095	10.76	NaN	NaN	NaN	NaN	NaN	NaN	NaN	NaN	NaN	NaN	NaN	NaN	NaN	NaN	NaN	NaN	NaN	NaN	NaN	NaN	NaN	NaN	NaN	NaN	NaN	NaN	NaN	NaN	NaN	NaN	NaN	NaN	NaN	NaN	NaN	NaN	NaN	NaN	NaN	NaN	NaN	NaN	NaN
Q9NYR9	Q9NYR9	NF-kappa-B inhibitor-interacting Ras-like protein 2	NKIRAS2	21.508	0.0022523	4.0732	NaN	NaN	NaN	23.9089	NaN	NaN	NaN	23.9066	NaN	24.1308	NaN	23.7007	NaN	23.7116	24.1203	23.7681	23.7668	23.8819	24.1731	NaN	24.0645	NaN	23.5052	NaN	NaN	NaN	NaN	NaN	NaN	NaN	NaN	NaN	NaN	NaN	NaN	NaN	22.7335	NaN	NaN	NaN	NaN	NaN	NaN
Q9NYZ1	Q9NYZ1	Golgi apparatus membrane protein TVP23 homolog B	TVP23B	23.576	0.00017982	32.24	24.7641	24.7301	25.109	24.8103	25.3814	24.5927	24.8712	25.3778	24.8903	24.5238	25.6296	24.9039	24.8866	25.2076	25.466	25.6109	25.3728	25.5189	24.0972	24.5094	24.5581	24.6348	25.5425	24.9923	25.2792	25.0824	25.4464	25.3676	24.6444	NaN	25.5642	25.8766	25.6997	25.0784	24.6985	25.0959	NaN	NaN	23.1194	NaN	NaN	NaN	NaN
Q9P0S9	Q9P0S9	Transmembrane protein 14C	TMEM14C	11.564	0	109.07	NaN	NaN	26.1405	25.5604	24.3213	23.6684	26.5047	24.5583	NaN	24.97	25.1727	25.3002	26.2516	25.6847	24.7679	25.8868	24.3844	24.635	NaN	NaN	NaN	25.6684	24.6259	NaN	NaN	NaN	NaN	23.7433	25.4601	NaN	NaN	26.518	27.2831	26.0177	26.9578	27.3229	23.7162	26.1987	NaN	NaN	NaN	NaN	NaN
Q9P1F3	Q9P1F3	Costars family protein ABRACL	ABRACL	9.0564	0	126.18	27.1907	27.4996	27.2852	27.1623	27.1469	26.4762	27.1562	27.2569	27.2944	27.5113	27.2043	27.2109	28.0741	27.6811	27.7681	26.9135	27.2177	27.1981	28.5646	28.2301	28.3944	27.5117	27.7389	27.5769	27.3546	27.4554	27.2262	27.9931	27.8018	28.1882	27.6943	27.3006	27.4758	28.6619	29.1764	29.015	NaN	NaN	27.0743	27.7231	27.5184	27.4503	26.9356
Q9P2C4	Q9P2C4	Transmembrane protein 181	TMEM181	69.324	0	88.516	NaN	NaN	24.5438	NaN	24.5273	NaN	24.9374	24.5401	23.9331	NaN	24.5732	NaN	24.4608	NaN	24.7663	24.3745	23.8407	NaN	24.9148	24.384	NaN	24.4046	24.5677	24.5336	NaN	NaN	24.714	24.3807	NaN	NaN	24.2204	24.4187	24.6577	25.4992	25.3584	25.6127	NaN	NaN	NaN	NaN	NaN	NaN	NaN
Q9UBF6	Q9UBF6	RING-box protein 2	RNF7	12.683	0	248.48	NaN	NaN	24.0307	NaN	NaN	NaN	23.4636	NaN	NaN	23.981	NaN	NaN	NaN	NaN	NaN	NaN	NaN	NaN	25.0663	25.0742	25.3682	24.2928	NaN	NaN	NaN	NaN	NaN	24.591	24.6133	24.8966	NaN	NaN	NaN	24.3775	24.6758	NaN	NaN	NaN	25.187	24.2408	24.6802	25.0355	NaN
Q9UDW1	Q9UDW1	Cytochrome b-c1 complex subunit 9	UQCR10	7.3084	0	225.27	25.9172	26.7128	27.33	26.7234	27.1055	26.4306	28.0746	27.3127	26.5829	26.7102	26.8738	27.5692	26.9928	26.5698	26.5468	27.1655	27.0299	26.9748	25.9115	26.6554	25.7199	27.243	26.882	27.5128	26.5567	26.0102	27.5596	26.3659	27.0954	NaN	27.6678	27.7673	28.0857	27.3688	26.8367	27.3407	27.7927	28.1957	27.5409	27.0894	26.3087	27.0597	27.4393
Q9UI14	Q9UI14	Prenylated Rab acceptor protein 1	RABAC1	20.648	0.00018285	35.453	25.5969	25.4886	25.8036	25.1536	25.8255	25.7176	26.1047	25.867	25.8249	24.9242	25.23	25.5378	25.7576	NaN	25.9296	25.5778	25.7353	25.7812	25.85	25.5012	25.2766	25.923	26.2969	26.4861	NaN	25.4628	NaN	26.436	26.2909	26.0375	25.7318	NaN	25.8134	26.6943	26.5344	26.383	24.481	NaN	NaN	NaN	NaN	24.1439	NaN
Q9UIL1	Q9UIL1	Short coiled-coil protein	SCOC	18.045	0	234.81	26.0918	26.1307	25.998	25.6175	25.525	25.3894	25.4387	26.209	25.7895	25.709	25.6821	NaN	NaN	26.5125	26.1994	25.6873	25.6038	25.0167	27.2993	27.0556	27.0039	26.4246	26.0639	25.8691	25.5134	25.7549	NaN	26.6199	26.6227	26.6919	25.9206	25.7594	NaN	26.8215	26.7922	26.6294	26.691	26.6084	26.9788	25.8967	26.3033	25.5749	26.8441
Q9UK45	Q9UK45	U6 snRNA-associated Sm-like protein LSm7	LSM7	11.602	0.00016798	20.432	27.6992	27.434	27.3739	27.3492	27.0498	27.2166	27.1081	27.0844	27.2775	27.4881	27.0922	27.0223	27.4617	27.6937	27.4288	27.3041	27.393	27.2148	27.9772	27.7138	28.0641	27.8435	27.9045	27.5111	27.356	27.3242	27.2052	27.8151	27.7183	27.619	27.4712	27.5374	27.2941	28.015	27.8601	27.6887	27.0303	26.8392	27.1826	27.1829	27.3307	27.2056	27.1242
Q9UM13	Q9UM13	Anaphase-promoting complex subunit 10	ANAPC10	21.252	0.00059764	7.8762	NaN	NaN	NaN	NaN	NaN	NaN	NaN	NaN	NaN	NaN	NaN	NaN	NaN	NaN	23.8959	NaN	NaN	NaN	NaN	NaN	23.7292	24.521	24.1562	23.9532	NaN	NaN	24.2725	NaN	24.1243	23.7851	NaN	NaN	NaN	NaN	23.9143	NaN	NaN	NaN	NaN	NaN	24.7046	23.9805	NaN
Q9UNL2	Q9UNL2	Translocon-associated protein subunit gamma	SSR3	21.08	0	159.89	25.659	26.7802	27.5385	27.4208	27.5043	27.2827	28.4383	27.7479	27.1826	27.0842	27.1824	28.191	27.0894	26.5403	26.7137	27.1862	26.837	27.204	NaN	25.8951	25.215	27.6835	27.4711	27.8592	27.0172	26.2943	27.4387	26.5601	27.0758	NaN	27.4383	27.575	27.8941	28.485	27.9736	28.5133	26.9981	27.4932	NaN	NaN	NaN	NaN	29.3098
Q9UPQ8	Q9UPQ8	Dolichol kinase	DOLK	59.267	0	51.749	NaN	NaN	23.9248	23.0789	23.6844	22.9917	NaN	23.1218	NaN	NaN	NaN	NaN	23.651	NaN	22.907	NaN	22.738	NaN	NaN	NaN	NaN	NaN	23.1914	23.2435	NaN	NaN	23.8212	NaN	23.0877	NaN	23.1796	23.6187	23.5617	NaN	NaN	NaN	NaN	NaN	NaN	NaN	NaN	NaN	NaN
Q9UPW0	Q9UPW0	Forkhead box protein J3	FOXJ3	68.96	0	74.718	NaN	NaN	NaN	NaN	NaN	NaN	NaN	NaN	NaN	NaN	NaN	NaN	NaN	NaN	NaN	NaN	NaN	NaN	NaN	NaN	NaN	NaN	NaN	NaN	NaN	NaN	NaN	NaN	NaN	NaN	NaN	NaN	NaN	NaN	NaN	NaN	NaN	NaN	NaN	NaN	NaN	NaN	NaN
Q9Y248	Q9Y248	DNA replication complex GINS protein PSF2	GINS2	21.427	0.00016683	19.286	NaN	NaN	NaN	NaN	NaN	NaN	NaN	23.5375	NaN	23.0901	NaN	NaN	NaN	23.133	NaN	NaN	NaN	NaN	23.6497	24.5122	24.5563	23.6944	23.4672	NaN	NaN	NaN	NaN	23.699	23.7614	NaN	NaN	NaN	NaN	24.3851	24.6289	23.9758	NaN	NaN	NaN	NaN	NaN	NaN	NaN
Q9Y289	Q9Y289	Sodium-dependent multivitamin transporter	SLC5A6	68.641	0.0011559	5.4449	NaN	NaN	NaN	NaN	NaN	NaN	NaN	NaN	NaN	NaN	NaN	NaN	NaN	NaN	NaN	NaN	NaN	NaN	NaN	NaN	NaN	NaN	NaN	NaN	NaN	NaN	NaN	NaN	NaN	NaN	NaN	NaN	NaN	NaN	NaN	NaN	NaN	NaN	NaN	NaN	NaN	NaN	NaN
Q9Y2S6	Q9Y2S6	Translation machinery-associated protein 7	TMA7	7.0662	0.00016706	19.562	26.2165	NaN	NaN	NaN	NaN	25.8143	25.3732	25.2562	25.5069	25.2176	25.435	24.7193	24.679	24.5516	NaN	25.1189	NaN	25.1086	NaN	26.5205	NaN	25.4849	24.943	25.3272	NaN	NaN	NaN	25.8541	24.4869	NaN	NaN	NaN	NaN	NaN	25.478	NaN	NaN	NaN	25.6287	25.7727	NaN	25.3043	24.8615
Q9Y575	Q9Y575	Ankyrin repeat and SOCS box protein 3	ASB3	57.745	0.0010195	6.0074	NaN	NaN	NaN	NaN	NaN	NaN	23.8078	23.5784	NaN	NaN	NaN	NaN	NaN	22.5744	NaN	NaN	NaN	NaN	24.1162	24.1197	24.037	NaN	NaN	NaN	NaN	NaN	NaN	NaN	NaN	NaN	NaN	NaN	23.1755	NaN	NaN	NaN	NaN	NaN	NaN	NaN	NaN	NaN	NaN
Q9Y5U8	Q9Y5U8	Mitochondrial pyruvate carrier 1	MPC1	12.347	0	115.45	NaN	NaN	NaN	NaN	25.5224	NaN	25.929	25.2672	25.3374	NaN	NaN	25.6207	NaN	NaN	NaN	NaN	NaN	NaN	NaN	NaN	NaN	NaN	23.6257	NaN	23.6025	NaN	NaN	NaN	NaN	NaN	NaN	NaN	NaN	NaN	NaN	NaN	NaN	NaN	NaN	NaN	NaN	NaN	NaN
Q9Y605;Q96HT8	Q9Y605	MORF4 family-associated protein 1	MRFAP1	14.649	0	106.46	NaN	25.7315	25.742	NaN	NaN	24.8985	NaN	NaN	25.2239	NaN	NaN	NaN	25.2535	24.8116	24.5818	NaN	NaN	24.3681	25.6985	25.5295	25.7564	25.7683	NaN	NaN	NaN	NaN	NaN	NaN	NaN	NaN	NaN	NaN	NaN	NaN	25.5083	NaN	NaN	NaN	NaN	NaN	NaN	NaN	NaN
A5D8V6	A5D8V6	Vacuolar protein sorting-associated protein 37C	VPS37C	38.658	0.0001845	37.417	NaN	NaN	23.801	NaN	23.6063	NaN	NaN	NaN	NaN	NaN	NaN	NaN	24.0307	NaN	NaN	NaN	NaN	NaN	NaN	NaN	NaN	NaN	24.2937	NaN	NaN	NaN	NaN	24.0395	NaN	NaN	NaN	NaN	NaN	25.1885	24.3696	24.314	NaN	NaN	NaN	NaN	NaN	NaN	NaN
A6NHL2	A6NHL2	Tubulin alpha chain-like 3	TUBAL3	49.908	0	70.325	NaN	NaN	NaN	NaN	NaN	NaN	26.5928	NaN	26.6185	26.5203	26.6027	26.2062	28.5389	28.7726	28.4933	26.3317	NaN	NaN	28.7459	NaN	28.4228	NaN	NaN	NaN	NaN	NaN	NaN	NaN	NaN	NaN	NaN	NaN	NaN	NaN	NaN	NaN	NaN	NaN	NaN	NaN	NaN	NaN	NaN
A6NHQ2	A6NHQ2	rRNA/tRNA 2-O-methyltransferase fibrillarin-like protein 1	FBLL1	34.803	0.00030993	10.963	27.2701	27.6144	27.094	27.9765	27.5249	27.951	27.4154	27.3749	27.8277	27.5928	27.8593	27.6326	27.0172	27.0901	27.2347	28.2169	28.0673	27.9616	27.086	27.5448	27.9827	28.0934	28.382	28.2867	28.5897	28.5034	28.5466	27.8582	27.8771	28.1933	28.241	28.0499	27.8404	26.8383	27.1052	26.7354	28.1834	27.8685	27.8355	28.186	28.2664	28.2856	27.4832
A8MT69	A8MT69	Centromere protein X	STRA13	8.9593	0.0051386	2.5601	NaN	NaN	NaN	NaN	NaN	NaN	23.8088	23.3691	23.9611	NaN	23.1377	NaN	NaN	22.77	22.9951	NaN	22.4464	22.7199	22.6998	23.1207	23.1444	NaN	NaN	NaN	NaN	23.9264	NaN	NaN	NaN	NaN	NaN	NaN	NaN	NaN	NaN	NaN	NaN	22.6002	24.2019	23.8969	23.3881	23.8929	22.7309
P62308;A8MWD9	P62308;A8MWD9	Small nuclear ribonucleoprotein G;Putative small nuclear ribonucleoprotein G-like protein 15	SNRPG;SNRPGP15	8.496	0.00017693	29.16	29.1786	28.1881	28.9286	28.182	28.1064	28.7012	27.6225	27.5688	27.442	28.5402	27.9726	27.6285	27.9578	28.8828	28.7306	27.2153	27.7009	NaN	28.2624	25.3437	28.4562	NaN	27.0307	NaN	28.5181	28.5471	27.964	29.1798	26.5436	NaN	28.3763	27.2037	26.0109	NaN	NaN	NaN	28.2144	28.0308	28.1629	28.7566	28.8045	28.2089	28.5598
C9JLW8	C9JLW8	Protein FAM195B	FAM195B	10.92	0.00018713	40.581	26.5125	26.151	26.0009	25.6503	25.6902	25.9189	25.9512	26.0409	26.2443	25.9075	25.4659	25.517	26.4142	26.2469	26.1703	25.3849	25.5917	25.7871	26.6125	27.0503	26.8699	26.0308	25.9228	25.8711	25.715	25.8604	25.4031	26.529	26.5413	26.5952	25.7	25.5337	25.7384	26.1436	26.4362	26.3575	NaN	25.8364	25.7898	NaN	25.2027	25.5606	25.8032
O00472	O00472	RNA polymerase II elongation factor ELL2	ELL2	72.324	0.0034312	3.0906	NaN	NaN	25.8186	NaN	NaN	26.7951	26.5654	27.6289	28.0115	27.9584	NaN	NaN	27.7268	27.7204	NaN	27.6839	NaN	NaN	NaN	NaN	NaN	NaN	NaN	NaN	NaN	NaN	NaN	NaN	NaN	NaN	NaN	NaN	NaN	NaN	NaN	NaN	NaN	NaN	NaN	NaN	NaN	NaN	NaN
O14495	O14495	Lipid phosphate phosphohydrolase 3	PPAP2B	35.116	0.00031681	13.067	NaN	NaN	NaN	NaN	NaN	NaN	24.7372	23.9954	23.9066	23.332	23.22	24.3488	23.6354	NaN	23.7272	23.8511	23.7345	24.2043	23.1952	23.8079	NaN	NaN	24.2533	NaN	NaN	NaN	NaN	24.19	24.3663	NaN	24.3064	NaN	25.0336	NaN	NaN	NaN	NaN	NaN	NaN	NaN	NaN	NaN	NaN
O14519;O75956	O14519;O75956	Cyclin-dependent kinase 2-associated protein 1;Cyclin-dependent kinase 2-associated protein 2	CDK2AP1;CDK2AP2	12.365	0.00018369	36.323	25.7686	NaN	25.703	26.4691	25.5812	25.8048	23.4121	25.4357	25.969	25.6984	25.5675	25.1277	25.3471	25.8587	25.6217	25.4401	25.3787	24.4679	25.6348	25.3526	25.1656	26.3749	26.5997	26.4547	26.6375	26.7012	26.2983	26.271	26.4072	26.7869	26.0396	25.978	25.6804	25.7742	26.1536	25.7704	NaN	NaN	NaN	NaN	NaN	NaN	NaN
O14548	O14548	Cytochrome c oxidase subunit 7A-related protein, mitochondrial	COX7A2L	12.615	0	107.41	NaN	NaN	25.1882	24.2231	NaN	NaN	25.6734	25.0056	24.4514	NaN	24.7914	24.9537	NaN	NaN	24.0209	24.7791	24.3556	24.2544	NaN	NaN	NaN	24.2306	24.3378	25.1999	NaN	NaN	25.5134	23.2268	24.5023	NaN	25.2126	25.7779	26.167	24.9822	NaN	25.2012	24.6966	25.6043	NaN	NaN	NaN	NaN	NaN
O14613	O14613	Cdc42 effector protein 2	CDC42EP2	22.483	0	44.9	NaN	NaN	NaN	NaN	NaN	NaN	NaN	23.3045	NaN	23.4044	23.3836	NaN	23.655	23.9186	23.6991	23.7238	23.7974	24.4303	23.2823	NaN	NaN	NaN	NaN	NaN	NaN	NaN	NaN	NaN	NaN	NaN	NaN	NaN	NaN	NaN	NaN	NaN	NaN	NaN	NaN	NaN	NaN	NaN	NaN
O15116	O15116	U6 snRNA-associated Sm-like protein LSm1	LSM1	15.179	0.00016742	19.946	NaN	25.7075	25.6024	NaN	25.5797	25.7481	NaN	25.8683	26.1777	26.2974	25.7298	26.0776	25.8561	NaN	25.7108	NaN	NaN	NaN	NaN	26.3234	NaN	NaN	25.408	25.3326	25.1129	25.383	25.1045	25.6988	25.6164	25.9323	25.5769	25.2282	25.2467	NaN	NaN	NaN	NaN	NaN	NaN	NaN	NaN	NaN	NaN
O15234	O15234	Protein CASC3	CASC3	76.277	0.00031279	11.854	NaN	NaN	NaN	24.5363	24.3556	24.1341	NaN	NaN	24.1857	24.3633	24.2355	NaN	24.3836	24.0346	24.1377	24.0662	24.2378	24.0889	25.0426	25.2214	25.0361	NaN	NaN	NaN	NaN	NaN	NaN	23.965	NaN	NaN	NaN	NaN	NaN	NaN	24.4741	NaN	NaN	NaN	NaN	NaN	NaN	NaN	NaN
O43570	O43570	Carbonic anhydrase 12	CA12	39.45	0.00031576	12.751	NaN	NaN	NaN	24.1737	NaN	24.6272	24.7797	23.957	23.9944	NaN	NaN	NaN	NaN	NaN	NaN	24.2874	24.1201	NaN	25.1269	25.2256	24.8895	24.2531	NaN	NaN	NaN	NaN	NaN	24.2039	NaN	NaN	NaN	NaN	NaN	24.4366	24.6174	24.2403	NaN	NaN	NaN	NaN	NaN	NaN	NaN
O43676	O43676	NADH dehydrogenase [ubiquinone] 1 beta subcomplex subunit 3	NDUFB3	11.402	0.00059666	7.6841	NaN	25.1594	NaN	NaN	26.1194	25.3142	27.1563	26.3368	25.6267	25.3999	25.617	27.1659	NaN	25.2455	NaN	26.1849	25.6561	25.2262	NaN	NaN	NaN	25.1072	24.9026	25.4387	24.8175	NaN	NaN	NaN	25.1985	NaN	25.9016	26.3057	26.6231	26.3761	NaN	26.3294	NaN	NaN	NaN	NaN	24.0755	NaN	NaN
O43924	O43924	Retinal rod rhodopsin-sensitive cGMP 3,5-cyclic phosphodiesterase subunit delta	PDE6D	17.42	0.00017668	29.012	24.6112	24.4308	24.6704	NaN	NaN	24.2987	23.8297	24.5939	24.9407	24.0513	24.2266	24.4576	24.9482	24.933	24.5359	NaN	24.2075	24.4187	25.3892	24.7877	25.0728	NaN	24.8789	NaN	NaN	24.2336	NaN	25.4328	NaN	25.4122	NaN	NaN	NaN	NaN	NaN	NaN	NaN	NaN	NaN	NaN	NaN	NaN	NaN
O75438	O75438	NADH dehydrogenase [ubiquinone] 1 beta subcomplex subunit 1	NDUFB1	6.9611	0.00032031	14.014	24.2919	24.9273	26.4001	25.7596	26.0213	24.8628	26.6398	25.1993	25.0506	NaN	25.6122	26.5186	25.112	24.4995	25.3509	26.1232	25.5494	24.6541	23.8731	24.7172	23.5209	24.9652	25.4239	25.6709	25.2054	NaN	26.1006	23.9326	24.5674	NaN	25.5902	26.1884	26.338	25.0133	25.0078	25.6419	NaN	NaN	NaN	NaN	NaN	NaN	23.3418
O75575	O75575	DNA-directed RNA polymerase III subunit RPC9	CRCP	16.871	0	54.825	NaN	NaN	NaN	NaN	23.9408	NaN	NaN	24.3279	24.2833	24.0056	NaN	NaN	24.1755	25.0727	24.0985	23.9334	NaN	NaN	24.7899	24.6629	24.149	NaN	NaN	NaN	NaN	NaN	NaN	24.8634	NaN	NaN	NaN	NaN	NaN	NaN	NaN	NaN	NaN	NaN	NaN	NaN	NaN	NaN	NaN
O94768	O94768	Serine/threonine-protein kinase 17B	STK17B	42.344	0.00031501	12.519	NaN	NaN	NaN	NaN	NaN	NaN	NaN	NaN	NaN	NaN	NaN	NaN	NaN	NaN	NaN	NaN	NaN	NaN	NaN	NaN	NaN	NaN	NaN	NaN	NaN	NaN	NaN	NaN	NaN	NaN	NaN	NaN	NaN	25.4397	25.1458	25.1193	NaN	NaN	25.2386	NaN	NaN	NaN	NaN
O94876	O94876	Transmembrane and coiled-coil domains protein 1	TMCC1	72.082	0.00017535	28.002	NaN	24.4437	25.0896	24.7404	25.7255	24.5815	24.8672	24.9994	23.9528	23.911	24.2818	24.7093	NaN	NaN	NaN	24.5182	24.4262	24.804	NaN	NaN	NaN	NaN	NaN	NaN	NaN	NaN	NaN	NaN	NaN	NaN	NaN	NaN	NaN	NaN	NaN	23.4849	NaN	NaN	NaN	NaN	NaN	NaN	NaN
O94886	O94886	CSC1-like protein 1	TMEM63A	92.125	0.00059542	7.5124	NaN	NaN	NaN	NaN	28.1659	NaN	28.8819	28.7813	27.5659	27.4884	NaN	29.1702	NaN	27.9801	28.0478	NaN	27.8909	28.2447	28.4679	28.6436	28.5108	NaN	NaN	NaN	NaN	NaN	NaN	NaN	NaN	NaN	NaN	NaN	NaN	NaN	NaN	NaN	NaN	NaN	NaN	NaN	NaN	NaN	NaN
O95070	O95070	Protein YIF1A	YIF1A	32.011	0	107.48	26.956	27.7141	27.695	27.0685	28.0447	27.5783	28.1012	28.1155	27.2764	27.5462	27.8066	27.923	27.467	27.3088	26.9664	27.9399	27.7884	28.0117	26.1917	26.1917	25.6028	28.0822	27.9782	28.1973	27.4503	27.4601	27.8515	27.9769	27.7064	27.2028	27.9812	28.0467	28.1505	28.4384	28.0149	28.4584	24.2654	26.5835	NaN	NaN	NaN	NaN	26.4003
O95139	O95139	NADH dehydrogenase [ubiquinone] 1 beta subcomplex subunit 6	NDUFB6	15.489	0.00016523	17.986	NaN	NaN	26.3919	25.3582	26.08	NaN	26.9672	25.9565	24.7691	24.8817	25.6385	26.5002	25.8277	25.3771	25.4668	25.6315	25.5135	25.2223	NaN	24.9703	NaN	25.4001	25.6289	25.8933	NaN	NaN	26.3056	NaN	25.6145	NaN	NaN	26.722	26.6927	25.7501	25.6581	25.8942	24.4746	NaN	NaN	NaN	NaN	NaN	NaN
O95183	O95183	Vesicle-associated membrane protein 5	VAMP5	12.805	0	80.288	NaN	NaN	NaN	NaN	NaN	NaN	25.019	NaN	NaN	25.3729	NaN	25.578	NaN	NaN	NaN	25.7404	25.6449	25.7052	NaN	NaN	NaN	NaN	NaN	NaN	NaN	NaN	NaN	NaN	NaN	NaN	26.4472	26.535	27.0796	NaN	NaN	25.6431	NaN	NaN	NaN	26.1012	NaN	26.1746	26.4587
O95563	O95563	Mitochondrial pyruvate carrier 2	MPC2	14.279	0.00059303	7.2684	NaN	24.4808	25.2489	24.3962	24.0234	24.0375	25.8897	24.5072	23.8886	23.4234	24.84	24.6618	24.2421	23.7312	24.7308	24.642	24.2948	24.4413	23.738	24.324	NaN	23.5462	NaN	NaN	NaN	NaN	NaN	NaN	NaN	NaN	NaN	NaN	25.3458	25.5644	25.4464	25.6153	NaN	NaN	NaN	NaN	NaN	NaN	NaN
O95772	O95772	MLN64 N-terminal domain homolog	STARD3NL	26.654	0.00016581	18.396	NaN	NaN	NaN	NaN	NaN	NaN	25.6405	24.303	24.0191	NaN	24.3173	NaN	NaN	NaN	NaN	NaN	NaN	NaN	NaN	NaN	NaN	NaN	NaN	NaN	NaN	NaN	NaN	NaN	NaN	NaN	NaN	NaN	24.7781	NaN	NaN	NaN	NaN	NaN	NaN	NaN	NaN	NaN	NaN
O95858	O95858	Tetraspanin-15	TSPAN15	33.165	0.00031481	12.454	NaN	NaN	NaN	NaN	NaN	NaN	NaN	NaN	NaN	NaN	NaN	NaN	NaN	NaN	NaN	NaN	NaN	NaN	NaN	NaN	NaN	NaN	NaN	NaN	NaN	NaN	NaN	NaN	NaN	NaN	NaN	NaN	24.4616	24.6233	24.8374	24.6938	NaN	NaN	NaN	NaN	NaN	NaN	NaN
O95873	O95873	Uncharacterized protein C6orf47	C6orf47	31.71	0.00031974	13.94	NaN	NaN	NaN	24.5702	24.8683	NaN	24.7094	24.2983	NaN	24.3754	24.7239	NaN	NaN	24.181	NaN	24.5983	24.5081	24.6649	NaN	NaN	NaN	NaN	NaN	NaN	NaN	NaN	NaN	NaN	NaN	NaN	NaN	NaN	NaN	NaN	NaN	NaN	NaN	NaN	NaN	NaN	NaN	NaN	NaN
P00395	P00395	Cytochrome c oxidase subunit 1	MT-CO1	57.041	0	145.54	NaN	NaN	25.7486	NaN	NaN	NaN	26.2837	24.9524	25.0899	25.3441	25.5562	24.346	25.7349	25.1044	25.7392	25.4031	24.1053	NaN	24.4538	24.446	NaN	25.6717	25.373	25.7027	NaN	NaN	26.4129	24.3344	24.8828	NaN	25.6996	26.1703	26.7152	26.0619	26.2528	26.46	NaN	NaN	NaN	NaN	NaN	NaN	NaN
P02792	P02792	Ferritin light chain	FTL	20.019	0.00018836	41.721	NaN	NaN	NaN	NaN	NaN	NaN	NaN	NaN	24.2677	NaN	23.7692	NaN	NaN	NaN	NaN	24.5327	24.8861	NaN	25.1395	26.4108	26.0241	25.8312	25.1493	25.9103	NaN	NaN	NaN	24.1844	23.9044	NaN	NaN	NaN	23.9188	25.4664	26.9212	NaN	NaN	NaN	NaN	NaN	NaN	NaN	NaN
P05204	P05204	Non-histone chromosomal protein HMG-17	HMGN2	9.3926	0.00017094	23.176	29.396	29.3131	29.0456	30.0673	28.7639	30.2671	29.9662	29.6009	29.5708	28.6106	29.4865	30.0478	26.3188	NaN	27.4882	29.6328	29.0328	29.4773	28.2749	29.8759	29.547	29.0026	28.6116	28.9826	29.4144	29.3943	29.5276	28.0475	28.0137	NaN	29.5939	NaN	29.7485	29.6085	28.278	28.7395	28.4019	NaN	NaN	NaN	NaN	NaN	NaN
P05423	P05423	DNA-directed RNA polymerase III subunit RPC4	POLR3D	44.395	0.00017947	31.778	NaN	NaN	23.4453	NaN	NaN	NaN	NaN	NaN	NaN	NaN	NaN	NaN	NaN	NaN	NaN	NaN	NaN	NaN	NaN	NaN	NaN	NaN	NaN	NaN	NaN	NaN	NaN	NaN	24.1657	NaN	NaN	NaN	NaN	23.7448	23.9362	23.8304	NaN	NaN	NaN	NaN	NaN	NaN	NaN
P06340	P06340	HLA class II histocompatibility antigen, DO alpha chain	HLA-DOA	27.598	0	111.9	NaN	NaN	NaN	NaN	NaN	NaN	NaN	NaN	NaN	NaN	NaN	NaN	NaN	NaN	NaN	NaN	NaN	NaN	24.7163	NaN	NaN	NaN	NaN	NaN	NaN	NaN	NaN	NaN	NaN	NaN	NaN	NaN	NaN	26.2482	26.0475	26.2696	NaN	NaN	NaN	NaN	NaN	NaN	NaN
P07919;A0A096LP55	P07919	Cytochrome b-c1 complex subunit 6, mitochondrial	UQCRH	10.739	0	139.6	27.445	27.8756	28.5123	28.4437	27.9083	28.7336	29.281	28.6658	28.3227	28.4739	28.833	29.4162	27.9712	27.2361	27.7077	29.0474	28.5376	28.4723	27.426	27.8347	27.6092	28.2431	28.2185	28.6568	28.1436	27.7966	28.706	27.6863	28.001	27.4379	28.7097	28.8698	29.165	28.5158	28.3153	28.6694	29.8102	29.8903	29.7327	29.5287	29.492	29.6039	29.4741
P08962	P08962	CD63 antigen	CD63	25.636	0	72.825	27.2817	NaN	NaN	27.0256	27.4421	26.7042	28.5396	27.4839	27.3406	NaN	27.1112	27.1059	NaN	NaN	27.631	27.9434	27.4662	28.2357	27.865	27.4331	27.0705	27.3996	25.9104	25.9209	NaN	NaN	NaN	25.7164	25.5094	NaN	26.5823	26.4156	27.0073	28.7502	29.0096	29.0625	23.815	NaN	NaN	NaN	NaN	NaN	26.4928
P0CG13	P0CG13	Chromosome transmission fidelity protein 8 homolog	CHTF8	13.313	0.00045194	8.4768	NaN	NaN	NaN	NaN	NaN	NaN	NaN	NaN	NaN	NaN	NaN	NaN	NaN	NaN	NaN	NaN	NaN	NaN	NaN	NaN	NaN	NaN	NaN	NaN	NaN	NaN	NaN	NaN	NaN	NaN	NaN	NaN	NaN	NaN	NaN	NaN	NaN	NaN	NaN	NaN	NaN	NaN	NaN
P10620	P10620	Microsomal glutathione S-transferase 1	MGST1	17.598	0	127.78	27.358	28.1362	28.8655	28.3361	28.6666	28.2742	28.4894	28.376	28.285	27.8856	28.3517	28.6019	28.0382	27.953	28.1227	28.7337	28.643	28.9081	NaN	27.5302	26.5976	28.6088	29.298	29.239	28.8879	28.498	29.483	28.6314	28.9208	NaN	29.5205	29.3772	29.8032	28.4248	26.9278	28.2553	27.3369	27.928	NaN	NaN	NaN	NaN	26.658
P13987	P13987	CD59 glycoprotein	CD59	14.177	0	101.21	28.7373	29.5438	30.0317	29.8145	30.5928	29.7378	30.1283	29.8866	29.8772	29.3761	29.7985	30.5134	29.3783	29.5475	29.5123	29.8857	29.7958	29.8154	29.5471	29.6036	29.4351	29.1184	29.8657	29.4362	29.2626	29.2792	30.231	29.2655	29.0437	28.3124	29.3806	29.6075	30.1153	29.6899	29.6682	29.7223	29.1053	29.1166	28.4702	28.1882	27.7561	28.6505	28.6084
P14174	P14174	Macrophage migration inhibitory factor	MIF	12.476	0	116.09	30.2936	30.0705	30.1721	29.5252	29.8912	29.7804	29.6635	30.1634	30.1105	30.4358	30.4175	29.851	30.7209	30.8841	31.0525	30.2914	30.4667	30.2842	31.7091	31.1977	31.2549	30.0044	29.8238	29.6958	29.176	29.5064	29.0859	29.9327	29.9546	30.061	29.679	29.6696	29.6853	30.0006	30.3101	29.8814	30.1481	29.9563	30.1966	30.4298	30.2469	30.2466	30.5372
P14209	P14209	CD99 antigen	CD99	18.848	0	323.31	28.1954	28.3295	28.9579	28.0903	29.2113	28.0518	28.0512	27.5805	27.7028	27.5574	27.9558	27.9042	29.8885	30.0992	29.736	28.875	29.3564	28.845	29.0421	28.1695	28.0336	27.3499	27.5439	27.6005	27.5403	27.6034	28.1177	28.6373	28.458	27.7448	28.2706	28.2593	28.52	27.7184	28.5413	28.1623	28.5581	28.3065	27.6601	27.1647	27.2526	27.5201	28.5147
P14621	P14621	Acylphosphatase-2	ACYP2	11.139	0.00017569	28.217	NaN	NaN	NaN	NaN	NaN	NaN	NaN	NaN	NaN	NaN	23.9162	NaN	NaN	NaN	24.2861	NaN	23.9642	NaN	25.513	25.4838	25.2801	NaN	NaN	NaN	NaN	NaN	NaN	NaN	NaN	NaN	NaN	NaN	NaN	NaN	NaN	NaN	NaN	NaN	24.9981	24.631	24.9835	24.7664	25.7123
P16220	P16220	Cyclic AMP-responsive element-binding protein 1	CREB1	36.688	0	68.415	27.0214	26.6633	26.965	26.5288	26.6498	26.646	26.7484	26.7739	26.7415	26.6948	26.7104	26.5329	27.0642	26.7917	26.7475	26.6581	26.7764	27.333	26.7286	26.6742	26.7341	26.9741	27.0371	27.0627	26.9297	27.169	26.8359	27.0719	27.078	27.2709	27.0632	27.009	27.1067	27.172	26.9301	26.888	27.2162	27.1291	27.3077	27.2077	27.096	26.8242	26.731
P20226	P20226	TATA-box-binding protein	TBP	37.698	0	50.857	NaN	NaN	NaN	24.0307	NaN	NaN	NaN	24.5107	24.2004	NaN	24.1508	NaN	24.6472	NaN	24.2776	NaN	NaN	23.96	NaN	NaN	NaN	24.6303	NaN	NaN	NaN	NaN	NaN	NaN	NaN	NaN	NaN	NaN	NaN	24.8302	24.9037	NaN	24.8748	NaN	24.8067	24.8379	NaN	NaN	NaN
P21926	P21926	CD9 antigen	CD9	25.416	0	87.198	NaN	NaN	24.9346	25.2712	25.4871	25.0014	26.17	25.5116	25.4109	25.0965	25.3027	26.0314	25.781	25.4471	25.9943	26.1736	25.808	25.6568	25.3324	25.2282	24.5989	26.025	25.6182	25.6663	25.4196	25.0348	25.8786	25.6734	25.9251	25.0709	25.9324	26.2253	26.4585	26.6978	26.0433	26.6207	25.4817	NaN	NaN	25.2757	NaN	25.4883	25.9918
P23434	P23434	Glycine cleavage system H protein, mitochondrial	GCSH	18.884	0	277.38	NaN	NaN	25.8448	26.0141	NaN	NaN	26.2883	NaN	NaN	25.7431	25.5422	25.1349	25.7377	25.8105	25.5069	25.6424	25.8334	26.0675	NaN	24.4464	NaN	26.2968	25.9149	26.273	26.3783	26.3076	27.2744	25.3398	25.9891	NaN	26.2948	26.3062	26.2947	NaN	25.5029	26.4237	26.8869	26.9673	NaN	NaN	NaN	NaN	26.8463
P25116	P25116	Proteinase-activated receptor 1	F2R	47.44	0.00017665	29.005	NaN	NaN	NaN	NaN	NaN	NaN	NaN	NaN	NaN	NaN	NaN	NaN	NaN	NaN	NaN	NaN	NaN	NaN	NaN	NaN	NaN	NaN	NaN	NaN	NaN	NaN	NaN	NaN	NaN	NaN	NaN	NaN	NaN	NaN	NaN	NaN	NaN	NaN	NaN	NaN	NaN	NaN	23.6283
P25208	P25208	Nuclear transcription factor Y subunit beta	NFYB	22.831	0	90.787	24.8809	25.9215	25.0683	24.8324	24.9882	24.8599	24.8773	25.1088	25.2224	25.2568	24.9888	25.1408	25.0423	24.878	25.2811	24.8514	25.0457	24.4817	25.528	25.1891	25.2763	25.5769	25.616	25.548	25.3434	25.701	25.2701	26.3003	25.9203	26.1827	25.7878	25.5807	25.3912	25.6062	25.8666	25.5248	25.7997	NaN	26.0734	25.3403	25.9376	NaN	NaN
P27701	P27701	CD82 antigen	CD82	29.625	0	68.913	NaN	26.8854	27.0934	26.1665	27.5472	26.7074	27.588	27.1563	26.7753	26.4238	26.6202	27.1495	27.4215	27.2161	27.4363	26.726	26.4562	26.9984	27.5448	27.3231	27.0071	26.5875	27.396	26.9771	NaN	NaN	26.9297	26.9791	26.5224	NaN	26.8424	27.1922	26.6182	26.9276	27.542	27.1455	NaN	NaN	NaN	NaN	NaN	NaN	NaN
P28067	P28067	HLA class II histocompatibility antigen, DM alpha chain	HLA-DMA	29.194	0	323.31	NaN	NaN	NaN	NaN	NaN	NaN	NaN	NaN	NaN	NaN	NaN	NaN	NaN	NaN	NaN	NaN	NaN	NaN	26.1294	25.3992	25.2331	NaN	NaN	NaN	NaN	NaN	NaN	NaN	NaN	NaN	NaN	NaN	24.4207	26.7763	27.6285	27.063	26.7121	NaN	23.9103	NaN	NaN	NaN	NaN
P29034	P29034	Protein S100-A2	S100A2	11.117	0.0014314	4.8674	NaN	NaN	NaN	NaN	NaN	NaN	NaN	NaN	NaN	NaN	NaN	NaN	NaN	NaN	NaN	NaN	NaN	NaN	NaN	NaN	NaN	NaN	NaN	NaN	NaN	NaN	NaN	NaN	NaN	NaN	NaN	NaN	NaN	NaN	NaN	NaN	29.5865	29.3716	29.6651	30.0089	30.0243	29.9498	29.1668
P29374	P29374	AT-rich interactive domain-containing protein 4A	ARID4A	142.75	0.0044929	2.813	NaN	NaN	NaN	NaN	NaN	NaN	NaN	NaN	NaN	NaN	NaN	NaN	NaN	NaN	NaN	NaN	NaN	NaN	NaN	NaN	NaN	NaN	NaN	NaN	NaN	NaN	NaN	NaN	NaN	NaN	NaN	NaN	NaN	NaN	NaN	NaN	NaN	NaN	NaN	NaN	NaN	NaN	NaN
P30536	P30536	Translocator protein	TSPO	18.828	0.0001769	29.112	NaN	28.3297	28.0956	28.0358	28.7297	27.7005	28.6326	28.8275	27.9256	28.7394	28.7832	29.2864	28.0912	27.9215	28.195	28.8345	27.0206	27.56	27.0169	26.1247	NaN	27.6525	27.4613	28.3634	NaN	NaN	28.4877	27.1392	27.7285	NaN	28.9005	28.9887	29.648	28.6996	28.0179	28.3135	NaN	NaN	NaN	NaN	24.2886	25.2342	24.995
P35226	P35226	Polycomb complex protein BMI-1	BMI1	36.949	0.00018015	32.49	24.9297	NaN	25.0208	NaN	NaN	25.499	25.2697	25.1194	25.4317	24.5993	24.3335	NaN	24.4975	24.6557	NaN	NaN	25.1498	24.6984	24.8096	NaN	NaN	NaN	NaN	NaN	NaN	NaN	NaN	NaN	NaN	NaN	NaN	NaN	NaN	NaN	NaN	NaN	NaN	NaN	NaN	NaN	NaN	24.8265	NaN
P35227	P35227	Polycomb group RING finger protein 2	PCGF2	37.788	0.00073475	6.6496	23.7173	NaN	NaN	NaN	NaN	NaN	NaN	23.637	NaN	NaN	24.1512	NaN	NaN	NaN	23.7585	23.7141	24.0558	23.7245	24.0088	23.4897	23.9347	NaN	NaN	NaN	NaN	NaN	NaN	NaN	NaN	NaN	NaN	NaN	NaN	NaN	NaN	NaN	NaN	NaN	NaN	NaN	NaN	NaN	NaN
P35268	P35268	60S ribosomal protein L22	RPL22	14.787	0	222.12	30.7209	30.985	30.8798	30.9889	30.9466	30.7314	30.6243	30.5761	30.804	30.6435	31.0213	30.6927	30.9093	31.2699	31.2262	30.6735	30.6328	30.6125	30.9442	30.7425	31.1174	31.2097	31.4792	31.1184	31.2926	31.3596	31.1994	30.9111	31.2973	31.279	31.0099	31.1168	30.9381	30.6875	30.6353	31.0503	31.1515	31.2894	31.4961	31.6912	31.9386	32.0303	31.3823
P36959	P36959	GMP reductase 1	GMPR	37.418	0	64.696	NaN	NaN	NaN	NaN	23.8729	NaN	NaN	23.7654	23.8886	24.2951	24.0536	24.3318	24.2099	24.9789	24.5229	24.2381	23.6522	NaN	24.9504	24.5997	24.4468	NaN	NaN	NaN	NaN	NaN	NaN	NaN	NaN	NaN	NaN	NaN	NaN	NaN	NaN	NaN	NaN	NaN	NaN	NaN	NaN	NaN	NaN
P42766	P42766	60S ribosomal protein L35	RPL35	14.551	0.00018776	41.069	30.1934	NaN	29.8852	29.9471	30.531	30.2227	30.191	30.0449	30.3525	30.2744	30.4459	30.1162	30.227	30.1031	30.1791	30.227	30.1398	30.4258	30.3201	30.5391	30.5553	29.8843	30.021	29.7023	29.7982	NaN	30.1438	30.0062	29.7815	30.2611	NaN	NaN	29.7717	29.5972	29.7112	29.8923	30.7441	30.5427	30.6043	31.2227	31.0769	31.1344	30.5033
P49459	P49459	Ubiquitin-conjugating enzyme E2 A	UBE2A	17.315	0.00016534	18.015	25.7493	25.9052	25.6994	NaN	24.8855	NaN	NaN	NaN	26.1777	NaN	NaN	NaN	NaN	NaN	25.5453	NaN	NaN	NaN	25.8871	26.6525	26.4021	25.982	26.0262	26.0746	NaN	25.6858	NaN	25.6496	25.6116	26.3294	25.1657	25.1567	NaN	25.6159	25.6665	25.6215	NaN	NaN	NaN	25.3671	25.4032	NaN	26.1802
P50151	P50151	Guanine nucleotide-binding protein G(I)/G(S)/G(O) subunit gamma-10	GNG10	7.2053	0	186.72	NaN	24.8144	24.781	NaN	25.3609	25.0752	25.2722	25.4386	NaN	NaN	25.3121	25.7726	24.5117	24.2915	25.6089	25.5646	25.0736	25.1951	24.5534	25.1117	24.1366	25.8907	25.7947	26.0547	25.8504	25.4629	26.1402	24.8337	25.2241	NaN	25.8404	25.9761	26.3429	25.633	24.7442	25.4693	24.1884	NaN	NaN	NaN	NaN	NaN	NaN
P50443	P50443	Sulfate transporter	SLC26A2	81.661	0.00018379	36.396	NaN	NaN	NaN	NaN	NaN	NaN	21.4323	NaN	NaN	NaN	NaN	NaN	NaN	NaN	NaN	NaN	NaN	NaN	NaN	NaN	NaN	NaN	22.1874	21.8548	NaN	NaN	21.9836	NaN	NaN	NaN	NaN	NaN	NaN	22.8525	23.1281	23.3639	NaN	NaN	NaN	NaN	NaN	NaN	NaN
P51397	P51397	Death-associated protein 1	DAP	11.164	0.0026573	3.8521	28.0757	27.4868	27.5669	27.2876	27.9959	27.7961	28.1135	28.1992	28.5861	28.2435	28.1666	28.4356	28.4932	28.6275	28.3017	27.3267	28.0598	27.8458	28.8329	28.7436	28.8744	NaN	27.4205	27.3436	26.9496	27.1868	26.8501	27.9132	27.6869	27.8428	27.1783	NaN	27.0021	28.2625	28.5188	28.1083	27.5348	26.848	27.5221	27.2768	27.4089	27.3342	27.1469
P51808	P51808	Dynein light chain Tctex-type 3	DYNLT3	13.062	0	222.69	27.6029	27.9672	27.9205	27.4428	27.7735	27.0803	27.8425	28.0223	28.4151	27.4389	27.7339	27.3077	27.9936	28.2458	28.5471	27.4855	27.8782	27.143	28.44	28.3715	28.4651	27.8349	28.0007	27.7313	27.8144	27.933	27.6389	28.3379	28.409	28.6261	27.8048	27.9322	27.8407	28.2731	28.46	28.2082	NaN	NaN	NaN	NaN	NaN	NaN	NaN
P53801	P53801	Pituitary tumor-transforming gene 1 protein-interacting protein	PTTG1IP	20.324	0	84.764	27.844	27.8437	28.319	27.9957	27.7218	27.5641	28.1783	28.2702	27.7874	27.7561	28.0658	28.2494	27.2498	27.1452	27.5584	28.0641	28.1731	28.3927	27.7037	28.3528	28.0125	28.4387	28.2406	28.505	28.021	27.8231	28.252	28.0798	27.9144	27.6484	28.8248	28.8437	29.0268	28.5642	29.0496	28.4921	27.3692	NaN	NaN	NaN	NaN	NaN	NaN
P56134	P56134	ATP synthase subunit f, mitochondrial	ATP5J2	10.918	0	66.292	23.8213	26.9795	28.0749	27.4394	27.7374	26.1349	28.6516	27.9513	26.5004	26.5948	27.6009	28.2513	27.9078	27.3772	27.4437	27.9155	27.6415	27.2004	25.6985	26.6409	NaN	27.2052	25.7594	27.6887	26.8306	NaN	27.8102	26.3278	27.3004	NaN	28.2656	28.5683	29.1391	28.1484	27.8287	28.3306	26.1428	27.2147	NaN	23.8719	23.9583	25.0122	25.1639
P57768	P57768	Sorting nexin-16	SNX16	39.166	0.00031167	11.569	NaN	NaN	NaN	NaN	NaN	NaN	22.9831	NaN	23.3469	NaN	23.2942	NaN	23.4805	23.0885	23.4278	NaN	23.3553	23.4972	23.9965	24.2857	24.834	NaN	NaN	NaN	NaN	NaN	NaN	NaN	NaN	NaN	NaN	NaN	NaN	NaN	NaN	NaN	NaN	NaN	NaN	NaN	NaN	NaN	NaN
P58557	P58557	Putative ribonuclease	YBEY	19.298	0.0021207	4.2146	NaN	NaN	24.564	NaN	NaN	NaN	24.5076	24.1044	23.9007	24.2762	24.1784	25.1866	24.8258	NaN	23.2613	25.0732	24.7764	NaN	NaN	NaN	NaN	NaN	NaN	NaN	NaN	NaN	NaN	NaN	NaN	NaN	NaN	24.8673	24.8314	NaN	NaN	NaN	NaN	NaN	NaN	NaN	NaN	NaN	NaN
P60033	P60033	CD81 antigen	CD81	25.809	0	323.31	28.3769	28.647	28.9841	29.1032	29.665	28.9838	29.5636	29.5071	29.0822	28.7497	29.3386	29.9017	29.1942	28.8184	29.1795	29.6538	29.6609	29.5456	28.5602	28.7998	28.2854	29.4236	29.6732	29.5358	28.9728	29.0214	29.9058	29.2495	29.093	28.6454	29.246	29.3363	29.8788	29.6154	29.1577	29.5867	29.1838	29.262	28.482	28.0292	27.6711	28.1601	29.2875
P61009	P61009	Signal peptidase complex subunit 3	SPCS3	20.313	0	59.157	26.0486	26.6591	27.5653	27.2591	27.2874	26.9752	28.111	27.5095	26.5496	26.8272	27.1756	28.0454	27.0772	26.3184	26.4796	27.3236	27.0324	27.1842	25.129	26.1659	25.4404	26.6653	26.6934	27.1265	26.6501	25.8224	27.0661	25.6025	26.2672	24.4437	27.163	27.4532	27.9626	27.3306	26.6926	27.4845	25.5488	27.3935	NaN	25.6819	25.6565	26.4333	25.9682
P61077;Q9Y2X8	P61077	Ubiquitin-conjugating enzyme E2 D3	UBE2D3	16.687	0	323.31	27.7249	27.7772	27.8317	27.1907	27.5433	27.5086	27.5444	27.5379	27.9116	28.139	27.3773	27.9316	27.7184	28.3356	27.9446	26.9857	26.6984	26.5615	29.4514	28.7955	28.7173	27.9994	28.1827	28.1582	28.2673	NaN	27.1632	28.1442	28.1248	28.3517	27.8329	27.6309	27.3151	28.5243	28.8202	28.6701	28.5438	29.1223	29.0038	28.0283	28.3857	28.8186	28.8937
P61803	P61803	Dolichyl-diphosphooligosaccharide--protein glycosyltransferase subunit DAD1	DAD1	12.497	0.00018519	38.467	27.6059	27.9292	29.4238	28.5863	29.3577	28.4381	29.9307	29.034	28.4197	28.2724	28.4569	29.1262	29.0005	28.1014	28.6085	28.7111	28.5147	28.5732	26.7205	27.5587	26.9922	28.6623	28.681	28.9154	28.399	27.1851	29.1733	28.0639	28.6889	25.9286	29.2596	29.3472	29.8748	29.3464	28.8788	29.4524	26.3569	27.3753	25.7187	NaN	NaN	25.9571	25.9798
P62304	P62304	Small nuclear ribonucleoprotein E	SNRPE	10.803	0	175.87	29.1974	29.4035	29.2668	29.313	29.1528	28.9508	29.0006	29.1715	28.7559	28.8966	29.343	28.1992	29.2422	29.676	29.4292	29.3323	29.0579	28.843	29.0084	28.8683	28.917	29.8454	29.6057	29.707	29.5184	29.596	29.5115	29.7594	29.6499	29.7618	29.3562	29.2582	29.1798	29.2936	29.3611	29.2276	29.3041	28.7105	28.9285	28.8474	29.0917	28.9929	29.0923
P62310	P62310	U6 snRNA-associated Sm-like protein LSm3	LSM3	11.845	0	227.99	27.7286	27.7288	27.6403	27.8204	27.3024	27.7491	27.2808	27.5892	27.6872	27.6847	27.8157	27.4142	27.7775	27.9728	27.6836	28.0824	28.0082	28.0322	28.0008	27.9973	28.0646	27.0573	27.3342	27.3452	NaN	NaN	27.0878	27.5241	27.3338	NaN	27.2176	NaN	27.1286	27.845	28.0106	27.8263	28.1618	27.7502	28.3212	28.7588	28.6848	28.3501	28.2261
P62341	P62341	Selenoprotein T	SELT	22.324	0	61.759	NaN	25.0435	26.0045	25.3957	25.1261	24.2278	25.777	24.9753	24.1513	24.3045	25.4574	24.718	24.8662	24.7258	24.4702	24.8726	24.8929	NaN	NaN	NaN	NaN	25.0121	25.2573	25.4298	NaN	NaN	25.2508	NaN	NaN	NaN	24.9446	25.3827	25.2834	25.5537	24.9887	25.4147	NaN	NaN	NaN	NaN	NaN	NaN	NaN
P62699	P62699	Protein yippee-like 5	YPEL5	13.841	0	79.157	24.9585	25.015	24.605	25.2347	24.5287	25.2602	24.5462	24.6812	25.3757	25.1581	24.549	25.0784	24.8758	25.1085	NaN	24.9185	25.251	24.9929	24.8909	24.6461	24.6845	25.157	25.0999	25.4477	24.6421	24.7643	NaN	25.1097	25.5703	25.6202	25.0378	25.0799	24.7426	NaN	23.6174	24.0278	NaN	NaN	NaN	24.5487	24.5997	22.9121	24.1138
P62854;Q5JNZ5	P62854;Q5JNZ5	40S ribosomal protein S26;Putative 40S ribosomal protein S26-like 1	RPS26;RPS26P11	13.015	0	78.149	31.3304	31.2812	31.2459	30.86	31.4441	31.3445	31.1086	31.4468	31.5082	31.2604	31.409	31.1471	31.1476	31.0177	31.1404	31.4081	31.6677	31.4058	30.9977	31.5648	31.6196	31.0592	31.0816	30.8349	30.5838	31.0619	30.8209	31.4519	31.3187	30.6713	31.0724	31.2913	30.8804	31.3416	31.0352	31.1237	31.4204	31.2502	31.5914	31.7877	31.6301	31.658	31.3927
P63167	P63167	Dynein light chain 1, cytoplasmic	DYNLL1	10.366	0	323.31	28.3063	28.2906	28.527	27.4812	27.7693	27.3571	27.6189	27.6216	27.1777	27.5735	27.8254	26.6695	28.2585	28.5277	28.6544	27.9555	28.3509	28.1181	28.2731	28.4182	28.745	28.2515	28.4289	28.2879	27.9851	28.1411	28.3371	28.5829	28.3022	28.2525	28.2497	28.1449	27.9074	28.1525	28.5016	28.2922	27.7731	27.3957	NaN	NaN	NaN	27.1204	28.1517
P63218	P63218	Guanine nucleotide-binding protein G(I)/G(S)/G(O) subunit gamma-5	GNG5	7.3184	0	236.78	28.3992	27.7221	28.29	28.3652	28.5962	27.7171	28.6405	27.926	27.2807	27.9569	28.4155	29.0276	28.2776	27.8052	27.7739	28.6222	28.3374	28.5243	27.3195	27.215	NaN	28.7529	29.0144	28.7781	28.591	28.216	29.301	28.443	28.8488	27.5953	29.032	28.8529	29.108	29.277	29.0062	29.4271	27.8763	28.0618	NaN	NaN	27.0465	26.9469	27.0507
P78537	P78537	Biogenesis of lysosome-related organelles complex 1 subunit 1	BLOC1S1	17.262	0	92.311	NaN	NaN	NaN	23.6936	24.4611	NaN	23.353	NaN	24.3517	23.4779	NaN	NaN	NaN	NaN	NaN	NaN	NaN	NaN	NaN	24.5364	24.5978	24.2483	24.418	23.9914	24.2741	24.4357	24.0995	24.5463	NaN	NaN	NaN	NaN	NaN	24.144	24.1212	24.4134	NaN	NaN	NaN	NaN	NaN	24.101	24.6229
P84101	P84101	Small EDRK-rich factor 2	SERF2	6.8998	0.00032026	13.991	27.4988	27.3602	26.9118	26.4332	27.2677	27.021	27.8334	27.448	27.9912	26.7655	26.6227	26.9728	27.3939	26.9574	26.8275	26.9179	26.6722	26.7743	28.4853	28.9258	28.8517	26.2851	26.0961	NaN	NaN	NaN	NaN	27.0498	27.1782	NaN	NaN	NaN	NaN	28.0299	27.5833	28.0359	26.621	NaN	NaN	NaN	NaN	NaN	NaN
Q02447	Q02447	Transcription factor Sp3	SP3	81.924	0	89.419	24.8994	25.3107	25.6692	25.3531	25.4168	25.1909	25.5575	25.2019	25.2471	25.0814	25.0711	25.1191	25.3241	24.7721	24.3704	NaN	24.4285	25.0728	24.096	24.0387	23.6686	25.251	25.1653	25.0639	25.5155	24.6211	25.2635	25.0062	25.1415	NaN	25.4855	25.4068	25.5675	25.2475	24.8485	25.5256	NaN	NaN	NaN	NaN	NaN	NaN	24.9614
Q03393	Q03393	6-pyruvoyl tetrahydrobiopterin synthase	PTS	16.386	0.00073616	6.8059	24.7223	NaN	NaN	NaN	NaN	NaN	24.4097	24.3687	25.2514	24.6505	24.0966	24.3926	25.0426	25.3058	24.747	24.0729	24.1141	24.4795	24.4715	24.8798	25.1519	NaN	NaN	NaN	NaN	NaN	NaN	NaN	NaN	NaN	NaN	NaN	NaN	NaN	NaN	NaN	NaN	NaN	NaN	NaN	NaN	NaN	NaN
Q07817	Q07817	Bcl-2-like protein 1	BCL2L1	26.049	0.00018549	38.836	25.3095	25.5566	25.2517	25.21	25.1238	25.6617	24.9358	25.161	NaN	25.0334	25.4035	25.2259	24.9731	25.2954	25.4285	25.6363	25.114	24.7891	NaN	25.6535	25.3723	NaN	NaN	NaN	NaN	NaN	NaN	NaN	NaN	NaN	NaN	NaN	NaN	NaN	NaN	NaN	24.7289	NaN	24.4124	24.9729	24.3776	24.5185	24.4123
Q07889	Q07889	Son of sevenless homolog 1	SOS1	152.46	0.0004491	8.0206	NaN	NaN	NaN	NaN	NaN	NaN	NaN	NaN	NaN	NaN	NaN	NaN	NaN	NaN	NaN	23.3617	23.7716	NaN	24.282	23.8026	23.7891	NaN	NaN	NaN	NaN	NaN	NaN	NaN	NaN	NaN	NaN	NaN	NaN	NaN	NaN	NaN	NaN	NaN	NaN	NaN	NaN	NaN	NaN
Q08722	Q08722	Leukocyte surface antigen CD47	CD47	35.213	0.0014397	5.1785	27.5462	27.5213	NaN	NaN	28.5736	28.3601	28.3285	26.7209	27.0475	28.2619	28.4546	29.2078	28.1172	27.8525	28.2463	28.7164	28.8198	28.9447	27.4372	27.2377	26.4854	28.7427	29.1602	28.7498	NaN	28.8233	29.7001	NaN	28.1297	NaN	29.2639	29.5991	29.4569	28.4151	28.461	28.6293	27.3217	27.3382	25.5781	26.3265	25.8926	26.8667	25.6743
Q08AG5;Q3KP31;Q8N8Z8;Q8NHY6	Q08AG5;Q3KP31;Q8N8Z8;Q8NHY6	Zinc finger protein 844;Zinc finger protein 791;Zinc finger protein 441;Zinc finger protein 28 homolog	ZNF844;ZNF791;ZNF441;ZFP28	76.933	0.00045011	8.1731	NaN	NaN	NaN	NaN	NaN	NaN	25.4849	25.2449	25.2815	25.2258	25.5732	NaN	NaN	24.7368	24.746	25.2467	25.1112	NaN	NaN	NaN	NaN	NaN	NaN	NaN	NaN	NaN	NaN	NaN	NaN	NaN	NaN	NaN	NaN	NaN	NaN	NaN	NaN	NaN	NaN	NaN	NaN	NaN	NaN
Q0VG06	Q0VG06	Fanconi anemia-associated protein of 100 kDa	FAAP100	93.432	0.00031085	11.277	NaN	NaN	NaN	NaN	NaN	NaN	NaN	NaN	NaN	NaN	NaN	NaN	23.6504	22.9597	23.0041	NaN	NaN	NaN	NaN	NaN	23.9318	NaN	NaN	NaN	NaN	NaN	NaN	NaN	NaN	NaN	NaN	NaN	NaN	NaN	NaN	NaN	NaN	NaN	NaN	NaN	NaN	NaN	NaN
Q10589	Q10589	Bone marrow stromal antigen 2	BST2	19.769	0	133.04	NaN	NaN	NaN	27.9549	29.0929	28.3246	NaN	NaN	NaN	28.8327	28.466	29.7508	NaN	NaN	NaN	29.0463	28.9352	28.6268	27.4111	25.9927	NaN	NaN	NaN	NaN	26.4273	26.2462	27.5891	24.8546	24.7149	NaN	27.8567	28.2337	28.3684	25.2428	NaN	24.745	NaN	NaN	NaN	NaN	NaN	NaN	25.7501
Q12983	Q12983	BCL2/adenovirus E1B 19 kDa protein-interacting protein 3	BNIP3	27.832	0	134.97	NaN	NaN	24.5479	26.3902	25.803	26.5187	25.3903	24.8733	24.3855	25.4806	25.016	26.3858	NaN	NaN	NaN	25.4504	25.1349	25.0648	25.2456	25.0948	24.2028	24.6948	NaN	25.4161	NaN	24.3092	25.0284	23.8334	24.5218	NaN	25.5671	26.0345	26.1919	25.5815	25.8307	25.0165	NaN	NaN	NaN	NaN	NaN	NaN	NaN
Q13227	Q13227	G protein pathway suppressor 2	GPS2	36.688	0.00031319	11.967	25.8286	24.8746	25.2502	26.0144	NaN	26.2484	24.6901	24.2415	24.9268	24.1238	NaN	24.3303	24.6737	NaN	24.727	24.0867	NaN	24.54	NaN	24.5045	24.6395	25.0954	25.0214	NaN	NaN	NaN	NaN	24.7234	24.7347	25.2278	NaN	NaN	NaN	24.9558	NaN	24.4883	25.8343	NaN	NaN	NaN	NaN	NaN	NaN
Q13371	Q13371	Phosducin-like protein	PDCL	34.281	0	84.638	25.3519	NaN	NaN	NaN	24.1673	NaN	24.9946	NaN	NaN	24.7765	NaN	NaN	24.6664	24.9818	NaN	NaN	NaN	24.4574	NaN	NaN	25.2828	NaN	NaN	NaN	NaN	NaN	NaN	25.0547	24.8733	NaN	NaN	NaN	NaN	25.2025	25.8798	25.3031	24.9067	NaN	24.7477	24.4416	23.9732	NaN	25.1685
Q13445	Q13445	Transmembrane emp24 domain-containing protein 1	TMED1	25.206	0.00018096	33.562	25.0084	NaN	25.9146	25.6452	26.1677	25.5008	26.6903	25.856	25.3833	25.3152	25.5951	26.479	25.6747	24.9409	25.2704	26.1358	25.5181	25.6025	25.3212	25.2725	NaN	24.7843	25.127	NaN	NaN	NaN	25.2504	24.6575	24.6103	NaN	25.1488	25.555	25.869	26.5956	26.5231	26.7144	NaN	NaN	NaN	NaN	NaN	NaN	NaN
Q13449	Q13449	Limbic system-associated membrane protein	LSAMP	37.393	0	46.25	NaN	NaN	24.4523	24.3507	24.6424	NaN	25.2739	24.6105	24.218	23.7192	24.2244	24.8874	24.4768	24.0931	24.2809	24.6227	24.5526	24.5227	NaN	NaN	NaN	NaN	NaN	NaN	NaN	NaN	NaN	NaN	NaN	NaN	NaN	NaN	NaN	NaN	NaN	NaN	NaN	NaN	NaN	NaN	NaN	NaN	NaN
Q13825	Q13825	Methylglutaconyl-CoA hydratase, mitochondrial	AUH	35.608	0.00017358	26.037	NaN	NaN	23.2898	NaN	NaN	NaN	NaN	NaN	23.2317	23.4408	23.8627	23.8847	23.7858	23.9213	23.5253	24.2418	24.3336	24.1869	NaN	NaN	NaN	NaN	NaN	NaN	NaN	NaN	NaN	NaN	NaN	NaN	NaN	NaN	NaN	22.5817	NaN	NaN	NaN	NaN	NaN	NaN	NaN	NaN	NaN
Q14592;O43296	Q14592;O43296	Zinc finger protein 460;Zinc finger protein 264	ZNF460;ZNF264	63.664	0.000598	7.9511	24.5095	NaN	24.8143	24.7915	24.8469	24.9917	24.7876	24.7014	24.9781	24.9678	24.6256	24.9804	24.8109	24.4759	24.5897	24.7586	24.8858	24.6034	24.8499	24.436	NaN	NaN	NaN	NaN	NaN	NaN	NaN	NaN	NaN	NaN	NaN	NaN	NaN	24.6218	24.3776	24.5706	NaN	NaN	NaN	NaN	NaN	NaN	NaN
Q14657	Q14657	EKC/KEOPS complex subunit LAGE3	LAGE3	14.804	0	103.48	NaN	24.1184	NaN	24.0448	23.9953	23.839	NaN	23.7965	23.7217	24.1671	24.0604	24.6796	24.7752	24.9384	24.3749	23.6905	23.3713	24.4081	24.9991	24.5218	24.1485	23.8944	24.6599	24.4117	NaN	NaN	NaN	24.0285	24.5268	24.8897	NaN	24.0935	NaN	24.142	25.2685	25.3713	24.1242	24.7405	25.2721	23.8478	24.9756	24.7246	25.1365
Q14680	Q14680	Maternal embryonic leucine zipper kinase	MELK	74.641	0.00032394	15.333	NaN	21.5328	20.596	20.4843	NaN	NaN	20.5981	21.5679	21.0411	20.7108	20.6472	21.2402	20.8978	21.7602	21.9065	19.5408	NaN	NaN	21.0906	20.8636	20.9007	21.1541	NaN	21.7013	NaN	NaN	NaN	NaN	NaN	NaN	NaN	NaN	NaN	NaN	21.9708	22.5578	NaN	NaN	NaN	NaN	NaN	NaN	NaN
Q14849	Q14849	StAR-related lipid transfer protein 3	STARD3	50.501	0.00031731	13.213	NaN	NaN	NaN	NaN	NaN	NaN	NaN	NaN	NaN	NaN	NaN	NaN	NaN	NaN	NaN	NaN	NaN	NaN	NaN	25.5306	NaN	NaN	NaN	NaN	NaN	NaN	NaN	NaN	NaN	NaN	NaN	NaN	NaN	NaN	NaN	NaN	NaN	NaN	NaN	NaN	NaN	NaN	NaN
Q15004	Q15004	PCNA-associated factor	KIAA0101	11.986	0	87.366	25.8191	NaN	25.97	NaN	NaN	24.5937	24.5678	24.9561	25.5081	NaN	NaN	24.7233	24.7446	NaN	NaN	NaN	NaN	NaN	25.9687	26.3922	26.3616	24.0851	24.3332	NaN	NaN	NaN	NaN	24.6743	25.1458	NaN	NaN	NaN	NaN	NaN	24.7792	24.5317	NaN	NaN	NaN	NaN	NaN	NaN	NaN
Q15326	Q15326	Zinc finger MYND domain-containing protein 11	ZMYND11	70.962	0.0001795	31.79	NaN	NaN	NaN	NaN	NaN	NaN	26.9289	26.9859	26.9283	NaN	NaN	26.658	NaN	26.9554	26.9108	NaN	NaN	NaN	27.4934	NaN	27.5935	NaN	NaN	NaN	NaN	NaN	NaN	NaN	NaN	NaN	NaN	NaN	NaN	NaN	NaN	NaN	NaN	NaN	NaN	NaN	NaN	NaN	NaN
Q15527	Q15527	Surfeit locus protein 2	SURF2	29.647	0.00030367	9.1947	25.4183	25.526	25.1246	24.4619	24.3262	25.2189	24.6038	24.7619	24.761	25.4373	25.5154	24.6385	24.5284	23.7494	24.9702	24.9657	24.8601	25.1585	24.926	25.3984	25.2738	24.5828	23.9972	NaN	NaN	25.0771	NaN	25.0097	25.3176	25.4403	25.3366	25.4672	NaN	24.0008	24.3333	24.0454	NaN	NaN	NaN	25.4079	25.2265	24.4291	NaN
Q15532	Q15532	Protein SSXT	SS18	45.929	0	78.937	NaN	25.5344	NaN	25.8813	25.5257	25.8634	25.3382	25.3942	25.9576	25.5414	25.5602	NaN	24.8992	NaN	25.4434	25.8187	25.679	25.2445	25.3291	25.9219	25.8649	25.5579	25.9888	25.548	NaN	NaN	26.002	25.7296	25.5691	25.9308	25.6381	NaN	NaN	25.6062	25.506	25.3626	26.0572	25.7354	25.4008	25.756	25.6959	25.7552	25.1303
Q15800	Q15800	Methylsterol monooxygenase 1	MSMO1	35.215	0	151.49	NaN	NaN	25.382	NaN	NaN	NaN	25.9796	25.4369	NaN	NaN	23.861	NaN	NaN	25.2694	NaN	24.1165	NaN	NaN	NaN	NaN	NaN	25.1161	25.3672	25.7405	NaN	NaN	24.9495	24.9952	26.2255	NaN	NaN	NaN	NaN	25.8713	24.7527	25.6294	NaN	NaN	NaN	NaN	NaN	NaN	NaN
Q15843	Q15843	NEDD8	NEDD8	9.0714	0	110.29	28.1367	28.3271	27.8533	26.5992	27.7307	27.6165	27.9691	28.454	28.0373	28.1331	27.9546	28.245	27.9736	27.9855	27.949	26.27	26.978	26.7848	28.2256	28.0749	27.6873	27.0389	27.1715	26.9826	26.5956	26.5833	26.9259	27.5245	27.4647	27.6658	26.7455	26.6815	26.756	28.1003	28.5571	28.4386	27.6178	27.9498	28.3942	28.0022	28.7169	28.298	28.2206
Q16563	Q16563	Synaptophysin-like protein 1	SYPL1	28.565	0	74.864	NaN	25.8251	26.498	26.2198	26.666	26.1236	26.7366	26.4374	26.1777	25.6446	26.4461	26.682	26.4412	26.2873	26.7073	26.8345	26.6606	26.5252	26.7622	26.4019	25.7676	25.9025	26.4304	26.284	25.7608	25.626	26.7645	26.4943	26.3159	25.722	27.0778	26.8158	27.525	27.2837	27.6389	27.5729	26.5304	26.6449	NaN	25.2565	25.8968	26.0192	NaN
Q29983	Q29983	MHC class I polypeptide-related sequence A	MICA	42.915	0.00030955	10.772	NaN	NaN	25.663	25.3364	26.3205	25.0942	25.6065	24.8895	25.2006	NaN	24.7696	25.1664	25.3742	NaN	24.6527	24.3568	NaN	NaN	25.2445	25.7629	26.1079	NaN	24.471	NaN	NaN	NaN	NaN	NaN	NaN	NaN	NaN	NaN	NaN	24.7468	24.7894	24.7763	24.1623	NaN	NaN	NaN	NaN	NaN	NaN
Q2M296	Q2M296	Methenyltetrahydrofolate synthase domain-containing protein	MTHFSD	42.172	0.000181	33.585	NaN	NaN	NaN	NaN	NaN	NaN	NaN	NaN	NaN	NaN	NaN	NaN	NaN	NaN	NaN	NaN	NaN	NaN	NaN	NaN	NaN	NaN	NaN	NaN	NaN	NaN	NaN	NaN	NaN	NaN	NaN	NaN	NaN	NaN	NaN	NaN	NaN	NaN	NaN	NaN	NaN	NaN	NaN
Q3ZCW2	Q3ZCW2	Galectin-related protein	LGALSL	18.986	0.00087591	6.1693	NaN	NaN	NaN	NaN	NaN	NaN	NaN	NaN	NaN	NaN	NaN	NaN	24.0436	23.9725	NaN	NaN	NaN	NaN	24.3082	23.9952	23.9983	NaN	NaN	NaN	NaN	NaN	NaN	NaN	NaN	NaN	NaN	NaN	NaN	NaN	NaN	NaN	NaN	NaN	NaN	NaN	NaN	NaN	NaN
Q53FV1	Q53FV1	ORM1-like protein 2	ORMDL2	17.363	0	80.44	NaN	25.6423	25.8781	25.6306	25.7691	25.2736	25.893	25.3319	25.1926	25.2262	25.5107	25.5873	25.2659	24.9054	24.5574	25.2496	25.1149	25.3535	NaN	24.1198	NaN	25.7068	25.4329	25.3818	25.5856	24.8102	25.9637	24.8742	25.1739	24.3542	25.6412	25.7465	26.0492	25.8083	25.0718	26.0513	23.6459	NaN	NaN	NaN	NaN	NaN	23.9256
Q58FG1	Q58FG1	Putative heat shock protein HSP 90-alpha A4	HSP90AA4P	47.711	0.00031235	11.78	NaN	NaN	NaN	NaN	NaN	NaN	NaN	NaN	NaN	NaN	NaN	NaN	NaN	NaN	NaN	NaN	NaN	NaN	NaN	NaN	NaN	25.2221	25.5155	NaN	NaN	NaN	NaN	25.7838	NaN	NaN	NaN	NaN	NaN	NaN	NaN	NaN	NaN	NaN	NaN	NaN	NaN	NaN	NaN
Q5JS37	Q5JS37	NHL repeat-containing protein 3	NHLRC3	38.282	0	154.73	24.9406	25.2114	24.7875	25.3812	25.4661	25.2822	25.3647	25.2213	24.8197	25.4732	25.2176	25.3557	25.0207	25.1219	25.2291	25.2641	25.3128	25.3446	24.0331	23.6826	NaN	24.4959	25.0915	25.483	25.4767	25.2731	25.2431	24.7253	24.7611	25.0717	24.8607	24.9752	25.053	23.9454	24.4244	24.1371	NaN	NaN	NaN	NaN	NaN	NaN	NaN
Q5JS54	Q5JS54	Proteasome assembly chaperone 4	PSMG4	13.775	0	73.137	NaN	25.8493	25.5769	NaN	NaN	NaN	NaN	24.7407	24.6034	24.855	24.5739	NaN	24.2821	24.4442	24.4983	24.7783	24.2179	25.1868	24.7538	24.6469	24.4752	NaN	NaN	NaN	NaN	NaN	NaN	25.3162	NaN	25.3113	NaN	NaN	NaN	25.7738	26.1033	25.6913	24.905	24.8893	NaN	NaN	NaN	24.8931	25.094
Q5JTJ3	Q5JTJ3	Cytochrome c oxidase assembly factor 6 homolog	COA6	14.116	0	263.2	27.3271	27.041	26.9329	27.5691	27.2457	27.5931	27.259	27.0402	27.2925	27.3939	27.3444	27.0648	27.1261	27.0572	27.2121	27.7338	27.5475	27.5555	25.6628	25.5215	25.6444	27.0548	27.1256	27.2738	26.4954	26.4891	26.6273	26.6665	26.8159	26.9904	26.9176	26.8096	26.6951	26.5063	26.1533	26.1824	26.9743	27.1422	26.8247	26.4921	26.6125	26.8363	26.8569
Q5KU26	Q5KU26	Collectin-12	COLEC12	81.514	0.00016694	19.356	NaN	NaN	NaN	NaN	NaN	NaN	24.3167	NaN	NaN	23.9089	24.5801	25.407	NaN	NaN	NaN	24.7138	24.5273	24.1827	NaN	NaN	NaN	NaN	NaN	NaN	NaN	NaN	NaN	NaN	NaN	NaN	NaN	NaN	NaN	NaN	NaN	NaN	NaN	NaN	NaN	NaN	NaN	NaN	NaN
Q5RI15	Q5RI15	Cytochrome c oxidase protein 20 homolog	COX20	13.291	0	67.511	NaN	25.4176	26.3739	25.723	25.7457	25.9616	27.6005	26.5483	25.5186	25.2264	25.7866	27.2376	25.9761	24.7427	25.1268	26.8977	25.4895	NaN	NaN	25.5711	NaN	25.385	25.0074	26.2089	25.3384	NaN	26.0391	26.0246	26.5015	NaN	25.8134	26.8605	27.0831	25.793	25.9966	26.6301	24.7976	26.888	NaN	NaN	25.0132	NaN	NaN
Q5UCC4	Q5UCC4	ER membrane protein complex subunit 10	EMC10	27.347	0	127.3	NaN	NaN	25.2956	NaN	24.6706	25.2194	25.7906	25.5416	24.729	NaN	25.0215	25.7134	25.3209	24.6499	24.7877	25.6295	25.1311	25.268	NaN	24.2515	NaN	24.3871	24.5591	25.2777	24.6567	NaN	24.993	NaN	NaN	NaN	24.8914	25.0971	25.4198	25.4769	24.5601	NaN	NaN	NaN	NaN	NaN	NaN	NaN	NaN
Q5VST6	Q5VST6	Alpha/beta hydrolase domain-containing protein 17B	ABHD17B	32.214	0.00018786	41.206	NaN	NaN	NaN	NaN	NaN	NaN	NaN	NaN	NaN	NaN	NaN	NaN	NaN	NaN	NaN	NaN	NaN	NaN	NaN	NaN	NaN	NaN	NaN	NaN	NaN	NaN	NaN	NaN	NaN	NaN	NaN	NaN	NaN	NaN	NaN	NaN	NaN	NaN	NaN	NaN	NaN	NaN	NaN
Q5VTQ0	Q5VTQ0	Tetratricopeptide repeat protein 39B	TTC39B	76.955	0.00059058	6.939	NaN	NaN	NaN	NaN	NaN	NaN	23.0694	NaN	NaN	23.3056	23.4936	NaN	23.7391	23.6026	23.5932	23.82	23.556	NaN	23.7843	23.6673	23.5373	NaN	NaN	NaN	NaN	NaN	NaN	NaN	NaN	NaN	NaN	NaN	NaN	NaN	NaN	NaN	NaN	NaN	NaN	NaN	NaN	NaN	NaN
Q5XKP0	Q5XKP0	Protein QIL1	QIL1	13.087	0	323.31	26.7684	27.4321	27.2512	27.8541	27.4401	26.881	27.0849	27.2425	26.7593	27.2905	27.8048	26.3076	26.6622	27.1589	27.177	27.9756	27.4492	27.0095	26.5945	25.7902	25.4696	27.8714	27.7859	27.8167	27.953	27.6688	28.4822	27.2091	27.3135	27.1762	27.2592	27.4561	27.4938	26.9611	26.0962	26.623	NaN	26.4833	NaN	NaN	NaN	NaN	26.8377
Q6IQ49	Q6IQ49	Protein SDE2 homolog	SDE2	49.741	0.00030257	8.8237	NaN	NaN	NaN	NaN	NaN	24.256	NaN	NaN	25.5292	NaN	25.3635	NaN	NaN	25.26	25.3699	25.8899	26.1111	25.8546	25.6346	NaN	25.4552	NaN	NaN	NaN	NaN	26.0172	NaN	NaN	NaN	NaN	25.5834	NaN	25.6522	NaN	NaN	NaN	25.8913	25.8553	25.7823	26.0451	NaN	25.9256	25.7826
Q6NZ67;Q6P582	Q6NZ67;Q6P582	Mitotic-spindle organizing protein 2B;Mitotic-spindle organizing protein 2A	MZT2B;MZT2A	16.225	0.00016617	18.702	NaN	NaN	NaN	24.1788	NaN	NaN	24.6961	24.1444	24.0174	24.5052	NaN	23.6699	24.0688	24.6273	NaN	24.32	23.754	NaN	25.1907	24.7166	24.8888	NaN	NaN	23.8226	NaN	NaN	NaN	NaN	NaN	NaN	NaN	NaN	23.4382	NaN	24.7511	NaN	NaN	NaN	NaN	24.119	24.4852	NaN	24.778
Q6QNY1	Q6QNY1	Biogenesis of lysosome-related organelles complex 1 subunit 2	BLOC1S2	15.961	0	88.025	25.0414	25.4393	24.6296	24.4938	24.9052	25.5731	25.1501	25.3159	25.0685	25.2773	24.3956	NaN	25.3683	NaN	25.159	NaN	24.6724	NaN	25.6492	25.5552	25.5775	25.6969	24.9815	25.9806	24.6129	25.1582	NaN	25.3874	25.2936	25.4659	24.9401	25.1185	23.8734	25.08	25.5635	25.3838	25.7065	25.8007	25.9188	NaN	26.1571	24.5204	26.3027
Q6UW68	Q6UW68	Transmembrane protein 205	TMEM205	21.198	0	117.26	NaN	26.5269	27.3614	27.1736	27.4756	26.7682	26.8347	26.2841	26.651	26.4816	27.4705	27.2065	26.0424	26.3419	26.7789	27.5874	27.4209	27.3092	25.4288	25.775	25.9201	26.6775	NaN	NaN	NaN	NaN	27.3926	NaN	26.2703	NaN	27.7469	27.658	27.913	27.6992	27.3278	27.8051	NaN	NaN	NaN	NaN	NaN	NaN	NaN
Q6UWP2	Q6UWP2	Dehydrogenase/reductase SDR family member 11	DHRS11	28.308	0.0011556	5.4269	NaN	NaN	24.0571	NaN	NaN	NaN	NaN	NaN	NaN	NaN	NaN	NaN	NaN	NaN	NaN	NaN	NaN	NaN	NaN	NaN	NaN	NaN	NaN	NaN	NaN	NaN	NaN	NaN	NaN	NaN	NaN	NaN	NaN	NaN	NaN	NaN	NaN	NaN	NaN	NaN	NaN	24.4854	24.6347
Q6ZMG9	Q6ZMG9	Ceramide synthase 6	CERS6	44.889	0	57.752	NaN	NaN	NaN	23.7908	24.4098	23.1925	NaN	NaN	23.1122	23.8388	23.7783	25.6389	23.831	23.3507	21.8333	22.0759	23.3773	NaN	NaN	NaN	NaN	24.8062	24.3227	25.7722	24.8753	NaN	25.926	22.9066	23.9998	NaN	24.1338	NaN	25.8816	25.172	24.5631	26.087	NaN	NaN	NaN	NaN	NaN	NaN	NaN
Q6ZMP0	Q6ZMP0	Thrombospondin type-1 domain-containing protein 4	THSD4	112.45	0.00031182	11.587	NaN	NaN	NaN	NaN	NaN	NaN	23.4763	23.381	NaN	NaN	NaN	NaN	24.6448	23.4687	24.0043	NaN	NaN	NaN	NaN	NaN	NaN	NaN	NaN	NaN	NaN	NaN	NaN	NaN	NaN	NaN	NaN	NaN	NaN	NaN	NaN	NaN	NaN	NaN	NaN	NaN	NaN	NaN	NaN
Q6ZRQ5	Q6ZRQ5	Protein MMS22-like	MMS22L	142.32	0.0005911	6.975	NaN	NaN	NaN	NaN	NaN	NaN	NaN	NaN	NaN	NaN	NaN	NaN	NaN	NaN	NaN	NaN	NaN	NaN	NaN	NaN	NaN	NaN	NaN	NaN	NaN	NaN	NaN	NaN	NaN	NaN	NaN	NaN	NaN	23.5333	23.4891	23.4105	23.4933	23.6592	NaN	NaN	NaN	NaN	NaN
Q70IA6	Q70IA6	MOB kinase activator 2	MOB2	26.926	0.00016689	19.321	NaN	NaN	NaN	NaN	NaN	NaN	NaN	NaN	NaN	NaN	NaN	NaN	NaN	22.9356	NaN	NaN	NaN	NaN	24.0735	NaN	NaN	NaN	NaN	NaN	NaN	NaN	NaN	NaN	NaN	NaN	NaN	24.5337	24.36	NaN	NaN	NaN	NaN	NaN	NaN	NaN	NaN	NaN	NaN
Q7L7V1	Q7L7V1	Putative pre-mRNA-splicing factor ATP-dependent RNA helicase DHX32	DHX32	84.418	0.00073421	6.6216	NaN	NaN	NaN	NaN	NaN	NaN	NaN	NaN	NaN	NaN	NaN	NaN	NaN	NaN	NaN	NaN	NaN	NaN	NaN	NaN	NaN	NaN	NaN	NaN	NaN	NaN	NaN	NaN	NaN	NaN	NaN	NaN	NaN	NaN	NaN	NaN	NaN	NaN	NaN	NaN	NaN	NaN	NaN
Q7LBR1	Q7LBR1	Charged multivesicular body protein 1b	CHMP1B	22.109	0.0026566	3.847	NaN	NaN	26.5001	26.641	NaN	26.9828	27.0272	27.2979	27.3635	27.1414	26.4392	26.7145	27.41	26.8457	27.1286	26.3557	26.8393	27.1588	26.4478	26.1332	NaN	26.4603	26.0466	NaN	NaN	NaN	NaN	27.0493	27.5117	27.2352	26.0811	NaN	26.2045	26.0702	25.8347	25.404	26.536	NaN	26.4783	26.7864	26.1361	26.3952	26.7138
Q7Z7A3	Q7Z7A3	Cytoplasmic tRNA 2-thiolation protein 1	CTU1	36.45	0.00032	13.946	NaN	NaN	NaN	NaN	NaN	NaN	NaN	NaN	NaN	NaN	22.809	NaN	NaN	23.2617	23.4927	NaN	NaN	NaN	24.2682	23.3261	23.4185	NaN	NaN	NaN	NaN	NaN	NaN	NaN	NaN	NaN	NaN	NaN	NaN	NaN	NaN	NaN	23.879	NaN	NaN	NaN	NaN	NaN	NaN
Q7Z7F7	Q7Z7F7	39S ribosomal protein L55, mitochondrial	MRPL55	15.128	0.0001796	32.024	NaN	24.8946	25.858	25.5968	NaN	25.3188	25.6885	25.0924	24.9493	25.5036	25.1308	25.7288	25.3551	24.8762	NaN	25.3549	24.6953	25.0537	NaN	NaN	NaN	25.0658	24.7192	24.9155	25.4433	24.3865	25.321	NaN	24.8476	NaN	25.4083	25.2883	25.539	NaN	24.0062	24.2552	NaN	NaN	NaN	24.6954	24.3549	24.4823	24.2968
Q7Z7K0	Q7Z7K0	COX assembly mitochondrial protein homolog	CMC1	12.49	0	128.56	25.6495	25.6037	25.6008	26.0743	25.81	25.7895	25.2489	25.6176	25.547	25.4585	25.9843	25.5528	25.1183	25.4873	25.5754	26.3865	26.0517	26.2566	24.9795	24.8885	24.9136	26.1782	26.4044	26.321	26.7459	26.943	26.9998	25.7433	26.0376	26.2514	26.6023	26.3911	26.4804	24.9786	NaN	24.7412	25.0333	25.3358	25.4021	25.0434	NaN	24.5509	25.4703
Q86UY6	Q86UY6	N-alpha-acetyltransferase 40	NAA40	27.194	0.00017889	31.131	NaN	NaN	NaN	NaN	NaN	NaN	NaN	24.087	24.174	23.771	NaN	NaN	24.5049	24.3901	24.3204	NaN	NaN	NaN	25.0722	NaN	NaN	NaN	24.4917	NaN	NaN	NaN	NaN	NaN	24.7301	NaN	NaN	NaN	NaN	NaN	NaN	NaN	NaN	NaN	NaN	NaN	NaN	NaN	NaN
Q86VW0	Q86VW0	SEC14 domain and spectrin repeat-containing protein 1	SESTD1	79.347	0	71.453	NaN	NaN	NaN	NaN	NaN	NaN	NaN	NaN	24.1416	NaN	NaN	NaN	NaN	NaN	NaN	NaN	NaN	NaN	NaN	23.774	24.3491	NaN	NaN	NaN	NaN	NaN	NaN	24.0061	NaN	NaN	NaN	NaN	NaN	24.6356	24.4429	24.3985	NaN	NaN	NaN	NaN	NaN	NaN	NaN
Q86WG3	Q86WG3	Caytaxin	ATCAY	42.12	0.0022481	4.0131	NaN	NaN	NaN	NaN	NaN	NaN	NaN	NaN	NaN	NaN	NaN	NaN	NaN	NaN	NaN	NaN	NaN	NaN	24.3305	24.6717	25.0393	NaN	NaN	NaN	NaN	NaN	NaN	NaN	NaN	NaN	NaN	NaN	NaN	NaN	NaN	NaN	NaN	NaN	NaN	NaN	NaN	NaN	NaN
Q86X95	Q86X95	Corepressor interacting with RBPJ 1	CIR1	52.313	0.001437	5.0732	NaN	NaN	24.2592	24.9472	24.5321	24.6792	NaN	24.7664	24.4333	NaN	NaN	24.7039	NaN	NaN	24.3289	NaN	24.9059	25.3331	24.9003	24.8072	NaN	24.9682	24.6197	NaN	NaN	NaN	24.9415	24.8937	24.651	NaN	25.4003	NaN	NaN	NaN	NaN	25.3243	NaN	NaN	NaN	NaN	NaN	NaN	NaN
Q86Y07	Q86Y07	Serine/threonine-protein kinase VRK2	VRK2	58.14	0.00031928	13.776	NaN	NaN	NaN	24.6572	24.2545	24.796	NaN	NaN	NaN	NaN	NaN	NaN	NaN	NaN	NaN	NaN	NaN	NaN	NaN	NaN	NaN	NaN	NaN	NaN	NaN	NaN	NaN	NaN	NaN	NaN	NaN	NaN	NaN	NaN	NaN	NaN	NaN	NaN	NaN	NaN	NaN	NaN	NaN
Q8IXU6	Q8IXU6	Solute carrier family 35 member F2	SLC35F2	41.211	0.00017431	26.819	NaN	NaN	NaN	NaN	NaN	NaN	NaN	NaN	NaN	NaN	NaN	NaN	NaN	NaN	NaN	NaN	NaN	NaN	NaN	NaN	NaN	NaN	NaN	NaN	NaN	NaN	NaN	NaN	NaN	NaN	NaN	NaN	NaN	NaN	NaN	NaN	NaN	NaN	NaN	NaN	NaN	NaN	NaN
Q8N111	Q8N111	Cell cycle exit and neuronal differentiation protein 1	CEND1	14.954	0	323.31	24.4325	NaN	25.5523	25.1094	25.0675	25.4292	26.002	25.2514	25.0661	24.7048	24.6131	25.7261	24.9679	NaN	24.7935	25.3483	24.6275	25.1345	24.764	25.6639	NaN	NaN	NaN	NaN	NaN	NaN	NaN	NaN	NaN	NaN	NaN	NaN	NaN	NaN	NaN	NaN	NaN	NaN	NaN	NaN	NaN	NaN	NaN
Q8N488	Q8N488	RING1 and YY1-binding protein	RYBP	24.821	0	75.207	NaN	NaN	NaN	NaN	NaN	NaN	NaN	NaN	NaN	NaN	NaN	NaN	NaN	NaN	NaN	NaN	NaN	NaN	NaN	23.9167	NaN	NaN	NaN	NaN	NaN	NaN	NaN	NaN	NaN	NaN	NaN	NaN	NaN	NaN	NaN	23.9254	24.6206	NaN	NaN	NaN	24.4514	24.6145	NaN
Q8N5L8	Q8N5L8	Ribonuclease P protein subunit p25-like protein	RPP25L	17.631	0.00030727	10.14	NaN	NaN	24.3421	25.1425	24.6331	24.8269	24.8131	24.2397	24.555	24.7032	25.1039	24.5234	24.4611	24.7551	24.573	24.7404	25.1199	25.0195	24.1805	24.3042	24.457	24.4434	24.678	NaN	NaN	NaN	25.1443	24.1733	24.4328	NaN	NaN	NaN	24.7328	23.9687	23.8302	24.6085	NaN	NaN	NaN	NaN	NaN	NaN	NaN
Q8N5M9	Q8N5M9	Protein jagunal homolog 1	JAGN1	21.125	0	79.208	25.1653	25.718	26.4356	26.1789	26.5757	26.3406	27.0758	26.5596	26.0785	26.0794	26.6072	27.0518	26.2522	25.9321	26.0191	26.808	26.514	26.9771	24.1739	24.8822	24.0351	26.8826	26.8072	27.0796	26.2248	26.0363	27.2263	26.1936	26.6014	NaN	27.316	27.4425	27.804	27.2467	26.463	26.9478	NaN	27.3908	NaN	NaN	NaN	NaN	NaN
Q8N5W9	Q8N5W9	Filamin-interacting protein FAM101B	FAM101B	22.882	0	51.374	26.0809	26.1918	25.9535	25.4507	24.5792	25.4063	25.2889	25.343	25.6855	NaN	NaN	NaN	24.6126	24.912	24.9119	NaN	NaN	NaN	24.2448	24.5623	24.6479	NaN	NaN	NaN	NaN	NaN	NaN	NaN	NaN	NaN	NaN	NaN	NaN	NaN	NaN	NaN	NaN	NaN	NaN	NaN	NaN	NaN	NaN
Q8N6M3	Q8N6M3	Fat storage-inducing transmembrane protein 2	FITM2	29.855	0.00017298	25.426	NaN	21.8402	21.4896	21.5195	21.9584	20.7652	22.8962	22.3294	NaN	21.5545	22.2566	21.7781	22.4228	22.9714	22.5197	20.5489	19.9566	NaN	NaN	20.3982	19.0579	NaN	NaN	NaN	NaN	NaN	21.6263	NaN	21.0971	NaN	NaN	NaN	NaN	21.3648	21.5233	22.9627	NaN	NaN	NaN	NaN	NaN	NaN	NaN
Q8N6S5	Q8N6S5	ADP-ribosylation factor-like protein 6-interacting protein 6	ARL6IP6	24.676	0.0022469	3.9886	NaN	NaN	NaN	NaN	25.7255	NaN	25.8106	25.6769	NaN	24.9308	NaN	24.9259	NaN	NaN	NaN	NaN	NaN	25.177	NaN	NaN	NaN	25.0446	NaN	25.2058	NaN	NaN	25.4705	24.6039	NaN	NaN	NaN	25.2853	25.5736	25.6341	24.7772	25.8067	NaN	NaN	NaN	NaN	NaN	NaN	NaN
Q8N8N7	Q8N8N7	Prostaglandin reductase 2	PTGR2	38.499	0.00016565	18.307	NaN	NaN	23.8782	NaN	NaN	NaN	NaN	NaN	NaN	NaN	NaN	NaN	NaN	NaN	NaN	NaN	NaN	NaN	NaN	NaN	NaN	NaN	NaN	NaN	NaN	NaN	NaN	NaN	24.4649	NaN	NaN	NaN	NaN	25.6178	25.0931	25.0445	NaN	NaN	NaN	NaN	NaN	NaN	NaN
Q8NBK3	Q8NBK3	Sulfatase-modifying factor 1	SUMF1	40.556	0	96.015	24.729	25.3088	25.1776	24.8512	25.372	25.1556	24.6973	24.9948	25.1069	24.2819	24.7666	24.3679	24.966	25.307	25.0227	24.9215	25.1542	24.8156	NaN	NaN	NaN	25.8526	26.1284	25.9935	26.2655	26.3268	26.4021	25.9384	26.1285	25.9935	25.2639	25.088	25.0633	24.2407	24.6493	24.3289	NaN	NaN	NaN	NaN	NaN	NaN	NaN
Q8NC54	Q8NC54	Keratinocyte-associated transmembrane protein 2	KCT2	29.234	0	52.605	NaN	NaN	NaN	NaN	NaN	NaN	26.2286	25.8923	25.757	NaN	26.4229	NaN	NaN	26.508	26.6861	26.2878	26.2049	26.4855	26.1329	25.9014	26.1654	NaN	25.0574	NaN	NaN	NaN	NaN	24.8431	NaN	NaN	NaN	25.0829	25.5719	NaN	NaN	NaN	NaN	NaN	NaN	NaN	NaN	NaN	NaN
Q8NFH8	Q8NFH8	RalBP1-associated Eps domain-containing protein 2	REPS2	71.533	0.0011614	5.7772	NaN	NaN	NaN	NaN	NaN	NaN	NaN	NaN	NaN	NaN	NaN	NaN	24.1963	NaN	23.6271	NaN	NaN	NaN	24.2539	24.2207	24.4139	NaN	NaN	NaN	NaN	NaN	NaN	NaN	NaN	NaN	NaN	NaN	NaN	NaN	NaN	NaN	NaN	NaN	NaN	NaN	NaN	NaN	NaN
Q8TAD7	Q8TAD7	Overexpressed in colon carcinoma 1 protein	OCC1	6.4069	0	52.501	NaN	25.192	25.4716	NaN	NaN	25.3575	26.1204	25.145	24.9876	24.5249	NaN	26.1455	NaN	NaN	NaN	NaN	NaN	24.7553	NaN	25.6526	24.9305	24.3295	NaN	NaN	NaN	NaN	NaN	NaN	NaN	NaN	NaN	NaN	NaN	NaN	NaN	NaN	NaN	NaN	24.2394	NaN	NaN	24.5426	NaN
Q8TB52	Q8TB52	F-box only protein 30	FBXO30	82.303	0.00018248	35.028	NaN	NaN	NaN	NaN	NaN	NaN	NaN	NaN	NaN	NaN	NaN	NaN	NaN	NaN	NaN	NaN	NaN	NaN	NaN	NaN	NaN	NaN	24.8379	NaN	NaN	NaN	NaN	NaN	NaN	NaN	NaN	NaN	NaN	24.5057	24.6054	24.4659	NaN	NaN	NaN	25.2588	24.9671	25.0309	24.4271
Q8TCB0	Q8TCB0	Interferon-induced protein 44	IFI44	50.49	0.00058928	6.8278	NaN	NaN	NaN	NaN	NaN	NaN	NaN	NaN	NaN	23.9158	NaN	23.9507	NaN	NaN	NaN	24.1918	24.6717	24.1681	23.7927	NaN	NaN	NaN	NaN	NaN	NaN	NaN	NaN	NaN	NaN	NaN	NaN	NaN	NaN	NaN	NaN	NaN	NaN	NaN	NaN	NaN	NaN	NaN	NaN
Q8WUH1	Q8WUH1	Protein Churchill	CHURC1	16.111	0	42.092	26.1122	25.8101	25.7561	24.6635	24.5639	25.5926	24.8902	25.6536	26.1917	25.3834	24.3572	25.259	25.508	25.4351	25.388	25.0445	25.2584	24.2697	26.4382	26.7098	26.8794	24.958	25.0558	25.463	NaN	NaN	NaN	25.9058	25.5636	25.4242	25.3539	25.2898	NaN	25.7794	26.4968	25.651	NaN	NaN	NaN	25.0021	NaN	24.6831	24.8684
Q8WUM9	Q8WUM9	Sodium-dependent phosphate transporter 1	SLC20A1	73.699	0.00030377	9.2234	NaN	NaN	NaN	NaN	NaN	NaN	NaN	NaN	NaN	NaN	NaN	NaN	NaN	NaN	NaN	NaN	NaN	NaN	NaN	NaN	NaN	NaN	NaN	NaN	NaN	NaN	NaN	NaN	NaN	NaN	NaN	NaN	NaN	22.7144	23.2286	22.8993	NaN	NaN	NaN	NaN	NaN	NaN	NaN
Q8WUY1	Q8WUY1	Protein THEM6	THEM6	23.865	0.0014388	5.1556	NaN	NaN	NaN	NaN	NaN	NaN	24.577	23.6526	NaN	23.7696	23.7945	24.1191	23.8812	NaN	NaN	24.0341	23.6987	NaN	NaN	23.4235	NaN	NaN	NaN	24.4276	23.7014	NaN	24.8024	NaN	NaN	NaN	NaN	24.903	25.2132	NaN	NaN	NaN	NaN	NaN	NaN	NaN	NaN	NaN	NaN
Q8WVK2	Q8WVK2	U4/U6.U5 small nuclear ribonucleoprotein 27 kDa protein	SNRNP27	18.86	0	55.827	24.9851	NaN	NaN	24.5141	24.5	NaN	24.0744	24.2977	NaN	24.37	NaN	NaN	24.6477	25.4171	25.0057	24.7695	25.0778	25.215	24.5595	24.6468	24.6701	25.4123	24.6257	NaN	24.8667	NaN	NaN	25.3369	25.4367	25.3453	25.1649	25.2507	24.9332	24.6648	24.685	24.5866	24.6025	NaN	25.6101	25.446	25.4355	25.6916	23.6708
Q8WWB7	Q8WWB7	Glycosylated lysosomal membrane protein	GLMP	43.864	0	91.926	NaN	25.7384	25.4841	25.5419	25.1413	25.2022	25.9671	25.7645	25.549	25.029	25.3749	25.2084	25.4202	24.7818	24.7571	25.3004	25.3711	25.3871	25.1701	25.1854	25.0815	25.6406	25.6997	25.8688	25.8227	25.7662	25.6801	25.4481	25.4885	25.4792	25.639	25.9291	25.9493	25.4192	25.151	26.1414	NaN	NaN	NaN	NaN	NaN	NaN	NaN
Q8WWX9	Q8WWX9	Selenoprotein M	SELM	16.231	0	60.607	NaN	NaN	NaN	NaN	NaN	NaN	NaN	NaN	NaN	22.9225	NaN	NaN	NaN	23.1199	NaN	NaN	NaN	NaN	23.73	NaN	22.8944	26.5154	26.8105	26.6938	27.3844	27.3157	27.1299	26.2315	26.1812	25.8818	26.4767	26.3013	26.4394	25.7327	25.5453	25.8896	NaN	NaN	NaN	NaN	NaN	NaN	NaN
Q92828	Q92828	Coronin-2A	CORO2A	59.763	0.0029268	3.6896	NaN	NaN	NaN	NaN	NaN	NaN	NaN	NaN	NaN	NaN	NaN	NaN	NaN	NaN	NaN	NaN	NaN	NaN	NaN	NaN	NaN	NaN	NaN	NaN	NaN	NaN	NaN	NaN	NaN	NaN	NaN	NaN	NaN	NaN	NaN	NaN	NaN	NaN	NaN	NaN	NaN	NaN	NaN
Q969E2	Q969E2	Secretory carrier-associated membrane protein 4	SCAMP4	25.728	0	56.719	NaN	NaN	NaN	NaN	NaN	NaN	26.6351	NaN	NaN	NaN	NaN	26.2147	26.3343	25.8944	NaN	NaN	NaN	NaN	26.007	25.9482	25.5344	NaN	NaN	25.9555	NaN	NaN	26.1361	NaN	26.1155	NaN	NaN	25.968	26.7613	NaN	NaN	NaN	25.5163	NaN	NaN	NaN	NaN	NaN	NaN
Q969T3	Q969T3	Sorting nexin-21	SNX21	41.365	0.00032579	16.013	NaN	NaN	NaN	23.7414	NaN	NaN	NaN	23.6459	NaN	NaN	NaN	NaN	NaN	23.8779	NaN	NaN	NaN	NaN	24.0392	24.2027	24.0016	NaN	NaN	NaN	NaN	NaN	NaN	NaN	NaN	NaN	NaN	NaN	NaN	NaN	NaN	NaN	NaN	NaN	NaN	NaN	NaN	NaN	NaN
Q969V6	Q969V6	MKL/myocardin-like protein 1	MKL1	98.918	0.00018386	36.653	NaN	NaN	NaN	NaN	NaN	NaN	NaN	NaN	NaN	23.7576	NaN	23.8966	NaN	NaN	NaN	NaN	NaN	NaN	24.1889	24.2362	24.1681	NaN	NaN	NaN	NaN	NaN	NaN	NaN	NaN	NaN	NaN	NaN	NaN	NaN	NaN	NaN	NaN	NaN	NaN	NaN	NaN	NaN	NaN
Q96B54	Q96B54	Zinc finger protein 428	ZNF428	20.48	0	138.44	25.6137	25.6829	25.3966	25.2767	25.1706	25.6156	25.2007	25.6486	25.8128	25.4575	25.0158	25.4879	25.2676	25.3347	25.39	25.0619	24.7863	24.7701	25.9774	26.5031	26.6003	25.5468	25.4885	25.5925	25.6273	25.3637	24.8474	26.0858	25.9577	26.1293	25.3074	NaN	NaN	25.8133	26.4911	25.6328	26.0273	NaN	25.8786	NaN	25.6925	25.6667	25.6918
Q96BZ8	Q96BZ8	Leukocyte receptor cluster member 1	LENG1	30.529	0.00032352	15.154	NaN	NaN	NaN	NaN	NaN	NaN	NaN	NaN	NaN	NaN	NaN	NaN	NaN	NaN	NaN	NaN	NaN	NaN	NaN	24.1246	24.5685	NaN	NaN	NaN	NaN	NaN	NaN	NaN	NaN	NaN	NaN	NaN	NaN	NaN	NaN	NaN	NaN	25.2014	24.901	24.7192	24.4865	24.486	24.2749
Q96CG8	Q96CG8	Collagen triple helix repeat-containing protein 1	CTHRC1	26.224	0.0003107	11.241	NaN	NaN	24.6765	25	24.9183	24.8994	25.0937	24.7717	24.9161	NaN	NaN	NaN	25.4999	25.4841	25.3823	NaN	25.1581	NaN	24.6191	NaN	NaN	NaN	NaN	NaN	NaN	NaN	NaN	NaN	NaN	NaN	NaN	NaN	NaN	NaN	NaN	NaN	NaN	NaN	NaN	NaN	NaN	NaN	NaN
Q96CM3	Q96CM3	RNA pseudouridylate synthase domain-containing protein 4	RPUSD4	42.205	0.00018622	39.607	NaN	NaN	NaN	NaN	NaN	NaN	23.56	22.6194	22.3504	NaN	NaN	NaN	NaN	NaN	NaN	NaN	NaN	NaN	NaN	NaN	NaN	NaN	NaN	NaN	NaN	NaN	NaN	NaN	NaN	NaN	NaN	NaN	NaN	NaN	NaN	NaN	NaN	NaN	NaN	NaN	NaN	NaN	NaN
Q96EX1	Q96EX1	Small integral membrane protein 12	SMIM12	10.799	0.0017053	4.4623	25.9133	NaN	NaN	NaN	NaN	25.3786	26.4294	25.8995	25.6311	25.5508	25.6414	NaN	26.2508	26.2199	26.4884	NaN	25.5596	25.4661	25.756	25.6569	25.7379	25.5655	25.3362	25.8011	NaN	25.3013	25.7538	25.674	25.6893	NaN	NaN	NaN	NaN	25.273	NaN	24.9475	NaN	NaN	NaN	NaN	NaN	NaN	NaN
Q96G97	Q96G97	Seipin	BSCL2	44.392	0.00030276	8.8993	NaN	NaN	NaN	NaN	NaN	NaN	NaN	NaN	NaN	NaN	NaN	NaN	NaN	NaN	NaN	NaN	NaN	NaN	NaN	NaN	NaN	NaN	NaN	NaN	NaN	NaN	NaN	NaN	23.2601	NaN	NaN	NaN	NaN	24.1931	NaN	25.1936	NaN	NaN	NaN	NaN	NaN	NaN	NaN
Q96GX5	Q96GX5	Serine/threonine-protein kinase greatwall	MASTL	97.318	0.00030736	10.171	NaN	NaN	NaN	NaN	NaN	NaN	NaN	NaN	NaN	NaN	NaN	NaN	NaN	NaN	NaN	NaN	NaN	NaN	NaN	NaN	NaN	NaN	NaN	NaN	NaN	NaN	NaN	NaN	NaN	NaN	NaN	NaN	NaN	NaN	NaN	NaN	NaN	NaN	NaN	NaN	NaN	NaN	NaN
Q96GZ6	Q96GZ6	Solute carrier family 41 member 3	SLC41A3	54.766	0	59.551	NaN	NaN	24.3386	23.7492	NaN	NaN	25.0829	23.9005	NaN	NaN	NaN	24.5715	NaN	NaN	NaN	NaN	NaN	NaN	NaN	NaN	NaN	23.7595	23.6991	NaN	NaN	NaN	NaN	23.5453	NaN	NaN	24.4287	24.4476	25.0383	24.0984	NaN	24.301	NaN	NaN	NaN	NaN	NaN	NaN	NaN
Q96HQ2	Q96HQ2	CDKN2AIP N-terminal-like protein	CDKN2AIPNL	13.196	0	178.94	26.0507	26.8202	26.6987	26.6982	25.7088	26.4931	25.8984	26.0885	26.2448	25.7648	25.9055	25.4224	25.8525	26.2339	26.6092	25.8575	25.451	25.3468	25.8652	25.6707	26.0698	26.0664	26.1154	26.067	26.256	26.3622	26.1104	26.2731	26.106	26.1423	26.0102	25.7474	NaN	25.4334	25.6395	25.1639	24.2782	NaN	24.6508	NaN	NaN	25.8902	25.6649
Q96HR8	Q96HR8	H/ACA ribonucleoprotein complex non-core subunit NAF1	NAF1	53.716	0	65.523	NaN	NaN	NaN	NaN	NaN	NaN	NaN	NaN	NaN	NaN	NaN	NaN	NaN	NaN	NaN	NaN	NaN	NaN	NaN	NaN	NaN	NaN	NaN	NaN	NaN	NaN	NaN	NaN	NaN	NaN	NaN	NaN	NaN	24.6464	24.9384	24.8296	NaN	NaN	NaN	NaN	NaN	NaN	NaN
Q96HV5	Q96HV5	Transmembrane protein 41A	TMEM41A	29.665	0.00045263	8.607	NaN	NaN	25.3227	NaN	25.1135	NaN	NaN	NaN	24.4178	24.4299	24.6112	25.7803	NaN	NaN	23.8721	26.3283	NaN	25.218	NaN	NaN	NaN	25.4185	24.2643	25.2462	25.164	NaN	24.8975	NaN	24.3012	NaN	NaN	25.4163	26.0064	24.8015	NaN	NaN	NaN	NaN	NaN	NaN	NaN	NaN	NaN
Q96IW7	Q96IW7	Vesicle-trafficking protein SEC22a	SEC22A	34.947	0	69.227	NaN	NaN	24.4071	24.4801	24.5853	23.7927	25.1012	24.8313	23.6561	NaN	24.5014	24.3791	NaN	24.308	24.5687	24.6187	23.8252	24.3659	23.7405	23.8235	23.4881	24.8449	24.7559	25.0381	NaN	NaN	23.8592	NaN	NaN	NaN	24.897	24.6849	NaN	NaN	NaN	NaN	NaN	NaN	NaN	NaN	NaN	NaN	NaN
Q96K21	Q96K21	Abscission/NoCut checkpoint regulator	ZFYVE19	51.546	0.0022554	4.1258	NaN	NaN	NaN	NaN	NaN	NaN	NaN	NaN	NaN	NaN	NaN	NaN	NaN	NaN	NaN	NaN	NaN	NaN	NaN	NaN	NaN	NaN	NaN	NaN	NaN	NaN	NaN	NaN	NaN	NaN	NaN	NaN	NaN	NaN	NaN	NaN	NaN	NaN	24.4422	NaN	NaN	23.5596	NaN
Q99572	Q99572	P2X purinoceptor 7	P2RX7	68.584	0.00016866	21.113	NaN	NaN	NaN	NaN	NaN	NaN	NaN	NaN	NaN	23.6883	23.6786	24.2128	NaN	NaN	NaN	23.7756	23.8696	NaN	NaN	NaN	NaN	NaN	NaN	NaN	NaN	NaN	NaN	NaN	NaN	NaN	24.0179	23.7094	24.4914	NaN	NaN	NaN	NaN	NaN	NaN	NaN	NaN	NaN	NaN
Q99584	Q99584	Protein S100-A13	S100A13	11.471	0.00018539	38.74	NaN	NaN	23.6618	23.5544	24.7393	NaN	24.3327	NaN	24.4148	25.0379	25.0336	25.1954	24.8746	24.7695	25.3362	25.0625	25.1837	25.0185	24.1554	NaN	24.2876	28.6217	28.4368	28.1283	28.3043	28.6203	28.3859	28.7649	28.7196	28.7862	28.8668	28.8469	29.1699	29.0061	28.7816	29.1563	28.7362	28.377	28.9401	29.1991	29.6141	29.5704	29.6618
Q99608	Q99608	Necdin	NDN	36.085	0.00059277	7.2311	NaN	NaN	NaN	NaN	NaN	NaN	NaN	NaN	NaN	NaN	NaN	NaN	NaN	NaN	NaN	NaN	NaN	NaN	26.799	27.0275	27.145	NaN	NaN	NaN	NaN	NaN	NaN	NaN	NaN	NaN	NaN	NaN	NaN	NaN	NaN	NaN	NaN	NaN	NaN	NaN	NaN	NaN	NaN
Q99633	Q99633	Pre-mRNA-splicing factor 18	PRPF18	39.859	0.00044937	8.0665	NaN	NaN	NaN	24.0636	24.2833	24.0828	NaN	NaN	NaN	NaN	NaN	NaN	NaN	NaN	NaN	NaN	NaN	NaN	NaN	NaN	NaN	NaN	NaN	NaN	NaN	NaN	NaN	NaN	NaN	NaN	NaN	NaN	NaN	NaN	NaN	NaN	NaN	NaN	NaN	NaN	NaN	NaN	NaN
Q9BPZ3	Q9BPZ3	Polyadenylate-binding protein-interacting protein 2	PAIP2	14.984	0	209.72	NaN	NaN	NaN	NaN	NaN	NaN	NaN	25.4198	NaN	24.8594	NaN	NaN	NaN	25.166	NaN	24.8075	NaN	NaN	25.7458	25.4187	26.4259	NaN	NaN	NaN	NaN	NaN	NaN	NaN	NaN	NaN	NaN	NaN	NaN	25.5101	NaN	NaN	NaN	NaN	26.2277	NaN	NaN	NaN	25.9379
Q9BQ48	Q9BQ48	39S ribosomal protein L34, mitochondrial	MRPL34	10.165	0.0014347	4.9986	NaN	NaN	NaN	24.5109	NaN	24.5663	24.9071	NaN	23.9743	NaN	23.6938	NaN	24.4007	24.068	NaN	24.5673	NaN	24.6636	NaN	NaN	NaN	24.2874	NaN	24.6993	NaN	NaN	NaN	24.0422	23.9838	NaN	NaN	24.299	NaN	24.6668	24.215	24.8099	NaN	NaN	NaN	NaN	NaN	NaN	NaN
Q9BQE4	Q9BQE4	Selenoprotein S	VIMP	21.163	0.00059728	7.7926	24.1432	24.6459	25.7979	NaN	25.3826	NaN	25.8119	25.2352	24.7806	NaN	24.8891	24.5816	24.3823	24.4554	24.562	NaN	24.4634	24.7259	NaN	NaN	NaN	24.4934	NaN	NaN	NaN	NaN	24.54	NaN	NaN	NaN	NaN	NaN	25.6573	NaN	24.3281	24.5786	NaN	24.5593	NaN	NaN	NaN	NaN	NaN
Q9BQQ3	Q9BQQ3	Golgi reassembly-stacking protein 1	GORASP1	46.482	0	161.41	NaN	NaN	24.5391	25.0607	24.6648	NaN	NaN	24.8582	NaN	24.7227	NaN	NaN	24.4167	25.1231	25.5776	25.1368	24.9302	25.3262	NaN	24.3712	NaN	25.821	25.9821	NaN	26.3992	26.0417	26.1057	25.1139	25.4637	NaN	NaN	NaN	NaN	NaN	NaN	NaN	NaN	NaN	NaN	NaN	NaN	NaN	NaN
Q9BRA0	Q9BRA0	N-alpha-acetyltransferase 38, NatC auxiliary subunit	NAA38	13.514	0	65.901	NaN	NaN	NaN	NaN	NaN	NaN	NaN	NaN	NaN	24.1487	23.8547	NaN	NaN	24.412	NaN	23.7871	NaN	NaN	24.2854	24.3818	24.9996	NaN	NaN	NaN	NaN	NaN	NaN	NaN	NaN	NaN	NaN	NaN	NaN	NaN	NaN	NaN	NaN	NaN	NaN	NaN	NaN	NaN	NaN
Q9BRT6	Q9BRT6	Protein LLP homolog	LLPH	15.225	0	181.69	26.223	26.664	26.4075	26.7461	26.1842	26.4415	25.764	26.0419	26.183	26.0331	26.281	25.9298	26.1304	26.4395	25.6506	26.6067	26.4459	26.6418	26.0759	26.4266	26.2981	26.7477	26.7127	26.7304	27.0567	26.9361	26.9549	26.7892	25.9615	26.5326	26.6509	26.4626	26.2972	26.1263	NaN	25.3723	26.93	26.1003	26.3755	26.7912	26.9442	26.1478	25.9883
Q9BUE6	Q9BUE6	Iron-sulfur cluster assembly 1 homolog, mitochondrial	ISCA1	14.179	0.00031908	13.711	NaN	NaN	24.3852	NaN	NaN	NaN	24.3391	24.274	23.5575	NaN	NaN	23.45	NaN	NaN	NaN	NaN	NaN	23.1939	NaN	NaN	NaN	23.9633	23.7301	24.2662	24.333	NaN	24.6286	NaN	NaN	NaN	NaN	NaN	NaN	NaN	NaN	NaN	NaN	NaN	NaN	NaN	NaN	NaN	NaN
Q9BV94	Q9BV94	ER degradation-enhancing alpha-mannosidase-like protein 2	EDEM2	64.752	0.00031456	12.384	NaN	23.7659	23.7946	24.0756	23.7397	24.2925	23.6678	23.4639	23.6293	23.5937	23.3176	23.8773	23.237	23.2567	NaN	23.3211	23.1158	23.5321	23.4184	NaN	23.3091	NaN	NaN	NaN	NaN	NaN	NaN	NaN	23.2975	NaN	NaN	NaN	NaN	NaN	NaN	NaN	NaN	NaN	NaN	NaN	NaN	NaN	NaN
Q9BW61	Q9BW61	DET1- and DDB1-associated protein 1	DDA1	11.835	0.00073378	6.5602	NaN	NaN	NaN	NaN	NaN	NaN	NaN	NaN	NaN	NaN	NaN	NaN	NaN	NaN	NaN	NaN	NaN	NaN	NaN	NaN	NaN	25.2455	NaN	NaN	NaN	NaN	NaN	NaN	25.0851	25.1801	NaN	NaN	NaN	NaN	NaN	25.0017	NaN	NaN	NaN	NaN	NaN	NaN	NaN
Q9BW66	Q9BW66	Cyclin-dependent kinase 2-interacting protein	CINP	24.324	0.00030423	9.325	NaN	NaN	NaN	NaN	NaN	NaN	NaN	NaN	NaN	NaN	NaN	NaN	NaN	NaN	NaN	NaN	NaN	NaN	NaN	NaN	NaN	NaN	NaN	NaN	NaN	NaN	NaN	NaN	NaN	NaN	NaN	NaN	NaN	NaN	NaN	NaN	NaN	NaN	NaN	24.3756	24.0859	NaN	NaN
Q9BWH2	Q9BWH2	FUN14 domain-containing protein 2	FUNDC2	20.675	0	66.266	26.5582	26.7676	27.4911	27.12	27.6455	27.2456	27.9294	27.6272	27.2936	27.5558	27.1881	28.0494	27.1954	26.5132	26.6337	27.4446	27.2176	27.3319	NaN	25.401	25.0679	27.3076	27.0483	27.4819	26.8937	26.3467	27.4882	25.9526	26.7889	NaN	27.1807	27.6748	27.7881	26.7061	26.4571	26.4721	25.7578	26.571	NaN	NaN	NaN	NaN	26.1165
Q9BWW4	Q9BWW4	Single-stranded DNA-binding protein 3	SSBP3	40.421	0	65.174	25.4368	25.7583	25.3335	24.9784	24.7211	24.806	24.6515	24.7563	24.6668	23.8397	23.9111	24.5653	25.3532	25.1116	24.7373	23.7467	NaN	NaN	25.8393	25.0623	25.3431	24.5162	25.2114	25.6185	NaN	NaN	NaN	25.5022	25.615	25.8903	NaN	NaN	NaN	24.9215	25.6044	24.682	NaN	NaN	NaN	NaN	NaN	NaN	22.4894
Q9BXJ8	Q9BXJ8	Transmembrane protein 120A	TMEM120A	40.61	0	59.056	NaN	NaN	NaN	23.6655	25.0819	NaN	23.8169	23.6924	NaN	23.8351	24.5073	24.2498	23.8992	23.7967	24.0545	24.2572	24.1506	24.1231	NaN	NaN	NaN	NaN	23.72	NaN	NaN	NaN	24.6176	NaN	NaN	NaN	24.3541	24.9435	25.2191	24.6296	NaN	25.119	NaN	NaN	NaN	NaN	NaN	NaN	NaN
Q9BY50	Q9BY50	Signal peptidase complex catalytic subunit SEC11C	SEC11C	21.542	0.00031616	12.847	NaN	NaN	NaN	NaN	NaN	NaN	NaN	NaN	NaN	NaN	NaN	NaN	NaN	NaN	NaN	NaN	NaN	NaN	NaN	NaN	NaN	NaN	NaN	NaN	NaN	NaN	NaN	NaN	NaN	NaN	24.8079	24.9705	25.2746	NaN	NaN	NaN	NaN	NaN	NaN	NaN	NaN	NaN	NaN
Q9BYC8	Q9BYC8	39S ribosomal protein L32, mitochondrial	MRPL32	21.405	0	132.18	24.8941	25.0951	25.8017	26.0066	25.3629	25.6817	25.9613	25.7202	25.6159	25.2159	26.044	26.4106	25.3613	25.2608	24.8846	26.0273	25.7536	25.4987	NaN	NaN	24.3695	25.5431	25.2739	25.9534	26.3038	25.9968	26.6136	24.9882	25.1639	NaN	25.9391	26.2051	26.3189	NaN	25.0571	25.3869	24.7307	NaN	NaN	NaN	NaN	NaN	NaN
Q9BZL1	Q9BZL1	Ubiquitin-like protein 5	UBL5	8.5468	0.00017794	29.962	27.1476	26.5906	NaN	NaN	NaN	26.8184	NaN	25.5387	NaN	NaN	26.4265	NaN	26.7436	26.9434	26.5662	26.8353	26.6779	26.3014	27.5965	26.8005	26.2062	27.2012	27.8574	27.5307	27.4005	27.348	27.178	27.8021	27.6909	28.1584	26.8175	NaN	NaN	26.4574	27.2044	26.8477	NaN	NaN	26.0467	25.8368	25.9864	25.9052	26.4274
Q9C005	Q9C005	Protein dpy-30 homolog	DPY30	11.25	0	288.93	28.4315	28.7782	28.3361	28.6975	28.396	28.4088	28.2206	28.4324	28.294	28.5127	28.3668	28.0462	28.3086	28.8808	28.6952	28.1346	27.821	27.8704	28.6288	28.4184	28.1522	28.9568	29.3682	29.1822	29.0394	29.2022	29.0304	29.0078	29.215	29.494	28.8108	28.651	28.7022	29.0246	29.0598	29.1271	27.9008	28.1093	28.5232	27.753	28.2178	27.9272	28.5307
Q9GZP8	Q9GZP8	Immortalization up-regulated protein	IMUP	10.897	0.00018222	34.733	NaN	NaN	NaN	NaN	NaN	NaN	NaN	NaN	NaN	NaN	NaN	NaN	NaN	NaN	NaN	NaN	NaN	NaN	NaN	NaN	NaN	NaN	NaN	NaN	NaN	NaN	NaN	NaN	NaN	NaN	NaN	NaN	NaN	NaN	NaN	NaN	NaN	NaN	NaN	NaN	NaN	26.0809	NaN
Q9GZX9	Q9GZX9	Twisted gastrulation protein homolog 1	TWSG1	25.017	0	60.957	26.3021	26.3959	26.2345	26.1558	25.4973	25.3585	26.3695	25.9001	NaN	NaN	25.8983	NaN	NaN	26.319	25.7325	25.8743	25.4924	26.0647	24.8455	NaN	NaN	25.6773	26.5387	25.9708	26.2062	26.4409	26.5442	25.5268	25.7959	26.0544	25.5144	25.3593	25.7155	24.9256	25.1379	25.13	NaN	NaN	NaN	NaN	NaN	NaN	NaN
Q9H098	Q9H098	Protein FAM107B	FAM107B	15.558	0.0001842	37.161	NaN	NaN	NaN	NaN	NaN	NaN	NaN	NaN	NaN	NaN	NaN	NaN	NaN	NaN	NaN	NaN	NaN	NaN	NaN	NaN	NaN	NaN	NaN	NaN	NaN	NaN	NaN	NaN	NaN	NaN	NaN	NaN	NaN	NaN	NaN	NaN	25.0534	24.6095	25.7185	25.2061	NaN	NaN	24.8239
Q9H0N5	Q9H0N5	Pterin-4-alpha-carbinolamine dehydratase 2	PCBD2	14.365	0.00059568	7.5774	NaN	NaN	NaN	24.4856	24.3379	24.3616	24.2636	NaN	24.2589	NaN	24.7187	NaN	NaN	NaN	24.308	24.3856	24.1244	24.5593	24.5049	24.44	24.7336	NaN	24.1043	NaN	NaN	NaN	NaN	NaN	NaN	NaN	NaN	NaN	NaN	23.9244	23.6505	24.1756	NaN	NaN	NaN	24.3636	NaN	NaN	NaN
Q9H1C4	Q9H1C4	Protein unc-93 homolog B1	UNC93B1	66.63	0.00017253	24.96	NaN	NaN	NaN	NaN	NaN	NaN	25.7066	25.1204	24.554	24.984	25.2323	25.2543	24.7635	NaN	25.8147	25.3531	25.0956	25.3174	NaN	24.3281	NaN	NaN	NaN	NaN	NaN	NaN	NaN	NaN	NaN	NaN	NaN	NaN	25.3477	NaN	NaN	NaN	NaN	NaN	NaN	NaN	NaN	NaN	NaN
Q9H1Z9	Q9H1Z9	Tetraspanin-10	TSPAN10	36.498	0.0025228	3.913	NaN	NaN	NaN	NaN	NaN	NaN	24.7696	23.9595	23.6543	NaN	NaN	23.5491	NaN	NaN	NaN	NaN	NaN	NaN	NaN	23.8725	23.6358	NaN	NaN	NaN	NaN	NaN	NaN	NaN	NaN	NaN	NaN	NaN	NaN	NaN	NaN	NaN	NaN	NaN	NaN	NaN	NaN	NaN	NaN
Q9H237	Q9H237	Protein-serine O-palmitoleoyltransferase porcupine	PORCN	52.317	0	42.771	NaN	NaN	NaN	NaN	NaN	NaN	25.186	NaN	NaN	NaN	NaN	25.2221	24.6059	24.389	24.5569	24.6368	NaN	24.8351	NaN	NaN	NaN	NaN	NaN	NaN	NaN	NaN	NaN	NaN	NaN	NaN	NaN	NaN	NaN	NaN	NaN	NaN	NaN	NaN	NaN	NaN	NaN	NaN	NaN
Q9H300	Q9H300	Presenilins-associated rhomboid-like protein, mitochondrial;P-beta	PARL	42.19	0.0010203	6.0203	NaN	NaN	NaN	NaN	NaN	NaN	NaN	NaN	NaN	NaN	NaN	NaN	NaN	NaN	NaN	NaN	NaN	NaN	NaN	NaN	NaN	NaN	NaN	NaN	NaN	NaN	NaN	NaN	NaN	NaN	NaN	NaN	NaN	NaN	NaN	NaN	NaN	NaN	NaN	NaN	NaN	NaN	NaN
Q9H3H5	Q9H3H5	UDP-N-acetylglucosamine--dolichyl-phosphate N-acetylglucosaminephosphotransferase	DPAGT1	46.089	0.00017185	24.306	NaN	26.3764	27.2791	26.5665	27.3761	26.3706	26.843	26.5128	26.1331	25.3591	26.6967	26.9809	26.6846	26.2431	26.6375	26.1354	26.7251	25.8128	23.5235	24.5035	NaN	25.7758	26.0562	NaN	26.1077	25.4944	27.0964	25.4564	25.9285	NaN	27.0274	26.9889	27.8567	26.851	26.1764	27.1351	NaN	NaN	NaN	NaN	NaN	NaN	NaN
Q9H4I9	Q9H4I9	Essential MCU regulator, mitochondrial	SMDT1	11.441	0.00017135	23.701	NaN	NaN	NaN	NaN	NaN	NaN	NaN	NaN	NaN	NaN	24.0771	24.2867	NaN	NaN	23.1009	NaN	NaN	NaN	NaN	NaN	NaN	NaN	NaN	NaN	NaN	NaN	NaN	NaN	23.8834	NaN	NaN	NaN	NaN	NaN	NaN	NaN	NaN	NaN	NaN	NaN	NaN	NaN	NaN
Q9H4X1	Q9H4X1	Regulator of cell cycle RGCC	RGCC	14.559	0	73.037	NaN	NaN	NaN	NaN	NaN	NaN	NaN	NaN	NaN	NaN	NaN	NaN	NaN	NaN	NaN	NaN	NaN	NaN	NaN	NaN	NaN	NaN	24.345	NaN	NaN	NaN	NaN	24.9666	24.7522	24.8973	NaN	NaN	NaN	NaN	24.7899	NaN	NaN	NaN	NaN	NaN	NaN	NaN	NaN
Q9HBL7	Q9HBL7	Plasminogen receptor (KT)	PLGRKT	17.201	0.00045106	8.3583	NaN	NaN	26.0408	26.548	26.4085	NaN	26.9577	26.8467	26.0214	27.1315	26.7416	NaN	NaN	NaN	26.3958	26.8747	NaN	27.0443	NaN	NaN	NaN	25.4351	NaN	NaN	NaN	NaN	NaN	NaN	NaN	NaN	NaN	26.6804	26.567	25.5029	25.6081	25.5123	NaN	NaN	NaN	NaN	NaN	24.6405	24.3212
Q9HBL8	Q9HBL8	NmrA-like family domain-containing protein 1	NMRAL1	33.344	0.00030335	9.0896	NaN	NaN	NaN	NaN	NaN	NaN	NaN	NaN	NaN	NaN	NaN	NaN	NaN	NaN	NaN	NaN	NaN	NaN	NaN	NaN	NaN	NaN	NaN	NaN	NaN	NaN	NaN	NaN	NaN	NaN	NaN	NaN	NaN	NaN	NaN	NaN	NaN	NaN	23.103	NaN	23.1478	NaN	23.9109
Q9HD34	Q9HD34	LYR motif-containing protein 4	LYRM4	10.758	0	80.423	NaN	NaN	24.7672	24.377	24.8237	24.3931	24.9255	24.7151	24.7266	NaN	24.697	24.9096	24.5729	24.1305	24.1856	24.7463	24.3758	24.8117	NaN	NaN	NaN	23.6141	NaN	NaN	24.69	24.3109	24.9123	23.9784	24.1887	NaN	24.2785	24.8899	24.8048	24.1748	NaN	24.0887	NaN	NaN	NaN	NaN	NaN	NaN	NaN
Q9NPR2	Q9NPR2	Semaphorin-4B	SEMA4B	92.765	0.00030576	9.8194	NaN	NaN	NaN	NaN	NaN	NaN	NaN	NaN	NaN	NaN	NaN	NaN	NaN	NaN	NaN	NaN	NaN	NaN	NaN	NaN	NaN	NaN	NaN	NaN	NaN	NaN	NaN	NaN	NaN	NaN	NaN	NaN	NaN	NaN	NaN	NaN	NaN	NaN	NaN	NaN	NaN	NaN	NaN
Q9NQY0	Q9NQY0	Bridging integrator 3	BIN3	29.665	0	58.861	NaN	NaN	NaN	NaN	NaN	NaN	24.082	NaN	NaN	23.7386	NaN	NaN	24.2415	NaN	NaN	23.5612	NaN	NaN	24.9626	24.9714	25.1261	NaN	NaN	NaN	NaN	NaN	NaN	NaN	NaN	NaN	NaN	NaN	NaN	NaN	NaN	NaN	NaN	NaN	NaN	NaN	NaN	NaN	24.6482
Q9NRX5	Q9NRX5	Serine incorporator 1	SERINC1	50.494	0	160.15	25.5415	25.5879	25.9547	25.4303	25.5735	25.5518	26.3121	26.1907	25.9387	24.8578	NaN	25.5505	26.2582	25.2043	25.9372	25.6007	NaN	25.1516	25.8999	25.8417	26.0211	25.5842	25.6226	25.7638	NaN	NaN	NaN	25.5647	24.8264	NaN	NaN	24.8767	NaN	25.8808	26.8168	26.2142	NaN	NaN	25.4646	25.3627	25.076	NaN	25.2112
Q9NTG7	Q9NTG7	NAD-dependent protein deacetylase sirtuin-3, mitochondrial	SIRT3	43.573	0.00031606	12.821	NaN	NaN	NaN	NaN	NaN	NaN	NaN	NaN	NaN	NaN	NaN	NaN	NaN	NaN	NaN	NaN	NaN	NaN	NaN	NaN	NaN	NaN	NaN	NaN	NaN	NaN	NaN	NaN	NaN	NaN	NaN	NaN	NaN	NaN	NaN	NaN	NaN	NaN	NaN	NaN	NaN	NaN	NaN
Q9NUG6	Q9NUG6	p53 and DNA damage-regulated protein 1	PDRG1	15.511	0.00017244	24.894	24.5685	NaN	NaN	24.2782	NaN	24.4441	NaN	NaN	25.3203	24.7071	NaN	24.8765	25.0325	24.8579	24.8468	NaN	24.8599	NaN	24.0146	25.1045	25.0828	24.6808	24.9166	NaN	NaN	24.683	24.3051	24.9252	24.9433	25.2139	25.1225	24.8294	24.6325	25.112	NaN	NaN	24.7017	NaN	25.162	25.4889	NaN	24.7514	25.2729
Q9NVR0	Q9NVR0	Kelch-like protein 11	KLHL11	80.147	0.00031873	13.656	NaN	NaN	NaN	NaN	NaN	NaN	23.7993	NaN	NaN	NaN	NaN	NaN	NaN	NaN	NaN	NaN	NaN	NaN	24.0893	24.112	24.0766	NaN	NaN	NaN	NaN	NaN	NaN	NaN	NaN	NaN	NaN	NaN	NaN	NaN	NaN	NaN	24.2889	24.6385	24.1437	NaN	23.464	NaN	23.7491
Q9NWA0	Q9NWA0	Mediator of RNA polymerase II transcription subunit 9	MED9	16.403	0	52.138	25.8516	NaN	24.9799	24.8489	24.4782	24.8326	NaN	NaN	24.9159	24.7496	24.2846	24.2171	NaN	24.8285	24.3772	NaN	NaN	25.179	24.1563	NaN	24.6103	25.3256	24.7762	24.3828	25.0906	24.7878	24.6768	24.628	24.954	24.7959	NaN	NaN	NaN	24.6505	NaN	25.0715	NaN	25.4113	25.4645	25.8572	NaN	NaN	NaN
Q9NWW5	Q9NWW5	Ceroid-lipofuscinosis neuronal protein 6	CLN6	35.919	0	182.05	NaN	25.3234	25.5788	24.9677	25.5147	25.9723	26.4907	25.7716	25.4901	25.2348	25.2217	26.3126	25.1951	24.7288	24.7476	25.3658	25.2667	25.5882	NaN	NaN	NaN	24.7468	24.5365	25.1347	NaN	NaN	NaN	NaN	24.6356	NaN	25.6289	25.7075	25.9943	25.669	25.7329	25.9263	NaN	NaN	NaN	NaN	NaN	NaN	NaN
Q9NWZ8	Q9NWZ8	Gem-associated protein 8	GEMIN8	28.636	0.00016562	18.252	NaN	NaN	24.5348	NaN	24.3739	NaN	24.2206	24.835	24.5462	24.3697	24.0242	24.5035	25.032	24.3062	24.8133	NaN	24.5071	NaN	25.162	25.4588	25.2356	NaN	NaN	NaN	NaN	NaN	NaN	NaN	NaN	NaN	NaN	NaN	NaN	NaN	NaN	NaN	NaN	NaN	NaN	NaN	NaN	24.6733	24.8745
Q9NX04	Q9NX04	Uncharacterized protein C1orf109	C1orf109	23.373	0.00030628	9.9065	NaN	NaN	NaN	NaN	NaN	22.8745	NaN	NaN	NaN	NaN	NaN	NaN	NaN	NaN	NaN	NaN	NaN	NaN	NaN	NaN	NaN	NaN	NaN	NaN	NaN	NaN	NaN	NaN	NaN	NaN	NaN	NaN	NaN	23.1088	23.4363	23.2787	24.8313	24.2363	25.222	24.9402	NaN	24.8446	24.0542
Q9NX74	Q9NX74	tRNA-dihydrouridine(20) synthase [NAD(P)+]-like	DUS2	55.05	0.0030362	3.3291	25.5081	NaN	25.3334	NaN	25.1643	25.013	25.0563	25.3453	25.2427	25.1497	NaN	24.8302	25.5295	25.586	25.4198	24.9412	24.744	25.2278	25.4239	25.4239	25.574	24.9011	25.0559	NaN	NaN	24.3417	NaN	25.3911	24.9312	NaN	NaN	NaN	24.911	24.7209	NaN	24.4699	NaN	NaN	NaN	NaN	NaN	NaN	NaN
Q9NXJ5	Q9NXJ5	Pyroglutamyl-peptidase 1	PGPEP1	23.138	0	70.829	NaN	NaN	NaN	NaN	NaN	NaN	NaN	24.1486	24.6308	NaN	24.7878	NaN	24.5271	24.8531	24.9158	24.1162	24.5467	NaN	25.3035	24.6625	24.5093	NaN	NaN	NaN	NaN	NaN	NaN	NaN	NaN	NaN	NaN	NaN	NaN	NaN	NaN	NaN	NaN	NaN	NaN	NaN	NaN	24.2089	25.5756
Q9NZJ6	Q9NZJ6	Ubiquinone biosynthesis O-methyltransferase, mitochondrial	COQ3	41.054	0	48.442	NaN	NaN	NaN	NaN	NaN	NaN	24.0428	NaN	NaN	NaN	NaN	NaN	NaN	NaN	NaN	NaN	NaN	NaN	NaN	NaN	NaN	NaN	NaN	NaN	NaN	NaN	NaN	NaN	NaN	NaN	NaN	NaN	NaN	NaN	NaN	NaN	NaN	NaN	NaN	NaN	NaN	NaN	NaN
Q9NZZ3	Q9NZZ3	Charged multivesicular body protein 5	CHMP5	24.57	0	323.31	27.0311	26.8254	27.2005	26.3515	26.5185	26.6133	26.8577	26.8358	26.9451	27.3348	26.9199	27.2429	27.0877	27.1277	26.995	26.7049	27.1228	26.7914	27.683	27.6454	27.7044	26.2222	26.1813	25.9899	25.743	25.8536	25.6486	26.438	26.3319	26.5253	26.372	26.3229	26.2152	27.0042	27.1261	26.9752	27.8489	27.9906	27.6711	27.6584	27.3251	27.4827	27.4572
Q9P031	Q9P031	Thyroid transcription factor 1-associated protein 26	CCDC59	28.669	0.00032201	14.615	NaN	NaN	NaN	NaN	NaN	NaN	24.0548	24.2743	24.4301	24.8208	NaN	24.2817	23.9735	NaN	NaN	NaN	NaN	25.0392	24.1497	24.1365	24.3252	24.5406	NaN	24.9982	24.6702	24.8535	24.6488	NaN	NaN	24.3281	NaN	NaN	NaN	NaN	NaN	NaN	NaN	NaN	NaN	NaN	NaN	NaN	NaN
Q9P086	Q9P086	Mediator of RNA polymerase II transcription subunit 11	MED11	13.129	0	116.27	25.1043	25.0983	24.9936	NaN	24.836	24.8503	24.6977	24.8456	24.9003	24.9722	24.7945	24.629	24.6821	24.6281	24.6926	24.4901	24.686	24.7197	24.8607	24.6328	24.6765	25.0105	25.3549	25.5925	25.095	25.1426	24.9862	25.1165	25.2373	25.304	24.6752	24.6518	24.5572	24.6347	25.1298	24.5123	NaN	26.1797	26.4843	24.5838	25.309	NaN	25.1393
Q9P0P8	Q9P0P8	Uncharacterized protein C6orf203	C6orf203	27.941	0.00017403	26.583	NaN	NaN	NaN	NaN	NaN	NaN	NaN	NaN	NaN	NaN	NaN	NaN	NaN	NaN	NaN	NaN	NaN	NaN	NaN	NaN	NaN	NaN	NaN	NaN	NaN	NaN	NaN	NaN	NaN	NaN	NaN	NaN	NaN	NaN	NaN	NaN	NaN	NaN	NaN	NaN	NaN	NaN	NaN
Q9P0U1	Q9P0U1	Mitochondrial import receptor subunit TOM7 homolog	TOMM7	6.2484	0.00016748	20.03	NaN	NaN	25.7477	NaN	NaN	NaN	26.0053	24.4177	NaN	23.754	24.4986	24.4859	NaN	NaN	23.8364	24.8107	23.8667	23.8628	NaN	NaN	NaN	25.9609	25.9344	NaN	NaN	NaN	26.3246	NaN	NaN	NaN	26.1754	26.6256	27.1289	NaN	NaN	25.8929	NaN	NaN	NaN	NaN	NaN	NaN	24.0199
Q9UG56	Q9UG56	Phosphatidylserine decarboxylase proenzyme;Phosphatidylserine decarboxylase alpha chain;Phosphatidylserine decarboxylase beta chain	PISD	46.671	0.00030381	9.2244	NaN	NaN	NaN	NaN	NaN	NaN	NaN	NaN	NaN	NaN	NaN	NaN	NaN	NaN	NaN	NaN	NaN	NaN	NaN	NaN	NaN	NaN	NaN	NaN	NaN	NaN	NaN	NaN	NaN	NaN	NaN	NaN	NaN	NaN	NaN	NaN	NaN	NaN	NaN	NaN	NaN	NaN	NaN
Q9UGU5	Q9UGU5	HMG domain-containing protein 4	HMGXB4	65.711	0.00017434	26.865	NaN	NaN	NaN	NaN	NaN	NaN	23.9108	23.7047	NaN	23.8369	23.7875	23.7431	23.9064	23.9626	23.5473	23.9492	24.0464	NaN	NaN	NaN	22.7608	NaN	NaN	NaN	NaN	NaN	NaN	NaN	NaN	NaN	NaN	NaN	NaN	23.7476	NaN	NaN	NaN	NaN	NaN	NaN	NaN	NaN	NaN
Q9UGY1	Q9UGY1	Nucleolar protein 12	NOL12	24.663	0.0001672	19.687	24.6873	24.7184	24.6594	25.0346	24.4897	24.683	24.4586	24.6391	25.2243	24.771	24.6301	24.4732	24.3111	24.4793	24.8032	24.8313	25.002	24.9411	24.12	24.7159	24.4321	24.0758	24.3434	NaN	NaN	24.5942	NaN	NaN	NaN	NaN	NaN	NaN	NaN	NaN	NaN	NaN	NaN	NaN	NaN	NaN	NaN	NaN	NaN
Q9UHA3	Q9UHA3	Probable ribosome biogenesis protein RLP24	RSL24D1	19.621	0	46.356	NaN	25.7026	25.3302	25.7089	NaN	26.1135	NaN	NaN	NaN	NaN	NaN	NaN	NaN	NaN	NaN	NaN	NaN	NaN	NaN	NaN	NaN	25.3944	NaN	NaN	25.215	NaN	NaN	NaN	NaN	NaN	NaN	NaN	NaN	NaN	NaN	25.075	NaN	NaN	NaN	NaN	25.1657	25.3304	25.1992
Q9UII2	Q9UII2	ATPase inhibitor, mitochondrial	ATPIF1	12.249	0.00017662	28.997	NaN	29.1146	27.2911	30.2388	NaN	27.9311	26.4412	28.8524	29.0465	29.8297	28.1425	28.8861	29.1316	29.0518	29.0954	29.7158	30.0996	28.6888	28.578	29.0577	28.4888	29.9212	29.9542	30.1901	30.8847	30.6583	30.658	29.6921	29.8002	28.9578	30.1383	31.0861	31.3262	29.7012	29.4304	29.808	27.3421	26.9714	26.5754	25.9715	26.9998	26.4877	NaN
Q9UJC5	Q9UJC5	SH3 domain-binding glutamic acid-rich-like protein 2	SH3BGRL2	12.326	0.00018498	38.15	25.7519	25.6005	25.3053	25.7881	25.5741	25.9024	25.0838	25.3286	26.0384	25.3906	25.7023	25.0662	25.7191	26.0925	26.1055	26.1014	26.2294	25.8835	NaN	NaN	NaN	NaN	NaN	NaN	NaN	NaN	NaN	NaN	NaN	NaN	NaN	NaN	NaN	NaN	NaN	NaN	NaN	NaN	NaN	NaN	NaN	NaN	NaN
Q9UJJ9	Q9UJJ9	N-acetylglucosamine-1-phosphotransferase subunit gamma	GNPTG	33.973	0.00031377	12.11	NaN	NaN	NaN	NaN	24.2523	24.0572	24.9626	24.2364	NaN	24.3353	24.406	24.2995	23.6524	24.138	24.2523	24.2694	24.4788	24.1481	NaN	24.428	24.0901	24.4868	24.781	NaN	NaN	NaN	25.2102	24.7927	NaN	NaN	NaN	NaN	NaN	NaN	NaN	NaN	NaN	NaN	NaN	NaN	NaN	NaN	NaN
Q9UKK6;Q9NPJ8	Q9UKK6;Q9NPJ8	NTF2-related export protein 1;NTF2-related export protein 2	NXT1;NXT2	15.847	0.00016537	18.071	NaN	NaN	25.5688	25.9683	26.0693	26.9749	25.1961	25.5797	25.8025	25.3064	24.7272	24.9458	NaN	25.3797	25.7508	25.8414	25.8734	NaN	NaN	25.8746	25.6283	25.8891	26.2108	NaN	26.4406	26.1628	26.0095	25.6904	25.7144	NaN	NaN	NaN	NaN	NaN	26.3883	NaN	NaN	NaN	NaN	NaN	NaN	NaN	NaN
Q9UKR5	Q9UKR5	Probable ergosterol biosynthetic protein 28	C14orf1	15.864	0	54.897	NaN	NaN	24.2539	NaN	24.3846	NaN	25.1258	23.4414	23.3309	NaN	23.4362	NaN	NaN	23.6085	24.3469	23.3149	NaN	NaN	NaN	NaN	NaN	NaN	NaN	NaN	NaN	NaN	NaN	NaN	23.0055	NaN	NaN	NaN	NaN	24.8723	24.17	25.4585	NaN	NaN	NaN	NaN	NaN	NaN	NaN
Q9UPV0	Q9UPV0	Centrosomal protein of 164 kDa	CEP164	164.31	0.00059701	7.7244	27.0188	NaN	26.053	26.7812	26.6283	27.4154	26.0738	26.0561	NaN	27.039	26.1665	27.732	26.2752	26.5125	25.7489	26.43	NaN	26.1692	NaN	25.7675	26.1017	27.2917	27.3803	NaN	28.7044	28.7193	NaN	26.5611	28.1387	28.1611	NaN	NaN	NaN	NaN	NaN	27.5162	NaN	NaN	27.8286	26.9172	26.6641	26.9237	27.0745
Q9UQL6	Q9UQL6	Histone deacetylase 5	HDAC5	121.98	0.008301	2.2757	NaN	NaN	NaN	NaN	NaN	NaN	NaN	NaN	NaN	24.7012	NaN	NaN	NaN	24.6447	24.8164	NaN	NaN	NaN	25.1112	25.0581	25.1661	NaN	NaN	NaN	NaN	NaN	NaN	NaN	NaN	NaN	NaN	NaN	NaN	NaN	NaN	NaN	NaN	NaN	NaN	NaN	NaN	NaN	NaN
Q9Y237	Q9Y237	Peptidyl-prolyl cis-trans isomerase NIMA-interacting 4	PIN4	13.81	0	46.994	25.9731	25.6267	25.8086	25.0588	25.7807	25.1325	25.8585	25.8129	25.8655	26.1069	25.6715	25.341	26.4575	26.3582	26.4552	25.0342	25.4403	25.743	26.7681	26.5307	26.9725	26.4677	26.2651	26.3948	25.5942	25.5369	25.4291	26.754	26.6553	26.5187	25.5654	25.9193	25.85	26.8606	27.2205	26.8941	26.638	26.8889	26.1936	26.1315	26.1964	26.2436	26.6576
Q9Y241;A8MV81	Q9Y241	HIG1 domain family member 1A, mitochondrial	HIGD1A	10.143	0	130.24	NaN	24.6253	24.6419	24.5469	24.0258	23.5649	25.8885	25.4326	24.0342	24.1902	24.3869	24.5482	23.9645	23.1547	23.7233	24.0044	23.2277	NaN	NaN	23.9546	NaN	25.6675	25.7469	26.2207	24.8009	NaN	25.4065	23.8409	24.8463	NaN	25.3532	25.782	26.0865	26.1784	25.4362	26.3381	NaN	NaN	NaN	NaN	NaN	NaN	NaN
Q9Y291	Q9Y291	28S ribosomal protein S33, mitochondrial	MRPS33	12.629	0.00031511	12.536	NaN	NaN	25.0954	25.3273	24.9505	23.9934	25.2716	24.8636	24.2511	24.5585	24.9006	24.9362	23.8042	24.3108	23.7555	24.7094	24.1263	NaN	NaN	NaN	NaN	24.6888	NaN	NaN	25.9541	NaN	25.0206	NaN	NaN	NaN	24.7562	24.9691	NaN	NaN	NaN	NaN	NaN	NaN	NaN	NaN	NaN	NaN	NaN
Q9Y3E0	Q9Y3E0	Vesicle transport protein GOT1B	GOLT1B	15.425	0	52.753	26.9343	27.2921	27.9604	27.2539	27.9897	26.8706	27.6115	26.5303	26.5598	26.4583	26.642	27.2974	27.6847	27.7021	27.5904	26.8416	27.1874	26.8631	26.5091	26.0451	25.1899	26.9845	27.2633	27.4752	26.8045	26.4013	27.6214	27.8329	27.7091	27.023	27.7367	27.8591	28.331	27.6053	27.619	27.6451	26.0452	27.5056	26.4475	25.4586	25.6505	25.4965	25.9899
Q9Y3U8	Q9Y3U8	60S ribosomal protein L36	RPL36	12.254	0.0001872	40.586	30.4042	30.0799	29.996	29.9475	30.1424	30.1174	29.6878	29.9326	30.0531	29.8266	29.8472	29.6068	29.9258	30.2783	30.2764	30.0218	29.7807	29.8611	30.025	29.9631	30.2512	29.874	29.7671	29.9936	29.8328	30.0641	29.7386	30.2242	30.0404	30.1819	29.9002	29.9254	29.5941	29.4865	29.9341	29.6436	30.5667	30.4919	30.3898	30.516	30.8589	30.633	30.5606
Q9Y4K3	Q9Y4K3	TNF receptor-associated factor 6	TRAF6	59.573	0.0003217	14.511	NaN	NaN	NaN	NaN	NaN	NaN	24.4009	23.8842	24.0527	24.3027	NaN	24.3657	24.6266	24.4413	NaN	23.9532	NaN	24.2572	24.7145	24.9978	25.1068	NaN	NaN	NaN	NaN	NaN	NaN	NaN	NaN	NaN	NaN	NaN	NaN	NaN	NaN	24.879	NaN	NaN	NaN	24.2608	NaN	NaN	NaN
Q9Y576	Q9Y576	Ankyrin repeat and SOCS box protein 1	ASB1	37.014	0.00059497	7.4725	NaN	NaN	NaN	NaN	NaN	NaN	23.9346	23.9781	24.0969	24.0132	24.4862	NaN	24.1374	24.4935	24.7607	23.6766	23.9472	23.8852	24.367	24.8846	24.899	NaN	NaN	NaN	NaN	NaN	NaN	NaN	NaN	NaN	NaN	NaN	NaN	NaN	NaN	NaN	NaN	NaN	NaN	NaN	NaN	NaN	NaN
Q9Y5Z0	Q9Y5Z0	Beta-secretase 2	BACE2	56.18	0.00016681	19.278	NaN	NaN	23.8786	23.7688	23.0173	23.3117	24.046	23.8036	NaN	NaN	NaN	NaN	NaN	NaN	NaN	NaN	NaN	NaN	NaN	23.7805	NaN	24.5514	24.0454	24.3905	NaN	NaN	NaN	24.21	23.9052	NaN	NaN	NaN	NaN	24.1331	23.9407	24.0518	NaN	NaN	NaN	NaN	NaN	NaN	NaN
Q9Y5Z9	Q9Y5Z9	UbiA prenyltransferase domain-containing protein 1	UBIAD1	36.831	0.00032362	15.176	NaN	NaN	NaN	NaN	23.9096	NaN	NaN	NaN	NaN	NaN	NaN	NaN	NaN	NaN	NaN	NaN	NaN	NaN	NaN	NaN	NaN	NaN	24.5398	NaN	NaN	NaN	NaN	NaN	NaN	NaN	NaN	NaN	NaN	24.3431	NaN	24.1702	24.8658	24.3242	24.0029	NaN	23.5935	NaN	NaN
Q9Y6H1;Q5T1J5	Q9Y6H1;Q5T1J5	Coiled-coil-helix-coiled-coil-helix domain-containing protein 2;Putative coiled-coil-helix-coiled-coil-helix domain-containing protein CHCHD2P9, mitochondrial	CHCHD2;CHCHD2P9	15.512	0	222.23	28.2331	28.3455	28.3537	28.5527	28.0114	28.3782	28.4114	28.3219	28.5518	27.6973	27.7238	27.6489	28.3348	28.5438	28.5314	28.0246	28.0253	27.9644	27.359	27.4906	27.4635	29.1119	29.3561	29.2058	28.1061	28.1922	27.8702	29.1835	29.156	29.2449	29.0365	28.7747	29.0659	28.3252	27.7077	28.3008	28.0059	28.0408	27.6045	27.0314	27.1518	26.996	27.6031
Q9Y6Q2	Q9Y6Q2	Stonin-1	STON1	83.14	0.0022535	4.0932	NaN	NaN	NaN	NaN	NaN	NaN	NaN	NaN	NaN	NaN	NaN	NaN	25.2158	25.6332	25.325	NaN	NaN	NaN	24.547	NaN	NaN	NaN	NaN	NaN	NaN	NaN	NaN	NaN	NaN	NaN	NaN	NaN	NaN	NaN	NaN	NaN	NaN	NaN	NaN	NaN	NaN	NaN	NaN
A0JLT2	A0JLT2	Mediator of RNA polymerase II transcription subunit 19	MED19	26.273	0	85.317	25.598	26.2103	NaN	25.6179	25.1795	25.522	25.7247	25.5656	NaN	24.9904	25.6728	25.3098	25.2791	25.5288	25.796	25.311	25.8633	25.9971	25.218	25.4398	25.5178	24.9054	26.52	25.9806	26.1115	25.9973	26.0783	26.312	26.1356	NaN	26.278	26.1569	26.0565	NaN	25.8	25.1789	NaN	NaN	26.4663	26.5376	26.2286	NaN	26.4895
A2AJT9	A2AJT9	Uncharacterized protein CXorf23	CXorf23	83.87	0.0050068	2.5843	24.008	NaN	24.1655	24.6222	24.1808	NaN	NaN	NaN	NaN	NaN	24.0403	NaN	NaN	NaN	NaN	23.9781	24.2291	24.3158	NaN	NaN	NaN	NaN	NaN	NaN	NaN	NaN	NaN	NaN	NaN	NaN	NaN	NaN	NaN	NaN	NaN	NaN	NaN	NaN	NaN	NaN	NaN	NaN	23.6551
A9UHW6	A9UHW6	MIF4G domain-containing protein	MIF4GD	25.423	0.00016658	19.072	24.6474	NaN	NaN	NaN	NaN	NaN	NaN	NaN	NaN	NaN	NaN	24.2315	NaN	NaN	NaN	NaN	NaN	NaN	NaN	NaN	NaN	NaN	NaN	NaN	NaN	NaN	NaN	NaN	NaN	NaN	NaN	NaN	NaN	NaN	NaN	NaN	NaN	NaN	25.3038	24.921	24.7383	NaN	24.1187
E9PRG8	E9PRG8	Uncharacterized protein C11orf98	C11orf98	14.234	0.00018054	33.012	26.5865	26.7516	26.641	26.3243	26.1247	26.4591	26.5246	26.3274	26.1292	26.6862	26.3084	26.3502	26.251	26.3629	26.3916	26.8668	26.7257	26.9627	26.54	26.9155	27.2499	27.1337	27.032	27.0394	27.8491	27.404	25.6954	26.855	26.9694	27.1004	26.5398	26.5829	27.0061	26.3566	26.2855	25.866	NaN	26.0697	26.9021	26.9992	25.4904	27.0411	27.1787
O00115	O00115	Deoxyribonuclease-2-alpha	DNASE2	39.58	0.00018031	32.67	27.3326	27.3441	27.3481	27.269	27.7233	27.7478	27.2684	26.8409	27.1465	27.237	27.1208	26.932	27.0609	27.0934	27.0572	27.3877	27.0999	27.7843	27.2322	26.4393	26.691	27.7521	27.7507	27.875	27.6233	27.7888	27.7975	27.5813	27.731	27.5846	27.1482	27.4477	26.9439	27.3465	27.5876	27.2673	26.0823	NaN	25.2868	26.0285	25.8899	25.6635	26.7096
O00142	O00142	Thymidine kinase 2, mitochondrial	TK2	31.004	0.0003268	16.482	NaN	NaN	NaN	NaN	NaN	NaN	NaN	NaN	NaN	NaN	NaN	NaN	NaN	NaN	NaN	NaN	NaN	NaN	NaN	NaN	NaN	NaN	NaN	NaN	NaN	NaN	NaN	NaN	NaN	NaN	NaN	NaN	NaN	NaN	NaN	NaN	NaN	NaN	NaN	NaN	NaN	NaN	NaN
O00182	O00182	Galectin-9	LGALS9	39.518	0	48.304	NaN	NaN	NaN	24.2296	NaN	24.2313	NaN	NaN	NaN	23.8578	23.5592	24.6947	NaN	NaN	NaN	25.1757	24.647	25.0138	23.097	23.5254	NaN	NaN	NaN	NaN	NaN	NaN	NaN	NaN	NaN	NaN	NaN	NaN	NaN	NaN	NaN	NaN	NaN	NaN	NaN	NaN	NaN	NaN	NaN
O00399	O00399	Dynactin subunit 6	DCTN6	20.747	0	58.707	26.021	25.9827	25.9718	25.7495	25.7275	26.0026	25.2857	26.0204	26.0391	25.7286	25.8272	25.865	25.9508	26.4542	26.1389	26.3727	26.0426	26.1837	26.5693	26.5325	26.5946	25.8492	25.6917	26.2054	25.3839	25.9629	25.35	26.1637	25.8016	25.7477	25.3362	25.067	25.2373	26.0212	26.3457	26.3728	25.6387	25.5624	25.911	NaN	NaN	25.1813	25.7893
O00483	O00483	Cytochrome c oxidase subunit NDUFA4	NDUFA4	9.3697	0.00016776	20.284	26.4903	27.3665	28.3391	28.1908	27.4825	26.9708	28.9478	28.257	27.3448	27.3262	27.9797	28.42	27.5771	27.1907	27.2189	27.9086	27.5159	27.4308	26.0842	26.611	25.5579	27.6778	27.576	28.138	27.4573	26.893	28.2661	26.6622	27.5528	NaN	28.3293	28.6721	28.8005	27.8314	27.5913	27.9541	27.3549	28.204	26.9813	26.8053	26.4871	26.9295	27.0952
O14735	O14735	CDP-diacylglycerol--inositol 3-phosphatidyltransferase	CDIPT	23.539	0.00018741	40.785	NaN	25.6982	26.6869	26.3197	26.8489	26.2096	26.8511	26.5668	25.7182	25.2572	26.0859	26.4677	26.4851	26.2289	26.214	26.4534	26.3022	26.7871	23.4316	24.2598	22.8973	25.713	25.7909	26.1349	24.8969	25.0119	26.5637	24.8879	24.5465	NaN	26.0567	26.4074	26.93	26.3317	25.9819	26.6947	22.9794	NaN	NaN	NaN	NaN	NaN	NaN
O15014	O15014	Zinc finger protein 609	ZNF609	151.19	0.00016496	17.748	24.4802	24.1111	24.2689	NaN	NaN	NaN	NaN	NaN	24.4261	NaN	NaN	NaN	23.9388	23.8006	24.1551	NaN	NaN	NaN	NaN	NaN	NaN	NaN	NaN	NaN	NaN	NaN	NaN	NaN	NaN	NaN	NaN	NaN	NaN	NaN	NaN	NaN	NaN	NaN	NaN	NaN	NaN	NaN	NaN
O15091	O15091	Mitochondrial ribonuclease P protein 3	KIAA0391	67.315	0.00016872	21.147	NaN	NaN	NaN	NaN	NaN	NaN	24.9149	23.8713	23.3927	22.8327	22.9537	NaN	23.572	23.9442	23.3104	22.9347	NaN	NaN	NaN	NaN	NaN	NaN	NaN	NaN	NaN	NaN	NaN	NaN	NaN	NaN	NaN	NaN	NaN	NaN	NaN	NaN	NaN	NaN	NaN	NaN	NaN	NaN	NaN
O15120	O15120	1-acyl-sn-glycerol-3-phosphate acyltransferase beta	AGPAT2	30.914	0	165.45	NaN	24.1828	24.8235	24.8872	25.2819	23.8727	25.0743	24.9315	23.8336	24.4386	25.4015	25.2609	23.9287	NaN	NaN	24.9933	24.6092	25.0062	NaN	NaN	NaN	23.7294	NaN	NaN	NaN	NaN	24.7864	NaN	NaN	NaN	NaN	25.0161	25.3966	23.4094	NaN	23.848	NaN	NaN	NaN	NaN	NaN	NaN	NaN
O15121	O15121	Sphingolipid delta(4)-desaturase DES1	DEGS1	37.866	0	140.03	24.6807	25.7869	26.5243	25.5527	25.95	24.814	26.2758	26.0092	25.0416	25.4127	25.3757	26.0093	24.9843	25.2213	25.3681	26.2407	26.1977	26.4453	23.5476	24.2001	24.1141	25.9625	25.9986	25.8447	25.1573	24.8853	26.1216	24.8894	25.794	NaN	26.2133	26.5674	26.8986	26.1814	25.8584	26.3604	NaN	NaN	NaN	NaN	NaN	NaN	NaN
O15127	O15127	Secretory carrier-associated membrane protein 2	SCAMP2	36.648	0	323.31	25.9373	26.6231	26.7682	26.954	26.4603	26.3114	27.6225	26.8642	26.6079	26.3905	26.6346	27.037	26.3127	25.9845	26.6242	26.9967	26.6987	26.7503	26.5714	26.4847	26.2729	26.4954	26.7771	26.3709	25.9904	26.0187	26.9435	26.3488	26.2656	NaN	26.4238	26.6771	27.2505	26.6291	26.6557	26.7008	27.1877	26.9456	25.95	26.2985	26.4809	26.5213	26.7278
O15235	O15235	28S ribosomal protein S12, mitochondrial	MRPS12	15.173	0	52.883	25.2889	NaN	26.4414	26.4836	26.1693	26.1733	26.5244	26.2478	25.6542	25.6888	26.0378	26.4057	25.9048	25.5402	25.3411	25.9736	25.9859	25.9839	23.8965	24.9905	NaN	26.3149	25.8929	26.266	26.774	26.0369	27.2076	25.2493	25.8529	NaN	26.6126	26.5566	26.9119	26.2029	25.6018	26.0826	26.6975	27.7084	NaN	NaN	NaN	NaN	NaN
O43502	O43502	DNA repair protein RAD51 homolog 3	RAD51C	42.189	0.00031192	11.62	NaN	NaN	NaN	NaN	NaN	NaN	NaN	NaN	NaN	NaN	NaN	NaN	NaN	NaN	NaN	NaN	NaN	NaN	NaN	NaN	NaN	NaN	NaN	NaN	NaN	NaN	NaN	NaN	NaN	NaN	NaN	NaN	NaN	NaN	NaN	NaN	NaN	NaN	NaN	NaN	NaN	NaN	NaN
O43657	O43657	Tetraspanin-6	TSPAN6	27.563	0.00017292	25.398	25.8559	25.7251	26.2112	25.3084	26.3846	25.3749	26.4228	26.3828	26.2398	25.2418	25.6553	26.1186	26.4032	26.195	26.4454	26.1313	26.5251	26.2961	25.2639	25.4949	25.164	25.7026	26.348	26.1276	25.4316	24.9694	25.9815	25.9133	26.1407	25.5247	NaN	25.7303	26.1053	25.9616	26.5624	26.0134	25.5126	24.9866	NaN	NaN	NaN	NaN	NaN
O43708	O43708	Maleylacetoacetate isomerase	GSTZ1	24.212	0	54.715	NaN	24.0649	24.4431	NaN	NaN	NaN	24.7307	24.5003	NaN	24.5286	24.3864	25.1019	24.5703	24.0763	23.8173	24.8491	24.6598	24.6808	23.6648	NaN	24.2534	24.554	NaN	24.6573	24.1554	24.0793	24.4262	24.1064	NaN	NaN	NaN	24.2049	NaN	25.064	25.4675	25.0671	25.7658	25.8796	25.6256	25.7658	25.8304	25.7267	26.2775
O43709	O43709	Probable 18S rRNA (guanine-N(7))-methyltransferase	WBSCR22	31.88	0	50.1	NaN	25.6359	25.3698	24.3943	24.8504	24.9098	24.9035	25.0652	25.2045	NaN	24.6499	24.7022	NaN	24.3597	24.665	NaN	NaN	24.8019	NaN	25.2601	25.0867	25.147	25.4858	NaN	25.148	25.0631	NaN	25.6771	25.7922	NaN	25.6546	25.225	NaN	26.0046	26.5838	26.3896	25.7283	26.2633	25.4131	25.5436	NaN	25.2742	25.0546
O43716	O43716	Glutamyl-tRNA(Gln) amidotransferase subunit C, mitochondrial	GATC	15.086	0.00016844	20.91	24.234	NaN	24.2219	24.6984	23.7235	24.3717	25.1045	24.245	24.3957	24.2135	24.5	24.5179	NaN	23.7628	24.2463	24.7059	24.1088	24.7211	NaN	23.4618	NaN	24.1158	23.8731	NaN	24.5878	24.3533	25.0357	23.9451	23.7495	NaN	24.4651	24.3171	24.649	24.3076	24.2821	24.245	NaN	NaN	NaN	NaN	NaN	NaN	NaN
O43739;Q99418;Q15438	O43739;Q99418;Q15438	Cytohesin-3;Cytohesin-2;Cytohesin-1	CYTH3;CYTH2;CYTH1	46.348	0.00032331	15.102	NaN	NaN	NaN	NaN	NaN	NaN	23.8903	NaN	24.043	23.8168	23.8734	NaN	23.7993	24.077	23.9531	23.8197	NaN	NaN	23.9979	24.5428	24.3455	NaN	NaN	NaN	NaN	NaN	NaN	NaN	NaN	NaN	NaN	NaN	NaN	NaN	NaN	NaN	NaN	NaN	NaN	NaN	NaN	NaN	NaN
O43760	O43760	Synaptogyrin-2	SYNGR2	24.81	0.0014358	5.0442	NaN	25.2279	25.5374	24.848	25.6084	24.7104	26.5046	25.7971	25.3985	24.1884	NaN	25.953	26.251	26.0015	25.8515	25.7532	25.3131	25.9643	25.5515	24.9951	24.6391	24.4649	25.3891	25.5065	NaN	NaN	25.5517	25.6375	25.3281	NaN	25.7241	25.9757	NaN	25.6066	25.0448	25.6418	25.0616	25.9694	24.1203	23.5683	NaN	NaN	NaN
O60291	O60291	E3 ubiquitin-protein ligase MGRN1	MGRN1	60.752	0.00032526	15.795	NaN	NaN	NaN	NaN	NaN	NaN	24.2284	24.0118	24.0083	NaN	NaN	24.1109	NaN	NaN	NaN	NaN	NaN	24.1116	NaN	NaN	23.8436	NaN	NaN	NaN	NaN	NaN	23.6844	NaN	NaN	NaN	NaN	24.1883	24.6179	24.1583	24.1341	24.3716	NaN	NaN	NaN	NaN	NaN	NaN	NaN
O60671	O60671	Cell cycle checkpoint protein RAD1	RAD1	31.827	0.00016929	21.442	NaN	NaN	24.2282	NaN	NaN	NaN	25.1774	24.2401	25.8034	25.456	NaN	NaN	24.9353	25.1995	24.945	NaN	NaN	NaN	25.5591	25.4221	25.8226	24.3482	24.3119	NaN	NaN	24.5889	NaN	24.2892	24.3392	24.5255	NaN	NaN	24.9915	NaN	NaN	NaN	NaN	NaN	NaN	NaN	NaN	NaN	NaN
O60830	O60830	Mitochondrial import inner membrane translocase subunit Tim17-B	TIMM17B	18.273	0	216.9	NaN	NaN	NaN	NaN	NaN	NaN	26.2165	25.3694	NaN	NaN	NaN	25.5215	NaN	25.2233	NaN	NaN	NaN	NaN	NaN	25.4163	NaN	NaN	NaN	NaN	NaN	NaN	NaN	NaN	NaN	NaN	NaN	NaN	25.9775	NaN	NaN	NaN	NaN	26.7191	NaN	NaN	NaN	NaN	NaN
O60831	O60831	PRA1 family protein 2	PRAF2	19.258	0	71.127	27.2041	27.4788	27.9171	27.8713	27.702	27.685	28.347	27.4926	26.9558	27.5255	27.8188	27.9821	27.5115	27.4288	27.0451	27.5424	27.0372	27.0461	25.0293	25.3595	25.8847	27.2966	26.8171	27.0923	NaN	26.731	27.2788	26.1632	26.5722	NaN	27.0205	27.1436	27.272	27.1105	25.6246	25.9515	26.5881	27.8266	25.9926	NaN	NaN	26.7958	27.3182
O60870	O60870	DNA/RNA-binding protein KIN17	KIN	45.373	0.0026596	3.8778	NaN	NaN	NaN	NaN	NaN	NaN	NaN	NaN	NaN	NaN	NaN	NaN	NaN	NaN	NaN	NaN	NaN	NaN	NaN	NaN	NaN	NaN	NaN	NaN	NaN	NaN	NaN	NaN	NaN	NaN	NaN	NaN	NaN	NaN	NaN	NaN	NaN	NaN	26.1935	26.2082	27.3226	27.7959	27.2938
O60927	O60927	Protein phosphatase 1 regulatory subunit 11	PPP1R11	13.952	0	122.39	NaN	NaN	25.1294	NaN	25.2449	24.7364	25.0907	24.8996	24.8734	25.6249	25.5963	25.3751	25.6672	NaN	25.7071	25.2871	25.6551	25.7393	26.6887	26.2032	26.5416	24.9784	24.8015	NaN	NaN	NaN	24.7605	25.772	25.52	NaN	25.21	NaN	NaN	26.1674	26.5982	26.1063	25.4308	NaN	NaN	25.8998	NaN	NaN	26.4279
O75063	O75063	Glycosaminoglycan xylosylkinase	FAM20B	46.432	0.00018295	35.505	NaN	NaN	NaN	NaN	NaN	NaN	25.0296	NaN	NaN	NaN	NaN	NaN	NaN	NaN	NaN	NaN	NaN	NaN	NaN	NaN	NaN	NaN	NaN	NaN	NaN	NaN	NaN	NaN	NaN	NaN	NaN	23.8652	23.7635	24.7292	NaN	24.4572	NaN	NaN	NaN	NaN	NaN	NaN	NaN
O75251	O75251	NADH dehydrogenase [ubiquinone] iron-sulfur protein 7, mitochondrial	NDUFS7	23.563	0	110	25.6926	26.1247	26.2519	26.6992	26.3801	25.6239	27.1941	26.8002	26.2566	26.129	26.9313	26.667	26.4349	26.6084	26.5121	26.9275	26.5411	26.6238	24.9016	25.619	24.3318	25.8759	26.331	26.8666	26.9063	26.3827	27.3195	NaN	NaN	NaN	26.7618	26.9622	27.0897	NaN	26.5939	26.5329	23.3699	25.9862	24.8241	NaN	24.0613	NaN	25.2853
O75446	O75446	Histone deacetylase complex subunit SAP30	SAP30	23.306	0.00031099	11.335	25.2888	25.8023	25.4948	25.654	25.27	25.7827	25.4315	25.6371	25.8387	24.8522	25.3427	25.4524	24.6532	25.4517	25.4252	25.7061	25.5369	25.2184	25.1713	25.3372	25.2458	25.5768	25.4494	25.299	25.2988	NaN	25.4886	25.4137	25.2624	25.2811	25.3623	25.6843	NaN	24.9998	25.0818	24.7553	25.734	25.2091	NaN	NaN	NaN	NaN	NaN
O75506	O75506	Heat shock factor-binding protein 1	HSBP1	8.5435	0	323.31	27.7321	27.586	27.1005	26.9139	26.9694	26.5719	26.5769	26.8565	27.4122	27.3097	26.8107	27.3592	27.8927	27.5813	28.0152	27.2812	27.219	27.4861	27.8334	28.4628	28.2372	27.8077	27.7008	27.8996	27.5609	NaN	NaN	28.025	27.801	28.0819	NaN	27.0987	27.1417	28.6024	28.6142	28.3459	28.8998	29.1603	28.9998	28.1229	28.1461	28.0078	28.6116
O75529	O75529	TAF5-like RNA polymerase II p300/CBP-associated factor-associated factor 65 kDa subunit 5L	TAF5L	66.155	0	77.911	24.2151	24.7212	24.0438	25.086	24.3753	24.6617	NaN	24.24	24.5122	24.3097	24.3072	NaN	24.2307	NaN	24.4877	NaN	24.1811	NaN	24.3805	23.4676	23.5935	24.1047	24.4295	NaN	24.7968	24.6112	NaN	24.5795	24.5744	24.8708	24.0906	24.5184	NaN	NaN	23.5685	23.1364	NaN	NaN	NaN	NaN	NaN	NaN	NaN
O75638;P78358	O75638	Cancer/testis antigen 2	CTAG2	21.089	0	53.384	NaN	NaN	NaN	NaN	NaN	NaN	NaN	NaN	NaN	NaN	NaN	NaN	NaN	NaN	NaN	NaN	NaN	NaN	NaN	NaN	NaN	NaN	NaN	NaN	NaN	NaN	NaN	NaN	NaN	NaN	NaN	NaN	NaN	NaN	NaN	NaN	25.9571	25.6244	25.8452	25.7404	25.666	25.5851	25.2482
O75882	O75882	Attractin	ATRN	158.54	0	95.773	NaN	24.2722	24.4072	NaN	NaN	NaN	24.4188	24.454	24.7488	NaN	23.5797	NaN	NaN	NaN	23.3158	23.7655	23.3945	NaN	NaN	23.5699	NaN	23.8129	24.7339	NaN	NaN	NaN	NaN	NaN	23.3757	NaN	NaN	NaN	24.282	NaN	NaN	23.9795	NaN	NaN	NaN	NaN	NaN	NaN	NaN
O75964	O75964	ATP synthase subunit g, mitochondrial	ATP5L	11.428	0	47.87	NaN	NaN	27.5646	26.9961	27.7087	25.9725	28.4651	27.6444	26.4663	25.898	27.1691	28.0546	26.9352	26.3296	26.2166	27.0166	26.3265	25.9659	25.3109	26.1646	25.1064	26.1091	26.385	27.0304	NaN	NaN	27.4615	25.3255	NaN	NaN	27.2473	27.6274	28.498	27.6391	27.5316	27.7703	NaN	26.2571	NaN	NaN	26.0407	NaN	NaN
O94952	O94952	F-box only protein 21	FBXO21	72.269	0	69.073	NaN	NaN	NaN	NaN	NaN	NaN	NaN	NaN	NaN	NaN	NaN	NaN	NaN	NaN	NaN	NaN	NaN	NaN	24.5339	NaN	NaN	NaN	NaN	NaN	NaN	NaN	NaN	NaN	NaN	25.1899	NaN	NaN	NaN	NaN	NaN	NaN	25.2678	24.4371	24.9889	23.8144	NaN	24.6528	24.6243
O95168	O95168	NADH dehydrogenase [ubiquinone] 1 beta subcomplex subunit 4	NDUFB4	15.208	0	90.328	NaN	25.6429	26.495	26.5164	26.1823	25.7043	27.3277	26.2984	25.8605	25.7038	26.3534	27.6861	25.5802	25.4246	25.4973	26.765	25.815	25.4633	24.2107	25.2614	24.3973	25.8638	25.9376	26.1887	26.2185	23.8563	26.2768	24.4735	25.4933	NaN	26.4202	26.9976	26.6514	25.5803	NaN	26.1563	25.7531	26.6619	NaN	23.7667	24.3085	25.131	25.2528
O95716	O95716	Ras-related protein Rab-3D	RAB3D	24.267	0.0030408	3.3469	NaN	NaN	NaN	25.7077	25.8912	26.0829	26.306	26.7301	25.7213	25.7932	25.2359	NaN	NaN	25.3858	NaN	25.582	NaN	25.4789	NaN	NaN	NaN	NaN	25.2423	NaN	NaN	25.9457	NaN	NaN	NaN	NaN	NaN	NaN	NaN	NaN	NaN	25.1824	NaN	NaN	NaN	NaN	NaN	NaN	NaN
O95989	O95989	Diphosphoinositol polyphosphate phosphohydrolase 1	NUDT3	19.471	0	49.176	24.7806	NaN	NaN	23.8371	NaN	NaN	NaN	24.683	24.7415	25.1129	24.7098	24.6406	24.5629	24.6263	24.5465	24.0858	24.3502	24.5378	25.9001	25.9308	26.1421	24.4396	24.6707	NaN	NaN	NaN	NaN	24.8647	24.3848	24.841	NaN	NaN	24.0931	25.4199	25.5274	25.2292	NaN	NaN	25.4162	NaN	NaN	25.3056	25.6607
P01034	P01034	Cystatin-C	CST3	15.799	0	75.542	26.0697	26.1093	26.2481	26.3971	26.1004	26.2849	26.004	25.8735	26.3028	26.1783	25.8277	26.1559	25.8042	26.019	25.8413	26.5699	26.7698	26.4954	26.1529	25.6506	25.8123	26.2839	26.7738	26.5339	25.8414	NaN	25.7067	26.25	26.3566	26.4235	NaN	25.7047	25.5445	25.5423	25.0992	25.5244	NaN	NaN	NaN	NaN	NaN	NaN	NaN
P01906	P01906	HLA class II histocompatibility antigen, DQ alpha 2 chain	HLA-DQA2	28.033	0	46.007	NaN	NaN	NaN	NaN	NaN	NaN	NaN	NaN	NaN	NaN	NaN	NaN	NaN	NaN	NaN	NaN	NaN	NaN	26.733	26.4506	25.7399	NaN	NaN	NaN	NaN	NaN	NaN	NaN	NaN	NaN	NaN	NaN	NaN	27.0077	26.8193	27.3545	NaN	NaN	NaN	NaN	NaN	NaN	NaN
P04216	P04216	Thy-1 membrane glycoprotein	THY1	17.935	0	323.31	31.0034	31.2869	31.5025	31.6716	32.0278	31.526	32.0537	31.8392	31.7087	30.9149	31.6551	31.978	31.4919	31.3897	31.6259	31.908	31.6471	31.714	31.2211	31.5294	30.9263	30.2438	30.3879	30.3506	29.5861	29.7342	30.6522	29.8753	29.9005	29.0459	29.7492	29.9031	30.2918	29.7793	29.4518	29.8065	28.8797	28.7285	28.3332	27.2949	26.9679	28.1779	28.2919
P05386	P05386	60S acidic ribosomal protein P1	RPLP1	11.514	0	323.31	32.1382	32.2104	32.1067	32.119	32.1813	32.2511	31.9608	32.318	32.2572	32.2076	32.249	32.254	31.9389	31.8442	31.9205	31.798	31.9069	31.9135	31.9668	32.0512	32.1113	32.1047	31.7272	31.8993	31.8397	32.1454	31.7397	31.9901	31.9286	32.1988	32.1747	32.0014	31.9059	31.7715	31.7871	31.8436	32.6854	32.5356	33.0966	33.3775	33.1409	33.091	32.9641
P07311	P07311	Acylphosphatase-1	ACYP1	11.261	0.00017995	32.371	24.9996	NaN	NaN	24.3913	25.1037	24.5527	24.9554	25.5167	25.6987	25.7575	25.0592	25.1193	26.0984	25.8866	25.6163	24.9396	25.0991	24.8597	25.9349	26.3813	26.1501	24.6371	24.6608	24.6523	24.4568	24.5207	23.7798	25.3455	25.2008	25.1478	NaN	24.3586	NaN	25.1642	25.1149	25.3734	24.4992	NaN	NaN	NaN	NaN	NaN	25.6839
P08138	P08138	Tumor necrosis factor receptor superfamily member 16	NGFR	45.183	0	323.31	25.1359	25.493	25.8303	25.4914	25.7143	25.5858	26.2334	25.7512	25.6208	24.9277	25.3101	25.9684	24.8847	24.7465	25.1012	25.3321	25.1226	25.1279	NaN	24.583	NaN	NaN	NaN	NaN	NaN	NaN	NaN	NaN	NaN	NaN	NaN	NaN	NaN	NaN	23.8383	NaN	NaN	NaN	NaN	NaN	NaN	NaN	NaN
P08174	P08174	Complement decay-accelerating factor	CD55	41.4	0.00073573	6.7407	NaN	NaN	NaN	NaN	NaN	NaN	NaN	NaN	NaN	NaN	NaN	NaN	NaN	NaN	NaN	25.6077	NaN	25.5999	NaN	NaN	NaN	NaN	NaN	NaN	NaN	NaN	NaN	NaN	NaN	NaN	NaN	NaN	25.5031	NaN	NaN	NaN	NaN	NaN	25.1543	NaN	NaN	NaN	NaN
P13284	P13284	Gamma-interferon-inducible lysosomal thiol reductase	IFI30	27.963	0	323.31	25.4706	25.5723	24.3403	28.4966	27.7937	27.7998	24.8761	25.8522	24.8089	28.9429	29.4889	27.7382	25.499	26.5526	26.4263	29.6641	29.5458	29.3294	24.8354	24.3132	24.6377	24.9997	NaN	NaN	28.3836	28.1903	28.2739	NaN	NaN	25.4485	27.5876	28.0756	27.7694	26.7794	26.056	26.48	NaN	NaN	NaN	NaN	NaN	NaN	25.0452
P15336	P15336	Cyclic AMP-dependent transcription factor ATF-2	ATF2	54.537	0.00016827	20.76	NaN	NaN	NaN	24.8599	NaN	24.6716	24.5739	24.4346	NaN	24.7527	24.403	24.639	24.7261	24.4587	24.539	24.7811	NaN	24.4897	24.5938	24.6122	24.7728	25.2618	24.561	NaN	NaN	24.7896	NaN	25.155	24.7675	NaN	NaN	NaN	NaN	24.6576	24.4669	24.5151	NaN	NaN	NaN	NaN	NaN	NaN	NaN
P16383	P16383	GC-rich sequence DNA-binding factor 2	GCFC2	89.384	0	52.901	NaN	NaN	NaN	24.3413	23.0916	24.1892	NaN	23.9548	24.0732	23.7692	NaN	24.0502	23.812	NaN	23.6793	NaN	24.0583	NaN	NaN	23.8491	24.1114	22.6514	22.5135	NaN	NaN	NaN	NaN	NaN	NaN	NaN	NaN	NaN	22.7783	NaN	23.0903	NaN	NaN	NaN	NaN	NaN	NaN	NaN	NaN
P16591	P16591	Tyrosine-protein kinase Fer	FER	94.637	0.0010212	6.1018	NaN	NaN	NaN	NaN	23.9934	23.3746	NaN	NaN	NaN	NaN	NaN	NaN	NaN	NaN	NaN	NaN	NaN	NaN	NaN	NaN	NaN	NaN	23.7723	NaN	NaN	NaN	NaN	NaN	NaN	NaN	NaN	NaN	NaN	23.7719	23.8625	23.985	NaN	NaN	NaN	NaN	NaN	NaN	NaN
P17029	P17029	Zinc finger protein with KRAB and SCAN domains 1	ZKSCAN1	63.629	0.00031041	11.175	23.6129	NaN	NaN	NaN	NaN	NaN	NaN	NaN	NaN	NaN	NaN	NaN	NaN	NaN	NaN	NaN	NaN	NaN	NaN	NaN	NaN	24.8125	24.2326	NaN	NaN	NaN	NaN	NaN	NaN	NaN	NaN	NaN	NaN	25.2482	24.264	24.9632	NaN	NaN	NaN	NaN	NaN	NaN	NaN
P17535	P17535	Transcription factor jun-D	JUND	35.173	0	80.613	NaN	NaN	24.9574	25.1856	24.9381	25.044	24.707	24.7406	24.2817	24.465	24.1651	24.9124	24.7895	25.1852	25.0994	25.2356	25.2554	25.2085	24.5277	24.8365	24.8297	24.8561	NaN	NaN	NaN	NaN	NaN	25.824	25.6601	26.0271	NaN	24.6959	NaN	24.3305	24.3663	24.52	NaN	NaN	NaN	NaN	NaN	24.2243	NaN
P17900	P17900	Ganglioside GM2 activator;Ganglioside GM2 activator isoform short	GM2A	20.838	0	111.81	27.7572	27.7036	27.6765	27.8442	28.0387	27.5757	27.6313	27.6084	27.7385	27.4332	27.7726	26.9695	27.8738	28.2021	27.795	27.3569	27.334	27.2861	27.6332	27.2639	27.3318	27.7251	27.7205	27.7452	27.5385	27.7085	27.6565	27.6361	27.7731	27.6965	26.9647	27.0647	26.8007	26.7197	26.5198	26.7879	25.0744	25.1099	25.7845	25.5089	25.3789	25.4566	26.053
P18827	P18827	Syndecan-1	SDC1	32.461	0	267.57	26.9093	27.3028	27.6413	27.2552	27.8432	27.3221	27.8215	27.5244	27.1354	26.437	26.364	27.0832	27.6794	27.1552	27.2609	26.5452	26.1897	26.2302	26.0644	25.8361	25.3541	NaN	NaN	NaN	NaN	NaN	NaN	NaN	NaN	NaN	NaN	NaN	NaN	24.7138	NaN	NaN	NaN	NaN	NaN	NaN	NaN	NaN	NaN
P18859	P18859	ATP synthase-coupling factor 6, mitochondrial	ATP5J	12.587	0	323.31	27.325	27.7586	28.1489	27.8389	27.8681	27.5817	28.4274	27.8032	27.4908	27.1941	27.8727	27.7051	27.7785	27.7023	27.4092	28.15	28.1198	28.2198	26.2291	26.4831	26.1489	27.6218	27.5351	27.8395	28.0341	27.7393	28.6369	26.738	27.4857	26.1015	28.3304	28.5969	28.6349	27.7471	27.1432	27.7364	27.4695	28.1279	27.1698	27.5656	27.4956	27.674	27.9855
P20036	P20036	HLA class II histocompatibility antigen, DP alpha 1 chain	HLA-DPA1	29.38	0	267.23	NaN	NaN	NaN	NaN	NaN	24.2888	NaN	NaN	NaN	25.9954	25.8843	26.31	NaN	NaN	NaN	27.5169	27.2864	27.5283	30.2024	29.8336	29.3684	NaN	NaN	NaN	NaN	NaN	NaN	NaN	NaN	NaN	25.065	26.0293	26.0276	31.2368	31.4132	31.1938	NaN	NaN	NaN	NaN	NaN	NaN	NaN
P20962	P20962	Parathymosin	PTMS	11.53	0	85.739	30.2079	30.0704	30.0103	29.5052	30.1885	30.3574	30.1616	30.2619	30.4225	30.3841	30.0739	30.5502	30.7493	30.6143	30.2402	29.9222	30.3075	30.3147	30.5698	30.6166	30.7719	29.885	29.707	29.7099	29.2499	29.3548	28.6731	30.5431	30.2526	30.0647	29.6509	29.4887	29.3403	30.5258	30.8302	30.5112	30.9202	30.3961	30.5103	30.5805	30.8602	30.8369	30.9534
P22692	P22692	Insulin-like growth factor-binding protein 4	IGFBP4	27.934	0	54.484	26.1434	26.1568	26.3484	26.4697	25.6097	26.3724	26.3315	26.1329	26.1139	26.2874	26.0041	25.9461	25.6522	25.5173	25.6206	26.5268	26.7869	26.8592	25.2951	25.5384	25.4251	NaN	NaN	NaN	NaN	NaN	NaN	NaN	NaN	NaN	NaN	NaN	NaN	NaN	NaN	NaN	NaN	NaN	NaN	NaN	NaN	NaN	NaN
P24863	P24863	Cyclin-C	CCNC	33.242	0	50.286	NaN	NaN	NaN	24.4218	24.1208	24.6266	NaN	NaN	NaN	NaN	NaN	NaN	NaN	NaN	NaN	NaN	NaN	NaN	NaN	NaN	NaN	24.9299	24.1368	NaN	NaN	NaN	NaN	24.042	24.4127	NaN	NaN	NaN	NaN	23.7599	NaN	NaN	NaN	NaN	NaN	NaN	NaN	NaN	NaN
P26447	P26447	Protein S100-A4	S100A4	11.728	0.00032149	14.455	NaN	NaN	NaN	NaN	NaN	NaN	25.1537	NaN	25.6674	25.4249	NaN	25.7827	NaN	NaN	NaN	25.1018	25.0813	24.8675	NaN	NaN	NaN	NaN	NaN	NaN	NaN	NaN	NaN	NaN	NaN	NaN	NaN	NaN	NaN	NaN	NaN	NaN	29.3633	30.6256	29.3165	29.2606	29.2755	28.9365	30.1635
P28676	P28676	Grancalcin	GCA	24.01	0.00016633	18.857	NaN	NaN	NaN	NaN	NaN	NaN	NaN	23.2254	NaN	NaN	NaN	NaN	23.9227	23.3395	23.1329	NaN	NaN	NaN	24.5958	24.3151	24.3454	NaN	NaN	NaN	NaN	NaN	NaN	NaN	NaN	NaN	NaN	NaN	NaN	NaN	NaN	NaN	NaN	NaN	NaN	NaN	NaN	NaN	25.5986
P35790	P35790	Choline kinase alpha	CHKA	52.248	0.00087796	6.3037	NaN	NaN	NaN	NaN	NaN	NaN	NaN	NaN	NaN	NaN	NaN	NaN	NaN	NaN	NaN	NaN	NaN	NaN	NaN	NaN	NaN	NaN	NaN	NaN	NaN	NaN	NaN	NaN	NaN	NaN	NaN	NaN	NaN	NaN	NaN	NaN	25.5077	24.9175	25.1199	NaN	NaN	NaN	NaN
P36639	P36639	7,8-dihydro-8-oxoguanine triphosphatase	NUDT1	22.519	0	110.82	25.5628	NaN	25.3727	25.0029	25.3593	NaN	25.2581	25.7773	26.1241	25.3715	24.9463	25.5533	26.0813	25.6272	25.8375	24.5228	24.496	23.8805	26.6312	26.7981	26.5909	26.2784	25.9818	26.1274	NaN	25.3423	NaN	26.5121	26.4547	26.706	25.8601	25.3531	NaN	26.1061	26.5579	NaN	NaN	NaN	NaN	NaN	NaN	NaN	NaN
P42773	P42773	Cyclin-dependent kinase 4 inhibitor C	CDKN2C	18.127	0.0021243	4.2985	NaN	NaN	NaN	NaN	NaN	24.2619	NaN	NaN	24.08	24.5867	NaN	NaN	24.5345	24.2304	NaN	NaN	NaN	NaN	25.4515	24.8964	25.6513	25.2083	24.8094	NaN	NaN	NaN	NaN	25.2094	25.3717	25.5492	NaN	24.6883	24.9236	25.8341	26.4152	26.0081	NaN	NaN	NaN	NaN	NaN	NaN	NaN
P43003	P43003	Excitatory amino acid transporter 1	SLC1A3	59.572	0	226.65	NaN	NaN	26.4274	24.8319	26.0988	24.5087	26.681	26.5506	26.3673	NaN	NaN	24.8162	27.4874	27.0325	27.4852	25.7351	25.7055	26.0381	NaN	24.3058	NaN	25.4529	25.7316	25.5401	25.0485	NaN	25.2806	25.4489	25.7588	NaN	NaN	NaN	NaN	26.0886	25.7209	26.2116	24.0438	NaN	NaN	NaN	NaN	NaN	NaN
P43360	P43360	Melanoma-associated antigen 6	MAGEA6	34.891	0.0047451	2.6691	NaN	NaN	NaN	NaN	NaN	NaN	NaN	NaN	NaN	NaN	NaN	NaN	NaN	NaN	NaN	NaN	NaN	NaN	NaN	NaN	NaN	NaN	NaN	NaN	NaN	NaN	NaN	NaN	NaN	NaN	NaN	NaN	NaN	NaN	NaN	NaN	23.8313	23.8248	23.4646	NaN	NaN	NaN	23.9523
P48509	P48509	CD151 antigen	CD151	28.295	0.00017406	26.614	28.3287	28.3972	29.1513	29.6024	29.917	28.6403	30.2899	29.7552	29.5469	28.6282	29.914	29.7227	29.0708	29.2451	29.7128	29.4028	29.5369	29.4639	28.6266	28.0348	27.7771	29.2354	29.5286	29.3484	28.5149	27.6052	28.6997	28.7289	28.6347	27.9946	29.2934	29.3393	29.8575	29.0923	29.0361	29.3196	27.5243	27.1018	NaN	NaN	NaN	NaN	24.1416
P49069	P49069	Calcium signal-modulating cyclophilin ligand	CAMLG	32.952	0	51.374	NaN	NaN	24.9604	NaN	24.8173	24.6096	25.5649	24.9078	24.3587	24.2176	24.8284	25.4691	24.7105	24.2681	24.6441	25.2043	24.2379	24.8962	NaN	23.272	NaN	24.4537	24.5357	NaN	NaN	NaN	25.4409	NaN	NaN	NaN	NaN	25.0801	25.4361	25.4125	24.3023	25.6051	NaN	NaN	NaN	NaN	NaN	NaN	NaN
P49184	P49184	Deoxyribonuclease-1-like 1	DNASE1L1	33.892	0	64.987	NaN	NaN	NaN	NaN	24.3819	NaN	NaN	23.8624	23.421	NaN	NaN	24.4242	23.7114	NaN	24.0008	NaN	NaN	NaN	24.5796	24.907	23.9732	NaN	23.4721	NaN	NaN	NaN	NaN	23.2356	23.2981	NaN	NaN	NaN	NaN	25.6652	25.0142	25.6825	NaN	NaN	NaN	NaN	NaN	NaN	24.8448
P50914	P50914	60S ribosomal protein L14	RPL14	23.432	0	105.3	30.426	30.5142	30.4423	30.8144	30.5952	30.969	30.2499	30.2332	30.29	30.5214	30.3307	30.3096	29.8954	29.9404	30.1224	30.2157	29.8503	30.1512	29.5244	30.2623	30.4753	29.3903	29.5466	29.3449	30.3842	30.6078	29.9905	29.6559	29.6688	30.344	29.2611	29.2436	29.2185	28.7399	28.5413	28.7209	30.8524	30.6761	31.195	31.4567	31.2437	31.465	30.7113
P51571	P51571	Translocon-associated protein subunit delta	SSR4	18.998	0	142.95	29.1279	29.4481	30.1436	30.0454	29.912	29.8656	30.6161	30.1092	29.591	29.1734	29.8592	30.2587	29.5201	29.132	29.348	29.9506	29.6034	29.7112	28.4426	29.4852	28.8	30.7897	30.4669	30.9151	29.9639	29.5602	30.6084	29.8699	30.1816	29.0134	30.2595	30.4761	30.7103	31.1102	30.4548	31.0721	28.739	29.8053	28.9813	28.6447	28.1347	29.0676	28.7444
P51687	P51687	Sulfite oxidase, mitochondrial	SUOX	60.282	0	67.801	NaN	24.6063	NaN	24.6959	24.4099	24.4412	24.7559	24.5591	24.7411	24.178	NaN	NaN	24.5274	25.1075	24.3022	24.6675	24.5751	24.4855	NaN	NaN	NaN	NaN	NaN	NaN	NaN	NaN	NaN	NaN	25.0029	NaN	NaN	NaN	NaN	NaN	NaN	NaN	24.4288	NaN	NaN	NaN	NaN	NaN	NaN
P52758	P52758	Ribonuclease UK114	HRSP12	14.494	0	145.68	NaN	24.7033	25.7969	25.4059	24.9148	24.7476	25.3576	25.6726	25.4087	25.4141	25.5149	25.8754	25.2862	25.3156	25.361	25.7267	25.2645	NaN	24.5219	24.3672	NaN	25.759	25.8638	26.114	26.8839	26.4932	26.8421	24.9413	25.8379	NaN	26.6009	26.5047	26.2064	25.3511	24.6876	25.842	NaN	NaN	24.0271	NaN	NaN	NaN	NaN
P55001	P55001	Microfibrillar-associated protein 2	MFAP2	20.825	0.00059773	7.8982	NaN	NaN	NaN	NaN	30.119	NaN	27.9242	27.5619	NaN	NaN	28.7631	NaN	29.2377	29.5734	28.6258	NaN	28.3315	NaN	NaN	NaN	27.4417	NaN	NaN	NaN	NaN	NaN	NaN	NaN	NaN	NaN	NaN	NaN	NaN	NaN	NaN	NaN	NaN	NaN	NaN	NaN	NaN	NaN	NaN
P55201	P55201	Peregrin	BRPF1	137.5	0.0011613	5.7757	NaN	NaN	NaN	NaN	NaN	NaN	NaN	NaN	NaN	NaN	NaN	NaN	NaN	NaN	NaN	NaN	NaN	NaN	NaN	NaN	NaN	24.2118	24.4466	23.986	NaN	NaN	24.2125	NaN	24.1548	NaN	NaN	NaN	NaN	NaN	23.8271	NaN	NaN	NaN	NaN	NaN	NaN	NaN	NaN
P55283	P55283	Cadherin-4	CDH4	100.28	0.00030479	9.4639	NaN	NaN	24.1862	24.8256	NaN	24.2077	NaN	24.1746	NaN	23.9184	NaN	24.2382	NaN	24.1243	24.7502	24.6658	24.6654	24.3796	NaN	NaN	NaN	NaN	NaN	NaN	NaN	NaN	NaN	NaN	NaN	NaN	NaN	NaN	NaN	NaN	NaN	NaN	NaN	NaN	NaN	NaN	NaN	NaN	NaN
P56277	P56277	Cx9C motif-containing protein 4	CMC4	7.7469	0.00032077	14.214	NaN	26.332	26.1059	26.4553	26.2793	26.4798	26.352	26.0261	26.6082	26.0455	26.3135	26.566	26.0143	26.1802	26.1226	26.937	26.8464	26.1248	25.8458	25.5592	25.756	25.3965	NaN	NaN	NaN	26.0661	NaN	NaN	NaN	NaN	25.9321	25.1196	25.7128	25.2582	NaN	25.2317	NaN	NaN	NaN	NaN	NaN	NaN	NaN
P56377	P56377	AP-1 complex subunit sigma-2	AP1S2	18.615	0	141.1	24.4274	NaN	25.6336	25.4762	25.7914	25.7438	25.2259	25.5255	25.7987	25.6969	25.4442	25.7787	25.7086	25.8625	25.8364	25.6748	25.1523	25.9521	25.6488	25.6745	NaN	24.9612	24.8089	24.8028	NaN	25.7844	NaN	25.3657	25.576	25.9514	25.2756	25.5758	25.1922	24.0891	25.8224	24.7636	NaN	25.8096	26.0063	26.0188	26.1629	26.0199	25.546
P56385	P56385	ATP synthase subunit e, mitochondrial	ATP5I	7.9331	0.00032626	16.267	NaN	NaN	26.9295	26.217	26.2118	NaN	26.7524	25.6258	25.3822	NaN	26.1407	26.9432	24.7263	NaN	NaN	25.4765	NaN	NaN	NaN	NaN	NaN	25.5079	25.7469	25.2698	NaN	NaN	25.7403	24.1498	24.928	NaN	NaN	25.6082	27.7338	25.9682	25.1897	26.5684	25.446	26.1757	NaN	NaN	NaN	25.2987	24.1708
P58004;P58005	P58004	Sestrin-2	SESN2	54.493	0.00030428	9.3522	NaN	NaN	NaN	NaN	NaN	NaN	NaN	NaN	NaN	NaN	NaN	NaN	NaN	NaN	NaN	NaN	NaN	NaN	NaN	NaN	NaN	NaN	NaN	NaN	NaN	NaN	NaN	NaN	NaN	NaN	NaN	NaN	NaN	NaN	NaN	NaN	NaN	NaN	NaN	25.009	25.244	25.0198	NaN
P59780	P59780	AP-3 complex subunit sigma-2	AP3S2	22.017	0.0063342	2.4332	NaN	NaN	NaN	NaN	NaN	NaN	23.199	23.2772	23.1158	23.3351	NaN	NaN	23.0459	22.9896	23.2856	NaN	NaN	NaN	25.6608	25.6832	25.6796	NaN	NaN	NaN	NaN	NaN	NaN	NaN	NaN	NaN	NaN	NaN	NaN	NaN	NaN	NaN	NaN	NaN	NaN	NaN	NaN	NaN	NaN
P60604	P60604	Ubiquitin-conjugating enzyme E2 G2	UBE2G2	18.566	0	54.146	26.6498	26.6717	26.3974	26.7627	26.0245	26.2684	26.0815	26.049	26.0439	25.7125	26.508	25.6735	25.8911	26.4205	26.3103	26.5034	26.2907	26.3503	26.3283	26.5316	26.3665	26.8615	27.0022	26.6867	26.8646	27.0053	27.0405	26.6009	26.3665	26.5678	NaN	26.3293	26.1101	26.1641	26.3358	26.2284	26.2251	26.1425	25.9235	26.6975	26.0032	NaN	NaN
P60866	P60866	40S ribosomal protein S20	RPS20	13.373	0	92.809	30.8747	30.9466	30.753	30.8881	30.6785	30.9624	31.0882	31.0536	31.0193	31.2997	31.1237	31.1735	31.3737	31.0383	30.8401	30.8975	30.7265	31.1633	31.1998	31.412	31.6015	31.0694	30.9754	30.877	30.8156	30.7895	30.449	31.13	31.2672	31.1137	31.0785	31.2083	31.0159	31.5566	31.5826	31.4933	30.979	31.2268	31.106	31.1156	31.2536	31.4056	30.9361
P60903	P60903	Protein S100-A10	S100A10	11.203	0	323.31	30.4618	30.285	30.422	30.4769	30.1193	30.1978	30.6432	30.1625	29.9762	30.2024	30.8974	30.3538	30.1639	29.9361	30.148	30.9976	30.8927	30.9566	31.1435	31.0821	31.1859	30.9758	30.8002	30.8272	30.8715	30.8147	31.0625	30.6436	30.3637	29.9787	30.8807	30.8616	31.1298	30.5573	30.1878	30.5732	30.2044	30.4364	30.7652	30.6012	30.2846	29.906	30.6844
P61513;A6NKH3	P61513	60S ribosomal protein L37a	RPL37A	10.275	0	237.93	30.6522	29.884	30.2499	30.6651	30.8036	30.3253	30.2866	30.6359	30.5935	30.3275	30.8046	30.2975	29.9847	30.3491	30.4183	30.5234	30.557	30.5439	30.7004	30.7532	30.982	30.0308	30.2656	30.2392	30.0213	30.3657	30.3438	30.4401	30.1664	30.2632	30.1532	30.2888	30.0419	30.7715	30.6933	30.6476	30.8881	30.7135	31.013	30.7881	31.2154	31.1761	30.7256
P61599	P61599	N-alpha-acetyltransferase 20	NAA20	20.368	0.00030525	9.6136	NaN	NaN	NaN	NaN	NaN	NaN	23.7206	24.0791	24.4326	24.8395	24.7718	NaN	24.1888	24.3328	24.949	NaN	24.6412	NaN	24.8149	NaN	24.7142	23.3681	NaN	NaN	NaN	NaN	NaN	24.2049	24.6987	24.6265	NaN	24.2487	NaN	NaN	24.3611	NaN	26.0622	25.5012	25.7078	25.1515	24.9913	25.0223	24.9065
P61960	P61960	Ubiquitin-fold modifier 1	UFM1	9.1175	0	258.2	28.4556	28.2595	28.2225	28.0792	27.8267	28.2137	27.8336	28.1403	28.3799	28.5506	27.9636	28.4759	27.6274	27.8224	27.9559	28.0492	28.4567	27.9676	28.4231	28.7405	28.7191	28.6241	28.4798	28.3364	28.4268	28.5964	28.3053	28.317	28.4238	28.6967	28.5936	28.5491	28.582	28.5904	28.3541	28.6439	27.9425	27.9203	28.1651	28.3497	27.9701	28.3214	28.3001
P62072	P62072	Mitochondrial import inner membrane translocase subunit Tim10	TIMM10	10.333	0	66.973	28.0681	NaN	27.3742	26.9589	27.2926	27.5785	27.4312	27.4038	27.5446	28.0483	27.2882	27.7242	27.5769	27.0881	26.936	27.6798	27.8406	28.175	26.2911	26.8371	26.8096	27.9415	27.8674	27.749	27.6959	27.737	27.5176	27.353	27.6051	27.4466	27.3786	27.297	27.0174	27.1033	26.9212	27.0297	26.9021	27.3235	27.2941	NaN	27.0464	27.2028	27.1981
P62256	P62256	Ubiquitin-conjugating enzyme E2 H	UBE2H	20.655	0	161.56	27.3473	27.1418	27.1931	26.7166	26.4998	26.6976	26.8002	27.535	27.6975	27.2156	26.9351	26.9483	27.0924	27.3265	27.1245	26.3	26.648	26.5409	27.9404	28.2168	28.1726	27.5167	27.3857	27.4075	27.0054	27.2408	26.8879	27.8446	27.8731	28.0146	27.4615	27.2369	27.1997	27.6258	28.1139	27.7261	26.0185	25.7941	25.894	26.4262	26.2561	NaN	26.1626
P62312	P62312	U6 snRNA-associated Sm-like protein LSm6	LSM6	9.1275	0.00030391	9.2576	NaN	26.3212	26.449	26.9814	26.9629	26.5203	26.3982	26.685	27.1499	26.706	27.3106	27.1844	26.7171	27.04	27.3239	NaN	NaN	27.2112	26.7698	25.6217	26.6294	26.8009	26.8345	26.9461	NaN	27.6254	26.5595	26.969	26.9069	27.1396	NaN	26.9158	27.2523	26.6253	26.6999	26.8494	27.0289	26.8714	27.0664	27.361	27.2988	25.3383	27.0348
P62314	P62314	Small nuclear ribonucleoprotein Sm D1	SNRPD1	13.281	0	214.13	30.6983	30.4454	30.276	30.5915	30.7423	30.6681	30.2945	30.3185	30.4703	30.5814	30.3881	30.2281	30.353	30.6091	30.4884	30.5353	30.2433	30.1096	30.0347	29.9064	29.929	30.7859	30.9586	30.9556	30.7226	30.9197	30.786	30.9586	30.8403	31.2201	30.699	30.7163	30.4027	30.2227	30.3799	29.8902	30.4424	30.2281	30.5976	30.9318	30.807	30.6264	30.2933
P62318	P62318	Small nuclear ribonucleoprotein Sm D3	SNRPD3	13.916	0	323.31	30.5478	30.5586	30.4908	30.4388	30.5533	30.5007	30.2217	30.3528	30.6356	30.1177	30.6299	30.0945	30.5957	30.7671	30.8436	30.7935	30.6147	30.6245	30.372	30.2448	30.3353	30.6834	30.6969	30.7078	30.7877	30.7345	30.7253	30.7581	30.534	30.7811	30.6574	30.733	30.4946	30.3455	30.5605	30.3288	30.63	30.4673	30.602	30.9645	30.7478	30.6746	31.005
P62847	P62847	40S ribosomal protein S24	RPS24	15.423	0	59.658	30.0495	30.0346	29.9958	29.586	29.9131	29.4776	29.889	29.9621	29.8189	29.9695	29.9811	29.4245	30.2929	30.4014	30.2525	29.805	29.8776	30.1109	30.3063	30.2027	30.3535	30.1851	30.1159	30.1358	30.0614	30.2765	30.0747	30.3141	30.1762	30.3307	30.0922	30.1205	29.906	30.0415	30.3444	30.0149	30.6177	30.2614	30.5134	30.4243	30.3755	30.0945	30.7381
P63027;P23763	P63027	Vesicle-associated membrane protein 2	VAMP2	12.663	0	96.474	NaN	NaN	23.8925	NaN	NaN	NaN	24.7748	NaN	NaN	NaN	NaN	NaN	NaN	NaN	NaN	NaN	NaN	NaN	25.1595	NaN	NaN	23.9111	24.5101	24.3383	NaN	NaN	24.294	24.3341	23.865	NaN	23.8963	23.9579	24.4751	NaN	NaN	NaN	NaN	NaN	NaN	NaN	NaN	NaN	NaN
P63172	P63172	Dynein light chain Tctex-type 1	DYNLT1	12.452	0	323.31	26.7483	26.9711	26.8057	27.3706	27.1593	27.3126	26.602	26.8322	27.0612	27.2192	27.3696	27.0739	26.6112	26.9644	27.1093	27.1367	27.2944	26.9051	26.9458	27.2135	27.1577	27.2	27.2909	27.1314	26.9729	27.2582	27.0353	27.4242	27.279	27.5222	27.4459	27.4829	27.3953	28.2298	28.2855	28.239	27.6665	27.3167	27.5365	27.9796	27.624	27.6069	28.1312
P63173	P63173	60S ribosomal protein L38	RPL38	8.2178	0.00017575	28.262	28.5551	29.0557	29.0097	28.1481	28.9461	28.3295	28.4842	28.9649	29.2853	28.8987	28.7226	28.6941	28.9551	29.1549	28.7989	28.7453	28.8729	28.8051	29.6319	29.528	29.4464	29.0677	29.2474	29.209	29.0657	29.088	29.252	29.4123	29.4087	29.3474	29.2424	29.1526	29.1587	29.3368	29.4151	29.2744	29.3006	29.7589	29.2235	29.7254	29.6993	29.9477	29.0932
P63313;CON__P21752	P63313	Thymosin beta-10	TMSB10	5.0256	0	48.537	30.5589	30.2596	30.3151	30.8754	30.3174	30.2827	30.674	30.7376	30.8637	31.2993	30.5945	30.8281	30.851	NaN	30.8248	30.1322	30.3469	30.4281	31.9045	32.1573	32.0388	31.7511	31.7424	31.559	NaN	NaN	30.9503	32.0839	31.8325	NaN	31.4731	31.0718	NaN	32.2819	32.5984	32.308	32.153	31.3187	32.0918	31.408	31.6518	31.8085	32.0265
P78381	P78381	UDP-galactose translocator	SLC35A2	41.307	0	118.18	NaN	24.3711	NaN	NaN	25.0526	NaN	NaN	NaN	NaN	NaN	NaN	NaN	NaN	NaN	NaN	NaN	NaN	NaN	NaN	NaN	NaN	24.9213	25.2147	25.0792	24.631	NaN	25.4301	24.72	NaN	24.4088	25.1162	25.5438	25.578	24.8608	24.4467	24.588	NaN	NaN	NaN	NaN	NaN	NaN	NaN
P78560	P78560	Death domain-containing protein CRADD	CRADD	22.745	0.00044903	8.0148	NaN	NaN	NaN	NaN	NaN	NaN	NaN	NaN	NaN	NaN	NaN	NaN	NaN	NaN	NaN	NaN	NaN	NaN	NaN	NaN	NaN	NaN	NaN	NaN	NaN	NaN	NaN	NaN	NaN	NaN	NaN	NaN	NaN	NaN	NaN	NaN	25.6201	NaN	26.1647	26.0014	26.0565	26.0027	26.2013
P84090	P84090	Enhancer of rudimentary homolog	ERH	12.259	0	323.31	30.8254	30.8242	30.7729	31.1346	30.8931	30.8668	30.3894	30.5653	30.8629	30.6168	31.0935	30.6469	30.2898	30.9056	30.7965	31.109	31.2389	31.1219	30.4258	30.3454	30.3612	30.9261	30.9779	30.9437	31.1787	31.1536	31.1213	30.5659	30.7751	30.881	30.7782	30.8647	30.7701	29.4635	29.9269	29.5648	30.1613	29.8371	29.7633	30.7706	30.7087	29.9697	30.6442
Q01850	Q01850	Cerebellar degeneration-related protein 2	CDR2	51.855	0	154.97	NaN	25.4773	24.1767	25.5297	NaN	24.6389	NaN	24.7183	24.693	NaN	25.2692	NaN	24.6709	25.4583	24.6233	25.2442	24.6277	24.6343	25.7829	25.0693	24.1599	25.004	25.2849	25.2958	NaN	NaN	NaN	25.0278	24.7608	25.2958	NaN	NaN	23.6795	25.0416	25.2463	25.2779	NaN	NaN	NaN	NaN	NaN	NaN	NaN
Q01973	Q01973	Tyrosine-protein kinase transmembrane receptor ROR1	ROR1	104.28	0.00030451	9.3717	NaN	NaN	NaN	NaN	NaN	NaN	NaN	NaN	NaN	NaN	NaN	NaN	NaN	NaN	NaN	NaN	NaN	NaN	NaN	NaN	NaN	23.9525	24.1025	NaN	NaN	NaN	23.769	NaN	23.7552	NaN	NaN	NaN	NaN	23.8976	23.9066	23.8505	NaN	NaN	NaN	NaN	NaN	NaN	NaN
Q07820	Q07820	Induced myeloid leukemia cell differentiation protein Mcl-1	MCL1	37.337	0.00018678	40.331	NaN	NaN	NaN	NaN	NaN	NaN	23.5378	NaN	NaN	24.1873	25.1482	24.1469	23.8126	24.3129	NaN	25.5215	25.2114	25.0888	NaN	23.7076	23.701	NaN	NaN	NaN	NaN	NaN	NaN	NaN	NaN	NaN	NaN	NaN	NaN	NaN	NaN	NaN	NaN	NaN	NaN	NaN	NaN	NaN	NaN
Q08117	Q08117	Amino-terminal enhancer of split	AES	21.97	0.00032056	14.131	25.2198	NaN	24.4517	24.7341	24.8301	24.992	25.4828	25.4002	25.2795	24.9666	24.7384	24.5449	25.4738	25.378	25.3466	24.7794	24.9406	25.6498	26.1304	26.1889	26.0896	25.3523	24.7564	NaN	NaN	NaN	NaN	25.5823	25.3564	25.4114	NaN	NaN	NaN	24.5136	24.5591	24.6602	NaN	NaN	NaN	NaN	NaN	NaN	NaN
Q12946;Q12947;P58012	Q12946	Forkhead box protein F1	FOXF1	40.122	0	107.83	NaN	NaN	NaN	NaN	NaN	NaN	NaN	NaN	NaN	NaN	NaN	NaN	NaN	NaN	NaN	NaN	NaN	NaN	NaN	NaN	NaN	NaN	NaN	NaN	NaN	NaN	NaN	NaN	NaN	NaN	NaN	NaN	NaN	NaN	NaN	NaN	NaN	NaN	NaN	NaN	NaN	NaN	NaN
Q12982	Q12982	BCL2/adenovirus E1B 19 kDa protein-interacting protein 2	BNIP2	36.017	0.00017683	29.096	25.182	25.0609	25.0158	25.1563	24.8781	25.0125	25.0751	25.2724	25.1044	25.4857	25.0394	25.2585	24.2938	24.4114	24.8241	24.874	25.0196	25.3114	25.7617	26.4133	26.2353	24.456	24.2832	NaN	NaN	NaN	NaN	24.7551	24.6261	NaN	NaN	NaN	23.4565	24.524	24.4827	24.3017	NaN	NaN	NaN	25.1274	24.2952	NaN	24.836
Q13336	Q13336	Urea transporter 1	SLC14A1	42.528	0.00045358	8.7879	NaN	NaN	NaN	NaN	NaN	NaN	NaN	NaN	NaN	NaN	NaN	NaN	NaN	NaN	NaN	NaN	NaN	NaN	NaN	NaN	NaN	NaN	NaN	NaN	NaN	NaN	NaN	NaN	NaN	NaN	NaN	NaN	NaN	NaN	NaN	NaN	26.8257	25.5569	24.3764	24.3134	24.3616	24.8666	25.508
Q13433	Q13433	Zinc transporter ZIP6	SLC39A6	85.046	0.00030741	10.194	NaN	NaN	24.775	24.2804	24.2213	24.6717	25.2176	NaN	NaN	NaN	NaN	NaN	24.1697	NaN	NaN	NaN	NaN	NaN	NaN	NaN	NaN	24.8926	24.4713	NaN	NaN	NaN	24.7056	NaN	NaN	NaN	NaN	24.4695	NaN	24.5603	24.1328	24.7821	NaN	NaN	NaN	NaN	NaN	NaN	NaN
Q13542	Q13542	Eukaryotic translation initiation factor 4E-binding protein 2	EIF4EBP2	12.939	0	218.67	NaN	NaN	NaN	NaN	NaN	NaN	NaN	25.1193	24.8027	24.9188	24.5042	24.2966	25.1771	25.1699	25.055	NaN	NaN	24.4139	26.4486	26.5802	26.7706	25.1521	25.3767	NaN	NaN	NaN	NaN	25.4965	NaN	NaN	NaN	NaN	NaN	NaN	25.3425	25.2695	NaN	NaN	26.4144	NaN	NaN	26.055	26.0199
Q14728	Q14728	Major facilitator superfamily domain-containing protein 10	MFSD10	48.339	0	95.189	NaN	NaN	25.0177	24.5761	NaN	NaN	26.2348	NaN	24.271	24.8446	25.0737	NaN	25.0062	NaN	NaN	24.5776	24.1979	NaN	23.7786	23.6438	22.9295	25.0556	24.3832	25.2448	24.8812	NaN	25.7728	24.2022	24.3558	NaN	25.1304	25.6022	26.0399	25.7489	NaN	25.7043	NaN	NaN	NaN	NaN	NaN	NaN	NaN
Q147X3	Q147X3	N-alpha-acetyltransferase 30	NAA30	39.319	0.00031706	13.119	24.5362	NaN	NaN	NaN	NaN	NaN	NaN	24.3431	NaN	24.2282	24.1638	24.1522	24.865	NaN	NaN	24.2737	NaN	24.2633	NaN	25.87	NaN	NaN	NaN	NaN	NaN	NaN	NaN	NaN	NaN	24.2566	NaN	NaN	NaN	24.3017	23.7419	24.2574	NaN	NaN	NaN	24.5754	24.8109	24.8463	24.7216
Q15388	Q15388	Mitochondrial import receptor subunit TOM20 homolog	TOMM20	16.298	0	127.6	NaN	26.9784	NaN	26.8753	27.3697	NaN	27.9856	27.4071	26.8953	26.5841	27.4006	27.8175	27.611	27.2814	27.4451	27.7662	27.056	27.4496	NaN	26.5389	25.948	27.9086	NaN	NaN	27.6289	NaN	27.7584	NaN	NaN	NaN	27.3208	27.8827	28.1737	NaN	NaN	28.1909	NaN	27.3868	NaN	NaN	NaN	NaN	NaN
Q15651	Q15651	High mobility group nucleosome-binding domain-containing protein 3	HMGN3	10.666	0.00017085	23.07	31.0499	31.2043	31.026	30.3794	30.6015	31.4475	31.1648	31.3617	31.023	31.7365	31.7113	31.7748	30.0571	30.4533	30.3535	31.0453	31.1768	31.3252	30.6109	31.2715	31.6004	31.3813	30.7254	31.1525	31.9683	31.256	30.6695	30.3587	30.2804	NaN	31.1661	31.5404	31.7632	31.4726	30.7119	31.36	31.2838	32.2179	31.1016	31.0589	30.8171	31.4261	NaN
Q16595	Q16595	Frataxin, mitochondrial;Frataxin intermediate form;Frataxin(56-210);Frataxin(78-210);Frataxin mature form	FXN	23.135	0	107.22	25.7526	NaN	NaN	25.9045	25.3904	NaN	NaN	NaN	25.5916	NaN	25.9602	NaN	25.6405	25.6482	25.5665	26.0843	26.1862	25.9142	NaN	25.0181	24.0958	NaN	25.7417	26.4577	26.672	26.8132	26.265	24.8615	25.2998	24.2703	26.0818	26.4023	25.9826	NaN	NaN	NaN	NaN	NaN	NaN	24.5663	NaN	NaN	24.5455
Q2TBE0	Q2TBE0	CWF19-like protein 2	CWF19L2	103.79	0.0022573	4.1425	NaN	NaN	NaN	NaN	NaN	NaN	NaN	NaN	NaN	NaN	NaN	NaN	NaN	NaN	NaN	NaN	NaN	NaN	NaN	NaN	NaN	NaN	NaN	NaN	NaN	NaN	NaN	NaN	NaN	NaN	NaN	NaN	NaN	NaN	NaN	NaN	NaN	NaN	NaN	NaN	24.3975	NaN	23.5457
Q30201	Q30201	Hereditary hemochromatosis protein	HFE	40.108	0	45.077	NaN	NaN	NaN	NaN	NaN	NaN	NaN	NaN	NaN	NaN	NaN	NaN	NaN	NaN	NaN	NaN	NaN	NaN	NaN	NaN	NaN	NaN	NaN	NaN	NaN	NaN	NaN	NaN	NaN	NaN	NaN	NaN	NaN	NaN	NaN	NaN	NaN	NaN	NaN	NaN	NaN	NaN	24.9849
Q49B96	Q49B96	Cytochrome c oxidase assembly protein COX19	COX19	10.394	0.00031521	12.55	25.7168	25.8301	25.7923	26.465	25.8763	25.7246	25.4515	25.2141	25.5297	25.5768	26.3195	25.3206	25.5742	25.8541	26.0662	26.3828	26.2801	26.2814	24.8857	25.1284	25.2727	26.7595	27.0566	26.7115	27.0541	27.0771	27.2265	26.6505	26.5098	26.7566	27.2975	27.1954	27.0864	24.79	24.9474	24.9579	23.8852	24.9659	NaN	NaN	NaN	NaN	NaN
Q5BJD5	Q5BJD5	Transmembrane protein 41B	TMEM41B	32.513	0.00017612	28.553	NaN	NaN	25.8172	26.0131	26.2042	NaN	27.1164	26.0736	NaN	25.7757	NaN	26.6725	25.8242	25.3975	24.9649	26.3948	25.6637	25.9671	NaN	NaN	NaN	25.9501	NaN	26.5889	NaN	NaN	26.74	NaN	NaN	NaN	NaN	NaN	NaN	26.484	25.8041	26.233	26.1585	27.5459	NaN	NaN	NaN	NaN	NaN
Q5BJF6	Q5BJF6	Outer dense fiber protein 2	ODF2	95.4	0.00031153	11.49	NaN	NaN	NaN	NaN	NaN	NaN	NaN	NaN	NaN	NaN	NaN	NaN	NaN	NaN	NaN	NaN	NaN	NaN	NaN	NaN	NaN	24.5011	25.2622	24.8969	25.0195	24.7645	NaN	25.1126	25.0187	25.573	NaN	NaN	NaN	NaN	NaN	NaN	NaN	NaN	NaN	NaN	NaN	NaN	NaN
Q5J8M3	Q5J8M3	ER membrane protein complex subunit 4	EMC4	20.086	0	51.143	24.0331	NaN	NaN	24.8382	25.1219	24.7753	25.7188	25.0426	24.7845	NaN	24.6851	25.242	24.6703	24.0012	24.2029	25.1684	24.8452	25.0745	23.9328	23.6708	23.0817	NaN	NaN	25.131	NaN	NaN	25.6064	NaN	NaN	NaN	25.5148	25.4155	25.6158	25.13	NaN	25.3049	NaN	NaN	NaN	NaN	NaN	NaN	NaN
Q5JU69;Q8N2E6	Q5JU69	Torsin-2A	TOR2A	35.714	0.00017013	22.216	24.6592	24.8078	24.7925	25.0249	23.4728	24.5715	25.1758	24.4317	24.7024	24.4062	24.9265	24.7296	NaN	NaN	24.7073	24.7439	24.7965	25.0047	23.2061	23.1236	22.3123	NaN	NaN	NaN	25.2657	25.0878	25.4205	NaN	24.721	NaN	24.8376	25.0315	25.3611	23.6114	NaN	NaN	NaN	NaN	NaN	NaN	NaN	NaN	NaN
Q5SXM8	Q5SXM8	DNL-type zinc finger protein	DNLZ	19.204	0	47.494	NaN	NaN	25.2196	24.6296	24.5744	24.9441	25.0438	24.5325	24.3552	24.2845	24.7985	25.1235	NaN	NaN	NaN	24.8314	NaN	24.7455	NaN	NaN	NaN	NaN	24.2744	NaN	25.1787	NaN	25.0032	NaN	NaN	NaN	NaN	25.2658	24.409	NaN	NaN	24.0112	NaN	NaN	NaN	NaN	NaN	NaN	NaN
Q5VIY5;Q7L2R6;Q9NV72;P17035;Q0VGE8;P0CJ79;Q86XN6;Q8N782;Q9H963;Q8NCK3;Q9Y5A6;Q96NL3	Q5VIY5;Q7L2R6;Q9NV72;P17035;Q0VGE8;P0CJ79;Q86XN6	Zinc finger protein 468;Zinc finger protein 765;Zinc finger protein 701;Zinc finger protein 28;Zinc finger protein 816;Zinc finger protein 888;Zinc finger protein 761	ZNF468;ZNF765;ZNF701;ZNF28;ZNF816;ZNF888;ZNF761	60.572	0.0089572	2.2004	NaN	NaN	NaN	NaN	NaN	NaN	27.8258	27.0808	NaN	27.0881	27.123	27.1603	NaN	NaN	25.7221	26.81	27.0917	NaN	NaN	NaN	26.2803	NaN	NaN	NaN	NaN	NaN	26.9418	NaN	NaN	NaN	NaN	NaN	NaN	NaN	NaN	NaN	NaN	NaN	NaN	NaN	NaN	NaN	NaN
Q5VW38	Q5VW38	Protein GPR107	GPR107	66.99	0.00018362	36.249	24.6731	NaN	25.0653	24.1128	25.2007	NaN	25.4065	25.1263	NaN	NaN	24.8528	25.4625	NaN	NaN	25.0349	NaN	24.9791	25.1331	NaN	25.2561	24.8253	24.8007	24.9474	24.8558	NaN	NaN	25.0484	24.635	24.4148	NaN	25.147	25.3662	26.1897	25.2399	25.1152	25.3836	24.5252	24.7029	NaN	NaN	NaN	24.2354	24.2627
Q674X7	Q674X7	Kazrin	KAZN	86.35	0.00018192	34.464	NaN	NaN	NaN	NaN	NaN	NaN	NaN	NaN	NaN	NaN	NaN	NaN	NaN	NaN	NaN	NaN	NaN	NaN	25.2867	25.0646	25.3894	NaN	NaN	NaN	NaN	NaN	NaN	NaN	NaN	NaN	NaN	NaN	NaN	NaN	NaN	NaN	NaN	NaN	NaN	NaN	NaN	NaN	NaN
Q6EEV4	Q6EEV4	DNA-directed RNA polymerase II subunit GRINL1A, isoforms 4/5	POLR2M	15.131	0	323.31	23.9118	24.5057	24.0042	23.8427	23.8452	24.1575	23.9711	24.8832	25.0331	25.2494	24.7427	25.1116	NaN	24.1178	24.4992	NaN	24.2221	24.2681	26.0616	26.0768	26.3421	NaN	NaN	NaN	NaN	NaN	NaN	23.6747	23.9815	NaN	NaN	NaN	NaN	24.3503	25.0573	24.4059	24.6649	NaN	25.1684	24.964	24.8423	24.8578	NaN
Q6FIF0	Q6FIF0	AN1-type zinc finger protein 6	ZFAND6	22.555	0.00018512	38.4	NaN	NaN	NaN	NaN	NaN	NaN	NaN	24.7687	NaN	NaN	NaN	NaN	NaN	NaN	NaN	NaN	NaN	NaN	24.8276	NaN	25.7547	NaN	NaN	NaN	NaN	NaN	NaN	NaN	NaN	NaN	NaN	NaN	NaN	NaN	NaN	NaN	NaN	NaN	24.5768	24.4685	24.5578	24.5776	24.7333
Q6N075	Q6N075	Molybdate-anion transporter	MFSD5	49.764	0.00017538	28.048	NaN	NaN	NaN	NaN	NaN	NaN	24.7005	NaN	NaN	NaN	24.2828	NaN	NaN	24.439	NaN	NaN	NaN	NaN	NaN	NaN	NaN	NaN	24.7329	NaN	NaN	NaN	NaN	NaN	NaN	NaN	NaN	25.2167	26.2114	NaN	NaN	NaN	NaN	NaN	NaN	NaN	NaN	NaN	NaN
Q6NUK4	Q6NUK4	Receptor expression-enhancing protein 3	REEP3	29.264	0.00017544	28.087	25.5316	25.622	25.9926	25.4846	25.5716	25.3267	25.9421	25.3534	25.6467	25.4025	25.3197	25.6604	25.5614	25.1598	25.453	25.4374	25.3627	25.2028	24.1307	23.9633	23.6528	24.4404	24.8676	24.9022	NaN	NaN	24.8488	23.962	24.4788	NaN	24.3645	24.3233	24.693	24.3194	24.1592	24.9192	NaN	24.3785	NaN	NaN	NaN	NaN	NaN
Q6NW29	Q6NW29	RWD domain-containing protein 4	RWDD4	21.25	0.00017912	31.38	NaN	NaN	NaN	NaN	NaN	23.8495	NaN	24.3877	24.628	24.3142	24.0357	NaN	24.3836	24.3277	24.4566	24.1017	NaN	23.7955	24.8566	25.5484	25.106	NaN	24.5592	NaN	NaN	23.9427	NaN	24.6305	24.2652	NaN	NaN	NaN	NaN	24.6553	24.8758	24.4066	NaN	NaN	NaN	NaN	NaN	NaN	NaN
Q6NXT1	Q6NXT1	Ankyrin repeat domain-containing protein 54	ANKRD54	32.505	0.00016472	17.668	NaN	NaN	NaN	NaN	NaN	NaN	NaN	NaN	NaN	NaN	NaN	NaN	NaN	NaN	NaN	NaN	NaN	NaN	NaN	NaN	NaN	NaN	NaN	NaN	NaN	NaN	NaN	NaN	NaN	NaN	NaN	NaN	NaN	NaN	NaN	NaN	24.9389	NaN	24.7321	24.82	25.136	NaN	24.7361
Q6P1L8	Q6P1L8	39S ribosomal protein L14, mitochondrial	MRPL14	15.947	0	79.271	NaN	NaN	26.2808	26.1459	26.9124	26.0079	26.5682	26.0637	NaN	25.891	28.2837	26.4531	25.7732	25.2362	NaN	27.2426	28.0673	26.2678	NaN	25.0478	24.6772	25.9192	25.3706	26.1325	25.9751	25.6051	26.7424	24.2445	25.2012	NaN	NaN	25.7482	25.9511	26.3042	25.7286	26.4529	NaN	26.9209	25.7968	26.1922	26.0765	26.3931	26.2419
Q6PI78	Q6PI78	Transmembrane protein 65	TMEM65	25.498	0.00031671	13.063	NaN	24.7742	26.0634	25.6173	25.8852	24.8484	26.8923	26.1026	25.5534	25.5549	26.0961	26.9301	26.1656	25.5024	25.5523	26.4553	25.8125	25.7431	NaN	NaN	NaN	NaN	NaN	NaN	NaN	NaN	NaN	NaN	NaN	NaN	NaN	NaN	25.9314	25.31	NaN	24.9975	NaN	NaN	NaN	NaN	NaN	NaN	NaN
Q6QNY0	Q6QNY0	Biogenesis of lysosome-related organelles complex 1 subunit 3	BLOC1S3	21.255	0	123.27	NaN	NaN	NaN	NaN	NaN	23.9774	NaN	NaN	NaN	NaN	23.5031	NaN	NaN	NaN	NaN	NaN	NaN	NaN	23.8425	23.8268	23.9572	23.5582	NaN	NaN	NaN	NaN	NaN	23.9946	NaN	NaN	NaN	NaN	NaN	24.0709	23.6885	23.768	NaN	NaN	24.195	NaN	NaN	NaN	NaN
Q6SPF0	Q6SPF0	Atherin	SAMD1	56.051	0.00017486	27.405	24.7846	NaN	NaN	NaN	NaN	NaN	NaN	NaN	NaN	NaN	NaN	NaN	NaN	NaN	NaN	NaN	NaN	NaN	NaN	NaN	NaN	25.0568	25.3924	24.1707	24.7568	24.3124	NaN	NaN	NaN	25.1888	NaN	NaN	NaN	NaN	24.2086	NaN	NaN	NaN	NaN	NaN	NaN	NaN	24.3295
Q7RTP0	Q7RTP0	Magnesium transporter NIPA1	NIPA1	34.562	0	97.991	NaN	NaN	24.5714	NaN	24.5233	NaN	24.6935	NaN	23.9699	NaN	24.2876	25.5023	24.5171	23.8375	24.0119	24.3776	23.8873	24.1498	NaN	NaN	NaN	NaN	NaN	NaN	NaN	NaN	NaN	NaN	NaN	NaN	NaN	NaN	NaN	NaN	NaN	NaN	NaN	NaN	NaN	NaN	NaN	NaN	NaN
Q7Z3V4	Q7Z3V4	Ubiquitin-protein ligase E3B	UBE3B	123.1	0.00059365	7.3257	NaN	NaN	NaN	NaN	NaN	NaN	NaN	NaN	NaN	NaN	NaN	NaN	NaN	NaN	NaN	NaN	NaN	NaN	NaN	NaN	NaN	NaN	NaN	NaN	NaN	NaN	NaN	NaN	NaN	NaN	NaN	NaN	NaN	24.3458	23.8693	23.9403	NaN	NaN	NaN	NaN	NaN	NaN	NaN
Q7Z422	Q7Z422	SUZ domain-containing protein 1	SZRD1	16.997	0.00018302	35.642	25.9173	26.1704	26.3448	25.388	NaN	26.1452	NaN	26.3517	26.3711	25.6254	25.5709	26.2469	25.9246	NaN	25.797	NaN	NaN	NaN	26.7933	26.9456	27.2491	26.2891	26.0907	25.976	25.8733	26.3558	25.4765	26.6819	26.9107	26.8181	26.4315	26.2386	26.2475	26.764	26.8257	26.189	NaN	NaN	NaN	26.6499	NaN	NaN	26.3955
Q7Z4G1	Q7Z4G1	COMM domain-containing protein 6	COMMD6	9.638	0.00016812	20.576	NaN	NaN	NaN	NaN	NaN	NaN	24.3899	24.3277	24.739	24.0636	NaN	NaN	24.5145	25.1797	25.1849	24.7389	24.6186	NaN	25.5817	25.4797	25.3307	NaN	NaN	NaN	NaN	23.5606	NaN	24.2125	NaN	NaN	NaN	24.2713	NaN	NaN	NaN	NaN	NaN	NaN	NaN	NaN	NaN	NaN	NaN
Q86SK9	Q86SK9	Stearoyl-CoA desaturase 5	SCD5	37.61	0.00017709	29.254	NaN	NaN	26.0562	24.322	25.2912	24.9011	26.6019	25.7155	25.3311	24.6043	24.9475	25.4306	25.3423	24.492	24.8422	24.4539	24.1397	25.033	NaN	23.8299	NaN	NaN	NaN	NaN	NaN	NaN	NaN	NaN	NaN	NaN	NaN	NaN	NaN	23.6118	NaN	24.0041	NaN	NaN	NaN	NaN	NaN	NaN	NaN
Q86U70;O43679	Q86U70	LIM domain-binding protein 1	LDB1	46.532	0.00030731	10.162	NaN	NaN	NaN	NaN	NaN	NaN	NaN	NaN	NaN	23.276	23.1272	NaN	NaN	NaN	23.5161	23.0829	23.0927	NaN	24.7522	NaN	23.4664	NaN	23.9736	NaN	NaN	NaN	NaN	24.5099	NaN	NaN	NaN	NaN	NaN	24.157	24.2911	24.1151	NaN	NaN	NaN	NaN	NaN	NaN	NaN
Q86V85	Q86V85	Integral membrane protein GPR180	GPR180	49.395	0	49.481	NaN	NaN	NaN	24.018	24.1617	NaN	25.3956	24.6007	NaN	23.4166	24.1568	25.1457	23.701	23.7969	24.1357	NaN	24.0072	24.2031	NaN	NaN	NaN	24.1623	23.8869	NaN	NaN	NaN	NaN	NaN	23.6401	NaN	24.8577	25.2324	25.5147	24.8207	24.1707	24.5271	NaN	NaN	NaN	NaN	NaN	NaN	NaN
Q86VX2	Q86VX2	COMM domain-containing protein 7	COMMD7	22.54	0	61.426	24.5608	NaN	24.4412	23.909	24.063	24.32	24.06	24.0319	24.601	24.3435	24.1436	24.4405	24.8945	24.3998	24.6009	23.8479	23.7745	NaN	24.8169	24.8581	24.9627	NaN	NaN	NaN	NaN	NaN	NaN	24.6399	24.6271	24.6234	24.2727	NaN	23.5839	24.7364	25.0713	24.7266	24.015	NaN	24.4852	24.6798	24.7333	24.3941	24.8972
Q86WX3	Q86WX3	Active regulator of SIRT1	RPS19BP1	15.434	0	79.87	25.0911	NaN	24.2093	24.9227	24.3873	25.1572	24.4262	24.5864	24.5253	24.8829	24.6407	24.5827	24.9894	NaN	24.3103	24.3716	24.3836	24.574	NaN	23.6779	NaN	25.1403	24.9819	24.9545	25.2426	25.2402	25.3362	24.2537	24.717	NaN	24.7303	24.775	24.4504	23.9736	NaN	23.8233	NaN	NaN	NaN	NaN	NaN	NaN	NaN
Q86Y79	Q86Y79	Probable peptidyl-tRNA hydrolase	PTRH1	22.936	0.00018182	34.382	24.2425	24.404	25.1386	24.426	24.0872	24.1257	24.6611	24.4446	NaN	NaN	24.5162	NaN	25.2906	24.3913	24.2796	24.6031	24.7991	24.663	23.5222	NaN	23.3095	24.1666	24.0712	NaN	25.2919	24.7054	25.2173	23.4913	23.812	NaN	24.9002	NaN	25.025	22.9664	NaN	22.8396	NaN	NaN	NaN	NaN	NaN	NaN	NaN
Q86YB8	Q86YB8	ERO1-like protein beta	ERO1LB	53.543	0.00059488	7.4657	NaN	NaN	NaN	NaN	NaN	NaN	NaN	NaN	24.7091	NaN	24.764	NaN	NaN	NaN	26.1519	24.7316	25.1504	NaN	26.6879	25.0288	24.9453	NaN	NaN	NaN	NaN	NaN	NaN	NaN	NaN	NaN	NaN	NaN	NaN	NaN	NaN	NaN	NaN	NaN	NaN	NaN	NaN	NaN	NaN
Q86YN1	Q86YN1	Dolichyldiphosphatase 1	DOLPP1	27.03	0	62.573	NaN	25.1892	25.8738	NaN	25.3161	25.5705	26.868	26.0646	25.3625	25.4528	25.7892	26.2175	25.8726	25.2742	25.161	25.3478	NaN	25.4073	NaN	NaN	NaN	NaN	NaN	26.1666	NaN	NaN	NaN	NaN	NaN	NaN	NaN	26.2183	26.4973	NaN	NaN	NaN	24.0234	NaN	NaN	NaN	NaN	NaN	NaN
Q8IY31	Q8IY31	Intraflagellar transport protein 20 homolog	IFT20	15.28	0	69.114	23.3735	NaN	23.1139	NaN	23.3881	NaN	NaN	NaN	NaN	NaN	NaN	NaN	NaN	NaN	NaN	NaN	NaN	NaN	NaN	NaN	NaN	23.9322	24.2892	NaN	NaN	24.131	NaN	24.4613	24.383	24.6798	NaN	NaN	NaN	NaN	25.084	NaN	NaN	NaN	NaN	NaN	NaN	NaN	NaN
Q8IY63	Q8IY63	Angiomotin-like protein 1	AMOTL1	106.57	0.0014353	5.0237	NaN	NaN	NaN	NaN	NaN	NaN	NaN	NaN	NaN	NaN	NaN	NaN	NaN	NaN	NaN	NaN	NaN	NaN	NaN	NaN	NaN	NaN	NaN	NaN	NaN	NaN	NaN	NaN	NaN	NaN	NaN	NaN	NaN	NaN	NaN	NaN	NaN	NaN	NaN	NaN	23.8024	23.2215	24.1549
Q8N1Q1	Q8N1Q1	Carbonic anhydrase 13	CA13	29.443	0	113.74	23.9564	NaN	23.8033	NaN	24.4801	24.3617	NaN	24.0199	24.0985	25.5914	24.4762	24.7021	24.691	24.1523	24.5992	24.668	NaN	24.9245	25.1022	24.9343	25.2705	NaN	NaN	NaN	NaN	NaN	NaN	NaN	NaN	NaN	NaN	NaN	NaN	24.6312	24.1692	24.1705	NaN	NaN	NaN	NaN	NaN	NaN	NaN
Q8N2M8	Q8N2M8	CLK4-associating serine/arginine rich protein	CLASRP	77.16	0.00032468	15.625	NaN	NaN	NaN	NaN	NaN	NaN	NaN	NaN	NaN	NaN	NaN	NaN	NaN	NaN	NaN	NaN	NaN	NaN	NaN	NaN	NaN	NaN	NaN	NaN	NaN	NaN	NaN	NaN	NaN	NaN	NaN	NaN	NaN	NaN	NaN	NaN	NaN	NaN	24.4784	24.8832	24.7832	24.8697	NaN
Q8N4H5	Q8N4H5	Mitochondrial import receptor subunit TOM5 homolog	TOMM5	6.0352	0.0022466	3.9815	26.473	NaN	27.1967	27.076	26.917	26.7062	27.8038	27.2261	26.0795	26.9784	27.1698	27.4129	26.5933	25.7808	26.3367	27.242	27.0109	27.6839	25.0553	25.3032	25.949	26.4249	26.6865	NaN	NaN	25.74	27.0168	NaN	NaN	NaN	27.1818	26.899	27.7914	27.108	26.14	26.8747	NaN	26.4148	NaN	NaN	NaN	NaN	NaN
Q8N4L2	Q8N4L2	Type 2 phosphatidylinositol 4,5-bisphosphate 4-phosphatase	TMEM55A	28.081	0.00032357	15.165	NaN	NaN	NaN	NaN	NaN	NaN	23.8982	NaN	NaN	NaN	NaN	NaN	NaN	NaN	23.8688	NaN	NaN	NaN	NaN	NaN	NaN	NaN	23.9076	NaN	NaN	NaN	NaN	23.8824	NaN	NaN	NaN	NaN	24.2335	24.1219	23.5664	23.6545	24.2512	NaN	NaN	NaN	NaN	NaN	NaN
Q8N5I4	Q8N5I4	Dehydrogenase/reductase SDR family member on chromosome X	DHRSX	36.443	0	50.813	24.4623	24.8931	24.7607	24.5957	24.8819	24.8437	24.4012	24.5912	24.3836	23.7052	23.9988	24.6828	23.6861	24.0389	23.9711	23.94	23.4947	23.4767	23.5951	23.3956	NaN	23.32	23.5034	NaN	NaN	NaN	NaN	23.5001	NaN	NaN	NaN	NaN	NaN	24.5914	24.1177	23.96	NaN	NaN	NaN	NaN	NaN	NaN	NaN
Q8N6N3	Q8N6N3	UPF0690 protein C1orf52	C1orf52	20.599	0.0003085	10.524	NaN	NaN	NaN	NaN	NaN	NaN	NaN	NaN	NaN	NaN	NaN	NaN	NaN	NaN	NaN	NaN	NaN	NaN	NaN	NaN	NaN	NaN	NaN	NaN	NaN	NaN	NaN	NaN	23.9099	NaN	24.1414	24.433	NaN	24.726	25.148	24.9148	24.2991	NaN	25.7134	25.9967	26.0942	25.7061	25.3376
Q8N954	Q8N954	G patch domain-containing protein 11	GPATCH11	33.277	0.0010213	6.1037	26.0238	25.6699	25.4651	NaN	25.6787	NaN	NaN	24.8265	24.9225	NaN	NaN	NaN	24.832	25.0357	24.461	NaN	NaN	NaN	25.7739	25.7978	25.935	24.4196	24.9683	NaN	NaN	NaN	NaN	25.7027	25.709	25.7327	NaN	24.9115	NaN	26.2494	26.4072	25.9573	25.8477	NaN	26.353	26.2921	NaN	26.0799	NaN
Q8N999	Q8N999	Uncharacterized protein C12orf29	C12orf29	37.49	0	44.829	NaN	NaN	26.4567	NaN	NaN	NaN	NaN	26.6925	26.4707	26.2032	NaN	NaN	26.9927	26.4766	26.4391	NaN	NaN	NaN	27.568	27.3046	27.419	27.0721	26.3378	NaN	NaN	NaN	NaN	26.1429	25.7926	27.2828	NaN	NaN	NaN	26.8329	26.9837	27.1763	27.8024	27.3868	27.6051	27.1301	26.9671	27.3576	26.986
Q8N9E0	Q8N9E0	Protein FAM133A	FAM133A	28.94	0.0014335	4.9174	NaN	NaN	NaN	NaN	NaN	NaN	NaN	NaN	NaN	NaN	NaN	NaN	NaN	NaN	NaN	NaN	NaN	NaN	NaN	NaN	NaN	NaN	NaN	NaN	NaN	NaN	NaN	NaN	NaN	NaN	NaN	NaN	NaN	NaN	NaN	NaN	24.3288	25.9423	25.7995	25.8952	25.8144	25.5855	25.9508
Q8NCE2	Q8NCE2	Myotubularin-related protein 14	MTMR14	72.203	0.00017879	31.029	NaN	NaN	NaN	NaN	NaN	NaN	NaN	NaN	NaN	NaN	NaN	NaN	NaN	NaN	NaN	NaN	NaN	NaN	NaN	NaN	NaN	23.6213	23.3531	NaN	NaN	NaN	NaN	24.0453	24.0381	NaN	NaN	NaN	NaN	23.6051	23.6707	23.2809	25.5349	25.1774	25.1569	25.2095	24.6086	25.0606	25.3
Q8NCF5	Q8NCF5	NFATC2-interacting protein	NFATC2IP	45.816	0.00017313	25.617	NaN	NaN	NaN	NaN	NaN	NaN	NaN	23.1678	23.1595	NaN	NaN	NaN	NaN	23.083	23.1517	NaN	NaN	NaN	23.5757	24.1978	23.9958	NaN	NaN	NaN	NaN	NaN	NaN	NaN	NaN	NaN	NaN	NaN	NaN	NaN	NaN	NaN	NaN	NaN	NaN	NaN	NaN	NaN	NaN
Q8ND76;Q8N7R7;Q5T2Q4	Q8ND76	Cyclin-Y	CCNY	39.336	0	62.319	NaN	NaN	23.6445	NaN	NaN	NaN	NaN	23.01	NaN	NaN	23.3365	NaN	22.7792	23.135	23.5101	23.2477	23.7343	NaN	NaN	22.6843	NaN	NaN	NaN	NaN	NaN	NaN	NaN	NaN	NaN	NaN	NaN	NaN	24.3527	NaN	NaN	23.3909	NaN	NaN	NaN	NaN	NaN	NaN	NaN
Q8NFI3	Q8NFI3	Cytosolic endo-beta-N-acetylglucosaminidase	ENGASE	83.986	0.00017419	26.675	NaN	NaN	NaN	NaN	NaN	NaN	NaN	NaN	NaN	NaN	NaN	NaN	NaN	NaN	NaN	NaN	NaN	NaN	NaN	NaN	NaN	NaN	NaN	NaN	NaN	NaN	NaN	NaN	NaN	NaN	NaN	NaN	NaN	NaN	NaN	NaN	NaN	NaN	NaN	NaN	NaN	NaN	NaN
Q8NI22	Q8NI22	Multiple coagulation factor deficiency protein 2	MCFD2	16.39	0	323.31	28.462	29.1142	29.3755	29.2529	29.0243	28.5637	28.4233	28.3702	28.7309	27.9892	28.9259	28.0458	29.1602	29.4387	29.0565	29.2815	29.5456	29.6631	28.6997	28.4727	28.5954	28.7814	29.099	28.2829	29.083	28.6522	28.9353	28.5011	28.4017	28.0765	29.0551	29.2193	29.1383	28.8825	29.6362	29.2251	28.2598	25.1427	27.2295	26.9092	NaN	27.6352	27.881
Q8TB37	Q8TB37	Iron-sulfur protein NUBPL	NUBPL	34.082	0.00016697	19.371	NaN	NaN	23.9381	NaN	NaN	NaN	NaN	24.396	NaN	23.7396	NaN	NaN	23.8903	NaN	23.7045	NaN	23.6197	NaN	NaN	NaN	NaN	NaN	NaN	NaN	NaN	NaN	NaN	NaN	NaN	NaN	NaN	NaN	NaN	NaN	NaN	NaN	NaN	NaN	NaN	NaN	NaN	NaN	NaN
Q8TBZ6	Q8TBZ6	tRNA methyltransferase 10 homolog A	TRMT10A	39.718	0.0011547	5.3611	NaN	NaN	NaN	NaN	NaN	NaN	NaN	NaN	NaN	NaN	NaN	23.5392	NaN	NaN	NaN	NaN	NaN	NaN	24.2404	24.4101	23.736	NaN	NaN	NaN	NaN	NaN	NaN	NaN	NaN	NaN	NaN	NaN	NaN	NaN	NaN	NaN	NaN	NaN	NaN	NaN	NaN	NaN	NaN
Q8TF01	Q8TF01	Arginine/serine-rich protein PNISR	PNISR	92.576	0.0011526	5.2421	NaN	NaN	NaN	NaN	NaN	NaN	NaN	NaN	NaN	NaN	NaN	NaN	NaN	NaN	NaN	NaN	NaN	NaN	NaN	NaN	NaN	NaN	NaN	NaN	NaN	NaN	NaN	NaN	NaN	NaN	NaN	NaN	NaN	NaN	NaN	NaN	NaN	NaN	24.9768	25.8411	25.0744	24.7789	24.4694
Q8WUZ0	Q8WUZ0	B-cell CLL/lymphoma 7 protein family member C	BCL7C	23.468	0	180.67	24.5235	24.7833	24.5902	NaN	NaN	NaN	24.5532	24.7257	NaN	24.1787	23.927	NaN	NaN	23.8601	NaN	23.8852	NaN	NaN	NaN	NaN	24.1424	24.7168	24.5218	25.0472	24.4643	NaN	NaN	24.7573	24.6749	NaN	NaN	NaN	NaN	24.5318	24.6824	24.4369	NaN	NaN	NaN	NaN	NaN	NaN	24.1843
Q8WXD5	Q8WXD5	Gem-associated protein 6	GEMIN6	18.824	0.00017097	23.251	25.2654	25.0515	24.617	24.4803	24.2001	24.238	24.3493	24.5188	24.8699	25.3666	24.9006	24.5414	25.0945	25.2338	24.9865	24.7677	24.7486	24.1396	25.7377	25.1836	25.3245	24.5778	NaN	24.6197	NaN	NaN	NaN	24.7815	NaN	NaN	NaN	NaN	NaN	24.4497	24.2553	24.0374	25.1039	25.0695	25.0585	25.0617	25.0421	24.7663	25.4395
Q8WXE1	Q8WXE1	ATR-interacting protein	ATRIP	85.837	0.0011571	5.5558	NaN	NaN	NaN	NaN	NaN	NaN	27.9339	28.1766	NaN	NaN	NaN	NaN	NaN	NaN	NaN	NaN	NaN	NaN	27.7129	NaN	NaN	NaN	NaN	NaN	NaN	NaN	NaN	28.5133	28.7486	NaN	NaN	NaN	NaN	28.5574	29.0777	28.716	NaN	NaN	28.7523	NaN	28.2521	NaN	NaN
Q92551	Q92551	Inositol hexakisphosphate kinase 1	IP6K1	50.235	0.00030883	10.587	NaN	NaN	NaN	NaN	NaN	NaN	NaN	NaN	23.7296	NaN	23.536	NaN	NaN	23.7665	23.4916	NaN	NaN	NaN	23.6307	23.8318	23.6083	NaN	NaN	NaN	NaN	NaN	NaN	NaN	NaN	NaN	NaN	NaN	NaN	NaN	NaN	NaN	NaN	NaN	NaN	NaN	NaN	23.7168	23.4497
Q92784	Q92784	Zinc finger protein DPF3	DPF3	43.084	0.00073432	6.6252	NaN	NaN	NaN	NaN	NaN	NaN	23.1036	23.0854	23.2567	23.0858	23.0546	23.166	23.6414	24.6013	24.1568	23.3786	NaN	NaN	NaN	NaN	22.6494	NaN	NaN	NaN	NaN	NaN	NaN	NaN	NaN	NaN	NaN	NaN	NaN	NaN	NaN	NaN	NaN	NaN	NaN	NaN	NaN	NaN	NaN
Q969H6	Q969H6	Ribonuclease P/MRP protein subunit POP5	POP5	18.819	0.00032368	15.289	NaN	NaN	NaN	NaN	NaN	NaN	24.067	24.0098	24.0072	24.1566	23.9783	24.3173	24.1472	24.0401	24.0539	24.2488	24.0087	24.4085	NaN	23.9271	24.1812	NaN	NaN	NaN	NaN	NaN	NaN	NaN	NaN	NaN	NaN	NaN	NaN	NaN	NaN	NaN	NaN	NaN	NaN	NaN	NaN	NaN	NaN
Q969M7	Q969M7	NEDD8-conjugating enzyme UBE2F	UBE2F	21.077	0.00018464	37.711	NaN	NaN	NaN	NaN	NaN	23.9862	23.9538	24.4556	23.7052	25.01	24.1922	NaN	24.9039	24.3677	23.9105	24.246	24.2968	24.3941	25.3586	25.5546	25.6051	NaN	NaN	NaN	NaN	NaN	NaN	NaN	NaN	NaN	NaN	NaN	NaN	NaN	NaN	NaN	NaN	NaN	NaN	NaN	NaN	22.6813	NaN
Q96A26	Q96A26	Protein FAM162A	FAM162A	17.342	0	220.77	24.6233	26.3105	27.6808	27.3128	27.1296	26.1452	28.1292	27.3388	26.4014	25.914	27.2369	28.1135	26.7533	26.5764	26.6061	27.1683	26.8904	26.4863	NaN	26.3931	24.9533	27.171	27.4041	27.6753	27.4284	26.0428	28.0119	26.201	27.2936	NaN	27.4176	27.6751	28.4615	27.6635	26.7718	27.3936	NaN	25.7467	NaN	24.8433	25.0259	NaN	NaN
Q96AT9;Q2QD12	Q96AT9	Ribulose-phosphate 3-epimerase	RPE	24.927	0	282.58	26.317	25.9435	25.938	NaN	25.5521	25.978	25.9715	26.2844	26.1942	26.0968	25.333	26.1038	26.612	26.2057	26.3469	25.4774	25.7409	25.7816	27.3918	27.4229	27.4684	27.0979	26.7618	26.7381	26.3515	26.4704	26.1432	27.0443	27.1308	27.1916	26.7804	26.8715	26.4199	27.4802	27.6257	27.5195	27.0671	NaN	26.8244	27.2383	27.3093	27.3551	27.3238
Q96BA8;Q70SY1	Q96BA8	Cyclic AMP-responsive element-binding protein 3-like protein 1;Processed cyclic AMP-responsive element-binding protein 3-like protein 1	CREB3L1	57.005	0.00030898	10.65	NaN	NaN	NaN	NaN	NaN	NaN	NaN	NaN	NaN	NaN	NaN	NaN	NaN	NaN	NaN	NaN	NaN	NaN	NaN	NaN	NaN	24.4832	24.488	24.7065	NaN	NaN	NaN	24.0442	23.8743	NaN	NaN	NaN	NaN	NaN	NaN	24.0664	NaN	NaN	NaN	NaN	NaN	NaN	NaN
Q96BW1	Q96BW1	Uracil phosphoribosyltransferase homolog	UPRT	33.786	0	54.021	NaN	NaN	24.3814	NaN	NaN	NaN	NaN	24.2276	NaN	NaN	24.0616	24.4513	24.7	24.3838	24.2558	24.5754	NaN	24.2141	25.0017	24.9264	24.1377	NaN	NaN	NaN	NaN	NaN	NaN	24.5051	NaN	NaN	NaN	NaN	24.3753	24.5213	NaN	24.5047	24.6559	24.4169	NaN	25.0288	24.633	NaN	NaN
Q96EC8	Q96EC8	Protein YIPF6	YIPF6	26.256	0	128.67	25.4898	25.7038	26.1514	25.7933	26.5723	25.9886	26.2165	25.7793	26.2164	25.4295	26.2045	25.8011	26.0414	26.1613	26.7529	26.1718	26.0537	25.9939	26.2026	25.6336	25.7234	25.6457	26.1125	25.8285	25.5662	25.6447	25.9796	26.065	25.3083	25.5512	25.8791	25.7222	26.1676	25.9698	25.8906	26.0118	25.0154	25.2048	25.0786	24.1788	24.4847	24.2984	24.5217
Q96EH3	Q96EH3	Mitochondrial assembly of ribosomal large subunit protein 1	MALSU1	26.17	0	51.997	NaN	NaN	NaN	NaN	NaN	NaN	NaN	NaN	NaN	NaN	24.9113	NaN	NaN	NaN	NaN	NaN	NaN	NaN	NaN	NaN	NaN	25.6507	NaN	25.5341	26.1295	NaN	25.2846	NaN	25.3337	NaN	NaN	25.1921	NaN	25.3301	NaN	NaN	NaN	NaN	NaN	NaN	NaN	NaN	NaN
Q96EL2	Q96EL2	28S ribosomal protein S24, mitochondrial	MRPS24	19.015	0	91.552	24.2904	NaN	26.327	25.9767	25.7895	25.8341	26.7771	25.972	25.7043	25.6721	25.3926	26.4578	26.1485	25.856	25.3705	25.754	25.5603	26.0162	NaN	NaN	NaN	26.0664	25.931	26.2911	26.4854	26.1627	26.8131	24.9157	25.8996	NaN	26.3404	26.4076	26.8722	26.3476	25.3739	26.0579	24.6728	25.6938	NaN	NaN	24.8526	24.7252	25.112
Q96EV8	Q96EV8	Dysbindin	DTNBP1	39.493	0.00031309	11.953	NaN	NaN	NaN	NaN	NaN	NaN	NaN	NaN	NaN	NaN	NaN	NaN	NaN	NaN	NaN	NaN	NaN	NaN	NaN	NaN	NaN	NaN	NaN	NaN	NaN	NaN	NaN	NaN	NaN	NaN	NaN	NaN	NaN	NaN	NaN	NaN	25.4872	25.2737	25.3168	25.8315	25.8907	25.8211	25.5137
Q96FF9	Q96FF9	Sororin	CDCA5	27.6	0.00018172	34.265	NaN	NaN	NaN	NaN	NaN	NaN	NaN	NaN	NaN	NaN	NaN	NaN	NaN	NaN	NaN	NaN	NaN	NaN	NaN	NaN	NaN	NaN	NaN	NaN	NaN	NaN	NaN	NaN	NaN	NaN	NaN	NaN	NaN	NaN	NaN	NaN	NaN	NaN	23.9537	24.1547	24.345	24.7054	23.7098
Q96FJ2	Q96FJ2	Dynein light chain 2, cytoplasmic	DYNLL2	10.35	0	323.31	30.5186	30.079	29.7713	30.5158	29.9851	29.9714	29.6685	29.8504	29.9411	30.0683	30.501	29.2263	30.2932	30.1573	30.2245	30.4282	30.3155	30.1734	30.563	30.7641	30.8463	30.0985	30.2592	29.8466	30.3899	30.5471	30.0493	30.3326	29.953	30.5862	30.1304	30.088	30.0885	29.6163	29.8647	29.706	29.8195	29.4651	29.8042	30.0554	29.7448	29.7159	30.1797
Q96HJ9	Q96HJ9	UPF0562 protein C7orf55	C7orf55	12.749	0.00032664	16.428	NaN	NaN	NaN	25.3307	25.0134	25.5072	25.7167	NaN	25.6577	24.9065	NaN	25.4749	NaN	24.8109	NaN	NaN	25.237	NaN	NaN	NaN	NaN	24.922	NaN	25.165	25.5605	NaN	NaN	NaN	NaN	NaN	25.2624	NaN	NaN	25.154	24.6379	NaN	NaN	NaN	NaN	NaN	NaN	NaN	NaN
Q96L93	Q96L93	Kinesin-like protein KIF16B	KIF16B	152.01	0	43.946	NaN	NaN	NaN	NaN	NaN	NaN	NaN	NaN	22.681	NaN	NaN	23.0058	24.1912	23.4964	23.2562	23.5362	23.5614	NaN	NaN	NaN	NaN	NaN	NaN	NaN	NaN	NaN	NaN	NaN	NaN	NaN	NaN	NaN	NaN	NaN	NaN	NaN	NaN	NaN	NaN	NaN	NaN	NaN	NaN
Q96LW7	Q96LW7	Bcl10-interacting CARD protein	C9orf89	25.589	0.00032139	14.451	25.004	24.8094	25.0136	25.3705	25.5222	24.7926	25.5368	25.3134	25.306	24.9835	25.6238	25.5867	25.1293	24.2318	25.1692	25.6597	25.4767	25.7973	NaN	NaN	NaN	25.4124	NaN	24.9639	25.7448	25.4096	25.9589	24.6568	25.0844	NaN	26.0747	25.9121	26.4832	25.1206	24.383	25.1748	23.7958	NaN	NaN	NaN	NaN	NaN	NaN
Q96N03	Q96N03	V-set and transmembrane domain-containing protein 2-like protein	VSTM2L	22.349	0.00031696	13.088	24.5433	NaN	25.1176	25.3921	24.6038	25.4347	NaN	NaN	NaN	NaN	24.8142	NaN	NaN	NaN	NaN	24.8543	24.8174	NaN	NaN	NaN	NaN	NaN	NaN	NaN	NaN	NaN	NaN	NaN	NaN	NaN	NaN	NaN	NaN	NaN	NaN	NaN	NaN	NaN	NaN	NaN	NaN	NaN	NaN
Q96NC0	Q96NC0	Zinc finger matrin-type protein 2	ZMAT2	23.612	0	109.67	25.3894	25.281	25.55	25.2669	24.4232	24.5369	24.5102	24.4901	24.7717	24.5421	24.9527	NaN	24.7377	24.9544	24.9166	24.9647	24.9001	24.996	25.1847	25.7136	25.2902	24.6855	24.7569	NaN	NaN	NaN	25.3181	25.1789	24.8697	NaN	25.1461	NaN	23.9374	24.8005	25.1786	24.996	26.0425	NaN	NaN	NaN	NaN	NaN	25.2627
Q96NT0	Q96NT0	Coiled-coil domain-containing protein 115	CCDC115	19.76	0.00018255	35.159	NaN	NaN	NaN	25.2736	25.0923	NaN	NaN	NaN	24.6002	NaN	NaN	NaN	25.0367	NaN	NaN	NaN	NaN	NaN	NaN	24.974	NaN	25.2921	24.9876	NaN	25.0973	25.5079	25.2576	24.8712	24.525	NaN	24.5774	NaN	24.6477	NaN	NaN	NaN	NaN	NaN	NaN	NaN	NaN	NaN	NaN
Q96NU1	Q96NU1	Sterile alpha motif domain-containing protein 11	SAMD11	72.707	0.00016437	17.359	NaN	NaN	NaN	NaN	NaN	NaN	NaN	NaN	NaN	NaN	NaN	NaN	NaN	NaN	NaN	NaN	NaN	NaN	NaN	NaN	NaN	NaN	NaN	NaN	NaN	NaN	NaN	NaN	NaN	NaN	NaN	NaN	NaN	NaN	NaN	NaN	NaN	NaN	NaN	NaN	NaN	NaN	NaN
Q96PE3	Q96PE3	Type I inositol 3,4-bisphosphate 4-phosphatase	INPP4A	109.95	0.0011576	5.5635	NaN	NaN	NaN	NaN	23.9946	24.4427	24.3439	NaN	24.3987	24.5645	NaN	24.3526	NaN	23.8063	24.1385	24.4282	24.3666	NaN	NaN	NaN	NaN	24.2058	24.4178	NaN	NaN	NaN	NaN	23.5258	24.0917	NaN	NaN	NaN	NaN	23.8284	23.7901	23.8247	NaN	NaN	NaN	NaN	NaN	NaN	NaN
Q96Q45	Q96Q45	Transmembrane protein 237	TMEM237	45.525	0.00017957	31.939	NaN	24.6557	NaN	25.332	24.1112	24.7611	25.0901	24.4478	23.5984	24.0547	24.2596	24.7491	24.3772	23.6793	24.1908	24.2416	24.2173	24.2827	NaN	24.8225	23.733	24.4904	NaN	NaN	24.7829	NaN	25.01	NaN	NaN	NaN	NaN	NaN	NaN	24.5462	24.6639	24.4823	NaN	NaN	NaN	NaN	NaN	NaN	NaN
Q96S86	Q96S86	Hyaluronan and proteoglycan link protein 3	HAPLN3	40.894	0.00016989	22.003	NaN	NaN	NaN	25.2255	24.8933	25.0309	NaN	NaN	NaN	NaN	NaN	NaN	NaN	NaN	NaN	NaN	NaN	NaN	NaN	NaN	NaN	NaN	NaN	NaN	NaN	NaN	NaN	NaN	NaN	NaN	NaN	NaN	NaN	NaN	NaN	NaN	NaN	NaN	NaN	NaN	NaN	NaN	NaN
Q96S97	Q96S97	Myeloid-associated differentiation marker	MYADM	35.273	0	189.03	25.6492	26.2463	27.0195	26.4811	26.7501	25.8162	27.0606	26.3627	25.9102	25.188	26.4098	26.1723	26.2764	26.2482	26.7856	26.7712	26.6987	26.1863	26.2208	26.448	26.1612	25.879	26.3452	26.256	25.4335	25.4388	26.4596	25.8922	25.3399	NaN	26.0218	26.39	26.9407	26.6278	26.6919	26.8542	NaN	NaN	NaN	NaN	NaN	NaN	NaN
Q96S99	Q96S99	Pleckstrin homology domain-containing family F member 1	PLEKHF1	31.194	0.00017007	22.164	22.7738	NaN	NaN	23.226	NaN	NaN	NaN	NaN	NaN	NaN	NaN	NaN	NaN	NaN	NaN	NaN	NaN	NaN	NaN	24.2679	NaN	24.14	24.358	23.8744	NaN	NaN	NaN	24.2847	24.249	NaN	24.105	24.3083	24.3631	24.5781	24.8024	24.6593	NaN	NaN	24.6835	24.5915	24.7436	25.1725	24.2968
Q96T83	Q96T83	Sodium/hydrogen exchanger 7	SLC9A7	80.13	0.00073605	6.7865	NaN	NaN	NaN	23.8404	24.7854	23.5921	24.8643	NaN	23.9941	NaN	24.1492	NaN	NaN	NaN	NaN	NaN	NaN	23.7463	24.0309	23.8877	NaN	NaN	NaN	NaN	NaN	NaN	NaN	NaN	NaN	NaN	NaN	NaN	NaN	NaN	NaN	NaN	NaN	NaN	NaN	NaN	NaN	NaN	NaN
Q99611	Q99611	Selenide, water dikinase 2	SEPHS2	47.305	0.00031328	11.988	NaN	NaN	NaN	NaN	NaN	NaN	NaN	NaN	NaN	NaN	NaN	NaN	NaN	NaN	NaN	NaN	NaN	NaN	NaN	NaN	NaN	NaN	NaN	NaN	NaN	NaN	NaN	NaN	NaN	NaN	24.7977	NaN	NaN	NaN	NaN	NaN	24.973	24.8845	NaN	25.3802	25.5761	25.2539	25.191
Q99643	Q99643	Succinate dehydrogenase cytochrome b560 subunit, mitochondrial	SDHC	18.61	0.00018748	40.804	NaN	25.7406	26.548	26.6341	26.5592	25.5793	27.4194	26.3035	25.5459	25.6785	26.4899	26.8495	26.4067	25.8371	26.459	26.598	26.1054	26.0713	24.6762	25.6153	24.2979	25.6464	25.543	26.0325	25.3575	25.7166	26.693	24.6664	25.9109	NaN	26.4296	26.6584	27.3965	26.0625	25.4947	26.2211	24.9028	NaN	NaN	NaN	NaN	NaN	24.4294
Q99720	Q99720	Sigma non-opioid intracellular receptor 1	SIGMAR1	25.127	0	105.4	NaN	NaN	25.9577	25.8037	25.6816	NaN	27.0812	25.7664	NaN	NaN	24.7241	26.1153	24.8855	24.3021	24.9617	25.6057	24.3061	NaN	NaN	NaN	NaN	23.7714	24.1531	NaN	NaN	NaN	NaN	NaN	NaN	NaN	NaN	NaN	NaN	24.4611	NaN	25.3773	NaN	NaN	NaN	NaN	NaN	NaN	NaN
Q9BPZ7	Q9BPZ7	Target of rapamycin complex 2 subunit MAPKAP1	MAPKAP1	59.122	0.00018345	35.963	NaN	NaN	24.0638	NaN	23.9721	23.996	24.4303	23.7971	23.4069	24.0846	23.7373	23.58	23.9687	23.9829	24.0499	23.8687	23.5306	23.3742	23.947	22.7627	23.3381	NaN	NaN	NaN	NaN	NaN	NaN	NaN	NaN	NaN	NaN	NaN	NaN	NaN	23.8013	24.1815	NaN	NaN	NaN	NaN	NaN	NaN	NaN
Q9BQB6	Q9BQB6	Vitamin K epoxide reductase complex subunit 1	VKORC1	18.234	0	64.431	25.722	NaN	27.2899	27.6891	27.6763	26.5396	27.7613	26.8585	27.1172	26.7447	27.9186	27.653	27.3246	26.5779	27.4937	27.6479	27.2096	26.8459	NaN	NaN	26.1515	27.6948	27.8116	28.0087	27.3655	26.862	27.9074	26.9032	27.1899	NaN	28.5563	28.4508	28.9089	28.0363	27.6398	28.0863	26.2134	NaN	NaN	24.0474	NaN	NaN	NaN
Q9BRJ6	Q9BRJ6	Uncharacterized protein C7orf50	C7orf50	22.083	0	213.44	27.1783	26.8255	27.2073	26.965	26.8608	26.9757	27.1455	26.8345	27.2153	26.9068	26.7557	26.9273	26.819	26.7791	26.9336	26.6976	26.5351	26.7162	26.8618	26.7438	26.7031	26.7179	27.042	26.8369	26.8361	26.8904	26.814	26.92	27.1002	27.1047	26.9826	26.8649	26.9439	26.4437	26.3658	26.6615	27.2321	27.7936	NaN	26.8627	26.04	26.9543	26.5651
Q9BSF4	Q9BSF4	Uncharacterized protein C19orf52	C19orf52	29.233	0	46.617	NaN	NaN	25.1332	24.8454	24.4947	NaN	25.8708	25.056	24.2588	23.8318	24.5622	25.4307	24.1501	NaN	24.0203	25.6642	NaN	NaN	NaN	23.8341	NaN	24.2321	24.5216	NaN	NaN	NaN	NaN	NaN	NaN	NaN	25.1446	NaN	25.7053	24.4416	24.7707	24.5703	23.8834	25.7009	NaN	NaN	NaN	NaN	NaN
Q9BTE1	Q9BTE1	Dynactin subunit 5	DCTN5	20.126	0.00016711	19.626	25.5725	25.0865	24.9828	24.6085	25.3082	25.1504	24.8301	24.9205	25.3065	25.1206	24.8716	25.1301	25.2656	25.3891	25.1381	24.9838	25.0444	25.1578	25.5275	25.5393	25.7599	25.6192	25.0833	25.8829	NaN	24.7383	NaN	25.3131	25.4025	25.5982	24.7587	24.809	24.5454	25.3838	25.4823	25.4753	25.2056	24.6564	25.1736	25.3666	24.0579	25.2529	25.151
Q9BV40	Q9BV40	Vesicle-associated membrane protein 8	VAMP8	11.438	0.00016603	18.602	NaN	NaN	NaN	NaN	NaN	NaN	NaN	NaN	NaN	NaN	NaN	NaN	NaN	NaN	NaN	NaN	NaN	NaN	NaN	NaN	NaN	NaN	NaN	NaN	NaN	NaN	NaN	NaN	NaN	NaN	NaN	NaN	NaN	NaN	26.7378	NaN	26.3111	26.3267	25.7543	NaN	25.7855	NaN	26.3193
Q9BVC5	Q9BVC5	Ashwin	C2orf49	25.858	0	142.65	24.213	NaN	NaN	NaN	NaN	24.2788	NaN	24.3746	24.3579	24.2855	NaN	NaN	25.2042	25.1671	24.8579	24.1084	24.4899	NaN	25.5751	NaN	NaN	24.4187	NaN	NaN	NaN	NaN	NaN	24.5542	24.8701	NaN	NaN	NaN	NaN	24.9555	25.3458	25.3424	25.1104	25.3755	25.3888	24.8776	24.4418	23.3843	25.6362
Q9BVC6	Q9BVC6	Transmembrane protein 109	TMEM109	26.21	0.00018632	39.651	26.3131	27.3791	28.4241	27.5891	28.324	27.7822	28.6619	28.2078	27.5585	27.7914	27.9569	28.814	27.8098	27.4447	27.4454	28.3755	27.4219	28.3641	25.7257	26.7361	25.379	28.923	28.9949	29.2719	28.3333	27.7142	29.2811	28.18	28.7887	26.4758	29.5926	29.4804	29.7952	29.1976	28.4917	29.1342	27.2287	28.1759	26.2836	26.5256	25.9294	26.9232	26.5011
Q9BVK2	Q9BVK2	Probable dolichyl pyrophosphate Glc1Man9GlcNAc2 alpha-1,3-glucosyltransferase	ALG8	60.087	0	75.349	NaN	24.7521	25.4929	25.538	25.3472	23.8469	26.2226	25.3073	24.0592	24.0187	25.4056	25.389	23.8937	23.8263	24.2467	24.1619	NaN	NaN	NaN	22.9497	NaN	24.074	24.0641	24.7352	24.3565	NaN	24.8843	23.9623	23.5221	NaN	24.8203	25.1765	25.5672	25.6791	25.048	26.0676	NaN	NaN	NaN	NaN	NaN	NaN	NaN
Q9BW60	Q9BW60	Elongation of very long chain fatty acids protein 1	ELOVL1	32.662	0	112.76	25.467	26.4716	27.2101	26.458	26.5671	26.1109	26.996	26.2457	25.6954	25.615	26.1585	26.3299	26.2457	25.9096	26.5339	25.7586	25.6061	25.4198	24.2744	24.9604	NaN	26.8819	26.7676	27.0288	26.9046	NaN	27.3699	26.1618	26.7239	NaN	26.917	27.131	27.4694	27.3746	26.7807	27.4912	23.7451	26.2078	NaN	NaN	NaN	NaN	NaN
Q9BWJ5	Q9BWJ5	Splicing factor 3B subunit 5	SF3B5	10.135	0	172.75	28.7997	28.4944	28.2889	29.1918	28.4468	28.6411	28.2228	28.3395	28.5309	28.4827	28.7422	27.9777	28.5283	28.2142	28.4606	28.332	28.3463	28.5451	28.4766	28.1762	28.4488	29.3495	29.4328	29.1137	29.2514	29.4881	29.5055	29.335	29.0935	29.0012	29.0044	29.2353	29.0694	28.503	28.6725	28.7627	28.3735	28.0109	28.7125	28.3515	28.8067	28.6045	28.2488
Q9BXS4	Q9BXS4	Transmembrane protein 59	TMEM59	36.223	0	55.485	NaN	NaN	NaN	NaN	NaN	NaN	24.3346	NaN	NaN	NaN	NaN	NaN	NaN	NaN	NaN	NaN	NaN	NaN	NaN	NaN	NaN	NaN	NaN	NaN	NaN	NaN	NaN	24.0576	NaN	NaN	NaN	NaN	NaN	24.6966	25.2434	24.4796	NaN	NaN	NaN	NaN	NaN	NaN	NaN
Q9BXV9	Q9BXV9	Uncharacterized protein C14orf142	C14orf142	10.859	0	165.74	26.3263	26.3242	26.033	25.4543	26.0361	25.4602	25.0355	25.6374	25.742	25.8868	25.3777	NaN	26.2528	26.4594	26.3635	25.7587	26.2236	26.3723	26.7474	26.5708	26.5531	25.3043	25.6223	NaN	NaN	25.5668	NaN	26.0205	25.738	25.8932	25.7024	24.0701	25.3632	25.7276	26.412	25.6438	26.9052	26.7493	26.4847	26.7831	26.8952	26.3744	27.2178
Q9BZM5;Q5VY80;Q6H3X3	Q9BZM5;Q5VY80;Q6H3X3	NKG2D ligand 2;Retinoic acid early transcript 1L protein;Retinoic acid early transcript 1G protein	ULBP2;RAET1L;RAET1G	27.368	0.00017364	26.135	24.8344	24.9624	25.2964	25.1339	25.0225	24.9952	25.3602	NaN	NaN	NaN	NaN	NaN	NaN	NaN	24.7464	NaN	NaN	NaN	25.11	NaN	NaN	NaN	24.0592	NaN	NaN	NaN	NaN	23.9084	NaN	NaN	NaN	NaN	NaN	24.1297	NaN	24.5293	NaN	NaN	NaN	NaN	NaN	NaN	NaN
Q9C0F1	Q9C0F1	Centrosomal protein of 44 kDa	CEP44	44.139	0.00017528	27.911	NaN	NaN	NaN	NaN	NaN	NaN	NaN	NaN	NaN	NaN	NaN	NaN	NaN	NaN	NaN	NaN	NaN	NaN	NaN	NaN	NaN	NaN	NaN	NaN	NaN	NaN	NaN	NaN	NaN	NaN	NaN	NaN	NaN	NaN	NaN	NaN	NaN	NaN	NaN	NaN	NaN	NaN	NaN
Q9GZP9	Q9GZP9	Derlin-2	DERL2	27.567	0	142.37	24.5677	26.0148	27.0191	26.2877	26.4463	25.4252	27.1505	26.7674	25.858	25.0655	26.8324	26.3074	25.9225	25.6292	26.2739	26.5302	26.6831	26.4657	23.3961	24.6656	NaN	23.9815	23.9248	NaN	NaN	NaN	NaN	NaN	NaN	NaN	NaN	NaN	25.3247	24.4983	NaN	25.012	NaN	NaN	NaN	NaN	NaN	NaN	NaN
Q9H081	Q9H081	Protein MIS12 homolog	MIS12	24.14	0.00032284	14.998	24.1799	24.0673	23.9605	NaN	24.1242	23.5652	23.2886	23.2745	23.8494	23.3738	NaN	NaN	NaN	NaN	NaN	NaN	NaN	NaN	NaN	NaN	NaN	NaN	NaN	NaN	NaN	23.4145	NaN	24.2218	24.214	24.379	NaN	NaN	NaN	23.4153	23.8667	23.5311	NaN	NaN	NaN	NaN	NaN	NaN	NaN
Q9H1X3	Q9H1X3	DnaJ homolog subfamily C member 25	DNAJC25	42.403	0	142.15	NaN	NaN	24.0056	NaN	24.5005	23.9461	24.9501	24.2738	23.1402	NaN	24.3662	NaN	23.3419	NaN	23.0548	24.0956	NaN	NaN	NaN	23.0344	NaN	24.5702	NaN	23.8068	NaN	NaN	24.5947	NaN	NaN	NaN	NaN	24.3993	24.7711	NaN	NaN	NaN	NaN	NaN	NaN	NaN	NaN	NaN	NaN
Q9H2V7	Q9H2V7	Protein spinster homolog 1	SPNS1	56.629	0	62.331	NaN	NaN	24.6596	24.3269	25.2092	24.38	25.4292	25.0549	24.8124	24.1406	24.3406	25.2063	24.6838	24.1835	24.4653	24.7	24.7183	24.6197	24.5414	24.2597	NaN	24.8943	24.9581	24.9458	NaN	NaN	24.8249	24.7739	24.5669	NaN	24.9169	25.3073	25.4258	25.241	25.1328	25.4781	NaN	NaN	NaN	NaN	NaN	NaN	NaN
Q9H446	Q9H446	RWD domain-containing protein 1	RWDD1	27.939	0	143.37	26.7036	26.6557	26.348	26.5042	26.1539	26.3323	26.1756	26.5748	26.6246	26.6241	26.3955	26.2543	26.4662	26.857	26.8924	26.146	26.3993	26.2849	27.1604	27.063	27.0554	26.3969	26.2689	26.2515	26.0384	NaN	25.464	26.5288	26.2629	26.6238	26.179	26.1046	NaN	26.7759	27.2077	27.0221	27.0081	26.9632	27.0003	26.9849	26.9761	26.9487	26.8025
Q9H490	Q9H490	Phosphatidylinositol glycan anchor biosynthesis class U protein	PIGU	50.051	0	124.07	22.9243	25.0093	25.7324	25.4754	25.7375	24.7734	26.5948	25.5414	24.7338	24.9647	24.9573	25.637	24.9314	24.3529	24.882	25.3493	24.6195	25.3673	NaN	NaN	NaN	25.9308	26.0749	26.4228	25.558	NaN	26.5866	24.6918	25.6601	NaN	26.1238	26.3246	26.5405	26.0372	25.4274	26.3284	NaN	24.9484	NaN	NaN	NaN	NaN	NaN
Q9H4B0	Q9H4B0	Probable tRNA N6-adenosine threonylcarbamoyltransferase, mitochondrial	OSGEPL1	45.122	0.00032196	14.581	NaN	NaN	NaN	NaN	NaN	NaN	NaN	NaN	NaN	NaN	NaN	NaN	NaN	NaN	NaN	NaN	NaN	NaN	NaN	NaN	NaN	23.6706	24.1145	24.5499	24.8811	NaN	NaN	NaN	NaN	NaN	NaN	NaN	NaN	NaN	NaN	23.7562	NaN	NaN	NaN	NaN	NaN	NaN	NaN
Q9H4I3	Q9H4I3	TraB domain-containing protein	TRABD	42.321	0.00031119	11.428	24.1677	NaN	25.063	NaN	NaN	25.0292	NaN	NaN	NaN	NaN	NaN	NaN	NaN	NaN	NaN	NaN	NaN	NaN	NaN	NaN	NaN	24.897	NaN	NaN	NaN	NaN	NaN	NaN	24.5473	NaN	25.2208	25.4146	25.4299	24.7549	24.8765	25.4253	NaN	NaN	NaN	NaN	NaN	NaN	NaN
Q9H5K3	Q9H5K3	Protein O-mannose kinase	POMK	40.05	0	62.565	NaN	NaN	24.628	NaN	23.8935	23.3476	25.1903	24.6224	24.0978	23.3953	23.8678	24.2666	23.7141	23.4064	23.6686	23.6663	23.2859	NaN	NaN	22.8147	NaN	24.9292	24.0302	24.8839	NaN	NaN	24.7884	23.6075	23.9935	NaN	24.8758	24.9343	25.4042	25.2808	25.0497	24.9502	NaN	NaN	NaN	NaN	NaN	NaN	NaN
Q9H5X1	Q9H5X1	MIP18 family protein FAM96A	FAM96A	18.355	0	46.286	NaN	NaN	NaN	NaN	NaN	NaN	NaN	NaN	NaN	NaN	24.0866	NaN	NaN	NaN	NaN	NaN	23.9077	NaN	24.7766	25.4133	25.2524	NaN	NaN	NaN	NaN	NaN	NaN	NaN	NaN	NaN	NaN	NaN	NaN	NaN	NaN	NaN	25.4129	25.6263	NaN	NaN	NaN	NaN	NaN
Q9H7F0	Q9H7F0	Probable cation-transporting ATPase 13A3	ATP13A3	138.04	0	46.316	NaN	NaN	NaN	NaN	24.3848	24.2463	24.983	NaN	NaN	24.3294	NaN	24.3335	NaN	NaN	NaN	23.8824	NaN	NaN	NaN	NaN	NaN	24.4187	24.3952	NaN	NaN	NaN	NaN	NaN	NaN	NaN	24.2775	NaN	24.7919	24.2582	24.4664	24.7205	NaN	NaN	NaN	NaN	NaN	NaN	NaN
Q9H9Y4	Q9H9Y4	GPN-loop GTPase 2	GPN2	34.56	0.0003202	13.989	NaN	NaN	NaN	NaN	NaN	NaN	23.3561	NaN	NaN	NaN	NaN	NaN	NaN	NaN	NaN	NaN	NaN	NaN	23.6909	23.9275	24.0533	NaN	NaN	NaN	NaN	NaN	NaN	NaN	NaN	NaN	NaN	NaN	NaN	NaN	NaN	NaN	NaN	NaN	NaN	NaN	NaN	NaN	NaN
Q9HAF1	Q9HAF1	Chromatin modification-related protein MEAF6	MEAF6	21.635	0.00018567	39.109	24.9576	NaN	NaN	24.3138	NaN	24.8391	NaN	NaN	NaN	24.4063	23.8388	NaN	NaN	23.7129	24.497	23.9238	24.0777	NaN	NaN	23.6999	24.0681	25.2081	25.112	25.1323	24.9582	25.0686	NaN	24.669	24.5754	NaN	NaN	NaN	24.5348	NaN	NaN	NaN	NaN	NaN	NaN	NaN	NaN	NaN	NaN
Q9NPA0	Q9NPA0	ER membrane protein complex subunit 7	EMC7	26.47	0.00018195	34.467	NaN	NaN	26.4316	26.5597	26.6865	26.73	26.3358	26.5071	26.0561	25.5404	26.4416	27.1257	26.2376	NaN	25.6304	26.4581	26.255	25.9764	NaN	NaN	NaN	26.4444	26.0101	26.6123	25.7609	NaN	26.5928	NaN	26.1209	NaN	26.4016	27.2552	27.2096	26.936	NaN	27.0992	NaN	26.0803	25.1181	NaN	NaN	24.4934	NaN
Q9NPA8	Q9NPA8	Transcription and mRNA export factor ENY2	ENY2	11.528	0.00018342	35.916	26.6615	26.5018	26.5418	26.8534	26.9226	27.2957	NaN	NaN	27.3562	NaN	27.0442	25.7679	NaN	26.6595	26.7645	NaN	27.2979	27.2726	NaN	NaN	27.2687	27.1653	26.9304	27.0844	26.9702	27.432	27.2918	27.0963	26.8957	27.3465	27.1514	27.124	NaN	26.2861	26.4328	26.3874	NaN	NaN	NaN	26.6637	NaN	26.7566	26.9044
Q9NPD8	Q9NPD8	Ubiquitin-conjugating enzyme E2 T	UBE2T	22.521	0.0003216	14.477	23.8514	NaN	NaN	NaN	NaN	NaN	NaN	NaN	NaN	NaN	NaN	NaN	NaN	NaN	NaN	NaN	NaN	NaN	NaN	NaN	NaN	NaN	NaN	NaN	NaN	NaN	NaN	24.0326	NaN	NaN	NaN	NaN	NaN	24.2306	24.1381	24.0476	NaN	NaN	NaN	NaN	NaN	NaN	NaN
Q9NPE3	Q9NPE3	H/ACA ribonucleoprotein complex subunit 3	NOP10	7.7059	0	96.305	25.6735	NaN	26.3737	26.2338	26.2321	26.6179	25.7511	25.1624	26.1947	27.394	26.7574	25.7753	NaN	NaN	26.4246	27.3191	27.1915	27.4547	NaN	NaN	NaN	27.3718	27.0486	27.0853	27.8466	27.7776	28.1031	26.8276	26.644	26.6231	27.3078	27.421	27.1763	26.5237	26.6598	26.7974	26.0164	26.6572	26.2583	27.132	26.9032	27.0958	27.0661
Q9NPF0	Q9NPF0	CD320 antigen	CD320	28.991	0.0004516	8.4128	24.2728	NaN	24.7458	NaN	NaN	NaN	24.6726	23.7845	23.2561	NaN	NaN	NaN	24.2176	NaN	NaN	NaN	NaN	NaN	24.2864	24.5581	24.1718	23.9485	NaN	NaN	NaN	NaN	NaN	NaN	NaN	NaN	NaN	NaN	NaN	24.1723	24.0972	24.7531	NaN	NaN	NaN	NaN	NaN	NaN	NaN
Q9NR77	Q9NR77	Peroxisomal membrane protein 2	PXMP2	22.252	0.00018772	40.985	NaN	NaN	NaN	NaN	NaN	NaN	24.6805	24.6861	NaN	NaN	24.0473	25.3747	24.175	24.0889	23.9363	23.6372	24.2383	NaN	24.5682	23.8118	NaN	NaN	NaN	NaN	NaN	NaN	24.0536	NaN	NaN	NaN	NaN	24.7859	24.3614	NaN	24.9799	NaN	NaN	NaN	NaN	NaN	NaN	NaN	NaN
Q9NRF9	Q9NRF9	DNA polymerase epsilon subunit 3	POLE3	16.859	0	171.48	26.3218	26.2392	26.0575	26.2939	25.6606	25.9524	25.4847	25.4302	26.1453	25.5831	25.601	25.5145	25.8628	26.0177	25.6108	25.7354	25.7855	NaN	25.9166	26.0851	26.0619	26.6266	26.6749	26.5118	26.4846	26.685	26.3242	26.6508	26.4805	26.83	26.3764	26.148	26.0472	26.4791	26.8304	26.5502	28.0354	27.8155	27.8307	27.7469	27.7133	27.9979	27.6813
Q9NRG1	Q9NRG1	Phosphoribosyltransferase domain-containing protein 1	PRTFDC1	25.673	0.00045222	8.5435	24.6427	24.4013	24.4442	NaN	24.1476	NaN	24.2514	24.3274	24.5097	24.2408	NaN	24.1478	24.539	24.6875	24.5311	24.2289	23.9724	NaN	24.2032	24.2807	23.7608	NaN	NaN	NaN	NaN	NaN	22.7316	NaN	NaN	NaN	NaN	NaN	NaN	24.077	24.1419	23.7514	24.2191	24.0695	25.4409	25.3983	24.5651	25.2255	25.5416
Q9NRG7	Q9NRG7	Epimerase family protein SDR39U1	SDR39U1	31.076	0	107.31	NaN	25.3777	25.5536	25.5927	25.6338	25.3899	26.0702	25.5416	25.3949	25.5816	25.6689	26.4111	25.4455	25.6769	24.6347	25.2641	24.0438	24.722	NaN	21.2758	20.9472	NaN	22.4667	NaN	NaN	NaN	NaN	NaN	22.6923	NaN	NaN	NaN	23.4271	23.1009	22.8045	23.2312	NaN	NaN	NaN	NaN	NaN	NaN	22.7152
Q9NRP2	Q9NRP2	COX assembly mitochondrial protein 2 homolog	CMC2	9.4598	0.00031641	12.944	26.3226	NaN	26.1366	26.1659	26.1036	26.469	25.7312	25.894	26.381	25.3748	26.213	26.0124	26.177	25.7763	25.792	26.2903	26.6393	26.4469	24.7599	25.2072	25.3792	26.402	26.2659	NaN	25.6902	25.0701	25.4717	26.1513	26.2227	26.2932	NaN	25.4668	25.5971	25.3307	NaN	NaN	25.2721	NaN	26.312	26.7821	26.6255	27.0779	26.5474
Q9NRY6	Q9NRY6	Phospholipid scramblase 3	PLSCR3	31.648	0.00016824	20.716	25.5074	NaN	NaN	NaN	NaN	NaN	26.5946	25.253	25.784	25.3862	25.448	25.4722	25.387	25.2584	24.8876	25.2117	25.2901	25.161	25.1996	NaN	24.7345	NaN	NaN	NaN	NaN	NaN	NaN	NaN	NaN	NaN	NaN	NaN	NaN	NaN	NaN	NaN	NaN	NaN	NaN	NaN	NaN	NaN	NaN
Q9NTM9	Q9NTM9	Copper homeostasis protein cutC homolog	CUTC	29.341	0.00017593	28.357	24.1981	NaN	24.5529	23.865	24.1268	23.8532	NaN	23.9414	24.3469	24.6855	24.1674	NaN	24.492	24.9605	24.5028	24.1631	23.9201	24.0765	24.957	24.3253	24.8916	23.8581	24.3495	NaN	NaN	NaN	NaN	NaN	23.8974	NaN	NaN	NaN	NaN	NaN	NaN	NaN	23.8174	NaN	26.1644	24.6088	NaN	25.575	24.7643
Q9NUP1	Q9NUP1	Biogenesis of lysosome-related organelles complex 1 subunit 4	BLOC1S4	23.351	0.00044924	8.0465	NaN	NaN	NaN	NaN	NaN	NaN	NaN	NaN	NaN	NaN	NaN	NaN	NaN	NaN	NaN	NaN	NaN	NaN	24.888	24.749	24.5442	NaN	NaN	NaN	NaN	NaN	NaN	NaN	NaN	NaN	NaN	NaN	NaN	24.9597	24.1377	NaN	25.2001	24.6785	24.5117	24.7195	24.7118	24.8703	24.7566
Q9NV56	Q9NV56	MRG/MORF4L-binding protein	MRGBP	22.417	0	89.186	NaN	NaN	24.7313	24.4611	24.4036	25.0618	NaN	24.5089	24.2378	NaN	24.3645	24.0057	NaN	24.1306	24.122	24.2814	24.7788	23.9208	25.6109	25.0167	25.3445	NaN	NaN	NaN	NaN	NaN	NaN	NaN	NaN	NaN	NaN	NaN	NaN	NaN	NaN	NaN	NaN	NaN	NaN	NaN	NaN	NaN	NaN
Q9NVV0	Q9NVV0	Trimeric intracellular cation channel type B	TMEM38B	32.509	0	43.754	NaN	NaN	23.8459	NaN	NaN	NaN	24.0006	22.7185	NaN	NaN	22.976	NaN	NaN	NaN	22.5439	22.9049	NaN	NaN	NaN	NaN	NaN	NaN	NaN	NaN	NaN	NaN	NaN	NaN	NaN	NaN	24.5613	25.2945	26.3319	NaN	NaN	NaN	NaN	NaN	NaN	NaN	NaN	NaN	NaN
Q9NWK9	Q9NWK9	Box C/D snoRNA protein 1	ZNHIT6	53.918	0.00016728	19.764	NaN	NaN	NaN	NaN	NaN	NaN	NaN	NaN	NaN	NaN	NaN	NaN	NaN	NaN	NaN	NaN	NaN	NaN	NaN	NaN	NaN	24.1389	NaN	NaN	NaN	NaN	NaN	NaN	NaN	NaN	NaN	24.5586	NaN	NaN	NaN	NaN	NaN	NaN	NaN	NaN	NaN	NaN	NaN
Q9NWR8	Q9NWR8	Calcium uniporter regulatory subunit MCUb, mitochondrial	CCDC109B	39.082	0.00032648	16.318	NaN	NaN	NaN	NaN	NaN	NaN	NaN	NaN	NaN	NaN	NaN	NaN	NaN	NaN	NaN	NaN	NaN	NaN	NaN	NaN	NaN	NaN	NaN	NaN	NaN	NaN	NaN	NaN	NaN	NaN	NaN	NaN	NaN	NaN	NaN	NaN	NaN	NaN	NaN	NaN	NaN	NaN	NaN
Q9NX70	Q9NX70	Mediator of RNA polymerase II transcription subunit 29	MED29	21.073	0	94.079	26.2759	NaN	25.885	NaN	NaN	25.7587	25.605	26.0539	26.2117	25.7587	NaN	25.6104	24.4321	NaN	NaN	NaN	NaN	25.9481	25.7763	26.0068	26.0571	26.2958	26.0188	26.1287	25.9539	25.6804	25.374	26.3608	26.0863	26.1092	25.9127	25.893	25.4086	25.1504	25.3685	NaN	26.0878	26.0625	26.462	26.687	26.3078	26.1815	26.484
Q9NXE8	Q9NXE8	Pre-mRNA-splicing factor CWC25 homolog	CWC25	49.647	0.00045126	8.378	NaN	27.0064	NaN	NaN	NaN	NaN	26.7027	26.4165	26.6277	26.9833	NaN	27.1585	26.5836	25.9442	NaN	26.5343	26.375	NaN	26.8523	26.3553	26.5481	NaN	26.2402	NaN	NaN	NaN	NaN	NaN	26.5608	NaN	NaN	NaN	NaN	NaN	26.9257	26.2389	NaN	NaN	NaN	NaN	NaN	NaN	26.141
Q9NXK8	Q9NXK8	F-box/LRR-repeat protein 12	FBXL12	37.026	0.00016981	21.969	NaN	NaN	NaN	NaN	NaN	NaN	NaN	NaN	NaN	NaN	NaN	NaN	NaN	NaN	NaN	NaN	NaN	NaN	NaN	NaN	NaN	NaN	NaN	NaN	NaN	NaN	NaN	NaN	NaN	NaN	NaN	NaN	NaN	NaN	NaN	NaN	NaN	NaN	NaN	NaN	NaN	NaN	NaN
Q9NXZ2	Q9NXZ2	Probable ATP-dependent RNA helicase DDX43	DDX43	72.843	0.00030506	9.5921	NaN	NaN	25.1344	NaN	NaN	25.0967	NaN	25.6359	25.4885	25.1752	25.0454	NaN	25.066	NaN	NaN	25.2042	25.1771	NaN	24.971	24.9773	24.9086	NaN	NaN	NaN	NaN	NaN	NaN	NaN	NaN	NaN	NaN	NaN	NaN	NaN	NaN	NaN	NaN	NaN	NaN	NaN	NaN	NaN	NaN
Q9NYM9	Q9NYM9	BET1-like protein	BET1L	12.388	0	145.99	25.0909	24.6458	24.9428	24.8851	25.472	24.8441	25.3725	25.0481	24.9785	25.5526	NaN	25.5008	25.7048	25.5173	25.2909	24.643	25.0341	NaN	25.973	25.2545	25.653	24.6531	25.3977	24.8887	24.9269	24.9272	25.3265	25.2615	24.9376	24.85	24.9746	25.2673	25.6749	25.5858	25.7421	25.632	25.7118	NaN	NaN	NaN	NaN	NaN	NaN
Q9NYV6;A6NIE6	Q9NYV6	RNA polymerase I-specific transcription initiation factor RRN3	RRN3	74.106	0.00031771	13.345	23.6129	NaN	NaN	NaN	22.5322	22.8587	NaN	22.9313	23.001	NaN	22.5515	NaN	NaN	NaN	NaN	22.5837	NaN	NaN	22.8728	23.9732	23.3978	NaN	23.377	NaN	NaN	NaN	NaN	22.7493	22.9678	NaN	NaN	NaN	NaN	22.5552	22.7576	22.9117	NaN	NaN	NaN	NaN	NaN	NaN	NaN
Q9P0M9	Q9P0M9	39S ribosomal protein L27, mitochondrial	MRPL27	16.073	0.00016589	18.515	26.1569	26.1846	26.4802	25.6653	25.7835	26.2399	26.6656	26.3142	25.4993	26.0048	25.5996	26.9038	25.9133	26.0089	25.6431	26.2422	25.7853	26.3976	NaN	23.8473	23.8125	26.0297	25.5141	26.0645	25.6862	25.3127	26.3751	24.69	25.7973	NaN	26.0264	26.3113	25.885	24.9885	25.1765	25.7253	NaN	NaN	NaN	24.9461	NaN	NaN	NaN
Q9P0R6	Q9P0R6	GSK3-beta interaction protein	GSKIP	15.648	0	80.587	NaN	NaN	NaN	23.4468	NaN	NaN	23.6186	23.8434	NaN	23.8959	23.6921	23.9554	24.1028	24.0092	24.2445	NaN	23.2432	NaN	24.5775	24.4695	24.7353	24.5669	24.65	NaN	24.5893	24.5158	NaN	24.47	24.375	NaN	24.553	25.4385	NaN	24.9531	25.1461	25.0019	NaN	NaN	NaN	NaN	NaN	NaN	NaN
Q9P2G1	Q9P2G1	Ankyrin repeat and IBR domain-containing protein 1	ANKIB1	122	0.00017771	29.806	23.767	23.482	NaN	24.3392	23.6466	NaN	NaN	23.4768	NaN	24.4499	24.1329	23.7148	24.0878	23.7821	23.9982	24.1543	23.8079	23.4633	24.2811	23.3462	23.8321	23.8162	23.4843	NaN	NaN	NaN	NaN	24.0636	24.1753	24.1704	NaN	NaN	NaN	24.1569	NaN	24.1208	NaN	NaN	NaN	NaN	NaN	NaN	NaN
Q9UFG5	Q9UFG5	UPF0449 protein C19orf25	C19orf25	12.878	0	113.43	26.6331	26.6832	26.4737	26.695	26.6301	26.7448	26.276	26.3608	26.417	26.3055	26.4388	26.1782	26.2605	26.4695	26.2713	25.9655	26.7358	26.5819	26.0693	26.3831	26.1705	26.0729	26.0572	26.2055	26.0904	26.4715	26.0533	25.6816	25.5689	25.7571	25.9896	25.9659	25.922	24.9622	25.2946	25.001	26.1021	26.0945	26.04	26.391	26.2335	26.5951	25.8612
Q9UHA4	Q9UHA4	Ragulator complex protein LAMTOR3	LAMTOR3	13.623	0	152.41	27.1777	27.3296	26.9631	27.823	27.3715	27.3153	26.9908	26.9885	27.3973	27.4345	27.5729	27.2327	27.3654	27.2478	27.2107	28.095	28.0016	27.8229	26.7075	26.545	26.7537	27.0942	27.2861	27.214	27.586	27.5997	27.7163	26.8387	27.0859	27.3546	27.4255	27.3389	27.5388	26.471	26.1678	26.2036	26.7133	NaN	26.0779	26.2895	26.2748	26.5891	26.8999
Q9UHC7;Q13434	Q9UHC7	E3 ubiquitin-protein ligase makorin-1	MKRN1	53.349	0.0011593	5.6728	NaN	NaN	NaN	NaN	NaN	NaN	NaN	NaN	NaN	NaN	NaN	NaN	NaN	NaN	NaN	NaN	NaN	NaN	NaN	NaN	NaN	NaN	NaN	NaN	NaN	NaN	NaN	NaN	NaN	NaN	NaN	NaN	NaN	NaN	NaN	NaN	NaN	NaN	NaN	24.5614	24.845	24.4871	24.2628
Q9UHW5	Q9UHW5	GPN-loop GTPase 3	GPN3	32.761	0.00016592	18.531	NaN	NaN	NaN	NaN	NaN	NaN	NaN	NaN	NaN	NaN	NaN	NaN	23.2804	23.4569	23.6788	NaN	NaN	NaN	NaN	NaN	24.6123	NaN	NaN	NaN	NaN	NaN	NaN	NaN	NaN	NaN	NaN	NaN	NaN	NaN	NaN	NaN	NaN	NaN	NaN	NaN	NaN	NaN	NaN
Q9UHY8	Q9UHY8	Fasciculation and elongation protein zeta-2	FEZ2	39.666	0.00030788	10.289	NaN	NaN	NaN	NaN	NaN	NaN	23.4837	23.4871	23.8285	23.6482	NaN	NaN	23.6129	23.6828	23.5643	NaN	NaN	NaN	24.6146	24.9031	24.7613	NaN	NaN	NaN	NaN	NaN	NaN	NaN	NaN	NaN	NaN	NaN	NaN	NaN	23.6246	NaN	NaN	NaN	NaN	NaN	NaN	NaN	NaN
Q9UJ83	Q9UJ83	2-hydroxyacyl-CoA lyase 1	HACL1	63.728	0.00017182	24.24	NaN	NaN	24.2183	NaN	NaN	NaN	NaN	NaN	NaN	NaN	NaN	NaN	NaN	NaN	NaN	NaN	NaN	NaN	NaN	NaN	NaN	NaN	24.7596	25.0938	24.3412	NaN	NaN	24.3985	24.6713	NaN	24.2209	25.9747	24.7631	NaN	NaN	NaN	24.1729	NaN	NaN	NaN	NaN	NaN	NaN
Q9UJG1	Q9UJG1	Motile sperm domain-containing protein 1	MOSPD1	24.086	0	93.613	NaN	NaN	24.6792	NaN	24.5841	23.9774	25.8225	25.0687	24.0049	NaN	24.2447	24.8768	24.4499	24.2131	24.1621	24.4637	24.0996	24.4941	NaN	24.0702	NaN	23.6885	23.3324	NaN	NaN	NaN	NaN	NaN	NaN	NaN	NaN	NaN	NaN	23.8337	NaN	25.1315	NaN	NaN	NaN	NaN	NaN	NaN	NaN
Q9UJY1	Q9UJY1	Heat shock protein beta-8	HSPB8	21.604	0.00030698	10.077	NaN	NaN	25.3385	24.6493	NaN	NaN	24.0454	24.2998	24.0441	24.6715	24.3103	NaN	23.9524	24.8158	24.2918	NaN	NaN	NaN	27.6037	27.6415	27.4148	25.1293	25.4394	25.1544	NaN	NaN	NaN	24.8209	25.2567	NaN	NaN	NaN	NaN	NaN	NaN	NaN	NaN	NaN	NaN	NaN	NaN	NaN	NaN
Q9UK53	Q9UK53	Inhibitor of growth protein 1	ING1	46.737	0	59.236	23.9096	NaN	23.7431	24.3072	24.2442	24.4612	24.0337	24.303	24.2957	NaN	NaN	NaN	NaN	24.1241	24.1324	24.2402	24.2122	NaN	NaN	NaN	NaN	24.8915	24.6558	NaN	NaN	NaN	NaN	24.4728	24.8881	NaN	NaN	NaN	NaN	24.2777	23.9474	24.1207	NaN	NaN	23.6976	NaN	NaN	NaN	NaN
Q9UKI2	Q9UKI2	Cdc42 effector protein 3	CDC42EP3	27.678	0	150.76	25.5261	NaN	NaN	NaN	24.7271	23.5182	24.8874	25.0506	25.3104	25.6896	24.8791	25.4377	25.578	24.9611	25.3826	NaN	24.7394	NaN	26.5875	26.2023	26.4652	25.34	25.2579	25.3864	NaN	25.7666	NaN	25.9574	25.8235	26.2366	NaN	26.0222	25.6744	26.7461	26.8081	26.5707	25.2694	NaN	25.0013	25.0039	25.332	25.1223	25.4926
Q9ULM6	Q9ULM6	CCR4-NOT transcription complex subunit 6	CNOT6	63.306	0.00045086	8.3296	NaN	NaN	NaN	NaN	NaN	NaN	23.1365	NaN	23.6047	NaN	NaN	NaN	23.4376	24.1704	23.6822	NaN	NaN	NaN	23.7704	23.5485	23.4793	NaN	NaN	NaN	NaN	NaN	NaN	NaN	NaN	NaN	NaN	NaN	NaN	NaN	NaN	NaN	NaN	NaN	NaN	NaN	NaN	NaN	NaN
Q9ULX9	Q9ULX9	Transcription factor MafF	MAFF	17.76	0.00017209	24.48	NaN	NaN	NaN	25.2611	NaN	NaN	NaN	NaN	NaN	NaN	24.2938	24.4882	NaN	23.8597	23.7195	24.6224	24.8591	NaN	NaN	24.1272	NaN	NaN	NaN	NaN	NaN	24.3136	NaN	NaN	NaN	NaN	25.1556	25.1735	25.4937	NaN	NaN	NaN	NaN	NaN	NaN	NaN	NaN	NaN	NaN
Q9UM00	Q9UM00	Transmembrane and coiled-coil domain-containing protein 1	TMCO1	27.079	0	103.72	26.8509	26.9041	27.8921	27.6948	27.9198	27.7846	28.8341	28.0794	26.8365	27.7495	27.7084	28.4881	27.5442	26.8778	26.8528	27.819	27.4264	27.9744	25.5953	26.4498	25.5911	26.8494	26.5734	26.952	26.637	26.1113	27.563	26.1825	26.5669	NaN	27.4375	27.8514	27.9606	27.9057	27.1194	27.8577	26.0562	27.7838	26.6305	24.4431	25.5468	25.8232	26.7704
Q9UMR5	Q9UMR5	Lysosomal thioesterase PPT2	PPT2	34.225	0.00017391	26.506	NaN	NaN	NaN	NaN	NaN	NaN	NaN	NaN	NaN	NaN	23.7897	NaN	24.1521	24.7057	24.5979	23.9665	NaN	23.7485	NaN	NaN	NaN	NaN	NaN	NaN	NaN	NaN	NaN	NaN	NaN	NaN	NaN	NaN	NaN	NaN	NaN	NaN	NaN	NaN	NaN	NaN	NaN	NaN	NaN
Q9Y244	Q9Y244	Proteasome maturation protein	POMP	15.789	0	43.202	25.8645	25.2097	25.0932	24.4282	23.5778	24.7088	24.7771	24.7998	25.2649	24.5323	24.0172	23.7752	25.0563	25.2725	25.3537	24.0412	NaN	NaN	26.2291	26.3421	26.1692	25.0216	25.0397	25.0812	NaN	NaN	NaN	25.4399	25.3781	25.6686	NaN	25.3386	25.8863	25.5971	25.5913	25.7047	NaN	NaN	NaN	NaN	NaN	NaN	NaN
Q9Y2R5	Q9Y2R5	28S ribosomal protein S17, mitochondrial	MRPS17	14.502	0	115.66	26.0074	26.2733	26.9133	26.8777	26.2101	26.1575	27.1626	26.6528	26.0626	26.0163	26.6036	26.4972	25.9117	26.3418	25.5624	26.6033	26.4432	26.6239	NaN	25.653	NaN	26.923	26.7632	27.2731	27.5744	27.0668	27.5672	25.773	26.673	NaN	27.4219	27.5195	27.5087	26.8999	26.2708	26.7655	26.7048	27.4344	26.7526	26.8371	26.8825	27.0581	26.7584
Q9Y324	Q9Y324	rRNA-processing protein FCF1 homolog	FCF1	23.369	0.00017937	31.614	24.6509	24.7875	NaN	NaN	NaN	24.4515	24.6869	NaN	NaN	NaN	24.7833	NaN	23.7584	24.2095	24.1283	NaN	NaN	NaN	NaN	23.5231	NaN	25.217	25.5171	25.3213	25.554	25.5117	25.4806	25.0273	NaN	25.109	24.9264	25.0342	24.865	24.0246	24.0922	NaN	NaN	NaN	NaN	NaN	NaN	NaN	NaN
Q9Y343	Q9Y343	Sorting nexin-24	SNX24	19.818	0	82.836	24.3385	NaN	NaN	NaN	NaN	24.1048	23.9454	23.7894	24.3418	24.0875	23.7893	23.5932	24.9469	24.487	24.4136	23.9365	24.1303	23.911	25.1069	24.106	24.1474	23.6976	24.6122	24.3486	NaN	NaN	NaN	NaN	24.0358	NaN	23.9875	24.2648	24.1349	NaN	23.9981	NaN	NaN	NaN	NaN	24.3737	NaN	NaN	NaN
Q9Y375	Q9Y375	Complex I intermediate-associated protein 30, mitochondrial	NDUFAF1	37.763	0.00018086	33.433	NaN	NaN	NaN	NaN	NaN	NaN	25.3137	25.0807	NaN	24.1137	24.2381	24.7636	23.8652	NaN	NaN	24.3908	NaN	NaN	NaN	NaN	NaN	NaN	NaN	NaN	NaN	NaN	24.046	NaN	NaN	NaN	NaN	NaN	NaN	NaN	NaN	NaN	NaN	NaN	NaN	NaN	NaN	NaN	NaN
Q9Y3B6	Q9Y3B6	ER membrane protein complex subunit 9	EMC9	23.061	0	87.521	26.1547	26.1695	25.8529	26.4446	25.9891	26.1208	25.749	25.964	25.9277	25.7044	26.0057	25.5061	25.9228	26.034	26.1908	26.2366	25.6914	25.7122	25.3286	25.6618	25.4622	25.3308	25.5367	25.4005	25.4957	25.9289	25.2927	25.2128	25.2123	25.5215	24.9121	24.8803	25.0395	24.7376	24.7032	24.6096	NaN	NaN	NaN	NaN	NaN	NaN	NaN
Q9Y3C0	Q9Y3C0	WASH complex subunit CCDC53	CCDC53	21.172	0	81.418	NaN	NaN	NaN	NaN	NaN	NaN	NaN	25.1044	25.2605	25.2911	25.0226	NaN	25.1164	25.5762	25.1784	25.6723	24.9435	25.197	25.8909	25.5273	25.4707	NaN	NaN	NaN	NaN	24.4573	24.0919	NaN	NaN	24.7204	24.2928	24.646	24.8592	24.9241	24.9534	24.9727	25.8406	NaN	NaN	NaN	NaN	NaN	NaN
Q9Y3D3	Q9Y3D3	28S ribosomal protein S16, mitochondrial	MRPS16	15.345	0	67.868	24.712	25.0899	25.6886	25.7341	25.0778	24.9785	26.0569	25.4902	25.0172	25.2626	25.3395	25.7076	25.0488	24.9236	25.0089	25.2971	25.0579	25.2595	NaN	NaN	NaN	25.5502	NaN	NaN	NaN	25.2802	26.3637	24.6431	25.3624	NaN	NaN	25.8665	25.5554	25.3039	25.1808	25.3143	NaN	NaN	NaN	NaN	NaN	NaN	NaN
Q9Y3D7	Q9Y3D7	Mitochondrial import inner membrane translocase subunit TIM16	PAM16	13.825	0	313.17	NaN	NaN	26.2114	NaN	25.3838	NaN	NaN	NaN	NaN	NaN	NaN	NaN	NaN	25.1131	25.3963	25.9737	26.1962	25.4353	NaN	25.166	NaN	25.7427	NaN	NaN	NaN	NaN	27.5559	NaN	NaN	NaN	NaN	NaN	25.0997	26.903	25.9739	26.8136	NaN	NaN	NaN	NaN	NaN	NaN	NaN
Q9Y546	Q9Y546	Leucine-rich repeat-containing protein 42	LRRC42	48.571	0.000172	24.416	NaN	NaN	NaN	NaN	NaN	NaN	NaN	25.4591	NaN	NaN	NaN	NaN	NaN	25.2411	25.6911	NaN	NaN	NaN	NaN	NaN	NaN	NaN	NaN	NaN	NaN	NaN	NaN	NaN	NaN	NaN	NaN	NaN	NaN	26.3229	26.4991	26.0033	NaN	NaN	NaN	NaN	NaN	NaN	NaN
Q9Y547	Q9Y547	Intraflagellar transport protein 25 homolog	HSPB11	16.297	0	323.31	26.55	26.5892	26.5462	25.6838	26.1301	25.9093	26.0669	26.4073	26.9044	26.6396	25.8904	26.0162	26.4819	26.4043	26.6296	25.6291	26.1784	26.0249	27.4782	27.7082	27.4855	27.47	27.4607	27.439	26.9556	27.1614	26.9101	27.9299	27.9642	28.1142	27.387	27.3604	27.3644	28.2557	28.4028	28.1088	28.3789	28.1124	28.3848	28.2988	28.1882	27.8925	28.1284
Q9Y5N5	Q9Y5N5	HemK methyltransferase family member 2	N6AMT1	22.957	0.00045242	8.5628	24.8361	NaN	NaN	NaN	NaN	NaN	NaN	NaN	NaN	NaN	25.0299	NaN	24.8268	24.9913	24.9486	NaN	NaN	24.8707	26.0318	25.6356	25.849	25.0927	24.8204	NaN	NaN	NaN	NaN	27.2799	27.1896	NaN	NaN	NaN	NaN	25.2227	25.3924	25.1694	NaN	NaN	NaN	NaN	NaN	NaN	NaN
Q9Y5W8	Q9Y5W8	Sorting nexin-13	SNX13	112.19	0.00059067	6.9432	NaN	NaN	NaN	NaN	NaN	NaN	23.1938	23.1353	23.1702	NaN	NaN	23.2821	NaN	NaN	NaN	23.478	NaN	23.2905	NaN	NaN	NaN	NaN	NaN	NaN	NaN	NaN	NaN	NaN	NaN	NaN	NaN	NaN	NaN	NaN	NaN	NaN	NaN	NaN	NaN	NaN	NaN	NaN	NaN
Q9Y6G3	Q9Y6G3	39S ribosomal protein L42, mitochondrial	MRPL42	16.661	0	120.36	25.4182	25.4369	26.4563	25.9806	25.3915	25.3892	25.6758	25.3355	24.9873	25.1288	25.6388	25.2866	26.3687	26.0065	26.0005	25.9435	25.8919	25.4047	24.5139	24.5595	24.7402	26.16	26.0386	26.54	25.8615	25.8292	26.538	25.8892	26.6012	NaN	26.1617	26.1302	26.4903	25.7048	25.9353	25.9224	NaN	NaN	NaN	NaN	NaN	25.4654	25.0083
Q9Y6N1	Q9Y6N1	Cytochrome c oxidase assembly protein COX11, mitochondrial	COX11	31.43	0	102.54	NaN	NaN	NaN	NaN	NaN	NaN	25.5267	NaN	NaN	NaN	NaN	25.2532	NaN	NaN	NaN	NaN	NaN	NaN	NaN	24.4817	NaN	NaN	NaN	NaN	NaN	NaN	NaN	NaN	NaN	NaN	NaN	NaN	25.6446	NaN	NaN	NaN	NaN	NaN	NaN	NaN	NaN	NaN	NaN
A6ZKI3;Q9BWD3;Q17RB0	A6ZKI3;Q9BWD3;Q17RB0	Protein FAM127A;Protein FAM127B;Protein FAM127C	FAM127A;FAM127B;FAM127C	13.171	0.00059312	7.2783	26.4095	25.7992	25.8297	25.1312	24.2737	25.3003	25.4241	25.4428	25.5776	25.3109	24.7482	25.1141	25.5918	25.4134	25.1555	24.5278	24.573	24.869	25.5563	25.9622	25.8445	25.5955	25.1693	NaN	NaN	24.9643	NaN	25.63	25.4001	NaN	NaN	NaN	NaN	25.0755	25.3596	24.9409	25.158	NaN	NaN	NaN	NaN	NaN	NaN
L0R819	L0R819		ASNSD1	11.25	0.00016543	18.152	NaN	NaN	NaN	NaN	NaN	NaN	NaN	25.3442	NaN	25.5139	NaN	NaN	NaN	NaN	25.4285	NaN	25.0797	NaN	25.559	25.6886	26.446	NaN	NaN	NaN	NaN	NaN	NaN	25.3946	NaN	NaN	NaN	NaN	NaN	NaN	NaN	NaN	26.1829	25.9122	26.1733	26.4021	26.0149	25.9357	25.9272
O00193	O00193	Small acidic protein	SMAP	20.332	0	323.31	27.009	27.1881	26.9135	26.4158	26.5026	26.8733	26.6047	26.3346	26.4093	26.9099	26.6424	26.7744	27.1575	26.9609	26.5966	26.4682	26.7862	27.2016	26.9339	27.1	27.4316	26.8567	26.9055	26.9464	26.8949	27.0476	26.7771	27.7129	27.466	27.6222	27.5104	27.4741	27.2148	26.9616	27.0591	27.1047	28.3619	27.8296	27.7844	28.0279	28.1643	28.0434	27.7155
O00562	O00562	Membrane-associated phosphatidylinositol transfer protein 1	PITPNM1	134.85	0.001705	4.4613	25.3386	25.2198	25.3999	25.6558	NaN	25.5976	NaN	NaN	25.5804	NaN	NaN	NaN	NaN	NaN	25.0434	NaN	25.3242	NaN	25.2588	NaN	25.4396	NaN	NaN	NaN	NaN	NaN	NaN	NaN	NaN	NaN	NaN	NaN	NaN	NaN	25.1533	NaN	NaN	NaN	NaN	NaN	NaN	NaN	NaN
O14558	O14558	Heat shock protein beta-6	HSPB6	17.135	0.00016941	21.619	27.0138	NaN	26.3566	27.086	26.7401	26.231	26.0076	26.5404	26.7804	26.4452	26.2537	26.079	26.2474	26.5764	26.3939	26.2045	26.7339	25.8384	27.9075	27.4238	27.1493	26.7331	26.2626	26.7876	NaN	NaN	NaN	27.5313	27.4868	27.5345	NaN	NaN	NaN	27.9644	28.7698	28.0339	NaN	NaN	NaN	NaN	NaN	NaN	NaN
O14562	O14562	Ubiquitin domain-containing protein UBFD1	UBFD1	33.382	0	139.35	NaN	NaN	NaN	NaN	NaN	NaN	NaN	24.9872	NaN	24.9126	NaN	NaN	25.359	NaN	25.2661	NaN	NaN	NaN	24.9969	NaN	25.2316	25.7359	26.0789	25.9555	NaN	25.4064	NaN	26.0398	25.9489	26.0704	25.2599	25.828	25.1821	26.2404	26.606	26.1359	25.9997	25.0287	25.3601	26.0228	25.8937	25.5323	25.9501
O14681	O14681	Etoposide-induced protein 2.4 homolog	EI24	38.964	0	48.501	NaN	NaN	26.812	25.8609	26.6749	NaN	27.0107	26.358	25.7244	25.7281	26.0428	26.8369	25.9172	25.8016	25.9005	25.9499	25.7872	26.1389	NaN	NaN	NaN	25.7623	NaN	NaN	NaN	NaN	NaN	NaN	NaN	NaN	NaN	NaN	NaN	26.1743	25.3961	26.3575	NaN	NaN	NaN	NaN	NaN	NaN	NaN
O14763	O14763	Tumor necrosis factor receptor superfamily member 10B	TNFRSF10B	47.878	0	51.808	NaN	NaN	NaN	NaN	NaN	NaN	24.8732	23.865	NaN	23.3187	NaN	23.7465	24.6759	NaN	25.205	24.0624	24.2175	23.9987	23.9901	23.8552	NaN	24.4599	24.8227	NaN	24.1834	NaN	25.2876	NaN	NaN	NaN	25.7954	25.9395	26.3475	NaN	NaN	NaN	NaN	NaN	NaN	NaN	NaN	NaN	NaN
O15162	O15162	Phospholipid scramblase 1	PLSCR1	35.049	0	252.8	NaN	NaN	NaN	25.5278	25.2151	24.9423	25.8254	24.2394	NaN	26.2376	26.5398	27.6218	24.0309	NaN	NaN	26.7954	26.312	26.4819	25.0261	25.1463	24.2677	NaN	NaN	NaN	NaN	NaN	NaN	NaN	NaN	NaN	NaN	NaN	26.1808	25.0217	25.5947	25.399	NaN	NaN	24.92	NaN	25.2133	NaN	24.5487
O15211	O15211	Ral guanine nucleotide dissociation stimulator-like 2	RGL2	83.548	0.00032605	16.216	NaN	NaN	NaN	NaN	NaN	NaN	23.7368	24.3265	24.009	NaN	24.0871	NaN	24.7841	24.8673	24.6637	NaN	24.3101	NaN	24.6904	23.9579	24.2426	NaN	NaN	NaN	NaN	NaN	NaN	NaN	NaN	NaN	NaN	NaN	NaN	NaN	NaN	NaN	NaN	NaN	NaN	NaN	NaN	NaN	NaN
O15392	O15392	Baculoviral IAP repeat-containing protein 5	BIRC5	16.389	0.00018228	34.808	NaN	24.827	24.2771	NaN	NaN	NaN	NaN	23.646	23.4478	NaN	NaN	NaN	NaN	NaN	23.6756	NaN	NaN	NaN	NaN	24.5346	24.5539	24.9088	25.1319	25.2794	24.3589	NaN	24.4027	23.8604	24.1309	NaN	NaN	NaN	NaN	NaN	NaN	23.4121	NaN	NaN	NaN	NaN	NaN	NaN	NaN
O43169	O43169	Cytochrome b5 type B	CYB5B	16.694	0	310.97	27.6899	28.3627	29.0222	28.3729	28.8255	28.3816	29.4377	29.1367	28.1172	28.2542	28.3801	29.1367	28.8365	28.2697	28.3209	28.8662	28.6697	28.8963	26.3693	27.2914	26.4233	28.671	28.5458	29.0708	28.0798	27.7782	29.0484	28.3446	28.8261	26.3212	28.9926	29.4114	29.5562	29.0572	28.7381	29.324	28.5908	29.5012	28.6813	28.0387	27.0059	29.1057	27.9534
O43181	O43181	NADH dehydrogenase [ubiquinone] iron-sulfur protein 4, mitochondrial	NDUFS4	20.108	0	53.261	26.4454	26.6942	27.3537	27.5225	26.8327	26.8241	27.6373	27.172	26.9345	26.9446	27.5568	27.611	27.0105	26.954	26.8913	27.5107	27.216	27.4566	25.2197	26.0363	25.1312	26.6126	26.5406	27.0085	27.4385	27.0538	27.6944	25.8124	26.5793	NaN	27.3388	27.2636	27.5567	26.7153	26.3325	26.7659	26.4528	27.2841	26.2077	26.5222	26.1107	26.705	26.5462
O43236	O43236	Septin-4	2020-09-04	55.098	0.00032185	14.55	NaN	NaN	NaN	NaN	NaN	NaN	NaN	23.4419	NaN	24.7873	24.8394	24.1349	NaN	NaN	24.1996	24.6611	24.8637	24.749	24.3209	NaN	NaN	NaN	NaN	NaN	NaN	NaN	NaN	NaN	NaN	NaN	NaN	NaN	NaN	NaN	NaN	NaN	NaN	NaN	NaN	NaN	NaN	NaN	NaN
O43504	O43504	Ragulator complex protein LAMTOR5	LAMTOR5	9.6138	0	323.31	27.5289	27.8257	27.6355	27.3652	27.7645	27.4986	27.6448	27.514	27.6717	27.0412	27.3173	27.3611	27.9946	28.1116	27.6649	28.0818	28.2355	28.1852	27.8903	27.9445	27.6905	28.2137	28.3611	28.3151	27.5841	27.6106	28.0108	28.06	28.2415	28.3138	27.8192	27.9355	27.8999	28.1484	28.2265	28.0583	27.7299	27.1535	27.6262	26.8651	26.9298	27.1538	27.8422
O43678;A6NJG2	O43678	NADH dehydrogenase [ubiquinone] 1 alpha subcomplex subunit 2	NDUFA2	10.921	0	152.69	26.3625	26.208	26.8093	26.6321	26.33	26.5961	26.5975	26.6425	26.434	26.7062	26.5321	26.9476	26.6543	26.5375	25.9021	27.07	26.4565	26.7322	25.2668	25.723	24.9997	26.3086	26.3335	NaN	27.1424	26.7412	26.9738	25.8587	26.3845	NaN	26.5582	26.6651	26.8602	25.9939	25.8229	25.9406	26.8875	26.8995	26.4516	27.2143	26.289	26.6072	27.0007
O43805	O43805	Sjoegren syndrome nuclear autoantigen 1	SSNA1	13.596	0	94.196	24.8147	NaN	NaN	NaN	NaN	NaN	NaN	NaN	NaN	24.5936	NaN	24.1696	NaN	NaN	NaN	23.4844	NaN	NaN	24.6315	24.6081	24.8709	25.7025	25.3032	25.3574	NaN	24.9067	24.6714	25.7023	25.7982	25.796	25.1592	25.0442	24.9812	NaN	NaN	NaN	24.9232	24.4411	24.3523	24.5031	24.5099	24.6121	24.1665
O60220	O60220	Mitochondrial import inner membrane translocase subunit Tim8 A	TIMM8A	10.998	0	323.31	28.8644	28.8179	28.7882	29.1681	28.755	29.1442	28.7927	28.8983	28.7838	28.8382	28.9912	28.707	28.5642	28.9584	28.8714	29.3812	29.2057	29.3473	27.8271	28.039	28.0602	28.2321	28.405	28.3848	27.8376	28.1567	28.3139	27.9612	28.0181	28.1939	28.328	28.1248	28.3942	27.2987	26.968	27.4466	28.5062	28.6569	28.305	28.6319	28.447	28.5028	28.1285
O60234	O60234	Glia maturation factor gamma	GMFG	16.801	0	75.701	NaN	NaN	NaN	NaN	NaN	NaN	NaN	NaN	NaN	NaN	NaN	NaN	NaN	NaN	NaN	NaN	NaN	NaN	NaN	NaN	NaN	NaN	NaN	NaN	NaN	NaN	NaN	NaN	NaN	NaN	NaN	NaN	NaN	NaN	NaN	NaN	26.5749	26.1587	26.5194	25.9178	26.2356	26.1	26.9308
O60613	O60613	15 kDa selenoprotein	2020-09-15	18.092	0	179.62	26.7166	26.8545	27.1142	26.9824	27.1272	26.9899	26.8553	26.8551	26.7818	26.5538	27.1562	27.3026	26.7633	26.7986	26.9352	27.4138	26.8764	27.284	26.1798	26.2837	26.3828	27.6927	28.0879	27.7282	28.2552	28.2488	28.4003	27.4446	26.941	27.1249	27.2977	27.4849	27.0827	26.5989	27.182	27.0705	24.5743	NaN	NaN	NaN	NaN	NaN	NaN
O60658	O60658	High affinity cAMP-specific and IBMX-insensitive 3,5-cyclic phosphodiesterase 8A	PDE8A	93.303	0.00017924	31.518	NaN	NaN	NaN	NaN	NaN	NaN	NaN	NaN	NaN	NaN	NaN	NaN	NaN	NaN	NaN	NaN	NaN	NaN	NaN	NaN	NaN	NaN	NaN	NaN	NaN	NaN	NaN	NaN	NaN	NaN	NaN	NaN	NaN	NaN	NaN	NaN	NaN	NaN	NaN	NaN	NaN	NaN	NaN
O60888	O60888	Protein CutA	CUTA	19.116	0	200.83	28.8538	29.0075	29.1635	28.6216	28.8668	28.5807	29.3008	29.278	28.9518	29.2548	28.7839	28.732	29.2319	29.4317	29.0033	28.4917	28.6624	28.3611	29.8402	29.6284	29.3283	29.1209	29.0828	29.2369	28.6035	28.8703	28.6279	29.3574	29.3571	29.5511	29.0495	28.9081	28.7175	29.8922	30.0706	29.8319	29.399	29.5346	29.2306	28.8748	28.9367	28.9992	29.7829
O75084	O75084	Frizzled-7	FZD7	63.619	0.0050081	2.6018	NaN	NaN	NaN	NaN	23.8786	NaN	NaN	NaN	NaN	NaN	NaN	22.3605	NaN	NaN	NaN	NaN	NaN	NaN	NaN	NaN	NaN	NaN	NaN	NaN	NaN	NaN	NaN	NaN	NaN	NaN	NaN	NaN	NaN	24.4945	24.5028	23.9672	NaN	NaN	NaN	NaN	NaN	NaN	NaN
O75127	O75127	Pentatricopeptide repeat-containing protein 1, mitochondrial	PTCD1	78.855	0.00031022	11.062	NaN	NaN	NaN	NaN	NaN	NaN	NaN	NaN	NaN	NaN	NaN	NaN	NaN	NaN	NaN	NaN	NaN	NaN	NaN	NaN	NaN	NaN	NaN	NaN	NaN	NaN	NaN	NaN	NaN	NaN	NaN	NaN	NaN	24.295	24.0128	23.994	NaN	NaN	NaN	NaN	NaN	NaN	NaN
O75208	O75208	Ubiquinone biosynthesis protein COQ9, mitochondrial	COQ9	35.509	0	250.55	NaN	NaN	25.4245	25.2491	24.9673	25.3437	25.8896	25.2673	25.2894	25.1803	25.5916	25.9789	24.9031	24.2669	23.9305	25.5821	24.5365	25.3259	NaN	24.0932	NaN	24.7031	25.0763	25.4325	25.8186	25.2736	25.7803	24.3879	24.9459	NaN	25.1262	25.4878	25.425	NaN	25.0053	NaN	24.9582	NaN	NaN	24.252	25.2184	24.7978	NaN
O75629	O75629	Protein CREG1	CREG1	24.074	0	308.48	26.9915	27.571	NaN	27.5489	27.0433	27.424	26.7317	27.0197	27.1464	26.7874	27.1976	NaN	26.9007	27.1628	27.1542	27.6736	27.3985	27.2996	27.7655	27.7662	27.2569	27.2161	27.9959	27.321	28.0514	27.9367	28.0552	NaN	27.58	27.8799	27.7003	27.4165	27.775	27.1597	27.0416	27.2652	25.0484	NaN	25.8425	26.0651	NaN	NaN	26.6626
O75864	O75864	Protein phosphatase 1 regulatory subunit 37	PPP1R37	74.766	0.00017519	27.82	NaN	NaN	NaN	NaN	NaN	NaN	23.8726	24.2243	24.3469	24.1648	24.0633	NaN	NaN	24.1518	24.1802	NaN	23.9688	NaN	24.5595	24.4863	24.9463	NaN	NaN	NaN	NaN	NaN	NaN	NaN	NaN	NaN	NaN	NaN	NaN	NaN	NaN	NaN	NaN	NaN	NaN	NaN	NaN	NaN	NaN
O75915	O75915	PRA1 family protein 3	ARL6IP5	21.614	0	279.7	27.3106	27.5695	28.1584	27.9549	28.2698	27.7763	28.6766	28.2002	27.519	27.7953	28.1393	28.111	28.0117	27.7635	27.6858	28.3582	28.0851	28.4136	25.7222	26.5979	25.6357	29.0715	28.7131	29.0318	28.6984	28.4775	29.1651	28.3442	28.406	27.5336	28.915	29.0295	29.3104	28.3328	27.4043	28.231	25.3206	26.6794	NaN	NaN	NaN	NaN	24.8529
O75925	O75925	E3 SUMO-protein ligase PIAS1	PIAS1	71.835	0	66.705	23.2094	NaN	23.8129	23.331	23.355	23.5453	NaN	NaN	NaN	NaN	NaN	NaN	NaN	NaN	NaN	NaN	NaN	NaN	NaN	NaN	NaN	23.2863	23.6902	NaN	NaN	NaN	NaN	23.4991	23.8661	NaN	NaN	NaN	NaN	NaN	NaN	23.7332	NaN	NaN	NaN	NaN	NaN	NaN	NaN
O94921;Q96Q40	O94921	Cyclin-dependent kinase 14	CDK14	53.056	0.00017138	23.712	NaN	NaN	NaN	NaN	NaN	NaN	NaN	NaN	NaN	NaN	NaN	24.1104	24.2551	NaN	24.6449	NaN	NaN	NaN	24.3539	24.6576	24.5496	NaN	NaN	NaN	NaN	NaN	NaN	NaN	NaN	NaN	NaN	NaN	NaN	NaN	NaN	NaN	NaN	NaN	NaN	NaN	NaN	NaN	NaN
O94923	O94923	D-glucuronyl C5-epimerase	GLCE	70.1	0.00018328	35.819	NaN	NaN	NaN	NaN	NaN	NaN	NaN	NaN	NaN	NaN	NaN	NaN	NaN	NaN	NaN	NaN	NaN	NaN	NaN	NaN	NaN	NaN	NaN	NaN	NaN	NaN	NaN	NaN	NaN	NaN	NaN	NaN	NaN	NaN	NaN	NaN	NaN	NaN	NaN	NaN	NaN	NaN	NaN
O94955	O94955	Rho-related BTB domain-containing protein 3	RHOBTB3	69.413	0	56.268	NaN	NaN	NaN	NaN	NaN	NaN	NaN	NaN	NaN	NaN	NaN	NaN	NaN	NaN	NaN	NaN	NaN	NaN	NaN	NaN	NaN	NaN	NaN	NaN	NaN	NaN	NaN	NaN	NaN	NaN	NaN	NaN	NaN	NaN	NaN	NaN	NaN	NaN	NaN	NaN	NaN	NaN	NaN
O95059	O95059	Ribonuclease P protein subunit p14	RPP14	13.693	0	181.96	23.9662	23.9484	23.4811	NaN	NaN	NaN	22.9013	23.2445	23.7081	23.1757	NaN	NaN	23.732	23.4472	23.4916	NaN	NaN	NaN	NaN	NaN	NaN	NaN	NaN	NaN	NaN	NaN	NaN	NaN	NaN	NaN	NaN	NaN	NaN	NaN	NaN	NaN	NaN	NaN	NaN	NaN	NaN	NaN	NaN
O95149	O95149	Snurportin-1	SNUPN	41.142	0	70.307	NaN	NaN	NaN	NaN	NaN	NaN	NaN	NaN	NaN	NaN	NaN	NaN	NaN	NaN	NaN	NaN	NaN	NaN	NaN	NaN	NaN	NaN	NaN	NaN	NaN	NaN	NaN	NaN	NaN	NaN	NaN	NaN	NaN	NaN	NaN	NaN	NaN	NaN	NaN	NaN	NaN	24.346	NaN
O95166	O95166	Gamma-aminobutyric acid receptor-associated protein	GABARAP	13.918	0.00032441	15.529	NaN	NaN	25.0969	25.5948	25.0766	25.9616	25.9455	26.0033	26.5054	25.8521	25.9567	26.2309	24.9827	NaN	25.0016	25.4755	25.5069	26.1829	25.8102	26.2671	26.3102	26.2968	25.8749	NaN	NaN	NaN	NaN	25.479	25.4615	26.4701	25.8243	25.4962	25.9494	26.903	26.5303	26.5871	NaN	NaN	24.9695	NaN	NaN	NaN	24.6116
O95169	O95169	NADH dehydrogenase [ubiquinone] 1 beta subcomplex subunit 8, mitochondrial	NDUFB8	21.766	0.00017241	24.881	NaN	NaN	25.936	25.2286	25.3291	NaN	26.4291	25.6272	NaN	24.5023	25.1177	25.106	25.3492	25.1995	25.2901	25.4162	25.3203	24.8089	NaN	24.3655	NaN	NaN	24.9688	25.2807	NaN	NaN	25.1865	NaN	24.4684	NaN	25.0062	25.3358	25.4365	NaN	NaN	25.2476	NaN	NaN	NaN	NaN	NaN	NaN	NaN
O95365	O95365	Zinc finger and BTB domain-containing protein 7A	ZBTB7A	61.438	0	111.74	24.5033	NaN	24.6943	25.5009	25.0111	25.3332	23.8906	24.9817	24.8167	NaN	NaN	25.0506	NaN	NaN	NaN	24.5371	NaN	24.4665	NaN	23.07	22.9941	25.2274	24.4042	25.466	24.7966	24.3979	24.5843	24.4995	25.2834	NaN	25.2163	25.2568	25.0554	24.4614	24.2559	24.5656	NaN	NaN	NaN	NaN	NaN	NaN	NaN
O95379	O95379	Tumor necrosis factor alpha-induced protein 8	TNFAIP8	23.003	0	187.03	NaN	NaN	24.9747	24.767	25.5116	25.0685	NaN	25.0476	25.1634	25.6625	25.514	25.3927	25.6109	25.8926	25.4863	NaN	25.3324	26.0714	24.1291	25.0005	25.0882	25.619	25.5212	NaN	25.6494	26.3322	25.6086	26.1791	25.7288	26.0077	26.0101	26.1071	25.6439	25.8967	26.1217	26.1239	25.6947	25.9824	25.9436	25.72	25.6544	25.9154	25.9449
O95551	O95551	Tyrosyl-DNA phosphodiesterase 2	TDP2	40.929	0.0011606	5.7153	NaN	NaN	NaN	NaN	NaN	NaN	NaN	NaN	NaN	NaN	NaN	NaN	NaN	NaN	NaN	NaN	NaN	NaN	NaN	NaN	NaN	NaN	NaN	NaN	NaN	NaN	NaN	NaN	NaN	NaN	NaN	NaN	NaN	NaN	NaN	NaN	NaN	NaN	24.7411	NaN	23.9928	24.0139	23.9187
O95674;Q92903	O95674	Phosphatidate cytidylyltransferase 2	CDS2	51.417	0	190.68	24.9932	26.0575	26.9181	26.8868	27.405	26.8037	27.8758	27.2689	26.415	26.8442	27.2601	27.9526	26.6312	25.7098	26.2195	27.5548	27.0526	27.1794	23.7822	24.7147	24.2663	25.8355	25.6266	25.9432	NaN	NaN	26.2267	24.8887	25.6339	NaN	26.5038	26.72	26.8548	26.652	25.8163	26.6036	NaN	26.5611	NaN	NaN	NaN	NaN	24.5931
O95857	O95857	Tetraspanin-13	TSPAN13	22.147	0.00032274	14.937	27.3943	27.7688	26.9912	26.1035	27.3031	26.025	27.8142	27.372	26.9599	NaN	NaN	NaN	26.7116	25.7608	26.4718	25.6958	NaN	25.8862	26.7064	26.6161	26.7218	26.1325	26.1544	NaN	NaN	NaN	NaN	NaN	25.54	NaN	NaN	NaN	NaN	27.097	27.615	26.968	NaN	NaN	NaN	NaN	NaN	NaN	NaN
P00167	P00167	Cytochrome b5	CYB5A	15.33	0	138.24	27.9967	28.019	28.2028	28.6048	28.7134	28.8894	28.6075	28.4921	28.7625	28.906	29.2571	29.502	28.1841	28.2189	28.5919	29.6506	29.3283	29.2403	26.7007	26.8603	26.8953	29.0356	28.5524	29.0724	29.2812	29.1991	29.5648	28.5533	28.4366	28.0175	29.2958	29.4558	29.5169	28.2834	27.6514	28.3068	27.8368	28.2573	27.9357	27.8366	27.7401	28.1515	27.8073
P03905	P03905	NADH-ubiquinone oxidoreductase chain 4	MT-ND4	51.58	0.00018556	38.999	NaN	25.7537	26.6473	26.415	26.6352	25.176	27.4456	26.1654	25.5424	25.0675	26.3715	26.8417	26.4741	26.4622	26.0231	25.4749	25.0774	25.0752	25.3989	25.8178	24.6505	25.3166	25.1556	25.7938	NaN	NaN	26.1958	24.9064	25.9119	NaN	26.2892	26.4412	26.4465	25.9915	25.7346	26.1642	NaN	NaN	NaN	NaN	NaN	NaN	NaN
P05412	P05412	Transcription factor AP-1	JUN	35.675	0	169.3	25.4421	NaN	25.4423	25.7025	25.4244	25.5425	25.2742	25.2026	NaN	24.7595	24.765	24.6161	24.9986	25.4238	25.3422	25.4515	25.2974	NaN	24.5015	25.1215	25.127	25.6945	25.334	25.4777	25.7651	26.4562	26.1186	25.2363	25.2499	25.6834	25.7658	25.6014	25.8199	25.493	25.6419	25.5118	NaN	NaN	NaN	NaN	NaN	NaN	NaN
P06681	P06681	Complement C2;Complement C2b fragment;Complement C2a fragment	C2	83.267	0.00031051	11.193	NaN	NaN	NaN	NaN	NaN	NaN	NaN	NaN	NaN	23.6582	24.0116	23.7266	NaN	NaN	NaN	24.603	24.7765	24.2935	NaN	NaN	NaN	NaN	NaN	NaN	NaN	NaN	NaN	NaN	NaN	NaN	24.3881	NaN	NaN	NaN	NaN	NaN	NaN	NaN	NaN	NaN	NaN	NaN	NaN
P07108	P07108	Acyl-CoA-binding protein	DBI	10.044	0	323.31	29.2018	28.8585	28.919	28.7263	28.6923	28.0252	28.5852	28.8559	28.9954	28.8314	29.0057	27.869	29.7759	30.0704	30.1396	29.0428	29.4812	29.4197	30.7816	30.6227	30.4649	30.5667	30.4691	30.1959	30.0231	29.9279	29.6832	30.8981	30.2303	30.8463	29.8029	29.6557	29.7175	30.5924	30.996	30.8336	28.5306	27.8868	27.7782	28.5203	27.7898	27.6318	29.3219
P08047	P08047	Transcription factor Sp1	SP1	80.692	0	175.72	25.3506	25.2582	25.5643	25.5111	25.5698	25.8775	25.6393	25.5518	25.4392	25.7805	25.5296	25.6055	25.0166	24.8682	25.1971	25.2029	25.0333	25.6357	24.8291	24.7468	25.1449	25.7676	25.4761	25.8814	25.9571	25.9347	NaN	25.8824	25.8271	NaN	26.0441	26.0796	26.0324	25.5541	25.8914	25.6038	25.9087	26.204	24.8234	NaN	NaN	NaN	25.5136
P09038	P09038	Fibroblast growth factor 2	FGF2	30.77	0.00016869	21.144	25.6585	25.5628	24.9226	26.2169	26.3948	26.5631	25.6273	25.4324	25.5297	26.507	27.353	26.8003	25.6039	25.1879	25.5166	27.1612	26.8757	27.2401	26.065	26.0308	26.2698	NaN	NaN	NaN	NaN	NaN	NaN	NaN	NaN	NaN	NaN	25.2884	24.7952	NaN	NaN	NaN	26.5285	NaN	25.8355	26.5366	26.4903	26.483	25.7885
P09132	P09132	Signal recognition particle 19 kDa protein	SRP19	16.156	0	323.31	26.2742	26.2296	26.4458	25.9578	26.5905	26.4872	26.6761	26.6113	NaN	26.7827	26.3977	27.0165	26.7659	26.4429	26.4574	26.2707	26.2721	26.3268	27.0744	27.2809	27.1969	26.6583	26.627	26.4667	26.1387	26.3536	26.105	26.9519	26.9028	26.975	26.922	26.663	26.6298	27.5313	27.6536	27.6193	27.2427	28.3375	28.0507	28.3298	28.328	28.4155	27.8987
P09603	P09603	Macrophage colony-stimulating factor 1;Processed macrophage colony-stimulating factor 1	CSF1	60.179	0	42.272	NaN	NaN	NaN	25.0503	NaN	25.0387	NaN	NaN	NaN	24.6549	24.8986	24.9628	NaN	NaN	NaN	25.299	24.4148	25.1234	NaN	NaN	NaN	NaN	NaN	NaN	25.1417	NaN	NaN	NaN	NaN	NaN	25.5503	25.4639	25.5547	NaN	NaN	NaN	NaN	NaN	NaN	NaN	NaN	NaN	NaN
Q71UI9;P0C0S5	Q71UI9;P0C0S5	Histone H2A.V;Histone H2A.Z	H2AFV;H2AFZ	13.509	0	269.25	30.8041	29.5968	29.3319	30.7451	30.272	30.4986	30.7917	30.4609	30.545	30.4654	30.6801	30.1969	30.517	30.3395	30.8767	30.9512	30.7821	30.4369	30.1938	29.8814	30.1612	30.4867	30.7958	30.4104	30.8159	30.9251	30.9158	30.1583	30.3365	30.1387	30.3317	30.3275	30.4951	30.4349	30.5332	30.8071	30.2225	30.292	29.9376	30.2096	30.0963	30.0748	29.6956
P0DPB6	P0DPB6			15.237	0	288.82	26.31	26.4095	25.9458	26.2034	25.8504	26.2233	25.9291	26.0813	26.2618	25.859	25.9901	25.4109	26.1061	26.3962	26.3073	26.3373	26.2344	26.0342	26.0161	26.1364	26.2535	26.6859	26.4444	26.723	26.6874	26.4791	26.5251	26.4145	26.4236	26.2847	26.2946	26.3603	26.1038	25.7062	25.9	25.6171	27.9418	27.3769	27.5261	27.6503	27.401	27.1715	27.1825
P10109	P10109	Adrenodoxin, mitochondrial	FDX1	19.393	0.00017715	29.428	25.8579	26.0764	26.1561	25.7654	25.3767	25.8659	26.5104	26.2833	25.4994	25.9198	25.5475	26.4929	25.7107	25.3921	25.4058	25.43	25.2654	25.7099	NaN	24.7281	24.4916	25.4154	25.3704	25.653	25.619	25.3892	25.9652	NaN	25.0103	NaN	NaN	25.4067	25.059	26.7596	25.7917	25.9697	NaN	NaN	NaN	25.0093	NaN	NaN	23.8397
P10914	P10914	Interferon regulatory factor 1	IRF1	36.502	0	115.41	NaN	NaN	NaN	24.8913	24.5112	24.7588	NaN	NaN	NaN	24.3088	23.9866	23.448	NaN	NaN	NaN	NaN	23.574	23.5485	NaN	NaN	NaN	NaN	NaN	NaN	NaN	NaN	24.6482	NaN	NaN	NaN	24.8166	NaN	NaN	NaN	NaN	NaN	NaN	NaN	NaN	NaN	NaN	NaN	NaN
P11169;Q8TDB8	P11169;Q8TDB8	Solute carrier family 2, facilitated glucose transporter member 3;Solute carrier family 2, facilitated glucose transporter member 14	SLC2A3;SLC2A14	53.924	0	166.32	NaN	NaN	NaN	NaN	NaN	NaN	NaN	NaN	NaN	NaN	NaN	NaN	NaN	NaN	NaN	NaN	NaN	NaN	NaN	NaN	NaN	24.8349	NaN	NaN	24.9789	25.395	26.3083	NaN	NaN	NaN	25.6046	25.9593	26.4076	24.8374	24.7978	NaN	NaN	NaN	25.4116	25.468	25.4424	NaN	NaN
P13473	P13473	Lysosome-associated membrane glycoprotein 2	LAMP2	44.96	0	212.86	29.5835	30.0779	29.9254	29.7113	30.2827	29.9749	30.2385	30.3257	29.9609	29.4425	30.0967	30.1386	30.0977	29.8176	30.2136	29.9414	29.9743	29.2316	30.1236	29.4237	29.4503	29.7229	30.0364	29.9521	29.5336	29.4566	29.789	29.6926	29.6203	29.6606	29.7964	29.8931	29.9489	30.0121	30.0052	29.7838	27.7482	28.0242	28.1646	27.5851	28.306	28.1595	28.3123
P14384	P14384	Carboxypeptidase M	CPM	50.513	0.00018038	32.698	NaN	NaN	NaN	NaN	NaN	NaN	NaN	NaN	NaN	NaN	NaN	NaN	NaN	NaN	NaN	NaN	NaN	NaN	NaN	NaN	NaN	NaN	NaN	NaN	NaN	NaN	NaN	NaN	NaN	NaN	NaN	NaN	25.307	25.8561	NaN	25.904	NaN	NaN	NaN	NaN	NaN	24.1981	24.3194
P15407	P15407	Fos-related antigen 1	FOSL1	29.413	0	47.995	NaN	NaN	NaN	25.4275	24.0773	24.1917	NaN	NaN	24.6861	NaN	NaN	NaN	NaN	NaN	NaN	NaN	NaN	NaN	NaN	NaN	NaN	26.0684	26.1859	25.9914	26.9755	27.0246	26.7389	25.5667	25.7439	25.7579	26.9871	26.7266	26.8392	24.9183	25.298	24.7495	NaN	NaN	24.5391	25.1422	25.1425	23.8734	24.3135
P16455	P16455	Methylated-DNA--protein-cysteine methyltransferase	MGMT	21.646	0.00018657	39.875	NaN	NaN	NaN	NaN	NaN	NaN	NaN	NaN	NaN	NaN	NaN	NaN	NaN	NaN	NaN	NaN	NaN	NaN	NaN	NaN	NaN	NaN	NaN	NaN	NaN	NaN	NaN	NaN	NaN	NaN	NaN	NaN	NaN	NaN	NaN	NaN	NaN	NaN	24.5426	NaN	24.5675	24.3017	24.7766
P17026	P17026	Zinc finger protein 22	ZNF22	25.915	0.00059746	7.8049	NaN	NaN	NaN	NaN	NaN	26.6288	NaN	NaN	NaN	NaN	25.694	25.9411	NaN	NaN	NaN	25.7381	NaN	26.6901	25.0671	NaN	NaN	NaN	NaN	NaN	NaN	NaN	NaN	NaN	NaN	NaN	NaN	NaN	NaN	NaN	NaN	NaN	NaN	NaN	NaN	NaN	NaN	NaN	NaN
P17152	P17152	Transmembrane protein 11, mitochondrial	TMEM11	21.541	0	48.656	26.4864	26.8286	26.5672	26.8534	26.5153	26.5379	26.3749	26.682	26.5084	26.7187	26.5231	26.2014	26.3909	26.2163	26.3633	26.8769	26.543	26.7509	25.1588	25.0646	25.2594	26.8162	26.4393	26.6321	26.7226	26.8009	26.9297	26.2952	26.1087	26.2947	26.5073	26.4019	26.3909	25.6713	25.2253	25.2132	27.3422	27.1209	27.0623	27.2006	27.3263	27.5336	27.2046
P17275	P17275	Transcription factor jun-B	JUNB	35.879	0	119.08	25.2581	25.2565	25.1781	25.3162	25.4743	25.4897	24.49	25.0205	24.7616	24.6167	24.8527	24.4604	25.3682	25.7009	25.2779	24.6019	24.8427	24.5722	24.6491	24.6152	24.2839	25.7862	25.7515	26.013	25.7676	25.8425	25.5765	25.5612	25.5025	25.8054	25.8734	25.7245	25.5398	25.119	25.4259	25.2172	23.8107	NaN	25.1366	24.7791	25.2935	25.496	24.8861
P18077	P18077	60S ribosomal protein L35a	RPL35A	12.538	0	47.351	30.6428	30.4956	30.3182	30.5358	30.9114	30.9908	30.5205	30.6403	30.5596	30.5533	30.5592	30.5779	30.3065	30.3475	30.4229	30.5377	30.6136	30.6949	30.5443	30.8952	30.9934	30.7638	30.9081	30.7375	30.5781	30.6715	30.6677	31.0003	30.7231	30.8562	30.5674	30.4672	30.3829	30.692	30.5947	30.4663	31.1603	30.9796	30.9165	31.2136	31.5094	31.5627	30.7694
P19883	P19883	Follistatin	FST	38.007	0	62.664	NaN	NaN	NaN	NaN	24.5492	24.7766	NaN	NaN	NaN	NaN	NaN	NaN	NaN	NaN	NaN	NaN	NaN	NaN	NaN	NaN	NaN	NaN	NaN	NaN	NaN	NaN	NaN	NaN	NaN	NaN	NaN	NaN	NaN	NaN	NaN	NaN	24.4528	24.6601	24.7717	24.2107	NaN	24.802	23.9559
P20248;P78396	P20248	Cyclin-A2	CCNA2	48.55	0	61.981	NaN	NaN	NaN	NaN	NaN	NaN	NaN	NaN	NaN	NaN	NaN	NaN	NaN	NaN	NaN	NaN	NaN	NaN	NaN	NaN	NaN	NaN	NaN	NaN	NaN	NaN	NaN	NaN	NaN	NaN	NaN	NaN	NaN	NaN	NaN	NaN	NaN	NaN	NaN	25.76	NaN	NaN	NaN
P22415	P22415	Upstream stimulatory factor 1	USF1	33.538	0	60.189	25	NaN	24.3433	24.7993	24.7789	25.065	24.396	25.0599	25.1158	24.97	24.7869	NaN	24.3691	24.7423	24.5577	25.0692	24.9928	25.2237	24.7955	24.7775	24.7753	24.192	24.28	NaN	NaN	24.9165	NaN	24.3899	24.8587	24.9967	24.79	24.6896	24.7294	24.7133	24.6697	NaN	24.0914	NaN	NaN	NaN	NaN	NaN	NaN
P23443	P23443	Ribosomal protein S6 kinase beta-1	RPS6KB1	59.139	0.00032436	15.528	NaN	NaN	NaN	NaN	NaN	NaN	NaN	25.5764	NaN	25.6429	NaN	NaN	NaN	NaN	NaN	NaN	NaN	NaN	NaN	NaN	NaN	NaN	NaN	NaN	NaN	NaN	NaN	NaN	25.5548	NaN	NaN	NaN	NaN	25.5601	26.2806	25.7609	NaN	NaN	NaN	NaN	NaN	NaN	NaN
P24390	P24390	ER lumen protein-retaining receptor 1	KDELR1	24.542	0	323.31	NaN	27.2025	27.8229	26.8664	27.7554	26.224	27.7077	27.2826	26.3766	26.0284	26.9972	26.9163	27.4371	27.0572	27.5932	26.6071	26.446	26.17	26.4374	26.0409	NaN	27.2712	27.4714	27.6205	26.6239	26.5292	27.7055	27.2364	27.5564	NaN	27.4979	27.5508	28.2997	28.7188	28.437	28.7899	NaN	NaN	NaN	NaN	NaN	NaN	NaN
P29373	P29373	Cellular retinoic acid-binding protein 2	CRABP2	15.693	0	58.03	NaN	NaN	NaN	NaN	NaN	NaN	25.0653	25.0524	25.582	NaN	NaN	NaN	25.5069	25.2889	25.5376	NaN	NaN	NaN	25.7102	26.0924	25.7527	NaN	NaN	NaN	NaN	NaN	NaN	NaN	NaN	NaN	NaN	NaN	NaN	NaN	NaN	NaN	NaN	NaN	NaN	NaN	NaN	NaN	NaN
P29558	P29558	RNA-binding motif, single-stranded-interacting protein 1	RBMS1	44.505	0	176.9	26.5285	26.8008	26.3046	27.1359	27.1872	27.3738	25.4781	26.0189	26.2109	25.9472	26.4179	26.1126	26.6162	26.5254	26.4531	NaN	26.3769	26.4011	26.7792	26.8021	27.2752	26.9636	26.8608	26.5746	26.7892	27.0247	26.8055	26.7398	26.6517	26.652	26.4397	26.4748	26.5066	26.7169	26.8069	26.8553	26.537	25.8587	25.5951	26.6415	26.5645	26.6761	26.515
P30049	P30049	ATP synthase subunit delta, mitochondrial	ATP5D	17.49	0	305.5	28.8558	29.4675	29.6717	29.5712	29.4187	29.343	29.5988	29.3723	29.1811	29.4384	29.4598	29.9173	29.5876	29.2867	28.8562	29.6699	29.6287	29.5662	27.9012	28.0322	27.4277	29.7741	29.5066	30.0104	30.334	29.9539	30.5059	28.8396	29.6426	28.2542	30.027	30.0499	30.3417	29.8377	29.5021	29.9201	28.4703	29.4448	28.8853	29.0321	29.0995	28.8344	29.3027
P32121	P32121	Beta-arrestin-2	ARRB2	46.105	0.00031611	12.834	NaN	NaN	NaN	NaN	NaN	NaN	24.1758	24.1273	24.3743	24.4473	24.5546	24.8675	24.8974	24.6313	24.4572	24.5553	24.8893	24.7244	NaN	23.9591	24.1126	NaN	NaN	NaN	NaN	NaN	NaN	NaN	NaN	NaN	NaN	NaN	NaN	NaN	NaN	NaN	25.1512	NaN	25.6804	24.9634	24.8679	25.0744	24.9319
P35754	P35754	Glutaredoxin-1	GLRX	11.776	0	323.31	26.8235	26.3925	26.241	26.457	26.5453	26.4686	26.6875	27.0505	27.1777	27.5916	26.9094	27.2414	27.0144	27.3253	27.1829	27.068	27.2013	26.721	28.1311	28.0623	28.0886	26.1898	26.292	26.4309	25.8226	NaN	25.7511	26.8113	26.6819	26.9919	NaN	NaN	25.5354	27.1752	27.508	27.1261	27.6711	27.4299	27.9632	27.9909	27.9517	27.6829	28.1841
P41208;Q12798	P41208	Centrin-2	CETN2	19.738	0	133.71	26.013	NaN	25.4163	NaN	NaN	25.4911	25.6212	25.6479	25.65	25.8035	25.1234	25.8201	25.3441	25.5443	25.5945	25.0462	24.9623	25.8175	25.5535	25.7919	26.3217	25.3214	25.7746	25.3988	NaN	NaN	NaN	25.5561	25.1569	NaN	NaN	NaN	NaN	25.3888	26.4415	26.1245	NaN	26.8989	26.3585	26.0245	26.1432	25.7355	26.5521
P42338	P42338	Phosphatidylinositol 4,5-bisphosphate 3-kinase catalytic subunit beta isoform	PIK3CB	122.76	0.00030802	10.308	NaN	NaN	NaN	NaN	NaN	NaN	24.6253	24.6741	24.4668	NaN	25.1958	NaN	24.6047	24.6785	NaN	NaN	NaN	NaN	26.05	25.0611	25.2642	NaN	NaN	NaN	NaN	NaN	NaN	NaN	NaN	NaN	NaN	NaN	NaN	NaN	NaN	NaN	NaN	NaN	NaN	NaN	NaN	NaN	NaN
P42677	P42677	40S ribosomal protein S27	RPS27	9.461	0.00018501	38.179	29.6227	28.8241	28.9305	28.42	28.8443	28.7286	28.9752	28.7801	28.7965	28.6358	28.6108	28.5862	28.7167	28.5168	28.2427	28.5021	28.3928	28.4777	28.9761	28.776	29.0627	29.5042	29.6914	29.357	29.2987	29.4429	29.2779	29.4177	29.4146	29.4736	28.823	28.7932	28.9596	29.2362	29.4916	29.135	29.4696	29.249	29.127	29.0291	29.3423	29.4009	28.9686
P43250	P43250	G protein-coupled receptor kinase 6	GRK6	65.99	0.00017132	23.684	NaN	NaN	NaN	NaN	NaN	NaN	24.1275	24.16	23.7151	NaN	NaN	NaN	NaN	23.5754	NaN	23.2961	NaN	NaN	23.6249	NaN	NaN	NaN	NaN	NaN	NaN	NaN	NaN	NaN	NaN	NaN	NaN	NaN	NaN	NaN	NaN	NaN	NaN	NaN	NaN	NaN	NaN	NaN	NaN
P43307	P43307	Translocon-associated protein subunit alpha	SSR1	32.235	0	323.31	26.4313	27.582	28.634	28.0925	28.4179	27.6726	29.0653	28.423	27.6898	27.5486	27.9939	29.0131	28.081	27.3015	27.7254	28.0615	27.5857	27.156	25.6109	26.523	24.9811	28.5494	28.3588	28.812	27.9401	27.2341	28.8209	27.5372	28.1863	25.5977	28.6888	29.2371	29.2408	29.9757	29.4492	30.0984	26.9307	28.4504	26.2268	NaN	23.8476	26.5772	26.3075
P46776	P46776	60S ribosomal protein L27a	RPL27A	16.561	0	92.979	31.2538	31.0259	30.8595	30.8725	31.2841	30.9356	30.8296	30.8707	31.077	31.0102	30.9779	30.8139	31.1077	31.0417	31.1845	30.8281	30.9922	30.7571	31.0285	31.2909	31.3044	31.0142	31.1006	30.9468	31.1576	31.464	30.9482	31.1107	31.1358	31.3457	30.9029	30.8545	30.7749	30.9925	31.2604	31.0217	31.6463	31.2891	31.6732	31.848	31.7692	31.761	31.3148
P49006	P49006	MARCKS-related protein	MARCKSL1	19.529	0	323.31	28.3554	27.9777	28.1988	28.618	28.6877	28.8081	28.6842	28.4689	28.6531	28.6082	28.6853	29.0948	28.7496	28.6327	29.0383	29.0252	28.9113	28.7323	29.052	29.1235	29.3566	27.8309	27.5713	27.9978	27.8022	27.9041	27.9722	27.9357	28.0277	28.1103	27.95	27.9753	28.1216	28.1185	28.6477	28.1208	28.1706	28.0821	28.3016	28.2893	28.1772	28.0855	27.8301
P49407	P49407	Beta-arrestin-1	ARRB1	47.065	0.00016943	21.693	NaN	NaN	NaN	NaN	NaN	NaN	NaN	NaN	NaN	NaN	NaN	NaN	NaN	NaN	NaN	NaN	NaN	NaN	NaN	NaN	NaN	25.0694	25.2306	NaN	NaN	NaN	NaN	25.5821	24.5094	NaN	NaN	NaN	NaN	25.167	25.186	NaN	NaN	NaN	NaN	NaN	NaN	23.9788	NaN
P49427	P49427	Ubiquitin-conjugating enzyme E2 R1	CDC34	26.736	0.00016458	17.556	NaN	NaN	NaN	NaN	NaN	NaN	23.6594	23.7374	23.5805	NaN	NaN	23.4534	NaN	23.1653	NaN	NaN	NaN	NaN	24.2694	24.3138	24.4294	24.7388	24.536	NaN	NaN	NaN	NaN	NaN	NaN	NaN	NaN	NaN	NaN	NaN	24.0239	NaN	24.7122	NaN	NaN	NaN	NaN	NaN	NaN
P49441	P49441	Inositol polyphosphate 1-phosphatase	INPP1	43.998	0	73.745	NaN	NaN	NaN	NaN	NaN	NaN	NaN	24.7674	24.8098	24.7969	25.4858	25.8839	24.6292	24.8464	24.5873	25.1281	24.7764	NaN	25.5552	25.5403	25.6034	24.7806	24.4606	NaN	NaN	NaN	NaN	24.6428	24.773	NaN	NaN	NaN	24.2531	25.8797	25.3807	25.6186	26.3163	26.2942	26.5796	26.4586	26.5054	26.15	26.7154
P49796	P49796	Regulator of G-protein signaling 3	RGS3	132.33	0.0079035	2.29	NaN	NaN	NaN	NaN	NaN	NaN	NaN	25.4488	24.8459	NaN	NaN	NaN	25.0528	25.144	25.3324	NaN	25.2345	NaN	25.4204	NaN	NaN	NaN	NaN	NaN	NaN	NaN	NaN	NaN	NaN	NaN	NaN	NaN	NaN	NaN	NaN	NaN	NaN	NaN	NaN	NaN	NaN	NaN	NaN
P49914	P49914	5-formyltetrahydrofolate cyclo-ligase	MTHFS	23.255	0	48.982	NaN	NaN	NaN	NaN	NaN	NaN	25.4266	NaN	26.2247	NaN	25.6834	NaN	26.1783	26.2867	25.7961	NaN	NaN	NaN	26.0214	26.3836	26.528	NaN	NaN	NaN	NaN	27.8198	27.8908	NaN	NaN	NaN	NaN	NaN	NaN	NaN	NaN	NaN	NaN	NaN	NaN	NaN	NaN	NaN	NaN
P52298	P52298	Nuclear cap-binding protein subunit 2	NCBP2	18.001	0	50.11	26.993	27.1215	26.954	26.8655	26.8994	26.821	26.4476	26.8435	26.9817	26.7125	26.6782	26.2562	26.565	26.826	27.0178	26.5136	26.7038	26.7618	26.6922	26.8022	26.8584	26.9337	27.1498	27.014	26.8448	27.1969	26.734	27.285	27.2742	27.5701	27.0218	26.9917	26.8767	26.2136	26.2252	26.3166	26.9598	26.8299	27.1	27.5897	27.2884	27.2895	27.3373
P52926	P52926	High mobility group protein HMGI-C	HMGA2	11.832	0	202.16	NaN	NaN	NaN	NaN	NaN	NaN	NaN	NaN	NaN	NaN	NaN	NaN	NaN	NaN	NaN	NaN	NaN	NaN	NaN	NaN	NaN	NaN	24.7493	NaN	24.634	24.9371	25.1199	24.8244	24.6431	24.7658	25.6878	25.388	25.9452	26.0125	26.0845	26.113	25.4596	25.7723	25.363	25.8046	25.7385	26.21	24.058
P53667	P53667	LIM domain kinase 1	LIMK1	72.584	0.00031432	12.345	NaN	NaN	NaN	NaN	NaN	NaN	23.6778	NaN	NaN	23.8542	23.7665	NaN	23.7862	23.8236	23.5121	23.5188	NaN	23.7546	24.7744	24.6697	24.5949	NaN	NaN	NaN	NaN	NaN	NaN	NaN	NaN	NaN	NaN	NaN	NaN	NaN	NaN	NaN	NaN	NaN	NaN	NaN	NaN	NaN	NaN
P55822	P55822	SH3 domain-binding glutamic acid-rich protein	SH3BGR	26.085	0	113.27	NaN	NaN	NaN	NaN	NaN	NaN	NaN	NaN	NaN	NaN	NaN	NaN	NaN	NaN	NaN	NaN	NaN	NaN	NaN	NaN	NaN	NaN	NaN	NaN	NaN	NaN	NaN	NaN	NaN	NaN	NaN	24.838	NaN	24.8466	25.5518	24.6632	NaN	NaN	NaN	NaN	NaN	NaN	NaN
P57076	P57076	UPF0769 protein C21orf59	C21orf59	33.224	0	56.33	NaN	NaN	NaN	NaN	NaN	NaN	NaN	NaN	24.4757	NaN	24.3903	NaN	NaN	NaN	24.7396	NaN	NaN	NaN	NaN	NaN	25.2565	24.721	24.5371	24.2931	NaN	NaN	NaN	25.1782	24.946	25.3347	NaN	NaN	NaN	25.2297	25.2732	NaN	NaN	NaN	NaN	NaN	NaN	NaN	NaN
P63272	P63272	Transcription elongation factor SPT4	SUPT4H1	13.193	0.00032232	14.745	25.4435	25.7516	25.2349	24.9094	NaN	NaN	24.7525	NaN	25.3135	25.6459	25.0195	NaN	25.179	25.1907	NaN	24.9252	NaN	NaN	NaN	25.4291	25.6897	25.2244	NaN	NaN	NaN	NaN	NaN	25.5115	25.3238	NaN	NaN	NaN	NaN	25.5019	26.137	25.3685	NaN	NaN	NaN	NaN	NaN	26.0317	25.4169
P82664	P82664	28S ribosomal protein S10, mitochondrial	MRPS10	22.999	0	60.429	25.2299	25.22	25.5779	25.5068	24.4519	24.9933	25.9212	25.3497	25.4039	25.2448	25.39	25.3011	25.3933	24.954	24.8302	25.4806	25.308	25.5712	NaN	24.4814	23.0112	25.0076	25.2295	25.559	25.922	25.7404	26.3971	24.2635	24.8893	NaN	25.6805	25.5422	26.3485	25.2517	25.0365	25.307	25.3886	25.2871	NaN	25.1142	NaN	25.2137	25.3474
P82909	P82909	28S ribosomal protein S36, mitochondrial	MRPS36	11.466	0	178.64	27.241	27.2287	28.0047	27.8158	27.5805	27.6713	28.1709	27.5185	27.1921	27.4237	27.8479	28.2758	27.3705	26.7769	26.6824	28.1165	27.743	27.8658	25.539	25.9621	25.7682	27.7051	27.2656	27.8719	28.991	28.5792	28.7442	26.4626	26.9964	26.2313	28.7281	28.8482	28.6001	27.8218	27.0055	27.527	26.5075	27.3649	26.6501	26.6139	26.8179	26.774	26.9518
Q02318	Q02318	Sterol 26-hydroxylase, mitochondrial	CYP27A1	60.234	0.00017123	23.54	NaN	NaN	24.4092	NaN	23.9489	NaN	NaN	NaN	NaN	NaN	NaN	NaN	NaN	NaN	NaN	24.2326	NaN	NaN	NaN	NaN	NaN	23.637	NaN	NaN	NaN	NaN	NaN	NaN	23.8981	NaN	NaN	NaN	NaN	25.0897	23.8489	25.3963	NaN	NaN	NaN	NaN	NaN	NaN	NaN
Q02539	Q02539	Histone H1.1	HIST1H1A	21.842	0.00017103	23.328	24.6942	NaN	24.2274	25.1158	24.327	25.9184	25.7931	24.5297	23.7256	24.9701	24.3782	24.1225	NaN	NaN	24.2513	24.6047	24.1074	NaN	NaN	NaN	NaN	24.3395	NaN	NaN	NaN	24.7816	25.5607	NaN	NaN	NaN	NaN	NaN	NaN	NaN	NaN	NaN	NaN	NaN	NaN	NaN	NaN	NaN	NaN
Q12894	Q12894	Interferon-related developmental regulator 2	IFRD2	54.813	0.00018119	33.888	NaN	NaN	NaN	NaN	NaN	NaN	NaN	NaN	NaN	NaN	NaN	NaN	NaN	NaN	NaN	NaN	NaN	NaN	NaN	NaN	NaN	23.6966	NaN	NaN	NaN	NaN	NaN	NaN	NaN	NaN	NaN	NaN	NaN	NaN	23.4969	24.0588	NaN	NaN	24.0633	24.06	24.7481	24.8598	24.5371
Q12962	Q12962	Transcription initiation factor TFIID subunit 10	TAF10	21.711	0	323.31	25.915	25.7828	25.9405	25.8656	25.4069	25.5664	25.3168	25.4262	25.7503	25.4498	25.3927	25.439	25.2497	25.8043	24.9782	25.8736	25.3644	25.1737	26.0202	26.0943	26.4937	25.3571	25.8406	NaN	NaN	25.7726	NaN	25.9797	25.3599	26.2125	25.8046	25.4815	NaN	25.1489	25.2528	25.1387	26.4854	25.9115	26.0849	25.9194	26.2362	NaN	26.1837
Q13490	Q13490	Baculoviral IAP repeat-containing protein 2	BIRC2	69.899	0.00016656	19.07	NaN	NaN	NaN	NaN	NaN	NaN	NaN	NaN	NaN	NaN	NaN	NaN	NaN	24.1864	NaN	NaN	NaN	NaN	24.3717	24.1864	23.9495	24.276	24.4018	NaN	NaN	NaN	NaN	24.0432	24.4047	24.4972	NaN	NaN	NaN	NaN	NaN	NaN	NaN	NaN	NaN	NaN	NaN	NaN	NaN
Q13503	Q13503	Mediator of RNA polymerase II transcription subunit 21	MED21	15.564	0	184.12	25.5919	25.5252	25.1279	25.1039	25.0014	25.0889	24.5885	25.1704	25.1897	24.844	24.6707	24.3221	24.6322	25.0611	24.7143	24.8916	24.6225	NaN	24.7548	24.8282	24.7406	25.7009	25.5066	25.4956	NaN	25.5861	25.2582	25.4048	25.2568	25.2682	24.9345	24.6431	25.1421	25.0304	25.1423	25.2565	25.5952	25.2572	25.538	25.239	24.337	25.0056	25.5367
Q13541	Q13541	Eukaryotic translation initiation factor 4E-binding protein 1	EIF4EBP1	12.58	0	125.71	26.4218	26.2097	26.0457	25.9025	26.1795	26.126	26.4394	26.6005	26.5645	26.8399	26.7322	26.58	26.6192	26.8251	26.7217	26.4287	26.8585	26.7452	27.8224	27.9035	27.9449	27.4793	27.382	27.3258	27.1004	27.2053	26.9409	27.6706	27.3752	27.7203	27.7946	27.5941	27.45	28.2406	28.4417	28.083	27.8219	27.4211	27.7874	27.8448	27.7512	27.584	27.8734
Q13950	Q13950	Runt-related transcription factor 2	RUNX2	56.647	0.00018335	35.871	25.4799	25.7281	25.3521	25.0669	25.1488	25.1196	25.0026	25.1021	25.2866	24.9264	24.8163	24.8447	25.1827	25.3967	25.1896	24.6095	24.8031	24.7106	25.0878	24.5761	25.0387	25.7776	26.0362	25.9346	25.2856	25.1163	NaN	26.4895	26.5732	26.6596	25.712	25.75	25.5079	26.8799	26.9325	26.7275	25.6026	25.665	25.1485	25.2849	25.4027	25.5144	25.4073
Q14011	Q14011	Cold-inducible RNA-binding protein	CIRBP	18.648	0	323.31	28.2611	28.4661	28.4142	28.1676	28.4768	28.1877	27.8686	27.9795	28.1777	27.893	28.3535	28.1424	28.4523	28.3837	28.7401	28.2444	28.3899	28.2969	28.5223	28.6455	28.5375	28.4124	28.5397	28.5206	28.6419	28.8274	28.5447	28.9111	28.9698	28.9109	29.0272	28.952	28.7193	28.513	29.2386	28.7247	28.0813	28.2097	28.4656	28.7712	28.2927	28.9464	28.1271
Q14061	Q14061	Cytochrome c oxidase copper chaperone	COX17	6.9151	0	315.44	29.5425	29.2682	29.455	29.767	29.5657	29.9642	29.3838	29.3499	29.6355	29.4766	29.5005	29.6548	29.4393	29.3247	29.3089	29.7264	29.7357	29.6641	29.2918	29.3116	29.3391	29.5829	29.2517	29.3824	28.3997	28.4404	28.2649	29.1143	29.0685	29.0292	28.9283	28.8388	28.4564	28.6523	28.3537	28.5464	28.2931	28.17	28.2884	27.9385	27.9317	28.1713	28.2861
Q14186	Q14186	Transcription factor Dp-1	TFDP1	45.07	0.0011584	5.5911	NaN	NaN	NaN	NaN	NaN	NaN	NaN	NaN	NaN	NaN	NaN	NaN	NaN	NaN	NaN	NaN	NaN	NaN	NaN	NaN	NaN	NaN	NaN	NaN	NaN	NaN	NaN	NaN	NaN	NaN	NaN	NaN	NaN	NaN	NaN	NaN	NaN	NaN	NaN	NaN	NaN	NaN	NaN
Q15113	Q15113	Procollagen C-endopeptidase enhancer 1	PCOLCE	47.972	0.00030372	9.212	NaN	NaN	NaN	NaN	NaN	NaN	NaN	NaN	NaN	NaN	NaN	NaN	NaN	NaN	NaN	NaN	NaN	NaN	NaN	NaN	NaN	NaN	NaN	NaN	NaN	NaN	NaN	NaN	NaN	NaN	NaN	NaN	NaN	NaN	NaN	NaN	NaN	NaN	NaN	NaN	NaN	NaN	NaN
Q15434	Q15434	RNA-binding motif, single-stranded-interacting protein 2	RBMS2	43.958	0.0001794	31.679	26.411	NaN	NaN	26.7685	26.3507	26.5482	26.0702	25.9421	26.4501	26.6313	26.5876	26.6433	26.9289	26.6786	26.6995	26.2825	26.7589	26.2837	26.2799	26.0286	26.5731	NaN	NaN	NaN	NaN	NaN	NaN	NaN	NaN	NaN	NaN	NaN	NaN	NaN	NaN	NaN	NaN	NaN	NaN	NaN	NaN	27.1402	26.477
Q15528	Q15528	Mediator of RNA polymerase II transcription subunit 22	MED22	22.22	0.00017197	24.37	25.3836	25.4441	25.0343	25.2618	24.5498	24.9852	25.0353	25.0538	24.956	24.86	25.1726	24.5681	25.0461	25.2626	25.1393	25.2911	25.3371	25.0569	24.9586	25.044	24.747	25.3598	25.3102	25.4155	25.5832	25.4697	25.3811	25.498	25.1198	25.5266	25.3486	25.1704	25.4616	24.8455	NaN	24.6693	25.6949	25.3028	25.512	22.7778	NaN	NaN	25.0489
Q15629	Q15629	Translocating chain-associated membrane protein 1	TRAM1	43.071	0	121.76	27.1797	28.0524	28.5046	28.382	28.6406	27.5366	28.6675	28.2332	27.6605	26.917	28.8949	28.3177	28.1506	27.916	28.3919	28.8025	28.5376	27.9459	25.5545	26.5498	25.7409	27.8872	27.7667	28.293	27.7549	26.97	28.8511	27.5736	27.4186	NaN	28.7839	28.759	28.953	28.827	28.0447	28.8728	NaN	27.1794	NaN	NaN	NaN	NaN	25.0341
Q15714	Q15714	TSC22 domain family protein 1	TSC22D1	109.68	0.00017677	29.076	25.443	NaN	24.5446	24.8543	24.9928	25.0582	25.2298	25.2955	25.5352	25.1907	24.8984	25.4743	25.588	25.1391	25.932	25.4298	25.2672	24.9773	24.4457	24.7472	24.8109	25.7329	25.0608	NaN	25.3406	NaN	25.022	25.3366	25.1519	25.9582	NaN	NaN	26.1635	25.9593	25.2946	25.5538	NaN	NaN	NaN	NaN	NaN	NaN	NaN
Q15906	Q15906	Vacuolar protein sorting-associated protein 72 homolog	VPS72	40.594	0.00032457	15.572	24.2258	NaN	23.6177	NaN	24.7604	NaN	NaN	NaN	NaN	NaN	NaN	NaN	NaN	NaN	NaN	NaN	NaN	NaN	NaN	NaN	NaN	24.1863	24.4266	NaN	24.1967	NaN	24.1127	NaN	NaN	NaN	23.9379	23.9586	23.7915	NaN	NaN	NaN	NaN	NaN	NaN	NaN	NaN	NaN	NaN
Q16718	Q16718	NADH dehydrogenase [ubiquinone] 1 alpha subcomplex subunit 5	NDUFA5	13.459	0	323.31	28.1342	28.7171	29.0806	29.1082	28.5848	28.8262	29.4634	28.915	28.5968	28.9447	29.0105	29.3573	28.7392	28.7108	28.3738	29.2024	28.8729	29.0249	27.013	27.5965	26.8434	28.743	28.4713	29.0328	29.174	28.9581	29.4687	27.6424	28.5953	27.2284	29.2002	29.3691	29.305	28.7676	28.0688	28.5436	27.9043	28.6286	28.3331	28.5259	28.7417	28.4938	28.6535
Q16890	Q16890	Tumor protein D53	TPD52L1	22.449	0.00017501	27.664	26.4877	25.9829	26.0878	25.368	25.9842	25.5224	26.4187	26.4974	26.9229	26.294	26.2941	26.0029	27.2658	26.9008	27.3857	26.5362	26.7783	26.3281	27.5023	27.3468	27.3705	NaN	NaN	NaN	NaN	NaN	NaN	NaN	25.5	NaN	NaN	NaN	NaN	24.973	NaN	25.2793	24.4281	NaN	NaN	NaN	NaN	NaN	NaN
Q2KHR3	Q2KHR3	Glutamine and serine-rich protein 1	QSER1	189.97	0.00016949	21.745	NaN	NaN	NaN	NaN	NaN	NaN	NaN	NaN	NaN	NaN	NaN	NaN	NaN	NaN	NaN	NaN	NaN	NaN	NaN	NaN	NaN	24.5164	24.3197	24.756	NaN	NaN	NaN	22.9715	NaN	NaN	NaN	NaN	NaN	NaN	NaN	NaN	NaN	NaN	NaN	NaN	NaN	NaN	NaN
Q3MHD2	Q3MHD2	Protein LSM12 homolog	LSM12	21.701	0	146.83	27.5158	27.6628	27.6337	27.2663	27.5733	27.4213	27.057	27.5827	27.7381	27.2852	27.3375	27.1788	27.2641	27.6647	27.5476	27.3433	27.6834	27.3264	27.8722	28.102	27.8777	27.7952	27.8638	27.7754	27.9936	28.2545	27.6718	27.9542	27.9444	28.222	27.9394	27.9923	27.9846	27.9902	28.1728	27.8066	28.4701	28.0793	28.676	28.4926	28.4775	28.6012	28.2272
Q53ET0	Q53ET0	CREB-regulated transcription coactivator 2	CRTC2	73.301	0.00016722	19.749	NaN	NaN	NaN	NaN	NaN	NaN	NaN	NaN	NaN	NaN	NaN	NaN	NaN	NaN	NaN	NaN	NaN	NaN	NaN	NaN	NaN	NaN	NaN	NaN	NaN	NaN	NaN	NaN	NaN	NaN	NaN	24.1089	NaN	NaN	NaN	NaN	24.9666	NaN	24.1817	25.3482	24.4292	24.3032	23.4429
Q58WW2	Q58WW2	DDB1- and CUL4-associated factor 6	DCAF6	96.291	0.00018355	36.215	NaN	NaN	NaN	NaN	23.2616	NaN	NaN	NaN	NaN	NaN	NaN	NaN	NaN	NaN	NaN	NaN	NaN	NaN	24.1362	24.1047	NaN	NaN	NaN	NaN	NaN	NaN	NaN	24.4225	24.319	24.3386	NaN	NaN	NaN	NaN	NaN	NaN	NaN	NaN	NaN	NaN	NaN	NaN	NaN
Q5EBL8	Q5EBL8	PDZ domain-containing protein 11	PDZD11	16.131	0	78.679	NaN	NaN	NaN	NaN	NaN	NaN	NaN	NaN	NaN	NaN	NaN	NaN	NaN	NaN	NaN	NaN	NaN	NaN	NaN	NaN	NaN	NaN	NaN	NaN	NaN	NaN	NaN	NaN	NaN	NaN	NaN	NaN	NaN	NaN	NaN	NaN	NaN	NaN	NaN	NaN	NaN	NaN	NaN
Q5JPI3	Q5JPI3	Uncharacterized protein C3orf38	C3orf38	37.54	0	56.488	NaN	NaN	NaN	NaN	NaN	23.7882	NaN	23.9358	NaN	24.919	24.1489	NaN	23.9708	NaN	NaN	23.8005	23.9477	NaN	24.6376	24.3173	24.0722	24.1484	NaN	NaN	NaN	24.6855	NaN	24.3865	24.4644	24.3773	NaN	24.1736	24.0939	NaN	NaN	NaN	NaN	NaN	NaN	NaN	NaN	NaN	NaN
Q5T3F8	Q5T3F8	CSC1-like protein 2	TMEM63B	94.957	0.00016611	18.693	27.8408	26.106	29.2346	28.965	29.8895	27.8663	29.2615	28.4516	28.2355	NaN	27.7883	28.5426	27.8917	28.1852	28.7581	29.2604	29.2598	29.1254	27.7137	25.1273	26.0789	NaN	25.0554	NaN	NaN	NaN	NaN	24.568	NaN	NaN	NaN	NaN	NaN	24.8522	26.5891	25.1565	NaN	NaN	NaN	NaN	NaN	NaN	NaN
Q5TEJ8	Q5TEJ8	Protein THEMIS2	THEMIS2	72.048	0.00032263	14.903	NaN	NaN	NaN	NaN	NaN	NaN	NaN	NaN	NaN	NaN	NaN	NaN	NaN	NaN	NaN	NaN	NaN	NaN	NaN	NaN	NaN	NaN	NaN	NaN	NaN	NaN	NaN	NaN	NaN	NaN	NaN	NaN	NaN	NaN	NaN	NaN	24.7984	24.6838	24.9122	24.7281	24.6909	NaN	NaN
Q5TH69	Q5TH69	Brefeldin A-inhibited guanine nucleotide-exchange protein 3	ARFGEF3	240.65	0.00032242	14.787	NaN	NaN	NaN	NaN	NaN	NaN	NaN	NaN	NaN	NaN	NaN	NaN	NaN	NaN	NaN	NaN	NaN	NaN	24.6118	24.8232	24.4132	NaN	NaN	NaN	NaN	NaN	NaN	NaN	NaN	NaN	NaN	NaN	NaN	NaN	NaN	NaN	NaN	NaN	NaN	NaN	NaN	NaN	NaN
Q6MZM0	Q6MZM0	Hephaestin-like protein 1	HEPHL1	131.6	0.00016404	17.136	NaN	NaN	NaN	NaN	NaN	NaN	24.4342	24.1125	23.9426	NaN	NaN	23.7455	25.0029	24.5169	25.0601	NaN	NaN	NaN	24.0433	NaN	NaN	NaN	NaN	NaN	NaN	NaN	NaN	NaN	NaN	NaN	NaN	NaN	NaN	NaN	NaN	NaN	NaN	NaN	NaN	NaN	NaN	NaN	NaN
Q6P1K2	Q6P1K2	Polyamine-modulated factor 1	PMF1	23.339	0	55.778	NaN	NaN	24.401	24.0713	23.6785	23.8924	NaN	NaN	NaN	NaN	NaN	NaN	24.4275	24.6792	NaN	24.047	NaN	NaN	24.4803	24.3994	24.4351	24.2593	24.175	NaN	NaN	NaN	NaN	24.7337	24.0454	NaN	NaN	NaN	NaN	23.9481	24.2081	NaN	NaN	NaN	NaN	NaN	NaN	24.3081	24.1389
Q6P1X6	Q6P1X6	UPF0598 protein C8orf82	C8orf82	23.889	0	83.216	NaN	NaN	NaN	NaN	NaN	NaN	25.5574	NaN	NaN	24.9354	25.1708	24.8618	NaN	24.7722	NaN	25.7869	25.3998	25.5136	NaN	NaN	NaN	NaN	NaN	NaN	25.5907	25.1104	25.5541	24.2892	NaN	NaN	25.2836	NaN	NaN	24.6083	NaN	NaN	NaN	NaN	NaN	NaN	NaN	NaN	NaN
Q6PJF5	Q6PJF5	Inactive rhomboid protein 2	RHBDF2	96.685	0	44.111	NaN	NaN	NaN	NaN	NaN	NaN	NaN	NaN	NaN	NaN	NaN	24.4679	NaN	NaN	NaN	24.5521	24.1211	24.1084	NaN	NaN	NaN	NaN	NaN	NaN	NaN	NaN	NaN	NaN	NaN	NaN	NaN	NaN	NaN	NaN	NaN	NaN	NaN	NaN	NaN	NaN	NaN	NaN	NaN
Q6UX15	Q6UX15	Layilin	LAYN	43.108	0	80.77	25.6042	NaN	NaN	NaN	26.5178	25.9857	26.0513	25.9677	25.5517	25.979	25.9839	26.4434	26.0949	26.1417	26.2859	25.8034	25.555	25.8681	25.225	25.444	25.5454	24.6332	24.7703	NaN	NaN	NaN	NaN	NaN	25.0576	NaN	NaN	NaN	NaN	NaN	NaN	NaN	NaN	NaN	NaN	NaN	NaN	NaN	NaN
Q6V1X1	Q6V1X1	Dipeptidyl peptidase 8	DPP8	103.36	0	72.288	24.812	NaN	NaN	NaN	NaN	NaN	NaN	NaN	NaN	NaN	NaN	NaN	25.016	24.7481	24.8526	24.7179	NaN	NaN	24.9633	25.5235	24.6559	NaN	NaN	NaN	NaN	NaN	NaN	NaN	NaN	NaN	NaN	NaN	NaN	24.6859	NaN	NaN	NaN	NaN	NaN	25.1411	25.4159	NaN	NaN
Q6ZSJ8	Q6ZSJ8	Uncharacterized protein C1orf122	C1orf122	11.471	0.00017718	29.434	26.4728	25.6554	25.3247	25.4042	25.3429	25.8496	24.8246	25.7677	26.4459	26.2961	26.0629	25.6648	26.1071	25.9717	25.863	NaN	25.7513	NaN	27.2918	27.277	27.4174	25.5782	25.7693	NaN	NaN	NaN	NaN	26.1668	25.4855	26.1177	NaN	NaN	NaN	26.2582	26.4135	26.0839	27.3361	27.3127	27.3536	27.0057	26.9351	27.3188	27.0428
Q712K3	Q712K3	Ubiquitin-conjugating enzyme E2 R2	UBE2R2	27.166	0.00032342	15.131	25.8237	25.6911	25.2921	24.3558	24.5438	25.5022	25.4283	25.588	25.6633	25.7101	NaN	NaN	25.7378	25.4513	25.4123	24.2802	NaN	25.1739	26.4992	26.2513	26.6381	25.2556	24.8161	24.8084	NaN	NaN	NaN	25.3397	25.0284	25.2982	NaN	NaN	NaN	25.338	25.0976	25.3236	NaN	NaN	NaN	NaN	NaN	NaN	NaN
Q71RG4	Q71RG4	Transmembrane and ubiquitin-like domain-containing protein 2	TMUB2	33.788	0.00017367	26.188	NaN	NaN	NaN	NaN	NaN	NaN	25.2445	24.8665	NaN	24.7708	24.9253	26.0447	NaN	NaN	24.9178	24.9418	24.6557	24.8212	NaN	NaN	NaN	NaN	NaN	NaN	NaN	NaN	NaN	NaN	NaN	NaN	NaN	NaN	NaN	NaN	NaN	NaN	NaN	NaN	NaN	NaN	NaN	NaN	NaN
Q71UM5	Q71UM5	40S ribosomal protein S27-like	RPS27L	9.4771	0	115.34	30.7671	30.0861	30.1528	30.309	30.3687	30.4039	30.5709	30.3438	30.3603	30.6297	30.823	30.4808	30.3449	30.3094	30.5565	30.7247	30.7718	30.4993	30.3662	30.1095	30.4139	30.2774	30.4287	30.3903	30.4558	30.5538	30.3917	30.6132	30.6196	30.4828	30.5211	30.4908	30.5108	29.966	30.1804	30.2572	29.5568	29.8093	29.9063	30.1085	30.045	30.0439	30.133
Q7Z408	Q7Z408	CUB and sushi domain-containing protein 2	CSMD2	380.03	0.00031216	11.754	NaN	NaN	NaN	NaN	NaN	NaN	NaN	NaN	NaN	NaN	NaN	NaN	NaN	NaN	NaN	NaN	NaN	NaN	24.5317	24.8461	24.7709	NaN	NaN	NaN	NaN	NaN	NaN	NaN	NaN	NaN	NaN	NaN	NaN	NaN	NaN	NaN	NaN	NaN	NaN	NaN	NaN	NaN	NaN
Q86SJ2	Q86SJ2	Amphoterin-induced protein 2	AMIGO2	57.933	0.00031832	13.526	24.5436	NaN	24.4085	24.3017	24.0591	24.2381	24.5943	NaN	NaN	NaN	NaN	24.9373	24.5794	24.3086	24.4481	23.6077	NaN	NaN	23.7477	NaN	NaN	23.536	NaN	NaN	NaN	NaN	23.6013	NaN	NaN	NaN	NaN	NaN	23.9014	24.9053	25.1691	25.0321	NaN	NaN	NaN	NaN	NaN	NaN	NaN
Q86SZ2	Q86SZ2	Trafficking protein particle complex subunit 6B	TRAPPC6B	17.983	0.00031196	11.641	NaN	NaN	NaN	NaN	NaN	NaN	24.1396	24.276	24.2816	24.3215	24.1326	NaN	24.1438	24.5571	24.336	24.3329	24.4198	24.2518	24.7534	24.5737	24.4207	NaN	NaN	NaN	NaN	NaN	NaN	NaN	NaN	NaN	NaN	NaN	NaN	NaN	NaN	NaN	NaN	NaN	NaN	NaN	NaN	NaN	NaN
Q86U28	Q86U28	Iron-sulfur cluster assembly 2 homolog, mitochondrial	ISCA2	16.476	0.000174	26.559	NaN	NaN	24.4152	24.3369	NaN	24.9133	25.1096	24.5987	NaN	24.7159	24.739	25.1304	24.4178	24.6583	NaN	24.849	24.5522	24.7571	NaN	24.5033	NaN	NaN	NaN	NaN	NaN	NaN	24.3825	NaN	NaN	NaN	NaN	NaN	NaN	NaN	NaN	24.2444	NaN	NaN	NaN	NaN	NaN	NaN	NaN
Q86WQ0	Q86WQ0	Nuclear receptor 2C2-associated protein	NR2C2AP	15.876	0	89.675	NaN	NaN	24.8907	NaN	24.9559	24.895	24.9578	24.9604	25.4051	25.6087	25.1702	25.0668	25.0664	25.3462	25.5091	24.3111	NaN	24.845	25.5485	25.301	25.4792	24.9577	24.8339	NaN	NaN	NaN	NaN	25.1558	25.2241	25.5722	NaN	NaN	25.3225	25.2534	25.4389	25.2241	25.2024	25.1303	25.2841	25.7028	25.3809	25.4262	25.3947
Q86XN8;A1L020	Q86XN8	RNA-binding protein MEX3D	MEX3D	64.882	0.0029252	3.6737	NaN	NaN	NaN	NaN	NaN	NaN	27.1875	27.4949	NaN	27.48	NaN	NaN	27.5125	NaN	NaN	NaN	NaN	NaN	27.6389	27.2912	27.5461	NaN	NaN	NaN	NaN	26.841	NaN	NaN	NaN	NaN	NaN	NaN	NaN	NaN	NaN	NaN	NaN	NaN	NaN	NaN	NaN	NaN	NaN
Q86Y39	Q86Y39	NADH dehydrogenase [ubiquinone] 1 alpha subcomplex subunit 11	NDUFA11	14.852	0	76.949	24.0014	25.5	26.3553	25.8607	25.8342	24.9132	27.1368	26.2202	25.2254	25.0169	25.3091	26.7648	25.67	24.7612	25.0264	26.0003	25.6949	25.262	24.3439	25.005	24.3787	24.9565	25.0125	26.0307	24.9275	NaN	26.1009	24.2985	25.1422	NaN	25.8191	26.4146	26.7437	26.0408	25.6283	26.1561	24.2139	25.3911	NaN	NaN	24.002	NaN	NaN
Q8IV48	Q8IV48	3-5 exoribonuclease 1	ERI1	40.063	0.00017194	24.364	NaN	23.864	23.7888	NaN	24.3175	24.4368	24.3372	23.8435	24.425	24.5551	24.4796	NaN	24.0567	24.2277	24.0498	23.7814	23.6325	NaN	24.0228	24.4259	24.2562	NaN	24.7007	NaN	24.2156	24.3501	NaN	24.2274	NaN	NaN	24.7084	24.8694	24.5186	24.6153	24.4017	24.765	24.5263	24.6768	24.7355	24.2868	25.0031	23.7173	24.4396
Q8IWY9	Q8IWY9	Codanin-1	CDAN1	134.12	0	96.22	26.0275	26.1558	25.9675	25.5149	25.7849	26.007	NaN	26.3435	26.4635	25.6212	25.167	25.8042	25.8502	25.6415	26.063	24.5897	NaN	25.0274	26.7585	26.9187	26.7662	25.4759	25.3808	NaN	NaN	NaN	NaN	25.4424	25.5713	25.7062	NaN	24.945	25.0687	26.1202	26.2584	26.14	25.0114	26.5441	NaN	NaN	NaN	NaN	NaN
Q8IXM3	Q8IXM3	39S ribosomal protein L41, mitochondrial	MRPL41	15.383	0	81.891	25.6644	26.1581	26.6795	26.6503	26.1656	26.0623	26.9428	26.3254	25.9806	25.9053	26.3815	26.1164	26.1179	25.8867	25.6511	26.3645	25.8411	26.0025	24.3692	25.0351	23.8888	26.3203	26.2119	26.7037	26.9009	26.5648	27.1262	25.53	26.1266	NaN	26.6968	26.7487	26.8863	26.5532	25.8725	26.2526	26.3115	27.5956	25.9734	26.631	26.4149	26.129	26.7868
Q8IXQ4	Q8IXQ4	GPALPP motifs-containing protein 1	GPALPP1	38.141	0	42.26	24.6863	24.6274	24.4569	24.2541	24.0841	NaN	24.152	23.7246	24.5961	24.089	24.3528	24.1338	24.7048	24.7067	24.6203	23.9971	24.405	23.9613	25.0195	25.0355	24.9252	24.0694	NaN	NaN	NaN	24.8942	NaN	24.4988	24.5219	25.2982	NaN	NaN	24.3924	24.0428	NaN	NaN	NaN	NaN	24.5968	NaN	24.4923	24.2862	24.6383
Q8IYB5	Q8IYB5	Stromal membrane-associated protein 1	SMAP1	50.386	0.00017876	30.954	NaN	25.0504	24.8119	24.5094	24.8601	24.4654	24.9277	25.0881	25.1585	25.2752	24.677	24.856	NaN	25.0163	24.845	24.5793	24.9237	24.9128	25.6701	25.9147	25.5661	25.116	24.9166	24.7827	24.5507	24.9167	24.4908	25.1547	25.1175	25.0999	24.5845	24.3587	24.4131	25.1926	NaN	NaN	25.5374	NaN	24.8804	25.0397	26.0374	25.2141	25.7017
Q8IZQ5	Q8IZQ5	Selenoprotein H	SELH	13.453	0.00017581	28.271	24.8906	24.7647	25.0692	NaN	25.1342	24.3774	24.5037	24.7713	25.0442	24.6865	24.8161	25.0821	24.8725	NaN	24.8723	24.9143	25.223	25.1374	NaN	NaN	NaN	24.9783	25.3367	NaN	NaN	NaN	NaN	25.679	25.7124	25.5968	NaN	NaN	NaN	24.3869	24.7514	24.4107	NaN	NaN	NaN	NaN	NaN	NaN	NaN
Q8IZV5	Q8IZV5	Retinol dehydrogenase 10	RDH10	38.087	0	54.532	25.4239	25.5414	25.7571	24.0488	23.3923	24.1457	26.0552	25.44	24.5729	24.0036	NaN	24.0234	24.6923	24.0048	23.5835	NaN	23.4483	23.7388	NaN	24.0282	23.5395	NaN	NaN	NaN	NaN	NaN	NaN	NaN	NaN	NaN	NaN	NaN	NaN	NaN	NaN	NaN	NaN	NaN	NaN	NaN	NaN	NaN	NaN
Q8N0U8	Q8N0U8	Vitamin K epoxide reductase complex subunit 1-like protein 1	VKORC1L1	19.835	0.0003201	13.96	25.5943	25.5992	26.9364	26.2732	26.4678	25.8017	26.95	26.2056	25.8613	25.503	26.131	26.7425	25.9142	25.6447	25.6559	26.2393	26.0144	25.9293	NaN	25.1483	NaN	26.0464	26.1497	26.319	25.5679	25.044	26.5725	25.1369	25.9681	NaN	26.6315	26.8666	27.3984	27.0242	26.4366	27.1637	NaN	NaN	NaN	NaN	NaN	NaN	NaN
Q8N4Q0	Q8N4Q0	Zinc-binding alcohol dehydrogenase domain-containing protein 2	ZADH2	40.14	0	60.147	NaN	NaN	NaN	NaN	NaN	NaN	NaN	NaN	NaN	NaN	NaN	NaN	NaN	NaN	NaN	NaN	NaN	23.3915	NaN	NaN	NaN	NaN	NaN	NaN	25.1786	23.6246	25.0158	NaN	NaN	NaN	24.5793	24.1455	24.7652	NaN	NaN	NaN	NaN	NaN	NaN	NaN	NaN	NaN	NaN
Q8N5F7;Q5M9Q1	Q8N5F7	NF-kappa-B-activating protein	NKAP	47.138	0	64.03	25.8956	25.9216	25.8217	25.9883	25.9738	26.0751	25.591	25.8091	25.931	26.0121	25.9309	25.7489	25.6018	25.3382	25.5725	25.9351	26.3253	26.3147	25.7115	25.8905	25.9355	26.0705	25.7513	25.8684	25.7271	25.7177	25.721	25.8943	25.848	25.7885	25.9552	25.7795	25.6408	24.8476	25.1525	24.9886	26.2434	25.8651	25.9448	NaN	NaN	NaN	NaN
Q8N5M4	Q8N5M4	Tetratricopeptide repeat protein 9C	TTC9C	20.012	0.00018225	34.808	25.2747	24.9866	25.2649	25.4314	25.4532	25.5254	24.8777	25.23	25.7351	25.9642	25.9734	25.8357	25.3856	25.556	25.8391	25.4512	26.0188	25.3633	26.2899	26.0795	25.9419	25.5097	25.1575	24.9977	25.5758	25.3069	25.3285	25.5827	25.6931	25.8858	25.706	25.4997	25.4098	24.7654	24.6457	25.0924	25.5355	25.3304	25.6554	25.8168	NaN	NaN	26.3852
Q8N6T7	Q8N6T7	NAD-dependent protein deacetylase sirtuin-6	SIRT6	39.118	0.00032258	14.9	23.7754	23.7812	23.535	23.6534	23.0857	23.2139	22.5842	22.9167	23.1466	23.1724	23.4534	23.0028	23.3835	23.8729	23.3977	23.453	23.1326	22.7229	23.7447	23.7595	23.7624	23.3527	23.6674	NaN	23.7847	24.0831	23.3248	23.585	23.9265	22.9189	24.225	24.4184	24.2004	23.936	24.42	23.8735	NaN	NaN	NaN	NaN	NaN	NaN	23.6828
Q8N726	Q8N726	Tumor suppressor ARF	CDKN2A	13.903	0	124.8	30.0779	29.8269	29.2997	29.907	29.7412	29.9811	29.2939	29.4658	29.5655	29.6224	29.4697	29.4533	29.3086	29.3988	29.5169	29.6991	29.5882	29.9129	28.2302	28.1055	28.199	NaN	NaN	NaN	NaN	NaN	NaN	NaN	NaN	NaN	NaN	NaN	NaN	NaN	NaN	NaN	NaN	NaN	NaN	NaN	NaN	NaN	NaN
Q8N9N7	Q8N9N7	Leucine-rich repeat-containing protein 57	LRRC57	26.754	0.00031807	13.422	NaN	NaN	24.5727	24.273	24.8588	23.9272	24.6913	24.5862	24.4765	24.7185	24.2989	24.9185	25.1362	24.8141	24.662	24.9374	24.8481	24.5463	24.971	25.1137	24.7294	NaN	NaN	NaN	NaN	NaN	23.0484	NaN	NaN	NaN	NaN	NaN	NaN	24.0021	NaN	24.0527	NaN	NaN	NaN	NaN	NaN	NaN	NaN
Q8NB78	Q8NB78	Lysine-specific histone demethylase 1B	KDM1B	92.097	0.0005933	7.3072	NaN	24.0549	NaN	23.744	23.2871	23.9334	23.4616	23.5723	23.6445	NaN	NaN	NaN	NaN	NaN	23.5485	23.1887	23.3499	23.4697	NaN	NaN	23.2918	23.7377	23.9509	NaN	NaN	NaN	NaN	23.9532	23.7332	NaN	NaN	NaN	NaN	23.3955	23.7486	NaN	NaN	NaN	NaN	NaN	NaN	NaN	NaN
Q8NCD3	Q8NCD3	Holliday junction recognition protein	HJURP	83.538	0.0048767	2.6237	NaN	NaN	NaN	NaN	NaN	NaN	NaN	NaN	NaN	NaN	NaN	NaN	NaN	NaN	NaN	NaN	NaN	NaN	NaN	NaN	NaN	NaN	NaN	NaN	NaN	NaN	NaN	NaN	NaN	NaN	NaN	NaN	NaN	NaN	NaN	NaN	NaN	NaN	NaN	NaN	NaN	NaN	NaN
Q8TB36	Q8TB36	Ganglioside-induced differentiation-associated protein 1	GDAP1	41.345	0	73.132	24.8536	25.8049	26.287	25.9552	26.4104	25.8726	26.6749	26.2997	25.7999	25.7454	25.8176	26.6707	25.7609	25.6281	25.6152	26.3118	26.2403	26.2039	24.7899	24.4504	23.036	25.2446	24.745	25.3742	NaN	NaN	25.5612	NaN	25.1115	NaN	NaN	25.3465	26.0688	26.0997	26.0145	25.9651	NaN	NaN	NaN	NaN	NaN	NaN	NaN
Q8TBP6	Q8TBP6	Solute carrier family 25 member 40	SLC25A40	38.124	0.0001774	29.525	NaN	NaN	23.8378	NaN	NaN	NaN	24.7455	24.4824	23.7417	23.6795	NaN	24.8178	NaN	23.3464	NaN	23.5886	NaN	NaN	NaN	22.3067	NaN	NaN	NaN	NaN	NaN	NaN	NaN	NaN	NaN	NaN	NaN	NaN	NaN	25.2955	24.3899	25.4061	NaN	NaN	NaN	NaN	NaN	NaN	NaN
Q8TCC3	Q8TCC3	39S ribosomal protein L30, mitochondrial	MRPL30	18.546	0.00031969	13.938	25.6155	NaN	26.0513	26.0371	24.898	25.9955	26.9378	26.0721	25.5319	26.156	26.263	26.3931	25.5279	24.9715	25.3639	25.8486	25.8463	26.3542	23.9591	24.8262	NaN	25.889	25.4747	26.4207	26.4724	26.435	27.2286	25.1238	25.84	NaN	26.6054	27.0815	26.8862	26.7705	25.4323	26.5697	NaN	26.6717	25.5055	24.8731	25.5637	25.9207	25.7574
Q8TCZ2	Q8TCZ2	CD99 antigen-like protein 2	CD99L2	27.986	0	163.71	26.5487	26.8278	26.9935	27.0473	27.1754	26.6979	27.0895	26.8634	27.0352	26.5104	26.9892	27.401	27.0482	27.3046	27.4416	27.5701	27.4106	26.9437	26.9573	27.022	26.7354	26.3443	26.418	26.426	26.73	26.0165	26.2843	26.626	26.8178	26.6814	26.3412	26.4804	26.7803	26.5558	26.1543	26.331	NaN	NaN	NaN	25.8351	25.1727	25.5074	25.9165
Q8TE02	Q8TE02	Elongator complex protein 5	ELP5	34.841	0.00016807	20.55	NaN	NaN	NaN	NaN	NaN	NaN	NaN	22.3849	22.8312	22.334	21.9973	22.4563	23.5938	23.9846	23.4584	NaN	NaN	NaN	23.5109	22.3434	22.0151	NaN	23.3145	NaN	NaN	NaN	NaN	23.3444	23.6673	NaN	NaN	NaN	NaN	NaN	23.1873	23.378	NaN	NaN	NaN	NaN	NaN	NaN	NaN
Q8WUF8	Q8WUF8	Protein FAM172A	FAM172A	47.972	0.00018811	41.523	24.9958	24.704	25.0336	24.1495	24.9136	24.2945	24.6527	24.6624	25.0339	NaN	24.0567	23.977	25.2099	25.0255	25.1036	23.6721	NaN	24.444	24.7644	24.6079	24.7488	23.8246	23.7861	NaN	NaN	NaN	NaN	24.4975	NaN	24.7049	NaN	NaN	NaN	23.1559	23.2183	23.2542	NaN	NaN	NaN	NaN	NaN	NaN	NaN
Q8WUW1	Q8WUW1	Protein BRICK1	BRK1	8.7448	0	63.184	27.1082	27.1346	27.1131	26.7129	27.1345	26.7769	26.8412	27.1552	27.3496	27.0659	27.069	26.9325	27.4	27.383	27.4462	27.1973	27.4184	27.0788	27.7	27.9299	27.7816	27.3445	27.3202	27.1997	26.8982	26.994	26.4667	27.6964	27.4928	27.7882	26.9711	26.7166	26.8758	27.9869	28.0404	27.9388	27.9886	27.7799	28.0822	27.3334	27.3499	27.6755	28.0116
Q8WUY8	Q8WUY8	N-acetyltransferase 14	NAT14	21.65	0	66.963	24.7711	NaN	25.6606	25.2498	26.2147	24.4736	25.4836	24.9957	24.4327	24.3586	25.1914	25.6759	25.5255	25.4393	25.4082	25.5894	25.5705	25.756	NaN	NaN	NaN	24.1471	24.3994	NaN	NaN	NaN	25.4507	24.0892	24.9148	NaN	NaN	NaN	24.6663	24.7408	NaN	24.7272	23.5479	NaN	NaN	NaN	NaN	23.386	23.4449
Q8WV93	Q8WV93	Lactation elevated protein 1	LACE1	54.844	0.0030513	3.5097	NaN	NaN	NaN	NaN	NaN	NaN	NaN	NaN	NaN	NaN	NaN	NaN	NaN	NaN	NaN	NaN	NaN	NaN	NaN	NaN	NaN	NaN	NaN	NaN	NaN	NaN	NaN	NaN	NaN	NaN	NaN	NaN	NaN	NaN	NaN	NaN	NaN	NaN	NaN	NaN	NaN	NaN	NaN
Q8WVN6	Q8WVN6	Secreted and transmembrane protein 1	SECTM1	27.039	0	53.499	NaN	NaN	NaN	27.1653	26.6359	27.0329	NaN	NaN	NaN	26.5323	26.7506	26.4587	NaN	NaN	NaN	26.0901	26.1445	26.3892	NaN	NaN	NaN	NaN	NaN	NaN	NaN	NaN	NaN	NaN	NaN	NaN	NaN	NaN	NaN	NaN	NaN	NaN	NaN	NaN	NaN	26.5122	NaN	NaN	NaN
Q8WXE0	Q8WXE0	Caskin-2	CASKIN2	126.78	0.00031817	13.471	23.7395	23.6344	NaN	NaN	NaN	NaN	NaN	23.949	23.7613	NaN	NaN	NaN	23.8924	NaN	23.9446	NaN	NaN	23.5144	24.071	24.0975	24.3629	23.4228	NaN	NaN	NaN	NaN	NaN	23.6131	NaN	NaN	NaN	NaN	NaN	23.302	NaN	NaN	NaN	NaN	23.9996	NaN	NaN	NaN	NaN
Q8WXE9	Q8WXE9	Stonin-2	STON2	101.16	0.00017902	31.264	NaN	NaN	NaN	NaN	24.2826	23.4349	24.0333	24.201	24.3901	24.7445	25.0847	24.7162	24.2987	24.8753	25.0782	25.2169	25.3096	24.9798	24.4886	24.5853	24.2992	24.0886	24.0995	NaN	NaN	NaN	NaN	25.3949	25.3422	NaN	NaN	NaN	NaN	24.2415	24.5479	24.2599	NaN	NaN	NaN	NaN	NaN	NaN	NaN
Q92508	Q92508	Piezo-type mechanosensitive ion channel component 1	PIEZO1	286.79	0.00016483	17.704	NaN	NaN	NaN	NaN	NaN	NaN	24.4653	24.1746	23.7512	23.6003	NaN	24.473	NaN	NaN	NaN	NaN	NaN	24.1417	NaN	NaN	NaN	NaN	24.0905	NaN	NaN	NaN	24.1704	NaN	NaN	NaN	NaN	24.4383	24.7144	NaN	NaN	NaN	NaN	NaN	NaN	NaN	NaN	NaN	NaN
Q92539	Q92539	Phosphatidate phosphatase LPIN2	LPIN2	99.398	0.00031701	13.106	NaN	NaN	NaN	NaN	NaN	NaN	NaN	NaN	NaN	NaN	NaN	NaN	NaN	NaN	NaN	NaN	NaN	NaN	NaN	NaN	NaN	NaN	NaN	NaN	NaN	NaN	NaN	NaN	NaN	NaN	NaN	NaN	NaN	NaN	NaN	NaN	NaN	NaN	NaN	NaN	NaN	NaN	25.1648
Q92540	Q92540	Protein SMG7	SMG7	127.28	0.00032547	15.934	NaN	NaN	NaN	NaN	NaN	NaN	NaN	NaN	24.6322	NaN	NaN	NaN	NaN	NaN	NaN	NaN	NaN	NaN	24.5893	24.4764	24.8717	NaN	NaN	NaN	NaN	NaN	NaN	NaN	NaN	NaN	NaN	NaN	NaN	24.4099	NaN	NaN	24.6543	NaN	NaN	NaN	NaN	NaN	NaN
Q92560	Q92560	Ubiquitin carboxyl-terminal hydrolase BAP1	BAP1	80.361	0	54.3	NaN	NaN	NaN	24.0893	23.4144	NaN	NaN	23.6271	23.9156	NaN	24.0452	NaN	22.9087	23.3623	23.3248	NaN	22.8579	NaN	NaN	23.0964	23.2744	24.3583	24.4065	24.4774	NaN	24.2099	NaN	24.3616	23.7446	24.6317	NaN	NaN	NaN	NaN	23.149	NaN	NaN	NaN	23.9757	23.5708	23.6258	24.0305	23.7198
Q92581	Q92581	Sodium/hydrogen exchanger 6	SLC9A6	74.161	0.00030888	10.617	NaN	NaN	NaN	NaN	24.7745	NaN	NaN	NaN	NaN	NaN	NaN	NaN	NaN	NaN	NaN	NaN	NaN	NaN	NaN	NaN	NaN	NaN	NaN	24.1413	NaN	NaN	NaN	NaN	NaN	NaN	NaN	NaN	NaN	NaN	NaN	NaN	NaN	NaN	NaN	NaN	NaN	NaN	NaN
Q92859	Q92859	Neogenin	NEO1	160.01	0.00016521	17.978	NaN	NaN	NaN	NaN	NaN	NaN	NaN	NaN	NaN	NaN	NaN	NaN	NaN	NaN	NaN	NaN	NaN	NaN	NaN	NaN	NaN	NaN	NaN	NaN	NaN	NaN	NaN	NaN	NaN	NaN	NaN	NaN	NaN	NaN	NaN	NaN	NaN	NaN	NaN	NaN	NaN	24.7559	24.9
Q92934	Q92934	Bcl2-associated agonist of cell death	BAD	18.392	0	74.421	25.5746	25.1021	25.4115	25.6313	25.5909	25.3917	25.3698	25.5493	25.661	25.5034	25.5403	25.0281	25.4255	25.7739	25.6784	25.6197	25.6379	25.7805	26.1042	25.962	25.9898	25.3373	25.3811	25.1143	25.1702	NaN	NaN	25.7909	26.0016	25.8438	25.6425	25.3565	25.7827	25.046	24.9662	25.1701	25.4737	NaN	25.529	25.4715	25.5894	25.4557	25.7569
Q969G6	Q969G6	Riboflavin kinase	RFK	17.623	0	128.6	25.0677	24.5917	24.4545	24.1961	24.6539	24.5116	24.9052	24.8911	25.1158	25.2834	23.6077	25.2467	25.3936	NaN	24.7908	24.6421	24.5856	24.4534	25.7917	25.2202	25.843	25.0086	25.3384	25.339	NaN	25.0792	23.0747	24.9394	25.2421	24.3116	NaN	24.8009	24.9909	24.7572	NaN	24.8586	NaN	NaN	NaN	NaN	NaN	23.2251	NaN
Q969H8	Q969H8	Myeloid-derived growth factor	MYDGF	18.795	0	323.31	31.0989	31.014	30.9783	31.3231	31.458	31.2919	30.5807	30.7765	30.7251	30.7807	30.818	30.6694	30.6279	30.6587	30.5397	30.9765	30.9585	30.8961	30.8521	30.5946	30.686	31.2643	31.23	31.0514	31.6876	31.8981	31.7003	31.4072	31.2875	31.381	31.5513	31.1398	31.0915	31.3483	31.2252	31.2376	29.2989	29.0232	29.2013	29.3938	29.2445	29.1494	29.238
Q96B23	Q96B23	Uncharacterized protein C18orf25	C18orf25	43.395	0	254.08	25.6993	25.7299	25.675	25.7885	26.076	26.2219	25.1848	25.5935	26.0853	26.2861	25.939	26.2247	25.6621	25.3211	25.6336	26.0163	26.3439	26.2089	25.3719	25.6633	25.8407	25.4724	25.5593	25.4882	25.772	26.0222	25.4527	26.0623	26.0562	26.2269	26.1975	25.973	25.9236	25.6233	25.7737	25.2782	24.9961	24.7208	25.2971	25.9668	25.0956	25.7139	24.5089
Q96B45	Q96B45	UPF0693 protein C10orf32	C10orf32	11.695	0.00017768	29.753	NaN	NaN	NaN	24.9807	NaN	NaN	NaN	NaN	NaN	NaN	NaN	25.1696	NaN	25.4201	24.9929	25.2371	NaN	25.3577	NaN	25.498	25.2522	NaN	NaN	NaN	NaN	NaN	NaN	25.1955	25.4371	NaN	NaN	24.3819	NaN	NaN	25.0443	NaN	NaN	NaN	25.3891	NaN	NaN	NaN	NaN
Q96BQ5	Q96BQ5	Coiled-coil domain-containing protein 127	CCDC127	30.834	0.0001846	37.558	NaN	NaN	NaN	24.8333	NaN	NaN	24.9229	24.3997	24.8244	24.9773	25.1637	24.741	24.7049	24.2111	24.5108	24.966	25.334	25.8338	NaN	NaN	NaN	NaN	NaN	NaN	NaN	NaN	NaN	NaN	NaN	NaN	NaN	NaN	NaN	NaN	NaN	NaN	NaN	NaN	NaN	NaN	NaN	NaN	NaN
Q96C90	Q96C90	Protein phosphatase 1 regulatory subunit 14B	PPP1R14B	15.911	0	323.31	26.9869	27.1253	26.667	26.5556	25.9104	26.4891	27.0683	27.7515	27.5567	27.7585	27.1907	27.5829	27.8971	27.8884	27.8419	27.0095	27.051	27.028	28.8277	28.6156	28.6998	28.1795	28.014	28.1666	27.6811	27.8792	27.5248	28.4148	28.3403	28.5792	28.0156	28.1266	27.8103	28.4756	28.6537	28.7027	29.1875	29.1657	29.3988	29.192	29.2866	29.1433	29.291
Q96DA6	Q96DA6	Mitochondrial import inner membrane translocase subunit TIM14	DNAJC19	12.498	0	149.93	23.7508	NaN	24.8282	24.4538	23.5159	23.9347	25.2707	24.4396	NaN	24.1504	25.3807	25.1137	23.7659	23.5413	23.1336	24.4436	23.7353	24.1744	NaN	23.4377	NaN	25.0578	24.6001	25.6099	NaN	NaN	26.2342	24.0699	24.6135	NaN	25.9467	26.446	26.1967	25.7453	25.2302	25.7983	25.1273	NaN	NaN	NaN	NaN	NaN	NaN
Q96EL3	Q96EL3	39S ribosomal protein L53, mitochondrial	MRPL53	12.107	0	223.13	26.0666	26.5961	26.858	27.0098	26.3122	26.7897	27.0292	26.4367	26.4932	26.535	26.9348	27.0843	26.3574	26.3367	26.4727	26.916	26.8775	26.6885	25.1538	25.9323	25.3445	26.4548	26.0329	26.6987	27.071	26.8264	27.4659	25.6436	26.2622	NaN	26.9661	27.1173	27.124	26.7206	26.1097	26.5922	26.3682	26.2819	26.0973	26.9046	26.6232	26.9274	26.6521
Q96EU6	Q96EU6	Ribosomal RNA processing protein 36 homolog	RRP36	29.823	0.0025217	3.9022	NaN	NaN	26.1077	26.6885	NaN	NaN	NaN	NaN	NaN	NaN	NaN	NaN	NaN	NaN	NaN	NaN	NaN	NaN	NaN	NaN	NaN	26.2656	26.4551	NaN	NaN	NaN	26.7121	26.0372	26.4008	NaN	NaN	NaN	NaN	NaN	NaN	NaN	NaN	NaN	NaN	NaN	NaN	NaN	NaN
Q96EY4	Q96EY4	Translation machinery-associated protein 16	TMA16	23.864	0.00016912	21.327	NaN	NaN	NaN	NaN	NaN	NaN	NaN	NaN	NaN	NaN	NaN	NaN	NaN	NaN	NaN	NaN	NaN	NaN	NaN	NaN	NaN	25.9953	24.5008	NaN	NaN	NaN	NaN	24.4315	25.746	NaN	25.5191	NaN	24.7437	24.8514	25.6325	25.2362	25.9798	26.534	26.0307	26.0543	26.1965	26.2201	25.8393
Q96EY5	Q96EY5	Multivesicular body subunit 12A	MVB12A	28.783	0	174.83	NaN	NaN	NaN	NaN	NaN	NaN	NaN	NaN	NaN	NaN	NaN	NaN	23.7158	NaN	23.3716	NaN	23.3492	NaN	24.2172	NaN	24.2862	NaN	NaN	NaN	NaN	NaN	NaN	NaN	NaN	NaN	NaN	NaN	NaN	24.8247	NaN	24.471	25.6583	25.0218	25.342	NaN	24.7415	NaN	25.2872
Q96FK6	Q96FK6	WD repeat-containing protein 89	WDR89	43.214	0.00030455	9.3782	NaN	NaN	NaN	24.5731	23.9814	NaN	NaN	NaN	NaN	NaN	NaN	NaN	NaN	NaN	NaN	NaN	NaN	NaN	NaN	NaN	NaN	NaN	23.8267	NaN	NaN	NaN	NaN	NaN	NaN	NaN	NaN	NaN	NaN	24.2998	24.3728	24.1465	NaN	NaN	NaN	NaN	NaN	NaN	NaN
Q96FZ7	Q96FZ7	Charged multivesicular body protein 6	CHMP6	23.485	0	172.43	NaN	NaN	NaN	NaN	24.5211	23.9983	24.9766	25.1816	24.5572	24.4207	25.4706	25.0854	24.9611	NaN	24.7411	25.6005	25.0915	25.4168	24.408	24.3747	24.1287	25.508	25.6597	25.6279	25.8862	25.954	26.5272	25.4266	25.3171	NaN	26.1562	25.8926	26.5259	24.8932	25.6569	24.8175	NaN	NaN	NaN	NaN	NaN	NaN	NaN
Q96GC5	Q96GC5	39S ribosomal protein L48, mitochondrial	MRPL48	23.934	0	54.46	25.5369	25.4959	26.1901	26.1186	25.2381	26.0304	26.2114	25.5205	25.8253	25.4654	25.6934	25.8793	25.3927	25.5478	25.1003	25.8956	25.6191	25.6629	24.1198	24.4156	23.7108	25.3887	25.077	25.9095	26.2419	25.9809	26.4091	24.8197	25.2043	NaN	26.204	26.2825	26.278	25.2711	24.6867	25.1952	25.0365	25.7881	24.6971	25.3284	23.8458	25.9821	25.1977
Q96GU1	Q96GU1	P antigen family member 5	PAGE5	14.046	0	167.07	NaN	NaN	NaN	NaN	NaN	NaN	NaN	NaN	NaN	NaN	NaN	NaN	NaN	25.1437	NaN	NaN	NaN	NaN	NaN	NaN	NaN	NaN	NaN	NaN	NaN	NaN	NaN	NaN	NaN	NaN	NaN	NaN	NaN	NaN	NaN	NaN	30.6283	30.4183	30.6754	30.5792	30.56	30.1597	30.3774
Q96IF1	Q96IF1	LIM domain-containing protein ajuba	AJUBA	56.933	0.00031037	11.175	NaN	NaN	NaN	NaN	NaN	NaN	NaN	NaN	NaN	23.8046	23.6298	23.1662	NaN	NaN	NaN	NaN	NaN	23.3418	NaN	22.9296	NaN	NaN	NaN	NaN	NaN	NaN	NaN	NaN	NaN	NaN	NaN	NaN	NaN	NaN	NaN	NaN	NaN	NaN	NaN	NaN	NaN	NaN	NaN
Q96IK1	Q96IK1	Biorientation of chromosomes in cell division protein 1	BOD1	19.196	0.00044964	8.1136	25.9639	25.3957	NaN	24.784	24.5161	25.2752	25.4907	25.3768	25.6945	25.4252	24.7783	25.0975	25.6864	25.1952	25.5283	24.6183	25.1766	25.2158	26.3956	26.2377	26.6108	24.655	25.2229	NaN	NaN	24.9093	NaN	25.2189	25.0467	25.672	NaN	NaN	NaN	24.9468	25.0585	24.8203	NaN	NaN	NaN	NaN	NaN	NaN	NaN
Q96IZ7	Q96IZ7	Serine/Arginine-related protein 53	RSRC1	38.677	0	132.36	NaN	NaN	24.8146	NaN	24.5422	NaN	24.5226	NaN	24.3214	NaN	NaN	NaN	25.0971	24.8929	25.0337	24.638	24.9693	NaN	NaN	NaN	24.1064	24.8239	25.3303	25.007	NaN	NaN	25.3932	25.0917	24.9979	25.5226	24.876	NaN	NaN	23.9514	NaN	NaN	NaN	NaN	NaN	NaN	24.1417	NaN	NaN
Q96JG8	Q96JG8	Melanoma-associated antigen D4	MAGED4	81.377	0	96.434	NaN	NaN	24.9725	NaN	NaN	NaN	NaN	NaN	NaN	NaN	NaN	NaN	NaN	NaN	NaN	NaN	NaN	NaN	NaN	NaN	NaN	24.396	24.4084	NaN	NaN	NaN	NaN	25.4276	25.1295	25.3703	NaN	NaN	NaN	24.6072	24.4476	24.7647	NaN	NaN	NaN	NaN	NaN	NaN	NaN
Q96K49	Q96K49	Transmembrane protein 87B	TMEM87B	63.535	0	253.73	NaN	NaN	23.6663	NaN	NaN	23.4687	24.2213	23.8584	NaN	23.7972	24.0256	24.6963	23.7539	23.5152	23.6254	23.8282	23.9	23.7554	NaN	23.6357	NaN	23.9809	24.8937	NaN	NaN	NaN	24.2028	24.6451	NaN	NaN	24.283	23.7625	26.0662	24.6552	24.5134	24.1464	NaN	NaN	NaN	NaN	NaN	NaN	NaN
Q96ND0	Q96ND0	Protein FAM210A	FAM210A	30.776	0	50.065	NaN	24.7636	25.2581	24.7038	25.4114	24.4164	26.1319	25.5207	24.3627	24.6304	25.2025	26.7664	25.4351	24.8199	25.0002	25.4687	24.8768	24.1309	NaN	23.7086	NaN	24.0599	24.4384	25.1963	25.1286	NaN	25.5121	NaN	24.6842	NaN	25.4234	25.5774	26.5475	25.2154	25.5205	26.0595	NaN	25.1088	NaN	NaN	NaN	NaN	NaN
Q96PE7	Q96PE7	Methylmalonyl-CoA epimerase, mitochondrial	MCEE	18.749	0	55.019	NaN	NaN	NaN	25.1591	NaN	25.4212	25.1855	24.7126	24.3062	24.7468	24.8798	25.7175	24.8225	24.3168	24.4049	24.9882	24.5148	24.7458	NaN	NaN	NaN	24.3165	24.0787	NaN	24.8291	NaN	25.3964	NaN	24.141	NaN	NaN	NaN	24.368	24.3442	23.9395	24.3059	NaN	NaN	NaN	NaN	NaN	NaN	NaN
Q96PZ2	Q96PZ2	Protein FAM111A	FAM111A	70.195	0.00030921	10.7	24.4838	24.5502	24.2426	24.8459	NaN	NaN	24.1288	24.6555	25.0916	24.3645	NaN	NaN	24.2085	24.0099	24.2329	23.8367	23.9362	NaN	24.2933	24.1659	24.0461	NaN	24.2668	24.2391	24.3468	NaN	NaN	24.2713	24.2898	NaN	NaN	NaN	NaN	23.6184	23.739	23.7192	NaN	NaN	NaN	NaN	NaN	NaN	NaN
Q96Q05	Q96Q05	Trafficking protein particle complex subunit 9	TRAPPC9	128.53	0.0018461	4.4385	NaN	NaN	NaN	NaN	NaN	NaN	NaN	NaN	NaN	NaN	NaN	NaN	NaN	NaN	NaN	NaN	NaN	NaN	NaN	NaN	NaN	NaN	NaN	NaN	NaN	NaN	NaN	NaN	NaN	NaN	NaN	NaN	NaN	NaN	NaN	NaN	NaN	NaN	NaN	23.0583	NaN	22.8721	23.5814
Q96QD8	Q96QD8	Sodium-coupled neutral amino acid transporter 2	SLC38A2	56.025	0	210.87	25.3809	25.6105	26.4733	24.8252	25.9434	25.1702	25.9637	25.6182	24.9756	NaN	24.9201	25.1968	26.7708	26.6217	26.6761	26.0769	25.9166	25.7819	25.5251	24.9051	NaN	26.5022	26.8614	26.906	NaN	NaN	25.953	26.5926	26.6013	25.6876	26.4481	26.4042	26.7599	26.1857	27.3208	26.4122	27.9094	27.8361	25.719	NaN	NaN	NaN	NaN
Q96QE5	Q96QE5	Transcription elongation factor, mitochondrial	TEFM	41.676	0.00017687	29.102	NaN	NaN	NaN	NaN	NaN	NaN	NaN	NaN	NaN	NaN	NaN	NaN	25.1492	NaN	NaN	NaN	NaN	NaN	NaN	NaN	NaN	NaN	NaN	NaN	NaN	NaN	NaN	NaN	NaN	NaN	NaN	NaN	NaN	NaN	NaN	NaN	NaN	NaN	NaN	NaN	NaN	NaN	NaN
Q96S19	Q96S19	UPF0585 protein C16orf13	C16orf13	22.578	0.00044984	8.1407	NaN	NaN	NaN	NaN	NaN	NaN	NaN	NaN	NaN	NaN	NaN	NaN	NaN	NaN	NaN	NaN	NaN	NaN	NaN	NaN	NaN	NaN	NaN	NaN	NaN	NaN	NaN	NaN	NaN	NaN	NaN	NaN	NaN	NaN	NaN	NaN	NaN	NaN	NaN	NaN	NaN	NaN	NaN
Q99547	Q99547	M-phase phosphoprotein 6	MPHOSPH6	19.024	0	72.054	25.4693	25.4057	24.8292	24.7968	NaN	25.7903	24.6453	NaN	25.6843	24.7438	NaN	NaN	24.9503	NaN	NaN	24.8992	24.5986	NaN	24.8644	25.1092	25.2887	24.9733	25.2035	25.2491	25.5128	25.2733	24.9162	NaN	25.1908	25.764	NaN	NaN	NaN	NaN	NaN	NaN	26.1919	25.9957	26.091	26.2309	26.0449	26.0185	25.5398
Q99757	Q99757	Thioredoxin, mitochondrial	TXN2	18.383	0	167.82	27.9302	28.0782	28.4652	28.0832	27.7434	28.3701	28.7132	28.2522	28.0747	27.7948	27.8182	28.352	27.3245	27.4547	27.5606	28.2848	27.8872	27.8306	26.8105	27.3572	26.5115	26.3541	26.9238	27.5859	27.7584	27.696	28.0199	27.1488	27.2076	26.2552	27.3077	27.196	27.346	27.0805	26.8771	27.0687	27.6663	28.0473	27.3935	27.7651	27.77	27.9559	27.7208
Q99808	Q99808	Equilibrative nucleoside transporter 1	SLC29A1	50.219	0	51.516	NaN	NaN	NaN	NaN	NaN	NaN	NaN	NaN	NaN	NaN	NaN	NaN	NaN	NaN	NaN	NaN	NaN	NaN	NaN	NaN	NaN	NaN	NaN	NaN	NaN	NaN	NaN	NaN	NaN	NaN	NaN	NaN	NaN	NaN	NaN	NaN	NaN	NaN	NaN	NaN	NaN	NaN	NaN
Q99943	Q99943	1-acyl-sn-glycerol-3-phosphate acyltransferase alpha	AGPAT1	31.716	0	125.2	NaN	25.4293	26.2849	25.7084	26.0475	25.5103	26.4426	25.6236	25.0044	25.1922	26.0401	26.1738	25.3069	25.2302	25.2236	26.2166	25.8349	25.7155	NaN	24.4094	23.3721	25.534	25.2227	24.9608	NaN	NaN	25.7417	NaN	25.0501	NaN	25.6536	26.0613	26.4779	26.6501	26.3216	26.6999	23.7068	25.2479	NaN	NaN	NaN	NaN	NaN
Q9BQ61	Q9BQ61	Uncharacterized protein C19orf43	C19orf43	18.419	0	59.198	27.6315	27.4015	27.5442	26.8598	27.0454	27.6051	26.947	27.3739	27.7001	27.3813	27.1382	27.2243	27.4904	27.5035	27.2715	26.8416	26.9681	26.8612	28.2062	28.1325	28.3668	27.8641	27.1306	27.4411	NaN	26.9103	26.7406	27.8324	27.8581	27.9645	27.7533	27.8865	27.4032	27.8384	28.3037	27.9204	27.6963	27.6911	27.8149	27.7225	27.8531	28.0227	27.4432
Q9BQ69	Q9BQ69	O-acetyl-ADP-ribose deacetylase MACROD1	MACROD1	35.505	0	108.25	24.2978	NaN	25.1667	NaN	24.9	NaN	25.113	25.3754	24.597	25.0995	25.086	24.9671	25.3437	25.4973	24.9066	25.6797	25.395	25.5646	NaN	NaN	NaN	25.2356	25.4884	25.6687	26.1484	26.003	26.4242	24.7432	25.3962	NaN	26.0102	26.1169	26.3413	26.1024	25.1798	26.2366	24.3735	26.0379	NaN	NaN	NaN	25.0189	26.2084
Q9BQE9;Q4VC05	Q9BQE9	B-cell CLL/lymphoma 7 protein family member B	BCL7B	22.195	0	86.789	NaN	25.182	24.833	25.3133	NaN	25.5537	24.8885	24.7769	25.1412	24.8921	NaN	24.0652	NaN	24.448	NaN	24.5811	24.7118	24.6664	24.8773	NaN	24.7317	25.2122	25.4224	25.2719	25.4444	25.6634	25.0408	25.4423	25.0708	NaN	NaN	25.1917	NaN	24.8385	24.471	24.5103	NaN	NaN	NaN	NaN	NaN	NaN	NaN
Q9BRT3	Q9BRT3	Migration and invasion enhancer 1	MIEN1	12.403	0	69.069	26.033	26.1146	26.2894	25.8876	26.2502	26.1466	26.1686	26.6334	26.6118	26.8446	26.4603	26.5882	26.7452	26.8005	26.3632	26.2994	26.751	26.138	27.4054	27.2262	26.9463	25.9721	26.6391	26.6218	26.2794	26.451	NaN	26.7641	26.6058	26.6466	26.2332	26.0274	26.2241	26.7743	26.9281	26.8171	NaN	NaN	NaN	NaN	26.3743	NaN	NaN
Q9BRX8	Q9BRX8	Redox-regulatory protein FAM213A	FAM213A	25.764	0.00017106	23.338	NaN	NaN	NaN	NaN	NaN	NaN	24.2548	23.4819	NaN	NaN	NaN	NaN	NaN	NaN	NaN	NaN	NaN	NaN	NaN	NaN	23.4063	NaN	23.8109	NaN	NaN	NaN	NaN	NaN	NaN	NaN	NaN	NaN	24.9472	24.613	23.9489	25.2431	NaN	NaN	NaN	NaN	NaN	NaN	NaN
Q9BRX9	Q9BRX9	WD repeat domain-containing protein 83	WDR83	34.342	0.0015661	4.5371	NaN	NaN	NaN	NaN	NaN	NaN	NaN	NaN	NaN	NaN	NaN	NaN	NaN	NaN	NaN	NaN	NaN	NaN	NaN	NaN	NaN	NaN	NaN	NaN	NaN	NaN	NaN	NaN	NaN	NaN	NaN	NaN	NaN	NaN	NaN	NaN	NaN	NaN	25.6692	24.9624	25.3632	25.3743	25.4586
Q9BSL1	Q9BSL1	Ubiquitin-associated domain-containing protein 1	UBAC1	45.338	0	87.466	24.3116	24.565	24.2492	NaN	24.4106	23.7256	24.0186	24.0092	24.5312	24.4387	24.2788	24.1565	25.2292	25.3134	24.9564	23.775	24.0288	24.3757	25.3212	24.6998	24.7415	24.6918	24.8063	NaN	NaN	25.0855	NaN	25.2554	25.381	25.5454	24.7842	NaN	NaN	NaN	NaN	23.8654	25.0544	NaN	24.9979	NaN	NaN	25.4718	26.1371
Q9BT73	Q9BT73	Proteasome assembly chaperone 3	PSMG3	13.104	0	53.991	25.2935	25.2139	25.2256	25.0426	NaN	25.3896	25.2784	25.2549	25.7923	25.6315	25.3256	25.5647	25.1344	25.2965	25.4722	25.2987	25.4926	25.3794	25.974	26.2969	26.068	25.2698	NaN	25.327	NaN	25.4043	25.2893	NaN	25.3566	25.9405	25.5059	25.1608	25.4428	26.0676	26.2414	25.8808	26.451	25.7686	26.3286	26.6053	26.4573	26.6029	26.0779
Q9BTL3	Q9BTL3	RNMT-activating mini protein	FAM103A1	14.381	0	101.63	25.5592	25.548	25.4942	25.1933	25.4893	25.0085	24.9066	25.3878	NaN	25.2697	25.6009	NaN	25.7789	25.7651	25.5879	25.3734	25.4441	25.59	24.9718	24.7456	24.806	24.9536	25.2194	25.272	25.4704	25.4675	24.9148	25.5568	25.4338	25.9139	25.5875	25.4403	25.5606	25.279	25.6093	25.4492	26.0662	26.1642	25.81	26.2674	25.4252	25.3995	25.6176
Q9BTV5	Q9BTV5	Fibronectin type III and SPRY domain-containing protein 1	FSD1	55.819	0	49.549	24.2002	NaN	NaN	NaN	NaN	NaN	23.9763	24.4473	NaN	24.0247	23.8744	NaN	24.8458	24.7139	24.3132	23.9342	24.0411	NaN	24.4449	24.053	23.6359	NaN	NaN	NaN	NaN	NaN	NaN	23.944	NaN	NaN	NaN	NaN	NaN	24.018	NaN	24.1679	NaN	NaN	NaN	NaN	24.1905	NaN	NaN
Q9BU40	Q9BU40	Chordin-like protein 1	CHRDL1	52.025	0.00018734	40.694	25.6702	26.0301	26.1816	25.8628	25.4187	25.5248	25.9216	25.5628	25.6418	24.9362	25.254	24.7229	26.499	25.9872	26.4365	25.1919	25.4725	25.1904	24.9614	25.5627	25.1219	NaN	NaN	NaN	NaN	NaN	NaN	23.6822	24.0893	NaN	NaN	NaN	NaN	NaN	NaN	NaN	NaN	NaN	NaN	NaN	NaN	NaN	NaN
Q9BUE0	Q9BUE0	Mediator of RNA polymerase II transcription subunit 18	MED18	23.662	0.00016895	21.258	24.7616	25.3967	25.1063	25.0352	24.9384	25.33	24.664	25.0913	25.6936	24.8149	25.4852	25.2657	25.2049	25.4284	25.8154	25.1855	24.9301	24.5232	25.6134	25.5172	25.4291	25.8016	25.5605	25.4205	25.4262	NaN	25.0427	26.0233	25.9837	26.0915	25.6683	25.7346	25.5194	24.8369	25.0405	24.994	25.4819	25.2433	25.484	25.3899	25.2176	25.1314	NaN
Q9BUN8	Q9BUN8	Derlin-1	DERL1	28.8	0	55.404	25.548	26.6933	27.4816	27.0014	27.0917	26.9213	27.7693	27.5815	26.1882	26.4765	26.7938	27.4416	26.7605	25.8924	25.6924	27.1042	26.9406	27.16	25.1	25.7976	24.8281	26.8293	26.5845	27.2504	NaN	NaN	27.1907	25.2165	26.0905	24.7957	26.9989	27.341	27.7409	27.9915	27.6063	28.1592	NaN	NaN	26.187	NaN	NaN	NaN	NaN
Q9BV19	Q9BV19	Uncharacterized protein C1orf50	C1orf50	21.876	0	61	24.9889	NaN	24.6766	NaN	NaN	NaN	NaN	24.701	25.1231	24.7887	24.8065	NaN	24.759	25.3561	24.7732	24.5281	24.8297	24.6607	25.8878	25.9998	25.8876	24.4468	24.6948	NaN	NaN	NaN	NaN	24.6858	NaN	25.1657	NaN	NaN	NaN	25.1808	25.3564	25.1566	25.7986	NaN	25.2039	25.5282	NaN	NaN	NaN
Q9BV68	Q9BV68	E3 ubiquitin-protein ligase RNF126	RNF126	33.861	0.00017854	30.606	25.1589	25.243	25.1943	NaN	25.2976	25.1942	25.151	25.391	25.8803	25.54	25.265	25.2802	NaN	NaN	25.82	NaN	NaN	NaN	26.1006	26.4526	26.7877	25.1998	25.4268	NaN	25.2404	25.4973	24.879	25.9629	26.3261	26.0142	25.7808	25.5603	25.4582	25.2443	25.646	NaN	26.0113	NaN	26.468	27.0721	26.9647	26.696	26.2606
Q9BVG9	Q9BVG9	Phosphatidylserine synthase 2	PTDSS2	56.252	0	124.83	NaN	NaN	25.0781	NaN	24.1868	23.5235	25.1445	24.1242	23.8912	23.5231	24.0914	24.9977	23.8584	23.0969	23.7211	23.955	24.355	NaN	NaN	NaN	NaN	24.792	24.1993	NaN	NaN	NaN	24.895	23.4785	24.1578	NaN	NaN	25.3127	25.7188	24.2139	23.922	24.2075	NaN	NaN	NaN	NaN	NaN	NaN	NaN
Q9BVT8	Q9BVT8	Transmembrane and ubiquitin-like domain-containing protein 1	TMUB1	26.261	0	101.51	25.0567	25.6259	26.5952	25.97	26.2812	25.9883	26.8923	26.371	25.5842	26.1418	26.1689	27.2775	26.0015	25.1266	25.4028	26.5931	26.0838	26.2924	NaN	24.6222	NaN	25.6588	25.4609	25.6961	25.2202	NaN	25.7816	24.6754	25.5324	NaN	26.0069	26.3362	26.5274	26.3023	25.8401	26.5661	24.6916	26.1014	NaN	NaN	NaN	NaN	NaN
Q9BVV7	Q9BVV7	Mitochondrial import inner membrane translocase subunit Tim21	TIMM21	28.202	0.00059268	7.2169	NaN	NaN	NaN	NaN	NaN	NaN	NaN	NaN	25.9803	NaN	26.3209	NaN	NaN	NaN	24.4338	26.1795	NaN	NaN	NaN	NaN	NaN	24.4127	NaN	NaN	NaN	NaN	NaN	NaN	NaN	NaN	NaN	25.379	26.341	NaN	NaN	NaN	NaN	NaN	NaN	NaN	NaN	23.9425	24.7916
Q9BXS9	Q9BXS9	Solute carrier family 26 member 6	SLC26A6	82.966	0	89.736	NaN	NaN	24.0357	NaN	24.4089	NaN	24.7001	24.1272	NaN	23.8588	24.4675	NaN	NaN	NaN	24.3466	24.7685	NaN	24.7184	NaN	NaN	NaN	24.3408	24.414	24.4294	24.2543	24.4005	25.0858	23.6594	23.783	NaN	24.2463	24.3019	25.0423	NaN	NaN	23.9984	NaN	NaN	NaN	NaN	NaN	NaN	NaN
Q9BYC9	Q9BYC9	39S ribosomal protein L20, mitochondrial	MRPL20	17.442	0	74.285	25.5489	25.9382	26.4431	26.2208	25.9187	25.9247	26.8777	26.454	25.9513	25.7327	26.0793	26.5143	25.7743	25.6643	25.5406	26.3411	25.9122	25.9693	24.5724	24.9624	23.6136	26.2824	26.0289	26.5425	26.7714	26.3549	26.8919	25.8153	26.0438	NaN	26.4319	26.6516	26.6618	26.1306	25.722	26.3838	26.3814	26.9158	26.1098	26.3462	26.1929	26.2137	26.3108
Q9GZT4	Q9GZT4	Serine racemase	SRR	36.566	0	95.884	NaN	NaN	24.5055	NaN	24.3462	24.0102	24.3872	24.5564	24.6126	25.1618	24.305	25.0414	24.9877	24.9811	24.2718	24.8991	25.0397	24.8069	24.4505	24.1963	24.2651	24.2236	24.5037	NaN	NaN	NaN	NaN	24.9078	24.9901	25.2356	NaN	NaN	NaN	24.0234	24.3872	24.3316	NaN	NaN	NaN	NaN	NaN	NaN	NaN
Q9GZV5	Q9GZV5	WW domain-containing transcription regulator protein 1	WWTR1	44.101	0	90.433	25.0152	NaN	24.4424	24.6482	24.4132	24.6951	25.8349	25.9026	26.1468	25.0001	24.4389	24.7852	26.4064	25.7557	26.0247	24.5578	24.5708	24.66	26.5194	26.3082	26.5039	24.6625	25.1837	NaN	NaN	NaN	NaN	25.8666	25.6238	NaN	NaN	NaN	NaN	25.7298	25.2757	25.6677	NaN	NaN	NaN	NaN	NaN	NaN	NaN
Q9H013	Q9H013	Disintegrin and metalloproteinase domain-containing protein 19	ADAM19	105	0.0014393	5.1667	24.5628	25.0346	25.49	24.4276	NaN	24.3149	NaN	NaN	NaN	NaN	NaN	NaN	NaN	NaN	NaN	NaN	NaN	NaN	NaN	NaN	NaN	NaN	NaN	NaN	NaN	NaN	NaN	NaN	NaN	NaN	NaN	NaN	NaN	NaN	NaN	NaN	NaN	NaN	NaN	NaN	NaN	NaN	NaN
Q9H082;Q14088	Q9H082	Ras-related protein Rab-33B	RAB33B	25.717	0.00031903	13.701	NaN	NaN	25.0298	23.9383	24.7939	24.4433	NaN	22.5027	NaN	23.4187	NaN	NaN	23.8399	23.5767	24.5981	NaN	23.2257	NaN	23.8862	24.0026	24.1355	24.5602	24.1604	25.014	NaN	NaN	NaN	24.0118	23.622	NaN	24.2427	NaN	NaN	25.2764	24.4211	24.9755	23.3385	24.8452	NaN	NaN	NaN	NaN	NaN
Q9H0C5	Q9H0C5	BTB/POZ domain-containing protein 1	BTBD1	52.771	0.0014376	5.1098	NaN	NaN	NaN	NaN	NaN	NaN	24.5471	24.5912	24.8374	24.4432	24.1556	NaN	24.2824	24.6023	24.4775	24.4504	24.4328	NaN	24.4975	24.6286	24.62	NaN	NaN	NaN	NaN	NaN	NaN	NaN	NaN	NaN	NaN	NaN	NaN	NaN	NaN	NaN	NaN	NaN	NaN	NaN	NaN	NaN	NaN
Q9H0F6	Q9H0F6	Sharpin	SHARPIN	39.949	0.00017153	23.958	NaN	NaN	NaN	NaN	NaN	NaN	NaN	24.4035	NaN	NaN	25.2882	NaN	NaN	NaN	24.6909	25.0592	NaN	NaN	25.6168	25.3261	25.3958	NaN	NaN	NaN	NaN	NaN	NaN	NaN	NaN	NaN	NaN	NaN	NaN	NaN	NaN	NaN	NaN	NaN	NaN	NaN	NaN	NaN	NaN
Q9H0U6	Q9H0U6	39S ribosomal protein L18, mitochondrial	MRPL18	20.576	0.00018349	35.996	NaN	NaN	NaN	25.9156	25.4329	25.5843	25.9623	25.795	25.4736	25.2882	25.7936	26.3499	25.278	25.2671	25.6713	26.0788	25.5111	25.2056	24.1815	24.7669	24.1623	25.9041	25.7032	26.1535	25.7741	NaN	26.5945	25.0271	25.9381	NaN	NaN	26.5753	26.5507	25.8848	25.5067	26.131	24.3658	NaN	25.1048	25.3465	25.2108	25.0333	25.6659
Q9H1E5	Q9H1E5	Thioredoxin-related transmembrane protein 4	TMX4	38.952	0	60.398	NaN	25.3961	25.9711	25.4142	25.7512	24.8937	26.97	26.3029	24.5144	25.483	25.5134	25.9024	NaN	24.013	24.4669	25.7652	25.4693	25.6717	22.9106	23.8165	22.8556	24.1343	23.3956	24.2673	NaN	NaN	NaN	NaN	23.5368	NaN	NaN	NaN	25.0498	25.81	24.1849	25.7982	NaN	NaN	NaN	NaN	NaN	NaN	23.0189
Q9H204	Q9H204	Mediator of RNA polymerase II transcription subunit 28	MED28	19.52	0.00018416	37.088	24.6896	24.807	NaN	24.2621	24.617	24.5857	24.3732	24.4649	24.7516	24.4343	24.5069	NaN	24.7172	NaN	24.8901	24.3583	25.0397	24.8283	24.4937	24.6918	24.6629	24.5139	24.5908	24.6027	24.5081	NaN	NaN	24.5343	24.6164	24.8634	NaN	NaN	NaN	NaN	NaN	NaN	NaN	NaN	NaN	NaN	NaN	NaN	24.2588
Q9H254	Q9H254	Spectrin beta chain, non-erythrocytic 4	SPTBN4	288.98	0.0047516	2.725	NaN	NaN	NaN	NaN	NaN	NaN	29.4294	29.6671	29.8725	30.0719	29.8041	29.9074	30.0271	29.4471	29.3408	29.7778	28.244	NaN	29.8492	29.7716	29.9428	NaN	NaN	NaN	NaN	NaN	NaN	NaN	NaN	NaN	NaN	NaN	NaN	NaN	NaN	NaN	NaN	NaN	NaN	NaN	NaN	NaN	NaN
Q9H2D1	Q9H2D1	Mitochondrial folate transporter/carrier	SLC25A32	35.407	0	66.07	NaN	NaN	NaN	NaN	NaN	NaN	25.1725	NaN	NaN	NaN	NaN	NaN	NaN	NaN	NaN	NaN	NaN	NaN	NaN	NaN	NaN	24.8198	24.7912	25.2614	NaN	NaN	25.0909	23.8467	24.4495	NaN	24.6419	24.878	24.9908	26.1905	25.3525	25.6218	NaN	NaN	NaN	NaN	NaN	NaN	NaN
Q9H2H9	Q9H2H9	Sodium-coupled neutral amino acid transporter 1	SLC38A1	54.047	0	84.375	NaN	25.022	25.0939	NaN	25.6617	25.4251	25.1339	25.4775	24.9677	25.6624	25.9105	26.4607	25.3091	NaN	25.2144	25.8517	26.0343	26.0815	24.1106	24.8696	24.4377	NaN	24.6412	NaN	NaN	NaN	NaN	23.7874	NaN	NaN	25.6702	26.0376	25.2858	24.1413	NaN	NaN	25.5512	25.9178	NaN	NaN	NaN	NaN	NaN
Q9H3K6	Q9H3K6	BolA-like protein 2	BOLA2	10.116	0	323.31	28.6949	28.6124	28.6611	27.7798	28.2403	28.0081	28.7132	28.8741	28.582	29.0581	28.1116	28.7977	28.7641	29.1403	28.4679	28.0252	27.8892	28.4051	29.7337	29.8991	30.2382	28.7371	28.3411	28.4096	27.9271	27.8407	27.5911	28.7317	28.7118	28.6049	28.2583	28.021	28.0187	29.4439	29.4915	29.4285	30.0046	29.9383	30.1771	29.985	30.0132	29.8418	29.8549
Q9H3R5	Q9H3R5	Centromere protein H	CENPH	28.481	0	145.73	NaN	NaN	NaN	NaN	NaN	NaN	NaN	NaN	NaN	NaN	NaN	NaN	NaN	NaN	23.3531	NaN	NaN	NaN	NaN	NaN	24.1286	24.3917	NaN	NaN	NaN	NaN	NaN	NaN	NaN	NaN	NaN	NaN	NaN	24.9294	24.8093	24.8588	NaN	NaN	25.2206	24.7927	24.5976	24.7819	NaN
Q9H4I2	Q9H4I2	Zinc fingers and homeoboxes protein 3	ZHX3	104.66	0	71.967	24.9113	24.9913	24.1912	24.0312	24.075	24.2841	24.4876	24.1558	24.5364	23.6347	NaN	NaN	24.5429	24.1016	24.3797	NaN	24.0568	NaN	24.9658	24.9036	25.0997	23.875	23.7801	NaN	NaN	NaN	NaN	24.1008	24.722	NaN	NaN	NaN	NaN	23.4782	24.1455	23.6557	NaN	NaN	NaN	NaN	NaN	NaN	NaN
Q9H5V9	Q9H5V9	UPF0428 protein CXorf56	CXorf56	25.624	0.00031566	12.738	NaN	NaN	24.45	NaN	24.2093	24.5141	23.927	24.3402	24.741	NaN	24.243	23.9214	23.3679	NaN	23.6057	24.5802	NaN	NaN	24.2846	25.0198	24.0167	NaN	24.8052	24.6238	24.4674	24.5119	24.245	24.6084	24.7417	24.4753	24.3338	24.2212	NaN	NaN	23.7342	NaN	25.0048	NaN	NaN	23.7229	NaN	NaN	25.3149
Q9H6H4	Q9H6H4	Receptor expression-enhancing protein 4	REEP4	29.395	0.00017599	28.401	26.024	26.3301	26.157	25.0141	25.7217	25.7938	26.1838	26.4466	25.5711	24.9076	25.1917	25.3587	25.273	25.158	25.3348	26.0216	25.7246	25.9525	25.703	25.552	26.1078	26.632	26.5357	26.6618	25.9631	26.7608	26.3618	26.2691	25.8279	26.5697	NaN	25.7464	26.1437	25.8077	25.5692	26.0114	NaN	NaN	NaN	NaN	NaN	NaN	NaN
Q9H6K4	Q9H6K4	Optic atrophy 3 protein	OPA3	19.996	0	42.804	NaN	NaN	NaN	NaN	NaN	NaN	24.5337	24.0953	NaN	NaN	24.1499	24.3952	24.0863	23.6755	23.9468	NaN	NaN	23.7453	NaN	23.5213	NaN	NaN	NaN	NaN	NaN	NaN	NaN	NaN	NaN	NaN	NaN	NaN	23.8772	24.0423	NaN	NaN	NaN	NaN	NaN	NaN	NaN	NaN	NaN
Q9H6V9	Q9H6V9	UPF0554 protein C2orf43	C2orf43	37.318	0	90.725	NaN	NaN	NaN	24.0238	23.6994	23.5763	NaN	NaN	NaN	NaN	NaN	NaN	NaN	NaN	NaN	NaN	NaN	NaN	NaN	NaN	NaN	25.398	25.5762	25.2925	NaN	NaN	25.7755	25.1697	25.2253	25.4761	25.0926	25.3263	25.3548	NaN	24.2785	24.4355	NaN	NaN	NaN	NaN	NaN	NaN	NaN
Q9H6X2	Q9H6X2	Anthrax toxin receptor 1	ANTXR1	62.788	0	80.856	NaN	24.8839	24.9806	24.2281	NaN	24.05	25.7681	25.5166	24.7008	23.548	23.355	24.1336	23.8912	25.164	25.259	23.8388	NaN	23.5607	24.0669	NaN	23.4282	24.1545	25.0585	NaN	NaN	NaN	NaN	23.8018	24.4576	NaN	NaN	NaN	NaN	24.9987	25.3652	25.2738	NaN	NaN	NaN	NaN	NaN	NaN	NaN
Q9H7L9	Q9H7L9	Sin3 histone deacetylase corepressor complex component SDS3	SUDS3	38.136	0.00017082	23.062	NaN	NaN	NaN	24	NaN	NaN	23.723	24.3081	NaN	23.8566	23.7804	NaN	23.9156	23.7687	23.682	23.7906	23.4009	24.1666	NaN	NaN	23.8081	24.0727	24.2781	24.4416	24.3738	NaN	24.3725	24.0038	24.2493	NaN	NaN	NaN	NaN	NaN	NaN	NaN	NaN	NaN	NaN	NaN	NaN	NaN	NaN
Q9H7X7	Q9H7X7	Intraflagellar transport protein 22 homolog	IFT22	20.835	0.0018455	4.4304	NaN	NaN	NaN	NaN	NaN	NaN	NaN	23.6716	24.2037	NaN	23.3318	NaN	24.1026	24.826	24.537	24.5195	NaN	NaN	24.478	25.019	24.5764	NaN	NaN	NaN	NaN	NaN	NaN	NaN	NaN	NaN	NaN	NaN	NaN	NaN	NaN	NaN	24.1581	NaN	NaN	NaN	NaN	NaN	NaN
Q9H8T0	Q9H8T0	AKT-interacting protein	AKTIP	33.128	0.00016469	17.657	NaN	NaN	NaN	NaN	NaN	NaN	NaN	NaN	NaN	NaN	NaN	NaN	NaN	NaN	NaN	NaN	NaN	NaN	NaN	NaN	NaN	25.2107	25.3382	NaN	NaN	NaN	NaN	26.2133	26.4415	26.3284	25.7132	25.525	25.5761	NaN	NaN	25.8127	25.5176	25.2431	26.4232	26.7715	26.7062	NaN	25.6726
Q9H9F9	Q9H9F9	Actin-related protein 5	ACTR5	68.297	0.0014366	5.0625	NaN	NaN	NaN	NaN	NaN	NaN	NaN	24.2571	NaN	NaN	NaN	NaN	NaN	NaN	NaN	NaN	NaN	NaN	NaN	NaN	NaN	NaN	NaN	NaN	NaN	NaN	NaN	NaN	NaN	NaN	NaN	NaN	NaN	NaN	NaN	NaN	NaN	NaN	NaN	NaN	NaN	NaN	NaN
Q9H9H4	Q9H9H4	Vacuolar protein sorting-associated protein 37B	VPS37B	31.307	0	230.11	25.7201	24.81	24.9992	NaN	25.2428	25.0884	NaN	25.2864	25.1866	24.8853	24.8288	24.8957	25.2403	25.3029	25.0086	24.8169	24.5656	24.7675	25.8845	25.6459	25.8186	25.3952	25.1289	NaN	NaN	NaN	24.6408	25.9353	25.7642	NaN	NaN	25.1935	NaN	25.5719	26.0135	25.6529	25.5937	25.4587	25.6868	25.9081	26.0477	25.887	26.1112
Q9H9Q4	Q9H9Q4	Non-homologous end-joining factor 1	NHEJ1	33.337	0	221.72	NaN	NaN	25.7018	25.264	25.64	25.5898	NaN	25.2375	25.3868	25.8719	25.3055	25.8809	25.3068	25.7813	25.2333	25.5262	25.8468	25.5855	25.9961	26.1586	25.8621	25.5327	25.4562	NaN	25.2199	NaN	25.3299	25.3503	25.1799	NaN	25.8873	NaN	25.6295	26.2451	26.4791	26.3952	25.4868	26.1577	NaN	NaN	NaN	NaN	NaN
Q9HAC8	Q9HAC8	Ubiquitin domain-containing protein 1	UBTD1	25.938	0	53.798	NaN	24.1541	24.5362	NaN	24.6947	NaN	24.9196	24.8833	24.3469	NaN	NaN	24.351	24.2022	24.1979	24.3634	NaN	23.9976	NaN	NaN	24.1602	23.9526	23.6661	23.717	NaN	NaN	NaN	NaN	NaN	NaN	NaN	NaN	NaN	NaN	NaN	NaN	NaN	NaN	NaN	NaN	NaN	NaN	NaN	NaN
Q9HC98	Q9HC98	Serine/threonine-protein kinase Nek6	NEK6	35.714	0.00030722	10.137	NaN	NaN	NaN	NaN	NaN	NaN	24.2908	24.544	NaN	NaN	NaN	NaN	NaN	NaN	NaN	NaN	NaN	24.1349	24.4219	24.3933	24.5703	NaN	NaN	NaN	NaN	NaN	NaN	NaN	NaN	NaN	NaN	NaN	NaN	NaN	NaN	NaN	NaN	NaN	NaN	NaN	NaN	NaN	NaN
Q9HD42	Q9HD42	Charged multivesicular body protein 1a	CHMP1A	21.703	0.00059524	7.5053	26.971	NaN	26.9101	26.9118	27.0611	26.7682	25.9516	27.2122	27.157	27.1094	27.2034	26.9453	27.0767	27.5767	27.3709	27.2101	27.3062	27.393	27.8663	27.9087	28.2483	27.259	26.7849	NaN	26.5993	26.9726	NaN	27.4723	27.267	27.4826	27.0928	27.3005	26.9615	27.3987	27.1094	26.9873	27.881	27.8259	27.6126	27.3296	27.5576	27.576	27.8848
Q9NP64	Q9NP64	Nucleolar protein of 40 kDa	ZCCHC17	27.569	0	53.2	25.5554	25.1791	24.8906	24.8594	25.3433	25.6268	25.3458	25.2037	25.2976	NaN	24.9142	24.8774	24.7997	24.4401	25.079	24.8352	24.7966	25.3326	24.7828	25.3991	25.3764	25.3449	25.028	25.0524	25.0913	25.1798	24.8389	25.0375	25.5135	25.2464	25.3179	25.01	25.2169	24.8632	25.2689	24.9552	24.9978	NaN	24.8198	24.2974	25.5074	25.4016	24.7985
Q9NP73	Q9NP73	Putative bifunctional UDP-N-acetylglucosamine transferase and deubiquitinase ALG13	ALG13	126.05	0.00016639	18.918	24.8028	NaN	NaN	NaN	NaN	24.5115	24.5843	24.7823	NaN	24.8649	NaN	24.5757	25.0714	NaN	NaN	NaN	NaN	NaN	24.8831	24.6431	25.2694	NaN	NaN	NaN	24.3822	NaN	NaN	24.1292	24.5442	NaN	NaN	NaN	NaN	24.0912	24.4244	24.4127	NaN	NaN	NaN	NaN	NaN	NaN	NaN
Q9NQE9	Q9NQE9	Histidine triad nucleotide-binding protein 3	HINT3	20.361	0	53.779	24.8766	NaN	25.0433	25.275	25.3365	24.8434	25.2974	25.0697	25.3104	25.1352	25.5768	25.4805	24.9214	25.2254	25.4325	26.3494	26.1349	25.6514	24.9828	24.9882	24.5801	24.8654	25.4559	NaN	25.1238	25.6514	25.6497	25.2356	25.064	25.7144	25.7208	25.5047	25.4618	24.8617	24.9862	25.0558	24.8243	NaN	25.3313	26.1338	25.6557	25.5266	25.5368
Q9NQP4	Q9NQP4	Prefoldin subunit 4	PFDN4	15.314	0	218.85	27.3672	26.8765	27.3828	27.451	27.2672	27.283	27.0685	27.242	27.6154	27.3704	27.6141	27.5931	27.3353	27.8726	27.7635	27.5327	27.5886	27.2559	28.4738	28.4255	28.6106	27.0559	27.2918	27.3136	27.2859	27.2725	26.9879	27.5924	27.5759	27.7694	27.4059	27.3608	27.4985	27.7321	27.7935	27.5073	28.1059	27.8822	28.3686	28.454	28.5186	28.3155	28.0989
Q9NRG0	Q9NRG0	Chromatin accessibility complex protein 1	CHRAC1	14.71	0	165.93	24.76	25.3437	24.5681	25.1064	24.6018	25.2525	24.47	24.2878	24.6337	24.8964	24.4061	24.4646	24.3889	24.4403	24.365	24.5815	NaN	NaN	24.2179	24.6062	24.5935	24.643	24.5926	24.7335	25.7825	25.8649	24.9652	24.5604	24.6715	NaN	25.5091	24.7112	24.8347	24.5519	24.3379	24.4256	26.5225	26.2741	26.2576	26.6751	26.5894	NaN	26.1561
Q9NRY2	Q9NRY2	SOSS complex subunit C	INIP	11.425	0	130.39	26.5023	26.3943	25.8275	26.0663	25.7371	26.6934	25.6377	25.6718	26.3263	26.0426	25.7337	25.363	26.2255	26.2305	26.0695	26.4763	26.7353	26.3204	26.2094	26.4625	26.0648	26.4082	26.2232	26.6281	26.384	25.8896	NaN	26.732	26.8385	26.7038	26.4179	26.7148	26.5034	25.672	26.1194	NaN	26.5313	26.3855	26.3539	26.754	NaN	26.6831	26.3474
Q9NUP7	Q9NUP7	tRNA:m(4)X modification enzyme TRM13 homolog	TRMT13	54.246	0.00030984	10.915	NaN	NaN	NaN	NaN	NaN	NaN	NaN	NaN	NaN	NaN	NaN	NaN	NaN	NaN	NaN	NaN	NaN	NaN	NaN	NaN	NaN	NaN	NaN	NaN	NaN	NaN	NaN	NaN	NaN	NaN	NaN	NaN	NaN	NaN	NaN	NaN	NaN	NaN	24.2519	24.1989	24.9701	25.2076	NaN
Q9NV35	Q9NV35	Probable 8-oxo-dGTP diphosphatase NUDT15	NUDT15	18.609	0	60.104	24.7345	25.255	24.993	NaN	24.4486	NaN	25.1687	25.5567	25.1018	25.4009	25.2103	24.6773	25.6291	25.3412	25.5839	24.6976	24.9157	25.1648	25.2952	25.389	25.8712	24.9167	NaN	NaN	NaN	NaN	NaN	25.0927	24.7895	24.8506	24.5912	NaN	24.6349	24.7841	25.1675	25.1157	25.8604	25.7542	25.9662	25.7243	26.108	26.0625	25.5161
Q9NVM6	Q9NVM6	DnaJ homolog subfamily C member 17	DNAJC17	34.687	0	60.579	NaN	NaN	NaN	NaN	NaN	NaN	NaN	NaN	NaN	NaN	NaN	NaN	NaN	NaN	NaN	NaN	NaN	NaN	NaN	NaN	NaN	NaN	NaN	NaN	NaN	NaN	NaN	NaN	24.7468	NaN	NaN	NaN	NaN	26.1114	26.1536	26.0021	NaN	NaN	NaN	NaN	NaN	NaN	NaN
Q9NVN3	Q9NVN3	Synembryn-B	RIC8B	58.824	0.00030446	9.3697	NaN	NaN	NaN	NaN	NaN	NaN	NaN	NaN	NaN	NaN	NaN	NaN	NaN	NaN	NaN	NaN	NaN	NaN	NaN	NaN	NaN	24.2072	NaN	NaN	NaN	NaN	NaN	NaN	NaN	NaN	NaN	NaN	NaN	NaN	NaN	NaN	NaN	25.2458	25.2329	24.9104	25.1893	24.9859	25.0083
Q9NWM3;O75618	Q9NWM3	CUE domain-containing protein 1	CUEDC1	42.258	0.00017334	25.71	24.0153	NaN	23.6402	NaN	24.2569	23.6417	NaN	NaN	23.7825	NaN	NaN	NaN	23.8439	23.6499	24.1671	NaN	23.5813	23.7644	24.4308	23.3556	23.8703	NaN	NaN	NaN	NaN	NaN	NaN	NaN	NaN	NaN	NaN	NaN	NaN	NaN	23.9232	NaN	NaN	NaN	NaN	NaN	NaN	NaN	NaN
Q9NX24	Q9NX24	H/ACA ribonucleoprotein complex subunit 2	NHP2	17.201	0	323.31	28.1599	28.2186	27.8593	28.264	28.1227	28.0252	27.9204	28.0777	28.0164	27.8508	28.2674	27.7412	27.6822	27.9391	27.9048	28.5545	28.489	28.4314	27.516	27.5562	27.5057	28.8618	28.682	28.6589	29.2296	29.0861	29.1299	28.2436	28.182	28.2968	28.8133	28.4251	28.4944	27.8497	28.0319	27.6989	28.9612	29.0462	29.0888	29.2125	28.9931	29.2573	28.9984
Q9NXA8	Q9NXA8	NAD-dependent protein deacylase sirtuin-5, mitochondrial	SIRT5	33.881	0	52.691	NaN	NaN	NaN	24.1823	24.2591	NaN	23.6726	24.2	23.3982	NaN	23.5953	24.6777	24.1807	24.7085	23.3961	24.0737	24.2886	NaN	NaN	NaN	23.5526	NaN	NaN	NaN	NaN	NaN	NaN	NaN	NaN	NaN	NaN	NaN	NaN	NaN	NaN	NaN	NaN	NaN	NaN	NaN	NaN	NaN	NaN
Q9NXU5	Q9NXU5	ADP-ribosylation factor-like protein 15	ARL15	22.876	0	90.069	25.1777	25.2707	25.8839	25.3641	26.2339	25.2326	26.1875	26.2491	25.8283	25.0232	25.6569	26.0124	26.1581	25.6258	25.7752	26.1952	25.9983	26.1713	25.2587	25.84	25.105	24.6812	24.8916	NaN	NaN	NaN	25.0041	NaN	NaN	NaN	NaN	NaN	24.6183	NaN	24.8085	25.2669	25.1134	24.3487	NaN	NaN	NaN	NaN	25.3775
Q9NZ45	Q9NZ45	CDGSH iron-sulfur domain-containing protein 1	CISD1	12.199	0	171.68	27.5729	27.5856	27.9395	27.6415	27.9784	27.5815	28.7508	27.731	27.7478	27.8461	28.1023	28.2018	28.1611	27.5302	27.6888	28.3801	28.2238	28.4334	26.1108	26.3956	25.8231	26.4954	26.104	26.58	NaN	NaN	26.7131	25.1474	25.5477	NaN	26.3641	26.7712	26.7514	26.5087	25.768	26.0361	27.4924	28.5747	26.742	24.0648	25.926	25.7781	26.9449
Q9P0I2	Q9P0I2	ER membrane protein complex subunit 3	EMC3	29.952	0	173.91	NaN	NaN	25.8487	25.3906	25.5699	25.0958	26.2362	25.5683	24.8344	24.9919	25.2694	25.7227	25.1351	24.7719	24.7985	25.4901	25.0709	25.3637	NaN	23.9834	NaN	25.2481	25.3371	25.9426	25.0692	24.3986	25.9574	24.7002	25.2042	NaN	26.2926	26.3053	26.486	25.3742	24.6361	25.7481	24.6233	26.4707	NaN	NaN	NaN	NaN	NaN
Q9P0U3	Q9P0U3	Sentrin-specific protease 1	SENP1	73.48	0.00031437	12.346	NaN	NaN	NaN	24.5984	NaN	NaN	NaN	NaN	NaN	NaN	NaN	NaN	NaN	NaN	NaN	NaN	NaN	24.6406	NaN	NaN	NaN	NaN	NaN	NaN	NaN	NaN	NaN	NaN	NaN	NaN	NaN	NaN	NaN	NaN	NaN	NaN	NaN	25.263	NaN	NaN	24.3313	24.7734	NaN
Q9P299	Q9P299	Coatomer subunit zeta-2	COPZ2	23.548	0	114.77	NaN	NaN	23.7812	NaN	NaN	NaN	24.0092	24.3032	NaN	24.3444	NaN	24.3693	24.8094	25.156	24.9827	24.5489	24.8606	24.3629	25.1518	25.2697	25.2882	25.0977	24.9685	24.9431	NaN	NaN	NaN	25.7267	25.3918	25.2926	24.8076	24.8165	24.6238	25.7802	26.0911	25.7139	NaN	NaN	NaN	NaN	NaN	NaN	NaN
Q9UBI6	Q9UBI6	Guanine nucleotide-binding protein G(I)/G(S)/G(O) subunit gamma-12	GNG12	8.0061	0	263.45	29.1161	29.4198	29.7685	29.7729	29.7959	29.5466	30.7118	30.1167	29.6755	29.5044	30.0697	30.3754	29.779	29.6498	29.8142	30.705	30.418	30.566	29.048	29.6336	28.9979	29.6064	29.8585	29.5637	29.665	29.6799	30.477	28.8876	28.9694	28.0396	29.9761	30.2589	30.335	29.8418	29.6231	29.8989	27.9861	28.3635	27.1298	26.7749	26.6909	27.2174	28.1008
Q9UBQ6	Q9UBQ6	Exostosin-like 2;Processed exostosin-like 2	EXTL2	37.465	0.00059049	6.9369	NaN	NaN	NaN	NaN	NaN	NaN	NaN	NaN	NaN	NaN	NaN	NaN	NaN	NaN	NaN	NaN	NaN	NaN	NaN	NaN	NaN	NaN	NaN	NaN	NaN	NaN	NaN	NaN	23.3028	NaN	NaN	NaN	NaN	24.4553	24.7615	24.0925	NaN	NaN	NaN	NaN	NaN	NaN	NaN
Q9UEE5	Q9UEE5	Serine/threonine-protein kinase 17A	STK17A	46.558	0	69.555	NaN	NaN	NaN	NaN	NaN	NaN	25.4976	25.226	25.2905	24.8765	NaN	NaN	25.0703	25.1698	25.384	24.0974	24.8675	NaN	26.5925	26.7842	26.6986	NaN	NaN	NaN	NaN	NaN	NaN	NaN	NaN	NaN	NaN	NaN	NaN	NaN	NaN	NaN	24.7494	NaN	NaN	NaN	NaN	NaN	NaN
Q9UJ68	Q9UJ68	Mitochondrial peptide methionine sulfoxide reductase	MSRA	26.132	0.00016969	21.926	25.226	24.8374	25.1751	24.8044	24.6589	25.0244	25.2587	25.382	25.1844	25.3118	25.3131	25.1265	25.0323	25.1227	25.2263	25.0811	25.1473	25.1122	25.8958	26.1295	26.0615	25.2843	25.2042	25.4329	25.1584	25.3923	25.1296	25.3858	25.4119	25.2949	25.5733	NaN	25.4437	25.6435	26.2766	25.7887	25.6439	25.171	NaN	NaN	24.9677	NaN	NaN
Q9UK58	Q9UK58	Cyclin-L1	CCNL1	59.633	0	94.97	24.5014	NaN	23.808	24.6143	24.8775	24.8968	NaN	24.7685	24.48	25.0169	24.7108	24.5915	24.4352	25.3271	24.6344	24.4133	24.1281	NaN	NaN	23.685	23.674	24.6388	24.7559	NaN	NaN	24.5063	NaN	24.9256	24.7571	24.4346	24.3936	24.7762	24.7957	25.1662	24.9	24.6767	NaN	NaN	NaN	NaN	NaN	NaN	NaN
Q9UM22	Q9UM22	Mammalian ependymin-related protein 1	EPDR1	25.437	0	44.082	26.1689	26.3902	26.1049	26.1621	26.8713	26.0406	26.2057	26.5258	26.1866	25.667	26.0851	25.4607	26.3635	26.3968	26.3589	25.6385	26.017	25.8167	26.4389	25.7387	25.3487	27.3019	27.3491	27.4383	27.0289	27.2662	27.5336	26.8711	26.7778	26.8987	26.7956	26.557	26.4562	26.7733	26.6506	26.757	NaN	NaN	NaN	NaN	NaN	NaN	NaN
Q9UMS0	Q9UMS0	NFU1 iron-sulfur cluster scaffold homolog, mitochondrial	NFU1	28.462	0	131.91	26.6679	26.7827	27.2706	27.1278	26.5184	27.1161	27.3682	26.9181	26.6902	26.6414	26.7348	27.0238	26.5694	26.5803	26.239	26.7428	26.35	26.894	25.414	25.9978	25.6195	27.0718	27.0275	27.2435	27.6895	27.3094	27.7046	26.1489	26.8046	NaN	27.1484	27.4682	27.3438	26.7863	26.2803	26.4815	26.2199	26.9204	25.8882	26.4047	26.1133	26.1836	26.0392
Q9UMW8	Q9UMW8	Ubl carboxyl-terminal hydrolase 18	USP18	43.01	0.00030609	9.8805	NaN	NaN	NaN	NaN	NaN	NaN	NaN	NaN	NaN	24.2549	23.8515	NaN	NaN	NaN	NaN	24.6305	23.9929	24.4171	NaN	23.0252	23.035	NaN	NaN	NaN	NaN	NaN	NaN	NaN	NaN	NaN	NaN	NaN	NaN	NaN	NaN	NaN	NaN	NaN	NaN	NaN	NaN	NaN	NaN
Q9UNN8	Q9UNN8	Endothelial protein C receptor	PROCR	26.671	0	199.83	27.6798	27.5691	27.7932	27.8179	28.163	27.981	28.2416	27.8995	27.3917	27.2196	27.5119	27.9357	28.0598	27.7331	28.0104	27.8394	27.4382	27.9935	27.7208	27.5301	27.2386	24.8613	24.4749	NaN	NaN	NaN	25.1177	24.6052	25.0167	NaN	25.0082	25.195	25.5413	26.2443	25.7422	26.1681	27.4247	27.5598	27.0578	27.2626	26.8421	26.2707	28.0116
Q9UPZ3	Q9UPZ3	Hermansky-Pudlak syndrome 5 protein	HPS5	127.45	0.0011544	5.34	NaN	NaN	NaN	NaN	NaN	NaN	NaN	NaN	NaN	NaN	NaN	NaN	NaN	NaN	NaN	NaN	NaN	NaN	NaN	NaN	NaN	NaN	NaN	NaN	NaN	NaN	NaN	NaN	NaN	NaN	NaN	NaN	NaN	NaN	NaN	NaN	NaN	23.934	NaN	NaN	25.3015	23.529	24.2062
Q9UQR0	Q9UQR0	Sex comb on midleg-like protein 2	SCML2	77.256	0.00059321	7.2912	NaN	NaN	NaN	23.276	NaN	23.5487	NaN	NaN	23.2681	NaN	23.2237	23.0303	23.3412	23.1325	23.4079	23.4516	NaN	NaN	23.4451	23.4176	23.3818	NaN	23.7957	24.4933	NaN	NaN	NaN	24.5634	24.096	23.8495	NaN	NaN	NaN	NaN	NaN	NaN	NaN	NaN	NaN	NaN	23.8042	NaN	NaN
Q9Y251	Q9Y251	Heparanase;Heparanase 8 kDa subunit;Heparanase 50 kDa subunit	HPSE	61.148	0.00016418	17.225	NaN	NaN	NaN	NaN	NaN	NaN	NaN	NaN	NaN	NaN	NaN	NaN	NaN	NaN	NaN	NaN	NaN	NaN	NaN	NaN	NaN	NaN	NaN	NaN	NaN	NaN	NaN	NaN	NaN	NaN	NaN	NaN	NaN	NaN	NaN	NaN	NaN	NaN	NaN	NaN	NaN	24.5906	NaN
Q9Y294	Q9Y294	Histone chaperone ASF1A	ASF1A	22.968	0	190.74	26.1782	26.4489	26.1925	25.4016	25.8405	25.6127	26.0386	26.2707	26.5263	NaN	25.151	25.5953	26.4244	26.5443	26.3941	25.2655	25.7127	25.2111	26.792	26.3379	26.3805	25.3039	25.506	NaN	24.8301	25.4672	24.7715	26.1175	26.0321	26.2091	25.0637	25.2177	NaN	26.2992	26.7234	26.4047	25.9666	25.82	25.6216	25.9969	25.9147	25.6199	25.9785
Q9Y2K2	Q9Y2K2	Serine/threonine-protein kinase SIK3	SIK3	144.85	0	60.048	NaN	NaN	NaN	NaN	NaN	NaN	NaN	NaN	NaN	NaN	NaN	NaN	NaN	NaN	NaN	NaN	NaN	NaN	24.6018	24.0531	24.212	NaN	NaN	NaN	NaN	NaN	NaN	NaN	NaN	NaN	NaN	NaN	NaN	NaN	NaN	NaN	NaN	NaN	NaN	NaN	NaN	NaN	NaN
Q9Y2R0	Q9Y2R0	Cytochrome c oxidase assembly factor 3 homolog, mitochondrial	COA3	11.731	0.00031913	13.733	26.1212	NaN	26.6938	26.7291	26.2052	26.3347	28.2797	27.2914	26.1899	26.6453	26.5428	27.9229	27.1467	25.5199	26.3117	26.72	26.1882	26.5649	25.6591	26.1264	25.2515	26.6838	26.1119	26.9388	26.112	25.4357	27.3753	25.692	26.4771	NaN	26.9886	27.8238	27.9529	26.4762	26.3337	26.4375	25.4433	26.2906	NaN	NaN	NaN	NaN	NaN
Q9Y2V2	Q9Y2V2	Calcium-regulated heat stable protein 1	CARHSP1	15.892	0	323.31	28.0702	27.8173	27.6836	27.6322	27.9188	27.7695	27.9535	28.0453	28.2479	28.4946	28.117	28.1705	28.3896	28.3265	28.3883	27.9698	28.1199	27.9888	29.4688	29.4179	29.3891	28.0714	27.947	28.0993	27.8283	28.2117	27.9078	28.505	28.5387	28.6618	28.4299	28.296	28.2239	28.6342	29.1638	28.651	29.8963	29.8856	29.9014	29.928	30.1455	30.068	30.1321
Q9Y2Y0	Q9Y2Y0	ADP-ribosylation factor-like protein 2-binding protein	ARL2BP	18.822	0	101.04	26.0709	25.247	25.1543	NaN	NaN	24.4651	25.6914	25.1553	25.3566	25.0816	25.2295	24.3525	25.7947	25.7111	25.6795	25.2291	24.6983	24.124	26.6227	26.4439	26.4266	26.6542	26.2269	26.4083	25.6899	26.2	NaN	26.6769	26.7729	27.1277	25.9718	26.1033	25.984	26.8037	27.3579	27.1108	26.8403	26.9524	26.0641	25.9234	26.352	26.4588	26.8908
Q9Y333	Q9Y333	U6 snRNA-associated Sm-like protein LSm2	LSM2	10.834	0	288.79	27.5071	27.741	27.7001	27.5879	27.5538	27.5229	27.094	27.4118	27.7414	27.7548	27.7414	27.4703	27.7257	27.8542	27.9475	27.7637	27.7461	27.5635	27.647	27.5816	27.5508	28.0609	28.3371	28.375	28.457	28.4841	28.1983	28.2343	28.1698	28.2778	27.9596	28.0329	27.9352	27.611	28.0413	27.7426	28.2966	28.3876	28.22	28.747	28.3454	28.4381	28.3093
Q9Y3A6	Q9Y3A6	Transmembrane emp24 domain-containing protein 5	TMED5	26.005	0	169.24	24.384	25.0547	26.0186	25.3175	25.5459	24.8855	26.1155	25.3719	24.7704	24.954	25.6659	25.5952	25.247	25.0859	25.2248	26.1113	26.0896	25.7561	24.5454	25.1438	23.8709	26.2377	26.0524	26.4413	25.532	25.0333	26.184	25.6619	25.9767	NaN	26.7054	27.12	27.2425	27.0833	26.7684	27.13	NaN	NaN	NaN	NaN	NaN	NaN	NaN
Q9Y3B4	Q9Y3B4	Splicing factor 3B subunit 6	SF3B6	14.585	0	221.14	28.7295	28.7892	29.0103	29.2364	29.0133	29.0657	28.4216	28.5437	28.9062	28.493	28.7158	28.3924	28.4926	28.7283	28.5263	28.8066	28.8143	28.7044	28.0838	27.8949	27.7757	28.8483	29.063	28.9389	28.942	28.8723	28.9149	28.662	28.8752	28.8009	28.6255	28.6966	28.6161	27.9642	27.6665	28.0683	28.2505	28.6337	27.8868	27.9607	27.8216	28.0531	28.01
Q9Y3E7	Q9Y3E7	Charged multivesicular body protein 3	CHMP3	25.073	0.00030312	9.0249	25.331	NaN	25.07	24.874	NaN	NaN	24.8049	25.0984	25.5037	25.3523	24.7137	25.4649	25.2135	25.2628	25.2986	24.4699	24.7961	24.2519	26.1019	26.2115	26.0026	25.4616	25.3409	25.4267	NaN	NaN	24.0619	25.6351	25.7638	25.6257	25.0968	NaN	25.1963	26.5508	NaN	25.8033	24.6603	24.7714	24.9419	24.3262	24.7541	24.4646	24.9032
Q9Y3Q3	Q9Y3Q3	Transmembrane emp24 domain-containing protein 3	TMED3	24.777	0	85.375	25.6018	26.2034	26.5875	26.31	26.1488	25.845	26.8023	26.0644	25.9688	25.8942	26.2131	26.5593	25.8252	25.1294	25.5865	26.0346	25.8464	25.6326	25.6696	25.8442	25.0362	26.024	25.96	26.3227	NaN	25.7596	26.2582	25.6895	25.7642	NaN	26.1279	25.9914	26.6306	26.7608	26.4795	26.4673	NaN	NaN	NaN	NaN	NaN	NaN	NaN
Q9Y4Z0	Q9Y4Z0	U6 snRNA-associated Sm-like protein LSm4	LSM4	15.35	0	46.691	26.5983	26.6369	26.4986	26.963	26.2635	26.3684	26.5963	26.1038	26.1715	26.6502	26.9956	25.8956	26.6776	26.4658	26.2132	27.0693	26.8716	27.0422	26.3206	26.4669	26.6271	26.7725	27.0418	26.7277	27.1963	26.9016	27.1373	26.488	26.3064	NaN	26.9778	27.0107	26.7977	26.5197	25.9684	26.3607	26.7252	26.8855	27.1093	27.3301	27.033	27.2462	27.0107
Q9Y5J6	Q9Y5J6	Mitochondrial import inner membrane translocase subunit Tim10 B	TIMM10B	11.586	0	157.47	25.5715	25.3376	25.466	25.8631	25.6655	25.8026	25.2482	25.5304	25.8496	25.5293	25.7892	25.3899	25.4769	25.4681	25.2234	25.9401	26.0691	26.0151	24.2842	24.5846	24.4267	25.4236	25.7376	25.6274	25.9044	26.0841	25.9537	25.2868	25.2429	25.3875	25.0081	25.0608	25.3382	NaN	24.8641	24.1616	25.2584	24.9129	25.2158	25.3035	25.3092	NaN	25.0993
Q9Y5J7	Q9Y5J7	Mitochondrial import inner membrane translocase subunit Tim9	TIMM9	10.378	0	323.31	28.6716	28.6458	28.6894	29.1257	28.9129	29.0601	28.5076	28.6071	28.9228	28.8457	29.1598	28.8928	28.6642	28.6892	28.7205	29.3908	29.4764	29.5401	27.6361	27.9266	27.9137	28.8101	28.7753	28.888	29.1406	29.1981	29.243	28.5649	28.5496	28.6716	29.0197	28.9571	28.9068	27.7654	27.5402	27.7307	27.9046	27.9585	28.1295	28.5681	28.4348	28.631	28.2217
Q9Y5R8	Q9Y5R8	Trafficking protein particle complex subunit 1	TRAPPC1	16.831	0	54.051	26.6447	26.0031	26.0122	24.4356	25.6502	25.3657	26.055	26.0363	25.9527	25.8746	26.737	25.5252	26.4452	26.0496	26.8827	25.9815	25.9236	25.5558	26.3032	26.259	26.4115	25.3894	25.5851	25.397	NaN	NaN	NaN	25.0585	25.228	NaN	NaN	NaN	NaN	25.6385	25.3871	25.6104	26.0446	25.9243	25.7584	24.4558	25.2886	25.3994	26.059
Q9Y672	Q9Y672	Dolichyl pyrophosphate Man9GlcNAc2 alpha-1,3-glucosyltransferase	ALG6	58.12	0.00016464	17.584	NaN	25.2324	25.9692	25.5791	25.8357	25.0406	26.5856	25.8346	25.0735	25.189	25.7234	26.0907	25.8158	25.2761	25.1642	25.7283	25.5409	25.4143	NaN	24.502	23.5885	25.4024	25.2162	25.4533	NaN	NaN	25.7151	24.8389	25.1762	NaN	25.8401	26.043	26.4739	26.0103	25.5937	26.3351	NaN	NaN	NaN	NaN	NaN	NaN	NaN
Q9Y6C2	Q9Y6C2	EMILIN-1	EMILIN1	106.69	0	50.943	NaN	NaN	NaN	NaN	NaN	NaN	NaN	NaN	NaN	NaN	NaN	NaN	NaN	NaN	NaN	NaN	NaN	NaN	NaN	NaN	NaN	NaN	NaN	NaN	NaN	NaN	NaN	NaN	NaN	NaN	NaN	NaN	NaN	NaN	NaN	NaN	NaN	NaN	NaN	NaN	NaN	NaN	NaN
Q9Y6K0	Q9Y6K0	Choline/ethanolaminephosphotransferase 1	CEPT1	46.553	0	60.264	NaN	NaN	26.4819	25.9533	26.2757	25.8996	27.0892	26.4709	25.7606	25.6846	26.1757	26.4545	26.4621	25.6129	25.9394	26.4197	26.2116	26.548	25.0503	24.3693	23.7032	26.4373	26.3767	26.7303	26.1253	24.51	26.6733	25.7141	26.0959	NaN	26.7543	27.1344	27.2452	26.7637	25.8172	26.7661	NaN	NaN	NaN	NaN	NaN	NaN	NaN
P0CG08;B7ZAQ6	P0CG08;B7ZAQ6	Golgi pH regulator B;Golgi pH regulator A	GPR89B;GPR89A	52.916	0	95.699	25.2524	25.9089	26.5871	26.0347	26.7358	25.6673	26.8589	26.1388	26.0072	25.4998	26.1191	26.1278	26.2624	25.8334	25.5607	26.2272	25.7752	26.0242	24.92	25.3471	24.1217	25.8204	25.762	25.8995	25.6121	NaN	26.0684	25.7757	25.6224	NaN	25.9415	26.2421	26.5945	25.945	25.2711	26.265	NaN	NaN	NaN	NaN	NaN	NaN	NaN
Q13765;E9PAV3;Q9BZK3;Q9H009	Q13765;E9PAV3	Nascent polypeptide-associated complex subunit alpha;Nascent polypeptide-associated complex subunit alpha, muscle-specific form	NACA	23.384	0	323.31	30.5866	30.4081	30.245	29.7563	29.6747	29.8427	29.9642	30.1894	30.4293	30.2099	30.0903	29.8511	30.1339	30.286	30.3828	29.6783	29.8736	29.856	30.7987	30.9565	30.9837	30.4847	30.0845	30.2107	29.859	30.1746	29.7271	30.5156	30.5379	30.5983	30.1937	30.0784	30.0693	30.5008	30.7114	30.5884	31.8002	31.4066	31.6404	31.6467	31.5771	31.2719	31.4649
L0R6Q1	L0R6Q1		SLC35A4	11.133	0.00031888	13.692	NaN	NaN	26.5547	25.8404	25.5654	25.2473	26.9329	26.1205	25.5985	25.2716	25.313	26.4239	26.0807	25.1872	24.9088	25.7806	25.3241	NaN	NaN	25.0944	24.2321	26.1975	26.0116	26.0957	26.2831	24.9364	26.043	25.3138	25.7169	NaN	26.5853	26.2704	27.0972	26.0062	25.8299	26.0155	NaN	NaN	NaN	NaN	NaN	NaN	NaN
O00214	O00214	Galectin-8	LGALS8	35.808	0.00032175	14.53	NaN	NaN	NaN	24.0812	22.8991	NaN	25.0777	23.7265	23.5135	23.6201	23.9653	25.312	23.4319	23.2228	23.3376	24.1852	23.9762	23.9048	23.4655	23.1736	23.0739	25.3379	25.3225	25.1627	NaN	24.6257	24.9535	25.4571	25.0918	24.9513	25.2807	25.4481	25.7456	25.0776	25.2494	25.1487	NaN	NaN	23.8097	NaN	NaN	23.8167	23.9716
O00217	O00217	NADH dehydrogenase [ubiquinone] iron-sulfur protein 8, mitochondrial	NDUFS8	23.705	0	90.69	27.1333	27.3918	27.8154	27.8686	27.3336	27.8809	28.0225	27.812	27.5156	27.7866	27.6218	28.1909	27.4112	27.4485	27.1308	27.8627	27.4485	27.8785	25.6633	26.7925	25.7094	27.2436	26.9375	27.6322	27.9399	27.3436	28.5452	26.1402	27.0228	NaN	27.8603	28.2103	28.0577	27.1614	26.7836	27.4942	24.8835	NaN	NaN	NaN	NaN	NaN	NaN
O00221	O00221	NF-kappa-B inhibitor epsilon	NFKBIE	52.863	0.00087809	6.3209	NaN	NaN	NaN	NaN	NaN	NaN	NaN	NaN	NaN	NaN	NaN	NaN	NaN	NaN	NaN	NaN	NaN	NaN	NaN	NaN	NaN	NaN	NaN	NaN	NaN	NaN	NaN	NaN	NaN	NaN	NaN	NaN	NaN	NaN	NaN	NaN	25.5601	25.1185	25.4769	25.2256	24.8917	NaN	25.7085
O00244	O00244	Copper transport protein ATOX1	ATOX1	7.4016	0	323.31	28.4414	28.3444	27.9177	28.1203	28.3429	27.8638	28.2318	28.3883	28.4008	28.8666	28.6832	28.0961	29.1296	29.037	29.0923	28.2534	28.6732	28.3686	29.6573	29.6828	29.922	28.8442	28.5541	28.4788	28.4316	28.4273	28.072	28.8824	28.6964	29.1415	28.6851	28.6025	28.3408	29.3869	29.5055	29.3397	28.6217	28.4555	28.4705	28.6308	28.763	28.6443	28.9744
O00488	O00488	Zinc finger protein 593	ZNF593	15.199	0.00018829	41.61	25.3774	25.8833	25.7863	NaN	24.9832	NaN	25.6809	25.4179	25.7812	25.2398	24.6272	24.6715	24.8836	24.6146	25.0993	25.2809	25.2002	25.2105	25.8148	26.3103	26.0075	25.9074	25.529	NaN	NaN	NaN	NaN	26.1459	26.0337	26.2818	NaN	NaN	NaN	24.3412	25.3999	24.5517	NaN	NaN	NaN	NaN	NaN	NaN	24.9376
O00584	O00584	Ribonuclease T2	RNASET2	29.48	0	184.15	25.2554	NaN	24.8912	25.1776	24.5057	24.5447	NaN	NaN	24.831	24.899	24.374	23.9135	24.0092	24.7138	24.8516	24.8478	24.8176	24.6932	25.049	24.9244	25	25.5264	25.8781	25.793	25.8106	26.0331	25.616	25.4968	25.8022	25.7594	24.9734	24.7913	24.7524	25.3625	24.7585	25.1617	23.8288	NaN	NaN	NaN	NaN	NaN	25.6056
O00592	O00592	Podocalyxin	PODXL	58.635	0	234.43	NaN	NaN	26.8423	25.8137	26.296	25.8851	26.0315	26.0744	26.418	24.6772	26.4646	26.545	26.1153	26.1511	26.03	NaN	NaN	NaN	NaN	26.1221	25.7382	27.2145	26.4512	26.7982	26.2138	25.6647	27.2403	26.9738	26.8327	26.6315	27.1567	27.5855	27.4472	27.3462	27.5189	27.3872	27.9937	27.9424	27.2173	26.4993	26.1049	27.0641	26.6444
O14524	O14524	Transmembrane protein 194A	TMEM194A	50.639	0.00031651	13.013	NaN	25.2877	26.0022	25.1071	NaN	25.3225	26.2544	25.8257	24.6246	25.1533	24.7193	25.882	24.6458	24.4165	NaN	24.7727	24.9362	25.504	NaN	NaN	NaN	25.5215	NaN	NaN	NaN	NaN	25.4568	24.4201	NaN	NaN	25.6706	25.6698	26.1886	25.4564	NaN	25.6173	NaN	NaN	NaN	NaN	NaN	NaN	NaN
O14807	O14807	Ras-related protein M-Ras	MRAS	23.846	0	75.426	NaN	NaN	NaN	NaN	NaN	NaN	NaN	NaN	NaN	NaN	NaN	NaN	NaN	NaN	NaN	NaN	NaN	NaN	NaN	NaN	NaN	NaN	NaN	NaN	NaN	NaN	24.5098	NaN	NaN	NaN	24.7634	24.7339	24.8153	NaN	NaN	24.8945	NaN	NaN	NaN	NaN	NaN	NaN	NaN
O14933	O14933	Ubiquitin/ISG15-conjugating enzyme E2 L6	UBE2L6	17.769	0	227.01	24.8899	26.0018	NaN	27.6761	27.4652	27.4525	25.1293	26.0402	25.4882	28.7934	27.9216	28.4159	25.9351	25.7664	25.7642	28.2378	28.3281	28.145	27.2545	26.9751	27.1857	26.7862	26.7546	26.7081	28.0932	27.8238	27.8179	26.5831	26.5165	27.1588	28.3011	28.1594	28.05	26.1162	25.6643	25.3219	26.7457	26.7626	26.4819	28.8281	28.5192	28.8622	27.0524
O15258	O15258	Protein RER1	RER1	22.958	0	323.31	28.3209	28.4913	29.0864	28.8942	29.2765	28.4649	29.0944	28.6368	28.4279	28.1279	29.0261	28.9482	28.4533	28.2568	28.4017	28.8961	28.9287	28.5945	28.0492	28.1992	27.6928	28.253	28.8178	28.9552	28.3176	28.1128	29.2272	28.8658	28.6589	28.0924	29.2888	29.4535	29.7389	28.6746	28.5715	29.1577	27.0782	28.1382	26.5308	26.1723	26.1768	27.0499	27.1555
O15260	O15260	Surfeit locus protein 4	SURF4	30.394	0	323.31	29.5445	30.3453	30.955	30.6937	30.8935	30.1977	31.3996	30.5184	29.8912	30.0906	30.6284	30.7066	30.6631	30.786	30.7662	30.303	29.7795	29.7192	29.7604	28.9275	28.1052	30.9061	30.9516	31.0064	30.3755	29.9887	31.2144	30.4654	30.6663	29.5921	30.9379	31.2094	31.4208	30.9053	30.4898	31.15	26.9519	29.1359	27.7358	25.924	26.5411	27.6055	27.8035
O15347	O15347	High mobility group protein B3	HMGB3	22.98	0	104.17	27.5678	27.4821	27.5889	27.3035	27.2086	27.0787	27.5985	27.4207	27.5505	27.3266	27.252	27.4434	27.7479	27.4099	27.457	26.9772	26.9054	27.0422	27.778	27.8994	28.0307	27.4558	27.3477	27.3471	26.8514	26.8572	26.7985	27.7557	27.8818	27.6816	27.7206	27.641	27.811	27.8643	28.0909	27.9523	28.0099	28.3755	28.0146	28.2087	28.0698	28.1672	27.8689
O43516	O43516	WAS/WASL-interacting protein family member 1	WIPF1	51.258	0.00018744	40.799	NaN	NaN	NaN	NaN	NaN	NaN	NaN	NaN	NaN	24.3695	24.3324	NaN	24.5694	NaN	25.2209	NaN	NaN	NaN	24.4354	24.3149	23.9581	24.8538	24.9644	24.4164	NaN	NaN	NaN	25.3537	25.4273	25.3668	24.453	NaN	24.0864	25.529	25.4389	25.3012	NaN	NaN	24.8101	24.8094	25.0548	24.2584	24.0903
O43665	O43665	Regulator of G-protein signaling 10	RGS10	21.21	0	67.311	25.8502	25.9283	26.1152	NaN	25.5711	25.8525	26.0091	26.0731	27.0695	26.3464	26.4042	26.8167	25.9964	26.1385	25.936	25.3289	26.2805	25.2987	26.5246	26.5575	26.5373	NaN	NaN	NaN	NaN	NaN	NaN	NaN	NaN	NaN	NaN	24.5353	NaN	25.5408	25.594	25.5292	26.6777	26.8928	27.1417	26.8924	27.4113	27.5494	26.5797
O43674	O43674	NADH dehydrogenase [ubiquinone] 1 beta subcomplex subunit 5, mitochondrial	NDUFB5	21.75	0.00018443	37.329	NaN	25.8003	26.7703	25.9256	26.2749	25.3512	27.5613	26.9659	25.0805	25.8962	25.3363	26.6146	26.7534	24.8826	25.1431	26.2472	25.9298	26.1723	24.407	24.9851	23.9898	25.9767	26.3769	26.2295	25.6919	NaN	26.9294	24.253	25.7008	NaN	26.7798	27.1566	27.5677	26.6181	26.2428	26.808	NaN	NaN	NaN	NaN	NaN	NaN	NaN
O43741	O43741	5-AMP-activated protein kinase subunit beta-2	PRKAB2	30.302	0.00018488	38.001	24.8765	24.763	24.7403	NaN	24.6955	23.969	24.5439	NaN	24.8916	24.4709	24.5512	24.8427	25.4422	25.0055	24.7392	24.4116	24.6312	24.901	25.4921	24.9636	24.885	NaN	23.9576	NaN	NaN	NaN	NaN	24.3292	24.1819	NaN	NaN	NaN	NaN	24.9324	24.8536	25.0521	NaN	NaN	NaN	NaN	NaN	NaN	NaN
O43920	O43920	NADH dehydrogenase [ubiquinone] iron-sulfur protein 5	NDUFS5	12.517	0	137.29	25.4441	26.0291	27.2325	26.745	26.7116	26.0625	27.717	27.188	25.9854	25.92	26.9004	27.3192	26.8721	26.1364	26.5483	27.0706	26.6968	26.6652	25.0369	25.9657	24.9719	26.7042	26.7808	27.1147	26.0707	25.7729	27.1449	25.8874	26.5034	NaN	26.8887	27.2706	27.4582	26.562	26.6096	26.8635	24.1697	NaN	25.3034	NaN	NaN	24.1163	25.5995
O60499	O60499	Syntaxin-10	STX10	28.114	0	124.78	25.374	25.1521	25.0376	25.0846	25.0648	25.0141	25.5869	25.4715	25.2604	24.8806	25.0391	25.1319	25.0514	24.7481	25.2075	24.9632	24.8041	24.976	24.9391	24.792	24.7405	25.3344	25.4507	25.266	24.8975	24.9424	25.1316	25.58	25.2327	25.1581	25.4265	25.3123	25.5731	25.3398	25.4282	25.3802	24.6816	NaN	24.8806	NaN	NaN	NaN	25.1873
O60725	O60725	Protein-S-isoprenylcysteine O-methyltransferase	ICMT	31.938	0	157.44	24.7609	NaN	25.5209	25.7885	25.2349	24.6202	26.049	25.1749	24.9017	24.7987	25.8789	25.4151	24.2125	24.994	25.5755	26.0498	25.4706	24.9458	NaN	NaN	NaN	24.9155	25.2064	NaN	25.2098	24.6033	25.6831	23.8515	24.2914	NaN	25.8742	25.9876	26.4972	25.4196	25.148	25.5222	NaN	NaN	NaN	NaN	NaN	NaN	NaN
O60921	O60921	Checkpoint protein HUS1	HUS1	31.691	0.00017797	30.052	NaN	24.9675	NaN	24.9885	24.4613	24.3641	24.6304	24.7877	24.7054	24.7587	24.3564	24.6698	24.631	24.5933	24.7624	24.1208	23.8193	24.4349	25.0616	25.0492	25.3852	24.8307	NaN	24.7537	NaN	24.9257	NaN	24.8212	24.9288	25.053	24.3646	24.4164	24.6091	24.8443	25.07	24.8248	24.4884	24.0552	NaN	NaN	NaN	NaN	NaN
O75380	O75380	NADH dehydrogenase [ubiquinone] iron-sulfur protein 6, mitochondrial	NDUFS6	13.711	0	224.31	27.7112	27.9537	28.3802	28.5483	27.9697	28.3946	28.8519	28.3492	28.1904	28.3131	28.5336	28.7924	28.16	27.7717	27.7263	28.8413	28.4765	28.5849	25.9848	27.157	26.4142	28.1341	27.6529	28.3901	28.5662	28.296	28.9348	27.4817	27.9047	26.9612	28.6359	28.7082	28.5397	27.7915	27.5245	27.7763	27.3139	27.8868	27.5818	27.828	27.642	27.7303	27.905
O75554	O75554	WW domain-binding protein 4	WBP4	42.506	0.00018495	38.056	25.1623	24.9604	25.405	24.6933	24.8166	25.0091	24.4953	24.7318	NaN	24.8723	NaN	NaN	25.0777	24.7969	25.3877	24.2173	24.3988	24.6803	24.2838	NaN	NaN	24.9717	25.4723	NaN	25.2314	25.4651	24.901	25.8034	25.7045	25.899	25.1653	25.5518	25.449	25.0951	25.3523	25.1899	NaN	NaN	NaN	NaN	NaN	NaN	NaN
O75607	O75607	Nucleoplasmin-3	NPM3	19.343	0	323.31	28.4552	28.2425	28.1588	28.3734	28.0965	28.179	27.9707	27.9494	28.308	27.7615	27.7973	27.6485	27.7372	28.0986	27.8805	27.6621	27.8294	27.4665	28.5608	28.4819	28.6785	28.0649	28.1813	27.8954	28.2631	28.2698	27.7386	27.8548	27.8841	28.1275	27.9142	27.9446	27.6985	28.0265	28.113	27.8723	30.0145	29.9562	30.3389	30.2235	30.1121	30.2037	29.8444
O75665	O75665	Oral-facial-digital syndrome 1 protein	OFD1	116.67	0.00016855	21.009	NaN	NaN	NaN	NaN	NaN	NaN	NaN	NaN	NaN	23.6625	NaN	NaN	23.7216	23.6034	23.7099	NaN	NaN	NaN	NaN	NaN	23.6155	NaN	NaN	NaN	NaN	NaN	NaN	NaN	NaN	NaN	NaN	NaN	NaN	NaN	NaN	NaN	NaN	NaN	NaN	NaN	NaN	NaN	NaN
O94864	O94864	STAGA complex 65 subunit gamma	SUPT7L	46.192	0	68.247	NaN	NaN	NaN	NaN	NaN	NaN	NaN	NaN	NaN	NaN	NaN	NaN	NaN	24.9764	NaN	NaN	NaN	NaN	NaN	NaN	25.2157	NaN	NaN	NaN	NaN	25.4175	NaN	25.5331	NaN	NaN	NaN	NaN	NaN	NaN	NaN	NaN	25.3867	25.1469	25.293	24.5417	25.0121	24.8657	25.2664
O94953	O94953	Lysine-specific demethylase 4B	KDM4B	121.9	0.00031852	13.596	NaN	NaN	NaN	NaN	NaN	NaN	NaN	NaN	NaN	NaN	NaN	NaN	NaN	NaN	NaN	NaN	NaN	NaN	NaN	NaN	NaN	25.5378	25.1061	NaN	NaN	NaN	NaN	24.9966	25.3589	NaN	NaN	NaN	NaN	25.355	25.9566	25.5469	NaN	NaN	NaN	NaN	NaN	NaN	NaN
O94967	O94967	WD repeat-containing protein 47	WDR47	101.95	0.00017024	22.305	NaN	NaN	23.663	NaN	NaN	NaN	NaN	24.1737	24.417	23.9899	NaN	NaN	24.0064	24.1325	NaN	NaN	NaN	23.8868	24.2092	NaN	NaN	24.2483	24.2925	24.2616	NaN	NaN	NaN	24.7064	24.0767	25.3199	NaN	NaN	NaN	NaN	25.346	24.7684	NaN	NaN	NaN	NaN	NaN	NaN	NaN
O95297	O95297	Myelin protein zero-like protein 1	MPZL1	29.082	0	62.982	NaN	NaN	25.1771	25.9864	25.6865	25.5521	25.8492	25.5218	24.8657	25.2942	25.6739	26.009	25.6452	25.8682	25.1562	25.8115	25.7409	25.6991	25.3959	25.1598	24.7549	25.2897	25.6748	26.0761	NaN	NaN	25.8148	25.1703	24.8498	NaN	25.3719	25.8042	26.169	25.5887	25.9827	26.0176	26.0368	24.9418	24.6113	24.0857	NaN	24.6905	NaN
O95298;E9PQ53	O95298;E9PQ53	NADH dehydrogenase [ubiquinone] 1 subunit C2;NADH dehydrogenase [ubiquinone] 1 subunit C2, isoform 2	NDUFC2;NDUFC2-KCTD14	14.187	0.0011628	5.8414	NaN	NaN	26.7684	NaN	NaN	NaN	26.5729	25.9604	24.8234	24.3604	25.8752	27.3061	NaN	24.5564	24.5816	26.6502	25.9405	NaN	NaN	NaN	23.3098	NaN	NaN	25.9503	NaN	NaN	NaN	NaN	NaN	NaN	26.4342	26.7879	26.0005	NaN	NaN	NaN	NaN	NaN	NaN	NaN	NaN	NaN	NaN
O95429	O95429	BAG family molecular chaperone regulator 4	BAG4	49.593	0	155.67	NaN	NaN	NaN	NaN	NaN	NaN	NaN	NaN	NaN	NaN	NaN	NaN	NaN	NaN	NaN	NaN	NaN	NaN	NaN	NaN	NaN	NaN	NaN	NaN	NaN	NaN	NaN	NaN	NaN	NaN	NaN	NaN	NaN	NaN	NaN	NaN	24.8782	24.6671	24.7344	24.824	25.0263	24.4556	24.8184
O95628	O95628	CCR4-NOT transcription complex subunit 4	CNOT4	63.509	0.00017409	26.648	NaN	NaN	NaN	NaN	NaN	NaN	NaN	23.8625	23.9668	NaN	NaN	NaN	24.1718	24.1921	23.8682	23.8042	NaN	NaN	24.7849	24.7021	25.1898	24.2783	23.9753	NaN	NaN	NaN	NaN	24.2471	24.1728	NaN	NaN	NaN	NaN	24.1868	NaN	24.9931	NaN	NaN	NaN	NaN	NaN	NaN	NaN
O95707	O95707	Ribonuclease P protein subunit p29	POP4	25.424	0.00017129	23.632	25.8443	25.9056	25.6629	25.8183	25.7331	25.6514	25.3709	25.8619	25.756	25.5491	25.5289	25.1186	25.6229	25.7543	25.8737	25.429	25.6198	25.606	25.6921	25.2888	25.3652	25.5726	25.6046	25.6052	25.3934	25.5859	25.4123	25.4976	25.364	25.3677	25.4513	25.2215	25.248	24.4519	24.9925	24.8832	NaN	NaN	25.2179	24.9267	25.3963	24.9643	25.1702
O95777	O95777	U6 snRNA-associated Sm-like protein LSm8	LSM8	10.403	0	323.31	28.3857	28.2491	28.1993	27.754	28.3759	28.4394	28.1432	28.458	28.5384	28.4033	28.4301	28.3727	28.4124	28.2915	28.1703	28.4174	28.5991	28.5241	28.5151	28.5942	28.5408	28.5552	28.7314	28.604	28.7143	28.9983	28.7086	28.8494	28.8572	29.0273	28.7349	28.7604	28.5942	28.771	28.8734	28.6413	29.3026	29.2243	29.6617	29.5915	29.7074	29.587	29.4999
O96017	O96017	Serine/threonine-protein kinase Chk2	CHEK2	60.914	0.00032216	14.679	NaN	NaN	NaN	NaN	NaN	NaN	NaN	NaN	NaN	NaN	NaN	NaN	NaN	NaN	NaN	NaN	NaN	NaN	NaN	NaN	NaN	NaN	NaN	NaN	NaN	NaN	NaN	NaN	NaN	NaN	NaN	NaN	NaN	NaN	NaN	NaN	NaN	24.5875	24.9595	24.9869	24.9476	25.1349	25.5241
P01909	P01909	HLA class II histocompatibility antigen, DQ alpha 1 chain	HLA-DQA1	27.805	0	70.163	NaN	NaN	NaN	NaN	NaN	NaN	NaN	NaN	NaN	NaN	NaN	NaN	NaN	NaN	NaN	NaN	NaN	NaN	29.0828	28.5833	27.9997	NaN	NaN	NaN	NaN	NaN	NaN	NaN	NaN	NaN	NaN	NaN	NaN	28.676	28.1561	28.7933	NaN	NaN	NaN	NaN	NaN	NaN	NaN
P03915	P03915	NADH-ubiquinone oxidoreductase chain 5	MT-ND5	67.026	0	323.31	NaN	NaN	25.6705	25.6501	25.7608	NaN	26.5861	25.5703	24.2344	24.2463	25.5664	26.1745	26.2205	24.9896	24.9734	25.5001	NaN	NaN	24.2116	NaN	NaN	24.6277	NaN	25.569	NaN	NaN	25.7317	NaN	NaN	NaN	NaN	NaN	24.7133	NaN	NaN	NaN	26.6087	NaN	NaN	NaN	NaN	NaN	NaN
P04080	P04080	Cystatin-B	CSTB	11.139	0	323.31	30.2365	29.9821	30.0009	29.6463	30.2171	29.7702	30.157	30.3996	30.7355	30.6062	30.4541	30.478	30.5197	31.014	30.8679	30.3006	30.4883	30.2304	31.783	31.7738	31.9244	30.7521	30.7764	30.5748	30.3982	30.476	30.2927	31.3904	31.3049	31.4648	31.1727	30.9914	30.8686	31.0357	31.2185	31.1037	30.2922	30.102	30.5364	30.2424	30.3995	30.1346	30.3641
P04156	P04156	Major prion protein	PRNP	27.661	0	78.866	27.215	27.5256	28.0241	27.6311	28.4283	27.8476	28.74	28.3533	27.9013	27.6197	27.6357	28.29	27.9521	27.7216	27.977	28.2457	28.0494	28.1376	27.9739	28.2663	27.8663	27.0589	27.4687	26.9976	26.9409	26.5024	27.4035	26.5547	26.8025	26.4181	26.9447	27.1726	27.2918	27.2077	27.3333	27.5004	26.6094	26.6451	26.0397	25.2833	NaN	25.9426	26.4403
P05114	P05114	Non-histone chromosomal protein HMG-14	HMGN1	10.659	0	323.31	29.9124	29.8135	29.7551	30.3189	29.6256	30.7954	30.2414	29.9229	29.6476	30.0665	29.9935	30.4968	29.5882	30.2746	29.3705	29.8864	29.931	30.0439	28.8648	29.3938	29.5935	30.1924	29.8391	30.0696	30.6361	30.4901	30.4013	29.9327	29.4584	30.03	30.224	30.325	30.2557	30.7635	29.7177	30.4574	29.2367	29.7934	29.0036	29.0352	28.9564	29.3875	29.0731
P07711	P07711	Cathepsin L1;Cathepsin L1 heavy chain;Cathepsin L1 light chain	CTSL	37.564	0	323.31	27.616	28.012	27.8425	28.4045	27.9781	27.9344	27.4925	27.7542	27.5472	27.8835	28.4759	27.6174	27.266	27.6753	27.8723	28.5136	28.6094	28.4112	27.9175	27.7507	27.7575	28.6311	28.6938	28.7138	28.9195	29.0706	29.1485	28.2584	28.4342	28.5081	28.7798	28.7596	28.7053	28.1772	28.0974	28.432	NaN	NaN	NaN	NaN	NaN	NaN	NaN
P08263;P09210;Q16772	P08263;P09210	Glutathione S-transferase A1;Glutathione S-transferase A1, N-terminally processed;Glutathione S-transferase A2	GSTA1;GSTA2	25.631	0	47.112	NaN	NaN	NaN	NaN	NaN	NaN	NaN	NaN	NaN	NaN	NaN	NaN	NaN	NaN	NaN	NaN	NaN	NaN	NaN	NaN	NaN	27.1989	26.9535	26.6906	25.9859	26.3794	26.1571	26.0967	26.096	26.1369	25.6771	25.681	25.6869	27.029	26.8798	26.8781	NaN	NaN	NaN	NaN	NaN	NaN	NaN
P0DMU9;Q5DJT8;P0DMV2;P0DMV1;Q8NHU0;Q5HYN5;P0DMV0;P0DMU8;P0DMU7	P0DMU9;Q5DJT8;P0DMV2;P0DMV1;Q8NHU0;Q5HYN5;P0DMV0;P0DMU8;P0DMU7	Cancer/testis antigen family 45 member A10;Cancer/testis antigen family 45 member A2;Cancer/testis antigen family 45 member A9;Cancer/testis antigen family 45 member A8;Cancer/testis antigen family 45 member A3;Cancer/testis antigen family 45 member A1;Cancer/testis antigen family 45 member A7;Cancer/testis antigen family 45 member A5;Cancer/testis antigen family 45 member A6	CT45A10;CT45A2;CT45A9;CT45A8;CT45A3;CT45A1;CT45A7;CT45A5;CT45A6	21.145	0	47.863	NaN	NaN	NaN	NaN	NaN	NaN	NaN	NaN	NaN	NaN	NaN	NaN	NaN	NaN	NaN	NaN	NaN	NaN	NaN	NaN	NaN	NaN	NaN	NaN	NaN	NaN	NaN	NaN	NaN	NaN	NaN	NaN	NaN	NaN	NaN	NaN	25.5167	26.39	26.1353	26.4663	25.9221	25.8458	26.8085
P10599	P10599	Thioredoxin	TXN	11.737	0	171.29	30.9717	31.3238	31.2963	30.9854	31.1624	30.8367	31.0695	31.5944	31.8653	31.8413	31.6043	31.4384	31.7916	32.0815	31.7846	31.1192	31.3822	31.1917	32.6234	32.3381	32.3385	32.6448	32.4283	32.3369	32.0812	32.3282	32.0181	32.6346	32.6881	32.7613	32.3499	32.1578	32.4634	32.231	32.1578	32.4801	31.9523	31.9978	32.2399	32.077	32.3682	32.1465	32.0508
P15151	P15151	Poliovirus receptor	PVR	45.302	0	323.31	27.7074	28.3651	28.875	28.6242	29.2677	28.7078	29.1221	28.5345	27.9322	27.8968	28.8311	29.2005	27.9854	27.6812	28.1347	29.246	29.2425	29.4018	27.3159	27.7964	27.7021	26.7335	26.9879	26.6326	27.0419	26.9486	27.9371	26.1242	26.119	NaN	27.7621	27.887	28.5098	27.1988	27.1261	27.1913	26.8941	25.7099	25.0426	NaN	25.0161	25.42	25.4026
P15529	P15529	Membrane cofactor protein	CD46	43.747	0.00018268	35.327	NaN	NaN	25.1857	NaN	NaN	25.2394	25.8201	25.469	25.0547	25.2262	25.0707	25.8402	25.4217	24.734	24.6354	25.6642	25.3333	26.1383	25.024	25.5305	25.3383	25.6799	25.5239	25.4716	NaN	NaN	25.5389	25.3068	25.5321	NaN	25.5737	25.8387	25.7348	26.0543	25.9612	26.1428	NaN	23.2474	24.1993	25.0313	25.1686	25.5029	25.3192
P16870	P16870	Carboxypeptidase E	CPE	53.15	0.000326	16.167	NaN	NaN	NaN	NaN	NaN	NaN	NaN	NaN	NaN	NaN	NaN	NaN	NaN	NaN	NaN	NaN	NaN	NaN	NaN	NaN	NaN	NaN	24.2133	NaN	NaN	NaN	NaN	NaN	NaN	NaN	NaN	NaN	NaN	NaN	NaN	NaN	NaN	NaN	NaN	NaN	NaN	NaN	NaN
P17028	P17028	Zinc finger protein 24	ZNF24	42.155	0.00032462	15.599	25.74	25.6544	25.6173	25.1092	25.5573	26.1641	25.4056	25.3966	24.8584	NaN	NaN	25.687	NaN	NaN	NaN	25.7176	25.5081	25.3131	NaN	NaN	NaN	25.1573	25.4914	NaN	25.7699	NaN	25.4369	25.3743	25.9891	NaN	NaN	24.3442	24.8597	24.5411	NaN	25.2646	23.8815	NaN	NaN	NaN	NaN	NaN	NaN
P17096	P17096	High mobility group protein HMG-I/HMG-Y	HMGA1	11.676	0	124.94	26.6952	26.9534	27.0715	26.1937	26.5866	26.3948	27.202	27.1611	27.4767	27.6608	27.7033	27.7881	27.3729	27.2873	27.1516	27.7886	27.8633	28.0763	28.0961	27.7034	27.9819	25.9958	26.0263	NaN	25.7893	25.9885	25.8344	26.2976	26.1292	25.7422	26.714	26.2006	26.4714	27.454	27.5279	27.3861	30.3414	30.4875	30.1552	30.2978	30.2611	30.2555	29.7416
P17568	P17568	NADH dehydrogenase [ubiquinone] 1 beta subcomplex subunit 7	NDUFB7	16.402	0.00030502	9.5612	NaN	NaN	26.5496	25.8697	25.7019	25.2511	27.2089	26.7062	25.9903	25.8039	25.9757	27.1516	26.0994	25.2244	25.033	26.3011	25.8586	25.9083	24.8177	26.1077	NaN	25.5621	25.6924	26.5066	NaN	NaN	26.2073	25.0924	25.7871	NaN	26.4403	26.6659	26.9171	25.6409	25.6987	26.2229	24.1093	25.0753	NaN	NaN	NaN	NaN	NaN
P23610	P23610	Factor VIII intron 22 protein	F8A1	39.103	0	79.859	NaN	NaN	NaN	NaN	NaN	23.7953	NaN	NaN	NaN	NaN	NaN	NaN	NaN	NaN	NaN	NaN	NaN	NaN	NaN	NaN	NaN	24.6396	24.2872	NaN	NaN	NaN	NaN	24.2261	23.929	24.6775	NaN	NaN	NaN	23.9504	24.2418	23.9932	NaN	NaN	NaN	NaN	NaN	NaN	NaN
P26374	P26374	Rab proteins geranylgeranyltransferase component A 2	CHML	74.071	0.00016734	19.839	NaN	NaN	NaN	NaN	NaN	NaN	NaN	NaN	NaN	NaN	NaN	NaN	NaN	NaN	NaN	NaN	NaN	NaN	NaN	NaN	NaN	NaN	NaN	NaN	NaN	NaN	NaN	NaN	NaN	NaN	NaN	NaN	NaN	NaN	NaN	NaN	NaN	NaN	NaN	NaN	NaN	NaN	NaN
P29320	P29320	Ephrin type-A receptor 3	EPHA3	110.13	0.00031461	12.402	NaN	NaN	NaN	NaN	NaN	NaN	NaN	NaN	NaN	NaN	NaN	NaN	NaN	NaN	NaN	NaN	NaN	NaN	NaN	NaN	NaN	NaN	NaN	NaN	NaN	NaN	NaN	NaN	NaN	NaN	NaN	NaN	NaN	NaN	NaN	NaN	NaN	NaN	NaN	NaN	NaN	NaN	NaN
P29536	P29536	Leiomodin-1	LMOD1	67.029	0.00018205	34.573	24.9207	NaN	24.8401	NaN	25.3255	NaN	24.2575	24.032	24.0609	24.0162	NaN	23.8702	25.804	25.1334	25.0857	24.1264	24.28	24.5162	24.5153	NaN	24.509	NaN	NaN	NaN	NaN	NaN	NaN	NaN	NaN	NaN	NaN	NaN	NaN	NaN	NaN	22.7943	NaN	NaN	NaN	NaN	NaN	NaN	NaN
P33908	P33908	Mannosyl-oligosaccharide 1,2-alpha-mannosidase IA	MAN1A1	72.968	0	84.346	NaN	NaN	25.029	24.8329	24.5092	23.7861	26.3733	25.0628	24.3329	NaN	24.2576	24.9526	25.3509	25.2056	25.2237	24.642	24.2055	24.7135	24.1097	NaN	NaN	24.6095	NaN	25.4994	NaN	NaN	NaN	24.6288	NaN	NaN	NaN	NaN	24.6684	25.1158	24.9911	24.9684	NaN	NaN	NaN	NaN	NaN	NaN	NaN
P33947	P33947	ER lumen protein-retaining receptor 2	KDELR2	24.422	0	209.46	26.4832	27.4235	28.2475	27.0479	28.5055	26.5182	28.1686	27.2757	26.962	26.876	27.2699	26.9373	28.7605	28.2588	28.5167	26.6481	27.2273	26.7048	27.3976	26.4701	25.583	26.9898	28.0885	28.2126	NaN	NaN	28.7063	27.8255	28.8018	27.6021	28.4278	28.4254	29.2145	29.0866	29.33	29.7582	NaN	NaN	NaN	NaN	NaN	NaN	24.5351
P35244	P35244	Replication protein A 14 kDa subunit	RPA3	13.569	0	323.31	28.696	28.7708	28.6291	28.0736	28.0049	28.0999	27.899	28.2192	28.3843	28.0439	28.3046	27.9827	28.323	28.638	28.5062	27.8806	28.191	28.1102	28.68	28.8997	28.8756	28.7016	28.695	28.6524	28.3883	28.6281	28.4114	29.1006	28.9857	29.3615	28.9306	28.9071	28.7345	28.3334	28.5669	28.3583	29.5043	29.3891	29.5029	29.9635	29.85	29.8515	29.388
P36954	P36954	DNA-directed RNA polymerase II subunit RPB9	POLR2I	14.523	0	283.1	26.4892	26.7622	26.1045	26.4989	26.0369	26.5461	25.9711	26.3169	26.5228	26.3383	26.0289	26.2269	26.009	25.7604	26.0742	26.0111	26.0133	26.0776	25.8955	26.6523	26.6451	26.6695	26.7001	26.6978	26.6465	26.813	26.8264	26.6333	26.642	27.1184	26.0999	26.1402	26.0636	25.8221	26.1079	25.8556	25.9642	25.3199	26.5841	26.9078	25.4608	26.729	26.4372
P37108	P37108	Signal recognition particle 14 kDa protein	SRP14	14.57	0	238.22	29.7321	29.7877	29.9538	30.0185	29.8885	30.0786	29.9761	29.8458	30.1391	29.6568	29.7858	29.9643	29.4587	29.8273	29.6752	29.5587	29.5378	29.5768	30.193	30.21	30.435	30.1245	30.027	30.0032	29.8937	29.9399	29.7051	30.3026	30.2828	30.3305	29.6368	29.7479	29.5616	30.2258	30.1382	30.0989	30.6892	30.4119	30.561	30.4473	30.2709	30.345	30.1694
P38935	P38935	DNA-binding protein SMUBP-2	IGHMBP2	109.15	0.0003109	11.29	NaN	NaN	NaN	NaN	NaN	NaN	NaN	NaN	NaN	NaN	NaN	NaN	NaN	NaN	NaN	NaN	NaN	NaN	NaN	NaN	NaN	NaN	NaN	NaN	NaN	NaN	NaN	NaN	NaN	NaN	NaN	NaN	NaN	NaN	NaN	NaN	NaN	NaN	NaN	NaN	NaN	NaN	NaN
P42336	P42336	Phosphatidylinositol 4,5-bisphosphate 3-kinase catalytic subunit alpha isoform	PIK3CA	124.28	0.00016832	20.762	NaN	NaN	NaN	NaN	NaN	NaN	NaN	NaN	NaN	NaN	NaN	NaN	NaN	NaN	NaN	NaN	NaN	NaN	NaN	24.646	NaN	NaN	NaN	NaN	NaN	NaN	NaN	NaN	NaN	NaN	NaN	NaN	NaN	NaN	NaN	NaN	NaN	NaN	NaN	NaN	NaN	NaN	NaN
P42771;P42772	P42771	Cyclin-dependent kinase inhibitor 2A	CDKN2A	16.532	0	323.31	28.9989	28.9405	28.8145	28.447	28.3884	28.8341	28.7225	29.0589	29.2288	29.3984	28.6111	29.1365	28.8904	28.9947	28.9289	28.6324	28.8413	28.693	29.1896	29.7747	29.528	NaN	NaN	NaN	NaN	NaN	NaN	NaN	NaN	NaN	NaN	NaN	NaN	NaN	NaN	NaN	NaN	NaN	NaN	NaN	NaN	NaN	NaN
P43251	P43251	Biotinidase	BTD	61.132	0.00032499	15.694	24.0573	NaN	23.9225	24.0098	NaN	NaN	NaN	23.5807	24.4228	23.5028	23.9565	NaN	NaN	24.8677	24.834	24.2848	24.005	24.0892	NaN	NaN	NaN	NaN	24.7126	NaN	24.0291	23.2113	NaN	24.2303	23.9646	NaN	NaN	NaN	NaN	NaN	NaN	NaN	NaN	NaN	NaN	NaN	NaN	NaN	NaN
P43357	P43357	Melanoma-associated antigen 3	MAGEA3	34.747	0.00018175	34.277	NaN	NaN	NaN	NaN	NaN	NaN	NaN	NaN	NaN	NaN	NaN	NaN	NaN	NaN	NaN	NaN	NaN	NaN	NaN	NaN	NaN	NaN	NaN	NaN	NaN	NaN	NaN	NaN	NaN	NaN	NaN	NaN	NaN	NaN	NaN	NaN	26.6333	26.53	26.3513	26.4109	26.2143	25.9463	26.2023
P48060	P48060	Glioma pathogenesis-related protein 1	GLIPR1	30.366	0	101.25	24.7099	25.2596	25.9914	25.5593	25.3755	25.3396	26.5258	26.0747	25.8036	24.7304	25.4462	25.5133	25.78	25.2692	25.953	25.5025	25.3679	25.1971	24.8869	25.0082	24.5069	25.7032	25.228	NaN	25.3423	NaN	NaN	25.5234	25.177	NaN	25.4912	NaN	NaN	25.9401	26.0826	26.3353	24.826	24.8639	NaN	NaN	NaN	NaN	NaN
P48382	P48382	DNA-binding protein RFX5	RFX5	65.322	0.00016518	17.964	NaN	NaN	25.1345	25.8741	26.3697	25.3863	NaN	25.9985	24.9476	25.955	26.0544	25.7133	25.2687	25.3173	25.4305	24.6036	24.7971	24.8588	26.4265	26.5176	26.2699	NaN	24.7802	25.4187	25.509	NaN	NaN	NaN	NaN	NaN	26.0395	25.2458	25.5229	26.4386	26.3692	26.3746	NaN	NaN	26.3244	NaN	NaN	24.7449	NaN
P49207	P49207	60S ribosomal protein L34	RPL34	13.293	0.00032749	16.852	30.9974	30.9928	30.6115	30.7796	31.1422	31.1202	30.7182	30.8939	31.2432	30.9885	30.9916	30.8446	30.8621	30.9343	30.7916	30.7622	30.8994	30.8622	30.6679	30.8667	30.9449	30.4881	30.6104	30.5447	30.4423	30.74	30.4267	30.7745	30.5897	30.8082	30.4882	30.485	30.3394	30.1235	30.5118	30.0655	31.4901	31.1175	31.5286	32.0032	31.7302	31.8245	31.3139
P53680	P53680	AP-2 complex subunit sigma	AP2S1	17.018	0	93.104	28.7803	28.4487	28.6035	28.6694	28.6879	28.3256	28.1768	28.1034	28.4741	28.3055	28.5951	28.4114	28.6677	28.8193	29.0095	28.6639	28.5208	28.8308	28.3328	28.0924	28.1981	28.3667	28.084	28.2011	28.0121	27.7409	28.244	28.5782	28.4217	28.5389	28.0491	27.9959	27.8366	28.1336	28.2521	28.1138	27.1894	26.9765	27.1485	26.8255	26.9775	26.8792	27.1104
P53985	P53985	Monocarboxylate transporter 1	SLC16A1	53.944	0	323.31	26.7703	27.3473	27.5472	27.6851	28.2579	27.5371	28.5649	27.9717	27.5947	27.1715	28.0223	28.7416	27.7354	26.9387	27.7111	28.2197	28.1327	27.9202	27.1517	26.7772	26.6112	27.8	28.0507	28.3946	27.7806	27.4094	28.7592	27.5841	27.7178	26.638	28.076	28.3634	28.7091	28.4546	28.3942	28.5188	27.5177	27.3058	26.6415	26.1234	25.8401	26.5622	26.8504
P54105	P54105	Methylosome subunit pICln	CLNS1A	26.215	0	315.44	25.196	25.3284	24.7257	24.4617	24.7889	24.5803	25.2841	25.4559	25.2058	25.667	25.2495	25.4958	25.8669	25.9681	25.3556	25.5494	24.746	25.2868	25.9667	26.1751	26.327	25.9284	25.9437	25.936	NaN	25.8968	25.6573	25.0775	25.6805	26.139	25.4364	25.5298	NaN	25.4176	25.5535	25.4143	27.1356	27.2134	27.0156	26.3467	26.7528	26.0268	26.8385
P55042;O75628	P55042	GTP-binding protein RAD	RRAD	33.245	0	76.915	25.6339	NaN	NaN	NaN	NaN	25.3491	NaN	NaN	NaN	NaN	NaN	NaN	NaN	NaN	NaN	NaN	NaN	NaN	NaN	NaN	NaN	26.2845	26.8707	26.5614	25.2127	25.7052	24.82	27.2839	26.9055	26.8915	25.5551	25.4358	25.3395	26.6296	26.3547	26.9138	NaN	NaN	NaN	NaN	NaN	NaN	NaN
P55789	P55789	FAD-linked sulfhydryl oxidase ALR	GFER	23.449	0	59.215	24.9698	25.282	25.1665	24.9731	24.8872	25.307	24.681	25.4694	25.2716	24.7732	25.6061	25.0526	25.3123	25.4539	25.238	25.481	25.4437	25.6125	24.7033	25.0423	24.8656	24.0834	23.5984	NaN	NaN	NaN	NaN	24.2618	NaN	NaN	NaN	NaN	NaN	24.0474	23.7492	23.9766	NaN	NaN	25.5457	24.6277	24.3112	NaN	25.1073
P56211	P56211	cAMP-regulated phosphoprotein 19	ARPP19	12.323	0	124.53	26.9196	26.5284	26.4977	26.2458	26.4414	26.3256	26.6992	26.7803	26.9651	26.8858	26.3693	26.8918	27.0401	26.9121	26.4656	26.1613	26.5976	26.5611	27.762	27.6679	27.7461	26.4345	26.0124	NaN	25.8228	26.1606	24.5273	26.5067	26.6141	26.5435	26.2104	26.3143	25.924	27.1161	27.2161	27.0655	NaN	NaN	26.3646	24.5028	26.1736	26.288	26.3197
P56282	P56282	DNA polymerase epsilon subunit 2	POLE2	59.536	0	43.106	NaN	NaN	NaN	NaN	NaN	NaN	NaN	NaN	NaN	NaN	NaN	NaN	NaN	NaN	NaN	NaN	NaN	NaN	NaN	NaN	NaN	NaN	NaN	NaN	NaN	NaN	NaN	NaN	NaN	NaN	NaN	NaN	NaN	NaN	NaN	NaN	24.4944	23.9974	NaN	NaN	NaN	NaN	NaN
P56556	P56556	NADH dehydrogenase [ubiquinone] 1 alpha subcomplex subunit 6	NDUFA6	15.136	0	246.61	26.6543	26.975	27.6215	27.7114	27.0551	27.247	27.7068	27.4835	27.3247	27.2694	27.7266	28.2783	27.4796	27.3141	27.1773	27.7997	27.6716	27.3944	25.83	26.3914	25.5275	27.0056	27.163	27.75	27.9237	27.3467	28.0626	26.225	27.1208	25.5088	27.9198	27.9028	28.0466	26.9135	26.3341	26.7836	26.5196	27.1691	26.0987	26.2467	NaN	26.4016	26.5949
P57105	P57105	Synaptojanin-2-binding protein	SYNJ2BP	15.928	0	110.37	24.9847	25.5023	26.2083	25.7505	25.9512	25.5849	26.8458	25.914	26.1405	25.5251	26.1173	26.2125	26.0111	25.552	25.3313	25.9839	25.681	26.0073	24.3675	24.6851	NaN	26.2918	26.0704	26.72	25.8541	25.5944	26.2175	24.826	25.9853	NaN	26.1944	26.2372	26.361	26.4411	25.834	26.1396	24.7159	26.2351	NaN	NaN	NaN	NaN	25.4954
P60484	P60484	Phosphatidylinositol 3,4,5-trisphosphate 3-phosphatase and dual-specificity protein phosphatase PTEN	PTEN	47.166	0.00030845	10.523	NaN	NaN	NaN	NaN	NaN	NaN	NaN	NaN	24.3777	24.5604	24.4106	NaN	NaN	24.0401	NaN	NaN	NaN	NaN	24.8741	24.5957	25.3344	NaN	NaN	NaN	NaN	NaN	NaN	NaN	NaN	NaN	NaN	NaN	NaN	NaN	NaN	NaN	NaN	NaN	NaN	NaN	NaN	NaN	NaN
P60983	P60983	Glia maturation factor beta	GMFB	16.713	0	191.33	28.0459	27.8301	27.709	27.7081	27.6472	27.7	27.7628	27.8888	28.2406	28.1704	27.983	27.9154	27.9909	28.2783	28.3427	27.7901	27.9921	27.5347	28.7027	28.5795	28.6842	27.0614	27.0984	26.8563	27.008	27.062	26.7589	27.6553	27.2172	27.6613	27.395	27.1407	26.869	27.47	27.8102	27.8081	NaN	27.2803	27.6689	27.6068	27.6974	27.9236	25.3157
P61457	P61457	Pterin-4-alpha-carbinolamine dehydratase	PCBD1	11.999	0	73.87	NaN	24.4389	24.3872	23.6968	NaN	22.9858	23.8068	24.5156	24.2169	25.2435	24.4662	25.3979	25.2065	24.6328	25.0245	24.1655	23.7318	24.3644	25.9474	25.9696	25.7746	25.0473	25.5	25.6022	25.1308	25.0774	25.1355	25.3209	25.4596	25.7259	25.5198	25.1264	NaN	24.9176	25.2083	25.3736	NaN	NaN	NaN	NaN	NaN	NaN	NaN
P61966	P61966	AP-1 complex subunit sigma-1A	AP1S1	18.733	0	129.05	NaN	24.2816	NaN	23.925	NaN	NaN	23.9623	24.3772	NaN	NaN	24.2133	24.13	24.1992	24.7281	24.8258	NaN	24.3751	24.6571	25.2405	25.0216	25.0331	24.8525	25.0098	24.713	24.4342	24.743	25.0356	25.374	24.9229	25.2544	24.7269	24.8761	24.4341	24.9838	25.8764	25.3057	24.7528	24.5702	24.7561	NaN	24.2108	NaN	NaN
P61970	P61970	Nuclear transport factor 2	NUTF2	14.478	0	323.31	29.1319	28.8717	28.5755	28.5117	28.849	28.5368	28.5202	28.9358	28.8822	29.3075	29.1245	28.4878	29.2808	29.3934	29.5316	29.1854	29.3316	28.9796	30.1091	29.8246	30.0424	29.2612	29.4604	29.5867	28.8029	29.2109	28.9719	29.2967	29.3093	29.4747	28.8928	28.9242	28.8943	29.6091	29.7147	29.753	29.6212	29.6043	29.6807	29.8383	29.9746	29.7458	30.0948
P62253	P62253	Ubiquitin-conjugating enzyme E2 G1;Ubiquitin-conjugating enzyme E2 G1, N-terminally processed	UBE2G1	19.509	0	98.566	NaN	25.6179	25.6703	25.0299	24.8722	25.199	25.3178	25.6071	25.9101	25.5345	24.9757	25.3066	25.4867	25.5107	25.6324	24.4749	24.7823	24.5763	26.2691	26.8028	26.6559	25.8588	25.7095	25.7585	25.1281	25.5961	24.6262	25.9316	26.0075	26.2034	25.9125	25.5514	25.6327	26.0614	26.2036	25.7706	NaN	25.9075	25.3819	25.9209	25.434	25.1549	25.3654
P62266	P62266	40S ribosomal protein S23	RPS23	15.807	0	231.23	30.279	30.1516	30.2449	30.2355	30.4461	30.1589	30.6528	30.5071	30.5609	30.8095	30.7572	30.4357	30.4291	30.4128	30.5162	30.4716	30.2645	30.5443	30.9866	31.0444	30.9783	30.6825	30.5574	30.7084	30.2579	30.4761	30.2929	31.1054	30.9217	31.0335	30.4118	30.6285	30.3249	30.8397	30.9706	30.8294	31.5543	31.7335	31.6732	31.6957	31.8244	31.8274	31.4131
P62306	P62306	Small nuclear ribonucleoprotein F	SNRPF	9.7251	0	107.09	28.7766	28.5818	28.6263	28.4075	28.835	28.5045	28.3959	28.2513	28.4031	28.4289	28.5754	28.2114	28.6804	28.8043	28.7608	28.7938	28.825	28.922	28.6301	28.245	28.4983	28.5985	28.5939	28.6096	28.3319	28.511	28.4352	28.8206	28.6463	28.6757	28.5225	28.516	28.1712	28.0617	28.4176	28.0761	28.3315	28.4285	28.0724	28.6334	28.653	28.3097	28.4003
P62330	P62330	ADP-ribosylation factor 6	ARF6	20.082	0	306	28.3498	28.6387	28.5362	28.3868	28.7766	28.1794	28.7501	28.7668	28.3568	28.4858	28.6077	28.2879	29.1175	29.1447	29.2965	28.7741	28.7615	28.7151	28.6283	28.7841	28.4107	27.7835	27.9902	27.7447	27.4302	27.8868	28.038	28.2509	28.1863	28.4238	28.2848	28.1082	28.3025	28.3862	28.488	28.4112	28.0173	27.8818	NaN	NaN	NaN	27.5978	27.8433
P62380	P62380	TATA box-binding protein-like protein 1	TBPL1	20.886	0	74.233	25.2372	27.729	27.4278	26.8	25.819	27.2489	27.0383	27.7984	27.9022	26.9114	27.3454	27.3771	27.6903	27.5858	27.3592	26.6641	28.4017	NaN	27.2911	28.24	27.227	26.2756	26.371	NaN	NaN	28.9107	NaN	26.4209	28.0589	27.3793	29.1078	27.6634	27.5243	27.2996	27.9286	27.638	28.079	27.2882	28.2764	27.9924	27.9154	28.4443	27.5352
P62851	P62851	40S ribosomal protein S25	RPS25	13.742	0.00032733	16.696	31.0158	30.8911	30.8625	30.6929	31.1065	30.829	30.7783	31.0357	31.1925	30.962	30.9291	30.8321	31.2046	30.9986	31.1507	30.771	31.009	30.9986	31.2981	31.5775	31.5053	30.6914	30.7605	30.6043	30.6809	30.9635	30.3726	31.0868	31.0334	31.3312	30.9417	30.7904	30.7696	30.6399	30.7406	30.6853	31.6735	31.3733	31.5141	31.7327	31.7462	31.7699	31.4577
[truncated: 5,054 more rows]
[truncated: 18 more columns]
