# Supplementary material for: CIITA-Transduced Glioblastoma Cells Uncover a Rich Repertoire of Clinically Relevant Tumor-Associated HLA-II Antigens
Source: Mol Cell Proteomics. 2021 Jan 6;20:100032. doi: 10.1074/mcp.RA120.002201 (PMC8724627; doi:10.1074/mcp.RA120.002201)
Supplement: Supplementary Table 3 [file mmc3.xlsx]

## Sheet: HLA-I peptides 8-12 a.a all rep
Supplementary Table 3:
Sequence	Proteins	Leading razor protein	Gene names	Protein names	Length	Mass	PEP	Score	HROG02_CIITA_HLAIp_1_R1	HROG02_CIITA_HLAIp_1_R2	HROG02_CIITA_HLAIp_2_R1	HROG02_CIITA_HLAIp_2_R2	HROG02_HLAIp_1_R1	HROG02_HLAIp_1_R2	HROG17_CIITA_HLAIp_1_R1	HROG17_CIITA_HLAIp_1_R2	HROG17_CIITA_HLAIp_2_R1	HROG17_CIITA_HLAIp_2_R2	HROG17_CIITA_HLAIp_3_R1	HROG17_CIITA_HLAIp_3_R2	HROG17_HLAIp_1_R1	HROG17_HLAIp_1_R2	HROG17_HLAIp_2_R1	HROG17_HLAIp_2_R2	RA_CIITA_HLAIp_1_R1	RA_CIITA_HLAIp_1_R2	RA_CIITA_HLAIp_2_R1	RA_CIITA_HLAIp_2_R2	RA_CIITA_HLAIp_3_R1	RA_CIITA_HLAIp_3_R2	RA_CIITA_HLAIp_4_R1	RA_CIITA_HLAIp_4_R2	RA_CIITA_HLAIp_5_R1	RA_CIITA_HLAIp_5_R2	RA_CIITA_HLAIp_6_R1	RA_CIITA_HLAIp_6_R2	RA_HLAIp_1_R1	RA_HLAIp_1_R2	RA_HLAIp_2_R1	RA_HLAIp_2_R2	RA_HLAIp_3_R1	RA_HLAIp_3_R2	RA_HLAIp_4_R1	RA_HLAIp_4_R2	RA_HLAIp_5_R1	RA_HLAIp_5_R2	RA_HLAIp_6_R1	RA_HLAIp_6_R2
AAAAAAAAR	P58107;P47928;P43694;Q504T8;Q9Y651	P58107	EPPK1;ID4;GATA4;MIDN;SOX21	Epiplakin;DNA-binding protein inhibitor ID-4;Transcription factor GATA-4;Midnolin;Transcription factor SOX-21	9	742.409	0.012297	125.08	NaN	NaN	NaN	NaN	NaN	NaN	24.7792	25.0108	24.6583	24.566	24.8945	24.199	26.1542	25.7811	NaN	25.145	NaN	NaN	NaN	NaN	NaN	NaN	NaN	NaN	NaN	NaN	NaN	NaN	NaN	NaN	NaN	NaN	NaN	NaN	NaN	NaN	NaN	NaN	NaN	NaN
AAAAALQAK	P36578	P36578	RPL4	60S ribosomal protein L4	9	813.471	0.025438	105.39	NaN	NaN	NaN	NaN	NaN	NaN	23.7957	24.0197	23.9454	23.9804	NaN	NaN	NaN	NaN	NaN	NaN	NaN	NaN	NaN	NaN	NaN	NaN	NaN	NaN	NaN	NaN	NaN	NaN	NaN	NaN	NaN	NaN	NaN	NaN	NaN	NaN	NaN	NaN	NaN	NaN
AAAAKVPAK	P50914	P50914	RPL14	60S ribosomal protein L14	9	825.507	0.016619	116.9	NaN	NaN	NaN	NaN	NaN	NaN	NaN	NaN	NaN	NaN	NaN	NaN	20.7595	20.6783	20.5097	23.0908	NaN	NaN	NaN	NaN	NaN	NaN	NaN	NaN	NaN	NaN	NaN	NaN	NaN	NaN	NaN	NaN	NaN	NaN	NaN	NaN	NaN	NaN	NaN	NaN
AAAARPGPR	Q495Z4	Q495Z4	ASB16-AS1	Putative uncharacterized protein ASB16-AS1	9	865.488	0.005798	162.51	NaN	NaN	NaN	NaN	NaN	NaN	27.9512	26.8303	27.0009	27.0802	27.6619	27.9772	28.4531	28.7828	27.9617	27.9761	NaN	NaN	NaN	NaN	NaN	NaN	NaN	NaN	NaN	NaN	NaN	NaN	NaN	NaN	NaN	NaN	NaN	NaN	NaN	NaN	NaN	NaN	NaN	NaN
AAAAVSSAK	P49914	P49914	MTHFS	5-formyltetrahydrofolate cyclo-ligase	9	774.424	0.016348	117.4	NaN	NaN	NaN	NaN	NaN	NaN	NaN	NaN	NaN	NaN	NaN	NaN	NaN	NaN	24.0519	23.7488	NaN	NaN	NaN	NaN	NaN	NaN	NaN	NaN	NaN	NaN	NaN	NaN	NaN	NaN	NaN	NaN	NaN	NaN	NaN	NaN	NaN	NaN	NaN	NaN
AAAEASLNK	Q2M2I8	Q2M2I8	AAK1	AP2-associated protein kinase 1	9	873.456	0.02142	110.12	NaN	NaN	NaN	NaN	NaN	NaN	25.0049	NaN	24.8019	24.9314	NaN	NaN	NaN	NaN	NaN	NaN	NaN	NaN	NaN	NaN	NaN	NaN	NaN	NaN	NaN	NaN	NaN	NaN	NaN	NaN	NaN	NaN	NaN	NaN	NaN	NaN	NaN	NaN	NaN	NaN
AAAEGTVGR	Q8NEA6	Q8NEA6	GLIS3	Zinc finger protein GLIS3	9	830.425	0.010433	132.08	NaN	NaN	NaN	NaN	NaN	NaN	25.579	25.3654	25.5195	25.6617	25.5423	25.7191	26.6842	26.8559	26.7095	26.8918	NaN	NaN	NaN	NaN	NaN	NaN	NaN	NaN	NaN	NaN	NaN	NaN	NaN	NaN	NaN	NaN	NaN	NaN	NaN	NaN	NaN	NaN	NaN	NaN
AAAEITRKL	O00567	O00567	NOP56	Nucleolar protein 56	9	971.576	0.012742	123.98	27.2793	27.2955	27.1755	26.3188	25.4639	25.3259	NaN	NaN	NaN	NaN	NaN	NaN	NaN	NaN	NaN	NaN	NaN	NaN	NaN	NaN	NaN	NaN	NaN	NaN	NaN	NaN	NaN	NaN	NaN	NaN	NaN	NaN	NaN	NaN	NaN	NaN	NaN	NaN	NaN	NaN
AAAGAARRV	Q8NBP0	Q8NBP0	TTC13	Tetratricopeptide repeat protein 13	9	841.488	0.010998	129.96	NaN	NaN	NaN	NaN	NaN	NaN	NaN	NaN	NaN	NaN	NaN	NaN	24.2628	NaN	23.8256	23.4893	NaN	NaN	NaN	NaN	NaN	NaN	NaN	NaN	NaN	NaN	NaN	NaN	NaN	NaN	NaN	NaN	NaN	NaN	NaN	NaN	NaN	NaN	NaN	NaN
AAAKPVATK	P12111	P12111	COL6A3	Collagen alpha-3(VI) chain	9	855.518	0.0059548	162.49	NaN	NaN	NaN	NaN	NaN	NaN	27.7494	28.1063	28.2606	28.4644	28.0449	24.4216	29.7722	28.9035	29.7925	29.6174	NaN	NaN	NaN	NaN	NaN	NaN	NaN	NaN	NaN	NaN	NaN	NaN	NaN	NaN	NaN	NaN	NaN	NaN	NaN	NaN	NaN	NaN	NaN	NaN
AAAKVALTK	Q9UJS0	Q9UJS0	SLC25A13	Calcium-binding mitochondrial carrier protein Aralar2	9	871.549	0.0058199	146.79	NaN	NaN	NaN	NaN	NaN	NaN	23.7423	23.2277	23.8785	23.7647	23.5942	NaN	NaN	NaN	NaN	NaN	NaN	NaN	NaN	NaN	NaN	NaN	NaN	NaN	NaN	NaN	NaN	NaN	NaN	NaN	NaN	NaN	NaN	NaN	NaN	NaN	NaN	NaN	NaN	NaN
AAAKVILKK	Q5EE01	Q5EE01	CENPW	Centromere protein W	9	940.643	0.010029	133.6	NaN	NaN	NaN	NaN	NaN	NaN	26.7965	26.9696	26.995	27.0726	27.3041	26.9281	NaN	NaN	NaN	NaN	NaN	NaN	NaN	NaN	NaN	NaN	NaN	NaN	NaN	NaN	NaN	NaN	NaN	NaN	NaN	NaN	NaN	NaN	NaN	NaN	NaN	NaN	NaN	NaN
AAALIIHHV	Q96ST3	Q96ST3	SIN3A	Paired amphipathic helix protein Sin3a	9	943.56	0.01053	131.72	NaN	NaN	NaN	NaN	NaN	NaN	NaN	NaN	NaN	NaN	NaN	NaN	NaN	NaN	NaN	NaN	21.879	21.1113	21.625	20.4027	22.3716	20.9346	NaN	NaN	NaN	NaN	NaN	NaN	20.1433	19.306	21.2255	20.4535	21.9366	20.7072	22.3024	22.0258	20.8001	21.1895	21.3378	21.0522
AAANVVRNI	P28065	P28065	PSMB9	Proteasome subunit beta type-9	9	926.53	0.00606	153.15	28.0258	28.099	27.8389	NaN	24.4642	24.9408	NaN	NaN	NaN	NaN	NaN	NaN	NaN	NaN	NaN	NaN	NaN	NaN	NaN	NaN	NaN	NaN	NaN	NaN	NaN	NaN	NaN	NaN	NaN	NaN	NaN	NaN	NaN	NaN	NaN	NaN	NaN	NaN	NaN	NaN
AAAPGTAEK	P50454	P50454	SERPINH1	Serpin H1	9	814.418	0.018756	113.26	NaN	NaN	NaN	NaN	NaN	NaN	23.5121	26.1682	22.6325	25.2515	NaN	NaN	24.4119	24.1109	26.1318	25.9301	NaN	NaN	NaN	NaN	NaN	NaN	NaN	NaN	NaN	NaN	NaN	NaN	NaN	NaN	NaN	NaN	NaN	NaN	NaN	NaN	NaN	NaN	NaN	NaN
AAAPPQEQK	Q13310	Q13310	PABPC4	Polyadenylate-binding protein 4	9	938.482	0.014419	120.92	NaN	NaN	NaN	NaN	NaN	NaN	26.3109	NaN	26.1273	25.6663	25.5021	26.2866	NaN	NaN	NaN	NaN	NaN	NaN	NaN	NaN	NaN	NaN	NaN	NaN	NaN	NaN	NaN	NaN	NaN	NaN	NaN	NaN	NaN	NaN	NaN	NaN	NaN	NaN	NaN	NaN
AAAPTSATR	Q9NZJ5	Q9NZJ5	EIF2AK3	Eukaryotic translation initiation factor 2-alpha kinase 3	9	844.44	0.014349	121.05	NaN	NaN	NaN	NaN	NaN	NaN	22.9338	23.3303	23.575	23.4468	NaN	NaN	23.844	23.8307	23.4922	23.777	NaN	NaN	NaN	NaN	NaN	NaN	NaN	NaN	NaN	NaN	NaN	NaN	NaN	NaN	NaN	NaN	NaN	NaN	NaN	NaN	NaN	NaN	NaN	NaN
AAAPVVPAV	O95271	O95271	TNKS	Tankyrase-1	9	793.47	0.031182	99.228	NaN	NaN	NaN	NaN	NaN	NaN	NaN	NaN	NaN	NaN	NaN	NaN	NaN	NaN	NaN	NaN	NaN	23.7942	NaN	NaN	NaN	23.2297	24.0528	NaN	NaN	NaN	23.5277	NaN	NaN	NaN	NaN	NaN	NaN	NaN	NaN	NaN	NaN	NaN	NaN	NaN
AAAQKTSLR	O75362	O75362	ZNF217	Zinc finger protein 217	9	944.54	0.01727	115.71	NaN	NaN	NaN	NaN	NaN	NaN	NaN	NaN	NaN	NaN	NaN	NaN	26.0061	23.4442	25.1951	22.7981	NaN	NaN	NaN	NaN	NaN	NaN	NaN	NaN	NaN	NaN	NaN	NaN	NaN	NaN	NaN	NaN	NaN	NaN	NaN	NaN	NaN	NaN	NaN	NaN
AAAQNAIKK	Q9Y490;Q9Y4G6	Q9Y490	TLN1;TLN2	Talin-1;Talin-2	9	913.535	0.0058541	147.69	NaN	NaN	NaN	NaN	NaN	NaN	NaN	NaN	NaN	NaN	NaN	NaN	NaN	NaN	22.8068	22.9363	NaN	NaN	NaN	NaN	NaN	NaN	NaN	NaN	NaN	NaN	NaN	NaN	NaN	NaN	NaN	NaN	NaN	NaN	NaN	NaN	NaN	NaN	NaN	NaN
AAARLAAA	P30101	P30101	PDIA3	Protein disulfide-isomerase A3	8	713.418	0.019659	153.67	NaN	NaN	NaN	NaN	24.0942	23.6809	NaN	NaN	NaN	NaN	NaN	NaN	NaN	NaN	NaN	NaN	NaN	NaN	NaN	NaN	NaN	NaN	NaN	NaN	NaN	NaN	NaN	NaN	NaN	NaN	NaN	NaN	NaN	NaN	NaN	NaN	NaN	NaN	NaN	NaN
AAASAGATR	Q5UCC4	Q5UCC4	EMC10	ER membrane protein complex subunit 10	9	774.398	0.0059562	152.63	NaN	NaN	NaN	NaN	NaN	NaN	22.487	NaN	NaN	22.5709	22.6583	NaN	25.2379	NaN	24.9279	NaN	NaN	NaN	NaN	NaN	NaN	NaN	NaN	NaN	NaN	NaN	NaN	NaN	NaN	NaN	NaN	NaN	NaN	NaN	NaN	NaN	NaN	NaN	NaN	NaN
AAASLIRLV	P42858	P42858	HTT	Huntingtin	9	912.576	0.0060812	168.23	NaN	25.9311	25.137	24.8475	NaN	23.724	NaN	NaN	NaN	NaN	NaN	NaN	NaN	NaN	NaN	NaN	NaN	NaN	NaN	NaN	NaN	NaN	NaN	NaN	NaN	NaN	NaN	NaN	NaN	NaN	NaN	NaN	NaN	NaN	NaN	NaN	NaN	NaN	NaN	NaN
AAASPGPQR	O95502	O95502	NPTXR	Neuronal pentraxin receptor	9	853.441	0.0061491	155.51	NaN	NaN	NaN	NaN	NaN	NaN	23.2094	23.0182	23.1103	23.2731	23.6586	23.9514	24.4199	23.9882	23.819	23.6354	NaN	NaN	NaN	NaN	NaN	NaN	NaN	NaN	NaN	NaN	NaN	NaN	NaN	NaN	NaN	NaN	NaN	NaN	NaN	NaN	NaN	NaN	NaN	NaN
AAASQPPSK	O75533	O75533	SF3B1	Splicing factor 3B subunit 1	9	855.445	0.018055	114.28	NaN	NaN	NaN	NaN	NaN	NaN	22.3311	22.614	22.661	24.243	NaN	NaN	NaN	NaN	NaN	NaN	NaN	NaN	NaN	NaN	NaN	NaN	NaN	NaN	NaN	NaN	NaN	NaN	NaN	NaN	NaN	NaN	NaN	NaN	NaN	NaN	NaN	NaN	NaN	NaN
AAASTKQTI	Q8N201	Q8N201	INTS1	Integrator complex subunit 1	9	889.487	0.010156	133.12	23.9756	23.7714	23.724	NaN	NaN	NaN	NaN	NaN	NaN	NaN	NaN	NaN	NaN	NaN	NaN	NaN	NaN	NaN	NaN	NaN	NaN	NaN	NaN	NaN	NaN	NaN	NaN	NaN	NaN	NaN	NaN	NaN	NaN	NaN	NaN	NaN	NaN	NaN	NaN	NaN
AAATPAIKK	Q9BTC0	Q9BTC0	DIDO1	Death-inducer obliterator 1	9	869.533	0.013834	121.99	NaN	NaN	NaN	NaN	NaN	NaN	24.1373	24.0517	23.5176	23.8299	NaN	NaN	NaN	NaN	NaN	NaN	NaN	NaN	NaN	NaN	NaN	NaN	NaN	NaN	NaN	NaN	NaN	NaN	NaN	NaN	NaN	NaN	NaN	NaN	NaN	NaN	NaN	NaN	NaN	NaN
AADDHQAL	P61962	P61962	DCAF7	DDB1- and CUL4-associated factor 7	8	839.377	0.020299	138.33	NaN	NaN	NaN	NaN	NaN	NaN	NaN	NaN	NaN	NaN	NaN	NaN	NaN	NaN	23.0485	23.3863	NaN	NaN	NaN	NaN	NaN	NaN	NaN	NaN	NaN	NaN	NaN	NaN	NaN	NaN	NaN	NaN	NaN	NaN	NaN	NaN	NaN	NaN	NaN	NaN
AADDKQPYEK	P09429	P09429	HMGB1	High mobility group protein B1	10	1163.55	0.010731	133.81	NaN	NaN	NaN	NaN	NaN	NaN	NaN	NaN	NaN	NaN	NaN	NaN	24.2492	25.0686	24.8054	24.9394	NaN	NaN	NaN	NaN	NaN	NaN	NaN	NaN	NaN	NaN	NaN	NaN	NaN	NaN	NaN	NaN	NaN	NaN	NaN	NaN	NaN	NaN	NaN	NaN
AADDPLVHESL	P08910	P08910	ABHD2	Abhydrolase domain-containing protein 2	11	1165.56	0.012363	114.5	NaN	NaN	NaN	NaN	NaN	NaN	NaN	NaN	NaN	NaN	NaN	NaN	24.3981	23.9921	23.9396	23.9725	NaN	NaN	NaN	NaN	NaN	NaN	NaN	NaN	NaN	NaN	NaN	NaN	NaN	NaN	NaN	NaN	NaN	NaN	NaN	NaN	NaN	NaN	NaN	NaN
AADEPSSL	O75381	O75381	PEX14	Peroxisomal membrane protein PEX14	8	788.355	0.019893	139.92	NaN	NaN	NaN	NaN	NaN	NaN	21.9147	NaN	22.1893	NaN	NaN	NaN	NaN	NaN	NaN	NaN	NaN	NaN	NaN	NaN	NaN	NaN	NaN	NaN	NaN	NaN	NaN	NaN	NaN	NaN	NaN	NaN	NaN	NaN	NaN	NaN	NaN	NaN	NaN	NaN
AADHHSLYK	Q06945	Q06945	SOX4	Transcription factor SOX-4	9	1040.5	0.021337	110.22	NaN	NaN	NaN	NaN	NaN	NaN	22.985	22.9888	22.6529	21.9753	NaN	NaN	NaN	NaN	NaN	NaN	NaN	NaN	NaN	NaN	NaN	NaN	NaN	NaN	NaN	NaN	NaN	NaN	NaN	NaN	NaN	NaN	NaN	NaN	NaN	NaN	NaN	NaN	NaN	NaN
AADLGSPSL	Q14669	Q14669	TRIP12	E3 ubiquitin-protein ligase TRIP12	9	829.418	0.0073316	166.05	NaN	NaN	NaN	NaN	NaN	NaN	22.748	23.1655	23.3458	23.6788	NaN	NaN	24.5814	25.0075	24.8049	24.7208	NaN	NaN	NaN	NaN	NaN	NaN	NaN	NaN	NaN	NaN	NaN	NaN	NaN	NaN	NaN	NaN	NaN	NaN	NaN	NaN	NaN	NaN	NaN	NaN
AADPETTTV	P13611	P13611	VCAN	Versican core protein	9	903.419	0.01043	132.09	NaN	NaN	NaN	NaN	NaN	NaN	24.5754	24.85	24.9644	25.0937	25.5415	25.1021	26.503	26.2941	26.2526	26.3351	NaN	NaN	NaN	NaN	NaN	NaN	NaN	NaN	NaN	NaN	NaN	NaN	NaN	NaN	NaN	NaN	NaN	NaN	NaN	NaN	NaN	NaN	NaN	NaN
AADSYTDSY	P18583	P18583	SON	Protein SON	9	991.377	0.0015469	199.55	23.5273	23.8529	23.8784	22.944	21.6258	21.7704	NaN	NaN	NaN	NaN	NaN	NaN	NaN	NaN	NaN	NaN	NaN	NaN	NaN	NaN	NaN	NaN	NaN	NaN	NaN	NaN	NaN	NaN	NaN	NaN	NaN	NaN	NaN	NaN	NaN	NaN	NaN	NaN	NaN	NaN
AAEEPNAAV	P08238	P08238	HSP90AB1	Heat shock protein HSP 90-beta	9	870.408	0.022361	109.01	NaN	NaN	NaN	NaN	NaN	NaN	NaN	NaN	24.1356	NaN	NaN	NaN	NaN	NaN	NaN	NaN	NaN	NaN	NaN	NaN	NaN	NaN	NaN	NaN	NaN	NaN	NaN	NaN	NaN	NaN	NaN	NaN	NaN	NaN	NaN	NaN	NaN	NaN	NaN	NaN
AAEETGEAL	Q9BVP2	Q9BVP2	GNL3	Guanine nucleotide-binding protein-like 3	9	889.403	0.015643	118.69	NaN	NaN	NaN	NaN	NaN	NaN	NaN	NaN	NaN	NaN	NaN	NaN	23.3582	22.6247	22.8649	22.6918	NaN	NaN	NaN	NaN	NaN	NaN	NaN	NaN	NaN	NaN	NaN	NaN	NaN	NaN	NaN	NaN	NaN	NaN	NaN	NaN	NaN	NaN	NaN	NaN
AAERPGEAA	P29966	P29966	MARCKS	Myristoylated alanine-rich C-kinase substrate	9	870.42	0.019868	111.95	NaN	NaN	NaN	NaN	NaN	NaN	25.3574	NaN	25.524	25.7113	25.3341	25.5721	NaN	NaN	NaN	NaN	NaN	NaN	NaN	NaN	NaN	NaN	NaN	NaN	NaN	NaN	NaN	NaN	NaN	NaN	NaN	NaN	NaN	NaN	NaN	NaN	NaN	NaN	NaN	NaN
AAFDGGFTVK	Q86WA8	Q86WA8	LONP2	Lon protease homolog 2, peroxisomal	10	1011.5	0.0048673	166.09	NaN	NaN	NaN	NaN	NaN	NaN	23.4188	23.2285	23.4684	NaN	NaN	23.1688	23.0772	23.6025	23.2253	23.6736	NaN	NaN	NaN	NaN	NaN	NaN	NaN	NaN	NaN	NaN	NaN	NaN	NaN	NaN	NaN	NaN	NaN	NaN	NaN	NaN	NaN	NaN	NaN	NaN
AAFEKALEV	Q13325	Q13325	IFIT5	Interferon-induced protein with tetratricopeptide repeats 5	9	976.523	0.014008	121.67	26.3206	NaN	NaN	NaN	26.0581	25.9533	NaN	NaN	NaN	NaN	NaN	NaN	NaN	NaN	NaN	NaN	NaN	NaN	NaN	NaN	NaN	NaN	NaN	NaN	NaN	NaN	NaN	NaN	NaN	NaN	NaN	NaN	NaN	NaN	NaN	NaN	NaN	NaN	NaN	NaN
AAFEKQVL	Q9P2E9	Q9P2E9	RRBP1	Ribosome-binding protein 1	8	904.502	0.018582	147.69	26.3335	26.6006	27.3011	NaN	24.5961	NaN	NaN	NaN	NaN	NaN	NaN	NaN	NaN	NaN	NaN	NaN	NaN	NaN	NaN	NaN	NaN	NaN	NaN	NaN	NaN	NaN	NaN	NaN	NaN	NaN	NaN	NaN	NaN	NaN	NaN	NaN	NaN	NaN	NaN	NaN
AAFGNGALFVEK	P11498	P11498	PC	Pyruvate carboxylase, mitochondrial	12	1222.63	0.0080423	117.7	NaN	NaN	NaN	NaN	NaN	NaN	NaN	NaN	23.5844	23.4482	23.8168	23.8056	22.4249	22.4241	22.3881	22.2853	NaN	NaN	NaN	NaN	NaN	NaN	NaN	NaN	NaN	NaN	NaN	NaN	NaN	NaN	NaN	NaN	NaN	NaN	NaN	NaN	NaN	NaN	NaN	NaN
AAFKELQSTFK	Q96C19	Q96C19	EFHD2	EF-hand domain-containing protein D2	11	1268.68	0.0037353	135.99	NaN	NaN	NaN	NaN	NaN	NaN	22.9824	22.8374	22.762	22.7386	22.8287	22.5952	22.9699	23.1119	22.7854	22.6452	NaN	NaN	NaN	NaN	NaN	NaN	NaN	NaN	NaN	NaN	NaN	NaN	NaN	NaN	NaN	NaN	NaN	NaN	NaN	NaN	NaN	NaN	NaN	NaN
AAGPLLPGR	O75976	O75976	CPD	Carboxypeptidase D	9	850.502	0.014216	121.29	NaN	NaN	NaN	NaN	NaN	NaN	23.74	23.4065	23.3777	23.7019	NaN	NaN	NaN	NaN	NaN	NaN	NaN	NaN	NaN	NaN	NaN	NaN	NaN	NaN	NaN	NaN	NaN	NaN	NaN	NaN	NaN	NaN	NaN	NaN	NaN	NaN	NaN	NaN	NaN	NaN
AAGPPGPFR	Q6PCT2	Q6PCT2	FBXL19	F-box/LRR-repeat protein 19	9	868.456	0.018108	114.19	NaN	NaN	NaN	NaN	NaN	NaN	NaN	NaN	NaN	NaN	NaN	NaN	23.7562	23.5087	23.6177	23.4509	NaN	NaN	NaN	NaN	NaN	NaN	NaN	NaN	NaN	NaN	NaN	NaN	NaN	NaN	NaN	NaN	NaN	NaN	NaN	NaN	NaN	NaN	NaN	NaN
AAHPTNVQR	P35222	P35222	CTNNB1	Catenin beta-1	9	992.515	0.014419	120.92	NaN	NaN	NaN	NaN	NaN	NaN	NaN	NaN	NaN	NaN	NaN	NaN	25.3547	25.075	25.249	25.1645	NaN	NaN	NaN	NaN	NaN	NaN	NaN	NaN	NaN	NaN	NaN	NaN	NaN	NaN	NaN	NaN	NaN	NaN	NaN	NaN	NaN	NaN	NaN	NaN
AAIDKMTKK	P57772	P57772	EEFSEC	Selenocysteine-specific elongation factor	9	1004.57	0.018352	113.74	NaN	NaN	NaN	NaN	NaN	NaN	23.1568	22.9403	22.6409	22.726	NaN	NaN	NaN	NaN	NaN	NaN	NaN	NaN	NaN	NaN	NaN	NaN	NaN	NaN	NaN	NaN	NaN	NaN	NaN	NaN	NaN	NaN	NaN	NaN	NaN	NaN	NaN	NaN	NaN	NaN
AAIGATPRAK	Q14980	Q14980	NUMA1	Nuclear mitotic apparatus protein 1	10	954.561	0.020498	117.39	NaN	NaN	NaN	NaN	NaN	NaN	24.515	24.4481	24.8921	24.7283	NaN	NaN	NaN	NaN	NaN	NaN	NaN	NaN	NaN	NaN	NaN	NaN	NaN	NaN	NaN	NaN	NaN	NaN	NaN	NaN	NaN	NaN	NaN	NaN	NaN	NaN	NaN	NaN	NaN	NaN
AAIVAYGLYK	Q9Y241	Q9Y241	HIGD1A	HIG1 domain family member 1A, mitochondrial	10	1067.6	0.0071089	144.83	NaN	NaN	NaN	NaN	NaN	NaN	22.6246	NaN	23.0265	22.6044	22.451	23.102	NaN	NaN	NaN	NaN	NaN	NaN	NaN	NaN	NaN	NaN	NaN	NaN	NaN	NaN	NaN	NaN	NaN	NaN	NaN	NaN	NaN	NaN	NaN	NaN	NaN	NaN	NaN	NaN
AAIVEKLSSLPF	P61970	P61970	NUTF2	Nuclear transport factor 2	12	1273.73	0.0010198	143.03	NaN	NaN	NaN	NaN	NaN	NaN	22.3172	22.4876	20.183	20.1258	NaN	NaN	NaN	NaN	NaN	NaN	NaN	NaN	NaN	NaN	NaN	NaN	NaN	NaN	NaN	NaN	NaN	NaN	NaN	NaN	NaN	NaN	NaN	NaN	NaN	NaN	NaN	NaN	NaN	NaN
AAKKKLQSL	Q14161	Q14161	GIT2	ARF GTPase-activating protein GIT2	9	985.628	0.0086898	137.84	22.9304	22.7577	22.7324	NaN	NaN	NaN	NaN	NaN	NaN	NaN	NaN	NaN	NaN	NaN	NaN	NaN	NaN	NaN	NaN	NaN	NaN	NaN	NaN	NaN	NaN	NaN	NaN	NaN	NaN	NaN	NaN	NaN	NaN	NaN	NaN	NaN	NaN	NaN	NaN	NaN
AAKPVATK	P12111	P12111	COL6A3	Collagen alpha-3(VI) chain	8	784.481	0.019079	137.9	NaN	NaN	NaN	NaN	NaN	NaN	25.5524	25.8127	25.924	26.232	25.9004	25.9013	27.5507	26.6972	27.5989	27.4379	NaN	NaN	NaN	NaN	NaN	NaN	NaN	NaN	NaN	NaN	NaN	NaN	NaN	NaN	NaN	NaN	NaN	NaN	NaN	NaN	NaN	NaN	NaN	NaN
AALAKAIEK	P10644	P10644	PRKAR1A	cAMP-dependent protein kinase type I-alpha regulatory subunit;cAMP-dependent protein kinase type I-alpha regulatory subunit, N-terminally processed	9	913.56	0.011989	126.24	NaN	NaN	NaN	NaN	NaN	NaN	27.3043	27.3501	27.5946	27.3313	27.5759	27.173	26.9677	27.1834	26.6923	26.8691	NaN	NaN	NaN	NaN	NaN	NaN	NaN	NaN	NaN	NaN	NaN	NaN	NaN	NaN	NaN	NaN	NaN	NaN	NaN	NaN	NaN	NaN	NaN	NaN
AALDGTFQRK	P04183	P04183	TK1	Thymidine kinase, cytosolic	10	1105.59	0.01243	130.56	NaN	NaN	NaN	NaN	NaN	NaN	NaN	NaN	NaN	NaN	23.3105	22.9956	NaN	NaN	NaN	NaN	NaN	NaN	NaN	NaN	NaN	NaN	NaN	NaN	NaN	NaN	NaN	NaN	NaN	NaN	NaN	NaN	NaN	NaN	NaN	NaN	NaN	NaN	NaN	NaN
AALDVLANV	Q92973;O14787	Q92973	TNPO1;TNPO2	Transportin-1;Transportin-2	9	884.497	0.010818	130.64	23.4265	25.004	24.3172	23.0977	NaN	NaN	NaN	NaN	NaN	NaN	NaN	NaN	NaN	NaN	NaN	NaN	NaN	NaN	NaN	NaN	NaN	NaN	NaN	NaN	NaN	NaN	NaN	NaN	NaN	NaN	NaN	NaN	NaN	NaN	NaN	NaN	NaN	NaN	NaN	NaN
AALEEADKMFL	Q9Y6B2	Q9Y6B2	EID1	EP300-interacting inhibitor of differentiation 1	11	1236.61	0.0012826	150.35	25.0702	24.8423	25.1349	24.0068	22.0022	21.8031	NaN	NaN	NaN	NaN	NaN	NaN	NaN	NaN	NaN	NaN	NaN	NaN	NaN	NaN	NaN	NaN	NaN	NaN	NaN	NaN	NaN	NaN	NaN	NaN	NaN	NaN	NaN	NaN	NaN	NaN	NaN	NaN	NaN	NaN
AALEGKATVEK	Q9Y6R0	Q9Y6R0	NUMBL	Numb-like protein	11	1115.62	0.0007026	187.16	NaN	NaN	NaN	NaN	NaN	NaN	25.5571	26.1278	26.1003	25.9374	25.6756	25.5286	25.4418	25.7094	24.9124	25.1769	NaN	NaN	NaN	NaN	NaN	NaN	NaN	NaN	NaN	NaN	NaN	NaN	NaN	NaN	NaN	NaN	NaN	NaN	NaN	NaN	NaN	NaN	NaN	NaN
AALEKPLSH	Q9ULJ6	Q9ULJ6	ZMIZ1	Zinc finger MIZ domain-containing protein 1	9	964.534	0.0058389	163.15	NaN	NaN	NaN	NaN	NaN	NaN	24.3521	24.6211	24.3604	24.0905	24.9977	25.294	23.4784	23.4175	23.3894	22.9922	NaN	NaN	NaN	NaN	NaN	NaN	NaN	NaN	NaN	NaN	NaN	NaN	NaN	NaN	NaN	NaN	NaN	NaN	NaN	NaN	NaN	NaN	NaN	NaN
AALKKALAA	P16403;Q02539;P10412;P16401;P16402	P10412	HIST1H1C;HIST1H1A;HIST1H1E;HIST1H1B;HIST1H1D	Histone H1.2;Histone H1.1;Histone H1.4;Histone H1.5;Histone H1.3	9	855.554	0.016817	116.54	31.6872	31.4676	31.4541	21.9625	NaN	NaN	NaN	NaN	NaN	NaN	NaN	NaN	NaN	NaN	NaN	NaN	NaN	NaN	NaN	NaN	NaN	NaN	NaN	NaN	NaN	NaN	NaN	NaN	NaN	NaN	NaN	NaN	NaN	NaN	NaN	NaN	NaN	NaN	NaN	NaN
AALPNVYEV	P33992	P33992	MCM5	DNA replication licensing factor MCM5	9	974.507	0.013033	123.45	NaN	26.6238	26.4101	25.7478	25.7962	25.8463	NaN	NaN	NaN	NaN	NaN	NaN	NaN	NaN	NaN	NaN	NaN	NaN	NaN	NaN	NaN	NaN	NaN	NaN	NaN	NaN	NaN	NaN	NaN	NaN	NaN	NaN	NaN	NaN	NaN	NaN	NaN	NaN	NaN	NaN
AALRVKTSL	P36956	P36956	SREBF1	Sterol regulatory element-binding protein 1;Processed sterol regulatory element-binding protein 1	9	957.597	0.014204	121.31	23.9104	23.9245	23.7016	NaN	NaN	NaN	NaN	NaN	NaN	NaN	NaN	NaN	NaN	NaN	NaN	NaN	NaN	NaN	NaN	NaN	NaN	NaN	NaN	NaN	NaN	NaN	NaN	NaN	NaN	NaN	NaN	NaN	NaN	NaN	NaN	NaN	NaN	NaN	NaN	NaN
AAMEEKKVVQK	Q9UJ04	Q9UJ04	TSPYL4	Testis-specific Y-encoded-like protein 4	11	1259.69	0.0062757	130.98	NaN	NaN	NaN	NaN	NaN	NaN	24.8795	24.9881	24.8561	24.7948	24.5817	24.9346	24.2101	24.0774	23.9385	24.0235	NaN	NaN	NaN	NaN	NaN	NaN	NaN	NaN	NaN	NaN	NaN	NaN	NaN	NaN	NaN	NaN	NaN	NaN	NaN	NaN	NaN	NaN	NaN	NaN
AAMLDTVVFK	O00487	O00487	PSMD14	26S proteasome non-ATPase regulatory subunit 14	10	1093.58	0.0046413	195.27	NaN	NaN	NaN	NaN	NaN	NaN	30.9965	31.0897	31.4228	31.6105	31.7569	31.6636	24.3431	24.6333	23.4578	23.6085	NaN	NaN	NaN	NaN	NaN	NaN	NaN	NaN	NaN	NaN	NaN	NaN	NaN	NaN	NaN	NaN	NaN	NaN	NaN	NaN	NaN	NaN	NaN	NaN
AAMMKHHTL	Q9Y312	Q9Y312	AAR2	Protein AAR2 homolog	9	1038.51	0.0060404	152.63	26.5656	26.7253	26.6276	25.7435	23.8891	24.2826	NaN	NaN	NaN	NaN	NaN	NaN	NaN	NaN	NaN	NaN	NaN	NaN	NaN	NaN	NaN	NaN	NaN	NaN	NaN	NaN	NaN	NaN	NaN	NaN	NaN	NaN	NaN	NaN	NaN	NaN	NaN	NaN	NaN	NaN
AAMSVAQRV	O43143	O43143	DHX15	Pre-mRNA-splicing factor ATP-dependent RNA helicase DHX15	9	931.491	0.0075925	140.98	28.1717	28.4124	28.5439	27.9345	26.5068	26.6288	NaN	NaN	NaN	NaN	NaN	NaN	NaN	NaN	NaN	NaN	NaN	NaN	NaN	NaN	NaN	NaN	NaN	NaN	NaN	NaN	NaN	NaN	NaN	NaN	NaN	NaN	NaN	NaN	NaN	NaN	NaN	NaN	NaN	NaN
AANVRKESL	Q9Y6J0	Q9Y6J0	CABIN1	Calcineurin-binding protein cabin-1	9	986.551	0.0061353	145.16	26.1724	NaN	26.281	NaN	NaN	NaN	NaN	NaN	NaN	NaN	NaN	NaN	NaN	NaN	NaN	NaN	NaN	NaN	NaN	NaN	NaN	NaN	NaN	NaN	NaN	NaN	NaN	NaN	NaN	NaN	NaN	NaN	NaN	NaN	NaN	NaN	NaN	NaN	NaN	NaN
AAPAYSRAL	P04792	P04792	HSPB1	Heat shock protein beta-1	9	918.492	0.009978	133.79	NaN	NaN	NaN	NaN	NaN	NaN	24.8864	22.5775	23.1975	23.9747	NaN	NaN	NaN	NaN	NaN	NaN	NaN	NaN	NaN	NaN	NaN	NaN	NaN	NaN	NaN	NaN	NaN	NaN	NaN	NaN	NaN	NaN	NaN	NaN	NaN	NaN	NaN	NaN	NaN	NaN
AAPEGAGAL	Q9Y5B0	Q9Y5B0	CTDP1	RNA polymerase II subunit A C-terminal domain phosphatase	9	755.381	0.0058377	146.01	NaN	NaN	NaN	NaN	NaN	NaN	23.652	23.7691	24.0302	23.7089	23.9114	24.1348	24.2911	24.2928	24.1901	23.6504	NaN	NaN	NaN	NaN	NaN	NaN	NaN	NaN	NaN	NaN	NaN	NaN	NaN	NaN	NaN	NaN	NaN	NaN	NaN	NaN	NaN	NaN	NaN	NaN
AAPESGLEV	O14641	O14641	DVL2	Segment polarity protein dishevelled homolog DVL-2	9	871.429	0.011392	128.48	NaN	NaN	NaN	NaN	NaN	NaN	NaN	NaN	22.8154	22.8073	22.748	23.1111	24.6166	24.7949	24.466	24.5846	NaN	NaN	NaN	NaN	NaN	NaN	NaN	NaN	NaN	NaN	NaN	NaN	NaN	NaN	NaN	NaN	NaN	NaN	NaN	NaN	NaN	NaN	NaN	NaN
AAPGAPAAV	Q8N726	Q8N726	CDKN2A	Tumor suppressor ARF	9	723.392	0.0067668	161.49	28.0252	27.8604	28.218	27.2419	26.1002	25.803	NaN	NaN	NaN	NaN	NaN	NaN	NaN	NaN	NaN	NaN	NaN	NaN	NaN	NaN	NaN	NaN	NaN	NaN	NaN	NaN	NaN	NaN	NaN	NaN	NaN	NaN	NaN	NaN	NaN	NaN	NaN	NaN	NaN	NaN
AAPGPSAAF	Q9UKN8	Q9UKN8	GTF3C4	General transcription factor 3C polypeptide 4	9	787.386	0.0063364	144.58	NaN	NaN	NaN	NaN	NaN	NaN	NaN	NaN	NaN	NaN	NaN	NaN	24.5228	24.6639	24.5499	24.3606	NaN	NaN	NaN	NaN	NaN	NaN	NaN	NaN	NaN	NaN	NaN	NaN	NaN	NaN	NaN	NaN	NaN	NaN	NaN	NaN	NaN	NaN	NaN	NaN
AAPHSIESF	P57081	P57081	WDR4	tRNA (guanine-N(7)-)-methyltransferase non-catalytic subunit WDR4	9	957.456	0.018197	114.02	NaN	NaN	NaN	NaN	NaN	NaN	NaN	NaN	NaN	NaN	NaN	NaN	NaN	24.1787	23.5968	23.5066	NaN	NaN	NaN	NaN	NaN	NaN	NaN	NaN	NaN	NaN	NaN	NaN	NaN	NaN	NaN	NaN	NaN	NaN	NaN	NaN	NaN	NaN	NaN	NaN
AAPLGTTL	Q6VMQ6	Q6VMQ6	ATF7IP	Activating transcription factor 7-interacting protein 1	8	742.423	0.019474	152.78	NaN	NaN	NaN	NaN	NaN	NaN	24.8616	24.483	25.0952	25.0544	NaN	NaN	NaN	27.2098	26.9553	27.3404	NaN	NaN	NaN	NaN	NaN	NaN	NaN	NaN	NaN	NaN	NaN	NaN	NaN	NaN	NaN	NaN	NaN	NaN	NaN	NaN	NaN	NaN	NaN	NaN
AAPLSGQTF	P08047	P08047	SP1	Transcription factor Sp1	9	890.45	0.0059744	150.88	NaN	NaN	NaN	NaN	NaN	NaN	NaN	NaN	NaN	NaN	NaN	NaN	22.8538	22.7598	22.7432	22.4814	NaN	NaN	NaN	NaN	NaN	NaN	NaN	NaN	NaN	NaN	NaN	NaN	NaN	NaN	NaN	NaN	NaN	NaN	NaN	NaN	NaN	NaN	NaN	NaN
AAPNGAEPL	Q8NCH0	Q8NCH0	CHST14	Carbohydrate sulfotransferase 14	9	838.418	0.01741	115.46	NaN	NaN	NaN	NaN	NaN	NaN	NaN	NaN	NaN	NaN	25.3099	25.8242	NaN	NaN	NaN	NaN	NaN	NaN	NaN	NaN	NaN	NaN	NaN	NaN	NaN	NaN	NaN	NaN	NaN	NaN	NaN	NaN	NaN	NaN	NaN	NaN	NaN	NaN	NaN	NaN
AAPPAAPAL	P67809	P67809	YBX1	Nuclease-sensitive element-binding protein 1	9	777.438	0.015919	118.18	NaN	NaN	NaN	NaN	NaN	NaN	NaN	NaN	NaN	NaN	NaN	NaN	22.1871	NaN	22.6806	22.4903	NaN	NaN	NaN	NaN	NaN	NaN	NaN	NaN	NaN	NaN	NaN	NaN	NaN	NaN	NaN	NaN	NaN	NaN	NaN	NaN	NaN	NaN	NaN	NaN
AAPPAPAAA	P56270	P56270	MAZ	Myc-associated zinc finger protein	9	735.392	0.031182	99.228	NaN	NaN	NaN	NaN	NaN	NaN	NaN	NaN	NaN	NaN	NaN	NaN	NaN	NaN	NaN	NaN	NaN	NaN	NaN	NaN	NaN	NaN	NaN	NaN	NaN	NaN	NaN	NaN	18.7836	18.1832	NaN	NaN	20.2622	19.429	NaN	20.4949	NaN	19.8835	NaN	NaN
AAPRAPSAL	Q70SY1	Q70SY1	CREB3L2	Cyclic AMP-responsive element-binding protein 3-like protein 2;Processed cyclic AMP-responsive element-binding protein 3-like protein 2	9	852.482	0.010929	130.22	NaN	NaN	NaN	NaN	NaN	NaN	NaN	NaN	26.032	26.0856	27.3949	27.6809	27.8079	27.6529	27.6075	27.4306	NaN	NaN	NaN	NaN	NaN	NaN	NaN	NaN	NaN	NaN	NaN	NaN	NaN	NaN	NaN	NaN	NaN	NaN	NaN	NaN	NaN	NaN	NaN	NaN
AAPSGATL	Q71SY5	Q71SY5	MED25	Mediator of RNA polymerase II transcription subunit 25	8	686.36	0.019585	153.26	NaN	NaN	NaN	NaN	NaN	NaN	NaN	NaN	NaN	NaN	23.2432	23.7947	NaN	NaN	NaN	NaN	NaN	NaN	NaN	NaN	NaN	NaN	NaN	NaN	NaN	NaN	NaN	NaN	NaN	NaN	NaN	NaN	NaN	NaN	NaN	NaN	NaN	NaN	NaN	NaN
AAPSGSGTL	Q86VP3	Q86VP3	PACS2	Phosphofurin acidic cluster sorting protein 2	9	759.376	0.0059029	148.98	NaN	NaN	NaN	NaN	NaN	NaN	NaN	NaN	NaN	NaN	NaN	NaN	22.8543	22.7711	22.6776	22.4911	NaN	NaN	NaN	NaN	NaN	NaN	NaN	NaN	NaN	NaN	NaN	NaN	NaN	NaN	NaN	NaN	NaN	NaN	NaN	NaN	NaN	NaN	NaN	NaN
AAPSHSSSL	Q3YBR2	Q3YBR2	TBRG1	Transforming growth factor beta regulator 1	9	855.409	0.010199	132.96	NaN	NaN	NaN	NaN	NaN	NaN	NaN	NaN	NaN	NaN	NaN	NaN	24.9527	24.9194	25.016	24.9953	NaN	NaN	NaN	NaN	NaN	NaN	NaN	NaN	NaN	NaN	NaN	NaN	NaN	NaN	NaN	NaN	NaN	NaN	NaN	NaN	NaN	NaN	NaN	NaN
AAPTGTTI	P52948	P52948	NUP98	Nuclear pore complex protein Nup98-Nup96;Nuclear pore complex protein Nup98;Nuclear pore complex protein Nup96	8	730.386	0.01908	143.09	NaN	NaN	NaN	NaN	NaN	NaN	NaN	NaN	NaN	NaN	NaN	NaN	25.1295	24.8465	24.8328	24.8769	NaN	NaN	NaN	NaN	NaN	NaN	NaN	NaN	NaN	NaN	NaN	NaN	NaN	NaN	NaN	NaN	NaN	NaN	NaN	NaN	NaN	NaN	NaN	NaN
AAPTPRIKAEL	Q04727;Q04725;Q04724	Q04727	TLE4;TLE2;TLE1	Transducin-like enhancer protein 4;Transducin-like enhancer protein 2;Transducin-like enhancer protein 1	11	1165.68	0.017259	106.2	23.8053	23.4057	23.8642	NaN	NaN	NaN	NaN	NaN	NaN	NaN	NaN	NaN	NaN	NaN	NaN	NaN	NaN	NaN	NaN	NaN	NaN	NaN	NaN	NaN	NaN	NaN	NaN	NaN	NaN	NaN	NaN	NaN	NaN	NaN	NaN	NaN	NaN	NaN	NaN	NaN
AAPTSAAAL	Q86Z02	Q86Z02	HIPK1	Homeodomain-interacting protein kinase 1	9	771.413	0.013395	122.79	NaN	NaN	NaN	NaN	NaN	NaN	NaN	NaN	NaN	23.2208	NaN	NaN	NaN	NaN	NaN	NaN	NaN	NaN	NaN	NaN	NaN	NaN	NaN	NaN	NaN	NaN	NaN	NaN	NaN	NaN	NaN	NaN	NaN	NaN	NaN	NaN	NaN	NaN	NaN	NaN
AAPTSSAL	O43432	O43432	EIF4G3	Eukaryotic translation initiation factor 4 gamma 3	8	716.37	0.018678	151.14	NaN	NaN	NaN	NaN	NaN	NaN	24.4558	24.5527	24.4764	24.5737	NaN	NaN	NaN	NaN	NaN	NaN	NaN	NaN	NaN	NaN	NaN	NaN	NaN	NaN	NaN	NaN	NaN	NaN	NaN	NaN	NaN	NaN	NaN	NaN	NaN	NaN	NaN	NaN	NaN	NaN
AAPVPTTTL	P18583	P18583	SON	Protein SON	9	869.486	0.0059185	175.75	NaN	NaN	NaN	NaN	NaN	NaN	22.7903	23.0594	23.1717	23.533	23.6401	NaN	25.9717	26.1204	26.1838	26.3192	NaN	NaN	NaN	NaN	NaN	NaN	NaN	NaN	NaN	NaN	NaN	NaN	NaN	NaN	NaN	NaN	NaN	NaN	NaN	NaN	NaN	NaN	NaN	NaN
AAQDSTDLVAK	P17987	P17987	TCP1	T-complex protein 1 subunit alpha	11	1117.56	0.0013658	148.52	NaN	NaN	NaN	NaN	NaN	NaN	26.9123	27.0919	27.1159	27.1953	27.2796	27.2587	NaN	NaN	NaN	NaN	NaN	NaN	NaN	NaN	NaN	NaN	NaN	NaN	NaN	NaN	NaN	NaN	NaN	NaN	NaN	NaN	NaN	NaN	NaN	NaN	NaN	NaN	NaN	NaN
AAQESGTIPKK	O00116	O00116	AGPS	Alkyldihydroxyacetonephosphate synthase, peroxisomal	11	1128.61	0.012387	114.4	NaN	NaN	NaN	NaN	NaN	NaN	NaN	NaN	NaN	NaN	NaN	NaN	22.9274	NaN	22.9124	22.6461	NaN	NaN	NaN	NaN	NaN	NaN	NaN	NaN	NaN	NaN	NaN	NaN	NaN	NaN	NaN	NaN	NaN	NaN	NaN	NaN	NaN	NaN	NaN	NaN
AAQEVIKIITK	Q13564	Q13564	NAE1	NEDD8-activating enzyme E1 regulatory subunit	11	1212.74	0.000682	182.93	NaN	NaN	NaN	NaN	NaN	NaN	25.0887	24.8325	25.1677	25.0323	24.6406	25.5551	25.8981	25.7187	25.8132	25.4682	NaN	NaN	NaN	NaN	NaN	NaN	NaN	NaN	NaN	NaN	NaN	NaN	NaN	NaN	NaN	NaN	NaN	NaN	NaN	NaN	NaN	NaN	NaN	NaN
AAQKNMALK	P35579	P35579	MYH9	Myosin-9	9	973.538	0.0058407	152.47	NaN	NaN	NaN	NaN	NaN	NaN	26.2527	26.56	26.5417	26.459	NaN	NaN	NaN	NaN	NaN	NaN	NaN	NaN	NaN	NaN	NaN	NaN	NaN	NaN	NaN	NaN	NaN	NaN	NaN	NaN	NaN	NaN	NaN	NaN	NaN	NaN	NaN	NaN	NaN	NaN
AAQTGTRWNK	Q9BZL1	Q9BZL1	UBL5	Ubiquitin-like protein 5	10	1131.58	0.0054005	195.57	NaN	NaN	NaN	NaN	NaN	NaN	24.5674	25.0397	24.8048	24.6238	24.2221	24.2259	23.7622	23.2696	23.5685	23.9681	NaN	NaN	NaN	NaN	NaN	NaN	NaN	NaN	NaN	NaN	NaN	NaN	NaN	NaN	NaN	NaN	NaN	NaN	NaN	NaN	NaN	NaN	NaN	NaN
AASEAGRAM	Q14320	Q14320	FAM50A	Protein FAM50A	9	862.397	0.01663	116.88	24.2949	24.6357	24.7824	24.0592	NaN	NaN	NaN	NaN	NaN	NaN	NaN	NaN	NaN	NaN	NaN	NaN	NaN	NaN	NaN	NaN	NaN	NaN	NaN	NaN	NaN	NaN	NaN	NaN	NaN	NaN	NaN	NaN	NaN	NaN	NaN	NaN	NaN	NaN	NaN	NaN
AASPSAAEK	P29966	P29966	MARCKS	Myristoylated alanine-rich C-kinase substrate	9	830.413	0.0067889	143.28	NaN	NaN	NaN	NaN	NaN	NaN	NaN	25.0242	24.4733	25.444	25.0482	24.7871	NaN	NaN	25.0465	24.7561	NaN	NaN	NaN	NaN	NaN	NaN	NaN	NaN	NaN	NaN	NaN	NaN	NaN	NaN	NaN	NaN	NaN	NaN	NaN	NaN	NaN	NaN	NaN	NaN
AASSSSLEK	P60709;Q6S8J3;P0CG38;P63267;P62736;P63261;P68032;P68133	P60709	ACTB;POTEE;POTEI;ACTG2;ACTA2;ACTG1;ACTC1;ACTA1	Actin, cytoplasmic 1;Actin, cytoplasmic 1, N-terminally processed;POTE ankyrin domain family member E;POTE ankyrin domain family member I;Actin, gamma-enteric smooth muscle;Actin, aortic smooth muscle;Actin, cytoplasmic 2;Actin, cytoplasmic 2, N-terminally processed;Actin, alpha cardiac muscle 1;Actin, alpha skeletal muscle	9	878.435	0.019868	111.95	NaN	NaN	NaN	NaN	NaN	NaN	21.3806	21.7234	NaN	21.2318	27.183	NaN	NaN	NaN	NaN	NaN	NaN	NaN	NaN	NaN	NaN	NaN	NaN	NaN	NaN	NaN	NaN	NaN	NaN	NaN	NaN	NaN	NaN	NaN	NaN	NaN	NaN	NaN	NaN	NaN
AATASPSPAL	Q9UPX8	Q9UPX8	SHANK2	SH3 and multiple ankyrin repeat domains protein 2	10	884.46	0.028466	107.43	NaN	NaN	NaN	NaN	NaN	NaN	NaN	NaN	NaN	NaN	NaN	NaN	NaN	NaN	NaN	NaN	24.8151	NaN	24.3985	NaN	24.6946	NaN	24.7033	23.9202	NaN	NaN	23.3193	22.888	NaN	NaN	NaN	NaN	NaN	NaN	NaN	NaN	NaN	NaN	NaN	NaN
AATNEVPEV	P01909;P01906	P01909	HLA-DQA1;HLA-DQA2	HLA class II histocompatibility antigen, DQ alpha 1 chain;HLA class II histocompatibility antigen, DQ alpha 2 chain	9	928.45	0.01695	116.3	24.1149	24.2455	24.8089	24.0965	NaN	NaN	NaN	NaN	NaN	NaN	NaN	NaN	NaN	NaN	NaN	NaN	NaN	NaN	NaN	NaN	NaN	NaN	NaN	NaN	NaN	NaN	NaN	NaN	NaN	NaN	NaN	NaN	NaN	NaN	NaN	NaN	NaN	NaN	NaN	NaN
AATPTSLLI	P02751	P02751	FN1	Fibronectin;Anastellin;Ugl-Y1;Ugl-Y2;Ugl-Y3	9	885.517	0.016238	117.6	NaN	NaN	NaN	NaN	25.4058	25.313	NaN	NaN	NaN	NaN	NaN	NaN	NaN	NaN	NaN	NaN	NaN	NaN	NaN	NaN	NaN	NaN	NaN	NaN	NaN	NaN	NaN	NaN	NaN	NaN	NaN	NaN	NaN	NaN	NaN	NaN	NaN	NaN	NaN	NaN
AATPVPTIT	Q15059	Q15059	BRD3	Bromodomain-containing protein 3	9	869.486	0.023566	107.59	NaN	NaN	NaN	NaN	NaN	NaN	NaN	NaN	NaN	NaN	NaN	NaN	NaN	NaN	NaN	NaN	20.5977	NaN	25.4735	23.928	26.2601	24.2631	26.1813	25.7112	24.9188	24.6143	25.7918	25.4934	NaN	NaN	NaN	NaN	NaN	NaN	NaN	NaN	NaN	NaN	NaN	NaN
AAVAASSAVR	Q5JWF2	Q5JWF2	GNAS	Guanine nucleotide-binding protein G(s) subunit alpha isoforms XLas	10	901.498	0.02523	111.17	NaN	NaN	NaN	NaN	NaN	NaN	23.4052	22.7004	23.2231	22.7971	NaN	NaN	NaN	NaN	NaN	NaN	NaN	NaN	NaN	NaN	NaN	NaN	NaN	NaN	NaN	NaN	NaN	NaN	NaN	NaN	NaN	NaN	NaN	NaN	NaN	NaN	NaN	NaN	NaN	NaN
AAVAAVAAR	Q14697	Q14697	GANAB	Neutral alpha-glucosidase AB	9	798.471	0.0081925	139.27	NaN	NaN	NaN	NaN	NaN	NaN	NaN	23.468	23.5875	23.85	23.2115	23.3155	NaN	NaN	NaN	NaN	NaN	NaN	NaN	NaN	NaN	NaN	NaN	NaN	NaN	NaN	NaN	NaN	NaN	NaN	NaN	NaN	NaN	NaN	NaN	NaN	NaN	NaN	NaN	NaN
AAVLNAERL	Q9H3P7	Q9H3P7	ACBD3	Golgi resident protein GCP60	9	955.545	0.014673	120.46	NaN	NaN	NaN	NaN	NaN	NaN	NaN	NaN	NaN	NaN	NaN	NaN	22.1249	22.1504	21.9654	21.6207	NaN	NaN	NaN	NaN	NaN	NaN	NaN	NaN	NaN	NaN	NaN	NaN	NaN	NaN	NaN	NaN	NaN	NaN	NaN	NaN	NaN	NaN	NaN	NaN
AAVQAQGQV	Q9BX40	Q9BX40	LSM14B	Protein LSM14 homolog B	9	870.456	0.012297	125.08	NaN	23.3757	NaN	NaN	NaN	NaN	NaN	NaN	NaN	NaN	NaN	NaN	NaN	NaN	NaN	NaN	NaN	NaN	NaN	NaN	NaN	NaN	NaN	NaN	NaN	NaN	NaN	NaN	NaN	NaN	NaN	NaN	NaN	NaN	NaN	NaN	NaN	NaN	NaN	NaN
AAYAARWVAK	P31153;Q00266	P31153	MAT2A;MAT1A	S-adenosylmethionine synthase isoform type-2;S-adenosylmethionine synthase isoform type-1	10	1105.6	0.009063	138.26	NaN	NaN	NaN	NaN	NaN	NaN	NaN	23.681	22.5652	NaN	NaN	NaN	NaN	NaN	NaN	NaN	NaN	NaN	NaN	NaN	NaN	NaN	NaN	NaN	NaN	NaN	NaN	NaN	NaN	NaN	NaN	NaN	NaN	NaN	NaN	NaN	NaN	NaN	NaN	NaN
AAYAHELPK	P46777	P46777	RPL5	60S ribosomal protein L5	9	998.519	0.011781	127.02	NaN	NaN	NaN	NaN	NaN	NaN	NaN	NaN	NaN	NaN	24.5838	24.5271	NaN	NaN	NaN	NaN	NaN	NaN	NaN	NaN	NaN	NaN	NaN	NaN	NaN	NaN	NaN	NaN	NaN	NaN	NaN	NaN	NaN	NaN	NaN	NaN	NaN	NaN	NaN	NaN
AAYDKFKDK	Q13561	Q13561	DCTN2	Dynactin subunit 2	9	1084.56	0.0025342	195.32	NaN	NaN	NaN	NaN	NaN	NaN	25.823	22.7271	26.0441	25.7379	25.6798	25.7315	NaN	NaN	NaN	NaN	NaN	NaN	NaN	NaN	NaN	NaN	NaN	NaN	NaN	NaN	NaN	NaN	NaN	NaN	NaN	NaN	NaN	NaN	NaN	NaN	NaN	NaN	NaN	NaN
AAYTEIRAL	Q13535	Q13535	ATR	Serine/threonine-protein kinase ATR	9	1006.54	0.013758	122.13	25.9608	25.6638	25.8268	25.2297	NaN	NaN	NaN	NaN	NaN	NaN	NaN	NaN	NaN	NaN	NaN	NaN	NaN	NaN	NaN	NaN	NaN	NaN	NaN	NaN	NaN	NaN	NaN	NaN	NaN	NaN	NaN	NaN	NaN	NaN	NaN	NaN	NaN	NaN	NaN	NaN
AAYTKATAR	Q9H6Z4	Q9H6Z4	RANBP3	Ran-binding protein 3	9	951.514	0.006531	159.58	NaN	NaN	NaN	NaN	NaN	NaN	23.8202	23.7529	23.4576	19.4083	NaN	NaN	26.0809	25.9633	24.9708	25.2688	NaN	NaN	NaN	NaN	NaN	NaN	NaN	NaN	NaN	NaN	NaN	NaN	NaN	NaN	NaN	NaN	NaN	NaN	NaN	NaN	NaN	NaN	NaN	NaN
AAYYLPRHL	Q9Y618	Q9Y618	NCOR2	Nuclear receptor corepressor 2	9	1102.59	0.017815	114.72	26.1948	25.8586	26.2062	NaN	NaN	NaN	NaN	NaN	NaN	NaN	NaN	NaN	NaN	NaN	NaN	NaN	NaN	NaN	NaN	NaN	NaN	NaN	NaN	NaN	NaN	NaN	NaN	NaN	NaN	NaN	NaN	NaN	NaN	NaN	NaN	NaN	NaN	NaN	NaN	NaN
ADASLLKKV	Q9UBB4	Q9UBB4	ATXN10	Ataxin-10	9	943.57	0.0098824	134.15	NaN	NaN	NaN	NaN	NaN	NaN	NaN	NaN	NaN	NaN	NaN	NaN	NaN	NaN	NaN	NaN	22.7442	22.2586	22.5973	20.7706	22.6519	20.5528	23.025	22.5397	22.2769	21.8102	22.2759	21.7605	20.9245	20.2444	20.7957	19.8653	20.8825	20.2185	21.3139	21.4918	21.0195	NaN	20.8559	20.1098
ADFKAGKAL	Q8WU90	Q8WU90	ZC3H15	Zinc finger CCCH domain-containing protein 15	9	919.513	0.022535	108.81	NaN	NaN	NaN	NaN	NaN	NaN	NaN	NaN	NaN	25.0501	NaN	NaN	NaN	NaN	NaN	NaN	NaN	NaN	NaN	NaN	NaN	NaN	NaN	NaN	NaN	NaN	NaN	NaN	NaN	NaN	NaN	NaN	NaN	NaN	NaN	NaN	NaN	NaN	NaN	NaN
ADFSPLTL	P18074	P18074	ERCC2	TFIIH basal transcription factor complex helicase XPD subunit	8	862.444	0.018675	148.21	NaN	NaN	NaN	NaN	NaN	NaN	21.6801	NaN	21.6303	21.8787	20.1144	19.9597	NaN	NaN	NaN	NaN	NaN	NaN	NaN	NaN	NaN	NaN	NaN	NaN	NaN	NaN	NaN	NaN	NaN	NaN	NaN	NaN	NaN	NaN	NaN	NaN	NaN	NaN	NaN	NaN
ADHVSSSL	Q69YN4	Q69YN4	KIAA1429	Protein virilizer homolog	8	814.382	0.018858	129.96	NaN	NaN	NaN	NaN	NaN	NaN	23.8278	24.0979	24.1416	24.1871	NaN	NaN	NaN	NaN	NaN	NaN	NaN	NaN	NaN	NaN	NaN	NaN	NaN	NaN	NaN	NaN	NaN	NaN	NaN	NaN	NaN	NaN	NaN	NaN	NaN	NaN	NaN	NaN	NaN	NaN
ADILVQPTL	Q9NU22	Q9NU22	MDN1	Midasin	9	968.554	0.020122	111.65	NaN	NaN	NaN	NaN	NaN	NaN	24.9623	25.3199	25.6029	26.3536	NaN	NaN	NaN	NaN	NaN	NaN	NaN	NaN	NaN	NaN	NaN	NaN	NaN	NaN	NaN	NaN	NaN	NaN	NaN	NaN	NaN	NaN	NaN	NaN	NaN	NaN	NaN	NaN	NaN	NaN
ADLELLQEL	O60784	O60784	TOM1	Target of Myb protein 1	9	1042.55	0.088283	79.597	NaN	NaN	NaN	NaN	NaN	NaN	NaN	NaN	NaN	NaN	NaN	NaN	NaN	NaN	NaN	NaN	NaN	NaN	NaN	NaN	NaN	NaN	NaN	NaN	NaN	NaN	NaN	NaN	NaN	NaN	23.0461	21.8317	22.188	NaN	23.6842	23.8593	NaN	22.4451	21.4287	21.318
ADLGAQYIT	Q5VYX0	Q5VYX0	RNLS	Renalase	9	950.471	0.012253	125.25	NaN	NaN	NaN	NaN	NaN	NaN	NaN	NaN	NaN	NaN	NaN	25.1826	NaN	NaN	NaN	NaN	NaN	NaN	NaN	NaN	NaN	NaN	NaN	NaN	NaN	NaN	NaN	NaN	NaN	NaN	NaN	NaN	NaN	NaN	NaN	NaN	NaN	NaN	NaN	NaN
ADMGHLKY	P12004	P12004	PCNA	Proliferating cell nuclear antigen	8	933.438	0.018579	145.04	26.079	26.2305	26.0813	NaN	25.5844	25.6978	NaN	NaN	NaN	NaN	NaN	NaN	NaN	NaN	NaN	NaN	NaN	NaN	NaN	NaN	NaN	NaN	NaN	NaN	NaN	NaN	NaN	NaN	NaN	NaN	NaN	NaN	NaN	NaN	NaN	NaN	NaN	NaN	NaN	NaN
ADTEVIVAL	P11117	P11117	ACP2	Lysosomal acid phosphatase	9	929.507	0.013395	122.79	NaN	NaN	NaN	NaN	NaN	NaN	22.2311	21.827	22.7786	22.6872	NaN	NaN	NaN	19.2355	22.9089	22.6031	NaN	NaN	NaN	NaN	NaN	NaN	NaN	NaN	NaN	NaN	NaN	NaN	NaN	NaN	NaN	NaN	NaN	NaN	NaN	NaN	NaN	NaN	NaN	NaN
ADTTHTSL	Q13608	Q13608	PEX6	Peroxisome assembly factor 2	8	844.393	0.020365	138.07	NaN	NaN	NaN	NaN	NaN	NaN	NaN	NaN	NaN	NaN	NaN	NaN	25.6261	25.6157	25.6228	25.4855	NaN	NaN	NaN	NaN	NaN	NaN	NaN	NaN	NaN	NaN	NaN	NaN	NaN	NaN	NaN	NaN	NaN	NaN	NaN	NaN	NaN	NaN	NaN	NaN
ADVINPMAL	O43290	O43290	SART1	U4/U6.U5 tri-snRNP-associated protein 1	9	942.484	0.012689	124.08	NaN	NaN	NaN	NaN	NaN	NaN	25.4173	25.296	25.8797	25.4209	25.6488	25.117	25.1499	25.276	24.6359	24.5835	NaN	NaN	NaN	NaN	NaN	NaN	NaN	NaN	NaN	NaN	NaN	NaN	NaN	NaN	NaN	NaN	NaN	NaN	NaN	NaN	NaN	NaN	NaN	NaN
AEAAPAATL	Q5TF21	Q5TF21	SOGA3	Protein SOGA3	9	813.423	0.0066941	143.56	NaN	NaN	NaN	NaN	NaN	NaN	24.4187	23.9593	24.1566	23.7837	24.2798	24.4634	NaN	NaN	NaN	NaN	NaN	NaN	NaN	NaN	NaN	NaN	NaN	NaN	NaN	NaN	NaN	NaN	NaN	NaN	NaN	NaN	NaN	NaN	NaN	NaN	NaN	NaN	NaN	NaN
AEAATPYGI	O75533	O75533	SF3B1	Splicing factor 3B subunit 1	9	891.434	0.018108	114.19	NaN	NaN	NaN	NaN	NaN	NaN	22.4137	22.6873	23.0997	22.3957	NaN	NaN	NaN	NaN	NaN	NaN	NaN	NaN	NaN	NaN	NaN	NaN	NaN	NaN	NaN	NaN	NaN	NaN	NaN	NaN	NaN	NaN	NaN	NaN	NaN	NaN	NaN	NaN	NaN	NaN
AEADLRALL	Q9UBI4	Q9UBI4	STOML1	Stomatin-like protein 1	9	970.545	0.01772	114.89	NaN	NaN	NaN	NaN	NaN	NaN	23.9511	23.5615	23.7407	23.9018	NaN	NaN	NaN	NaN	NaN	NaN	NaN	NaN	NaN	NaN	NaN	NaN	NaN	NaN	NaN	NaN	NaN	NaN	NaN	NaN	NaN	NaN	NaN	NaN	NaN	NaN	NaN	NaN	NaN	NaN
AEADQQQTRL	Q9P2E9	Q9P2E9	RRBP1	Ribosome-binding protein 1	10	1158.56	0.0056271	161.92	NaN	NaN	NaN	NaN	NaN	NaN	NaN	23.5423	23.949	24.2429	24.2029	24.4259	23.1553	23.2714	23.3582	23.2883	NaN	NaN	NaN	NaN	NaN	NaN	NaN	NaN	NaN	NaN	NaN	NaN	NaN	NaN	NaN	NaN	NaN	NaN	NaN	NaN	NaN	NaN	NaN	NaN
AEAEFYRQV	Q6W2J9	Q6W2J9	BCOR	BCL-6 corepressor	9	1111.53	0.0047909	183.74	NaN	NaN	NaN	NaN	NaN	NaN	25.9627	26.0243	26.1043	25.8345	25.9096	26.3489	24.9189	24.7018	24.9324	24.3361	NaN	NaN	NaN	NaN	NaN	NaN	NaN	NaN	NaN	NaN	NaN	NaN	NaN	NaN	NaN	NaN	NaN	NaN	NaN	NaN	NaN	NaN	NaN	NaN
AEAEGLSGTTL	Q9UI14	Q9UI14	RABAC1	Prenylated Rab acceptor protein 1	11	1047.51	0.00069283	185.47	NaN	NaN	NaN	NaN	NaN	NaN	27.4134	27.2416	27.1971	27.245	26.9841	27.5424	24.8587	25.1935	24.7561	25.1676	NaN	NaN	NaN	NaN	NaN	NaN	NaN	NaN	NaN	NaN	NaN	NaN	NaN	NaN	NaN	NaN	NaN	NaN	NaN	NaN	NaN	NaN	NaN	NaN
AEAEKSQLIM	O75955	O75955	FLOT1	Flotillin-1	10	1118.56	0.021418	116.05	NaN	NaN	NaN	NaN	NaN	NaN	NaN	25.235	25.5646	25.5611	NaN	NaN	NaN	NaN	NaN	NaN	NaN	NaN	NaN	NaN	NaN	NaN	NaN	NaN	NaN	NaN	NaN	NaN	NaN	NaN	NaN	NaN	NaN	NaN	NaN	NaN	NaN	NaN	NaN	NaN
AEAEPEPEL	O60936;Q92791	Q92791	NOL3;LEPREL4	Nucleolar protein 3;Synaptonemal complex protein SC65	9	983.445	0.0020018	197.6	NaN	NaN	NaN	NaN	NaN	NaN	30.4649	30.7482	30.7382	30.328	29.6681	29.9043	29.0643	28.3812	28.8268	28.3847	NaN	NaN	NaN	NaN	NaN	NaN	NaN	NaN	NaN	NaN	NaN	NaN	NaN	NaN	NaN	NaN	NaN	NaN	NaN	NaN	NaN	NaN	NaN	NaN
AEAERLGHEL	Q14980	Q14980	NUMA1	Nuclear mitotic apparatus protein 1	10	1123.56	0.006536	156.83	NaN	NaN	NaN	NaN	NaN	NaN	24.4416	24.6819	25.2291	25.31	24.7258	24.3697	23.7837	23.51	23.5658	23.0123	NaN	NaN	NaN	NaN	NaN	NaN	NaN	NaN	NaN	NaN	NaN	NaN	NaN	NaN	NaN	NaN	NaN	NaN	NaN	NaN	NaN	NaN	NaN	NaN
AEAFEAIPRAL	P50990	P50990	CCT8	T-complex protein 1 subunit theta	11	1186.63	0.0099098	124.23	NaN	NaN	NaN	NaN	NaN	NaN	25.6571	25.4347	26.4029	26.389	26.3992	26.5504	24.8453	25.0007	24.6618	24.5206	NaN	NaN	NaN	NaN	NaN	NaN	NaN	NaN	NaN	NaN	NaN	NaN	NaN	NaN	NaN	NaN	NaN	NaN	NaN	NaN	NaN	NaN	NaN	NaN
AEAFLRQQQA	Q14692	Q14692	BMS1	Ribosome biogenesis protein BMS1 homolog	10	1160.59	0.018596	120.15	NaN	NaN	NaN	NaN	NaN	NaN	22.8791	22.6596	23.4156	23.4728	NaN	NaN	NaN	NaN	NaN	NaN	NaN	NaN	NaN	NaN	NaN	NaN	NaN	NaN	NaN	NaN	NaN	NaN	NaN	NaN	NaN	NaN	NaN	NaN	NaN	NaN	NaN	NaN	NaN	NaN
AEAGPESEV	P55884	P55884	EIF3B	Eukaryotic translation initiation factor 3 subunit B	9	887.387	0.012428	124.59	NaN	NaN	NaN	NaN	NaN	NaN	24.4903	24.6956	25.0048	24.9846	24.6678	24.8633	NaN	NaN	NaN	NaN	NaN	NaN	NaN	NaN	NaN	NaN	NaN	NaN	NaN	NaN	NaN	NaN	NaN	NaN	NaN	NaN	NaN	NaN	NaN	NaN	NaN	NaN	NaN	NaN
AEAIHSPQV	P12270	P12270	TPR	Nucleoprotein TPR	9	950.482	0.0059029	148.99	NaN	NaN	NaN	NaN	NaN	NaN	26.2371	26.1077	26.1797	26.0683	26.1273	26.6675	NaN	24.9126	24.8871	24.4355	NaN	NaN	NaN	NaN	NaN	NaN	NaN	NaN	NaN	NaN	NaN	NaN	NaN	NaN	NaN	NaN	NaN	NaN	NaN	NaN	NaN	NaN	NaN	NaN
AEAKARAEI	Q9UNF1	Q9UNF1	MAGED2	Melanoma-associated antigen D2	9	957.524	0.018373	113.71	NaN	NaN	NaN	NaN	NaN	NaN	25.7202	26.0062	25.7165	25.6252	NaN	NaN	NaN	NaN	NaN	NaN	NaN	NaN	NaN	NaN	NaN	NaN	NaN	NaN	NaN	NaN	NaN	NaN	NaN	NaN	NaN	NaN	NaN	NaN	NaN	NaN	NaN	NaN	NaN	NaN
AEAKARAEIRA	Q9UNF1	Q9UNF1	MAGED2	Melanoma-associated antigen D2	11	1184.66	0.013554	112.13	NaN	NaN	NaN	NaN	NaN	NaN	NaN	25.7133	25.5624	25.4067	26.1343	26.2154	NaN	NaN	NaN	NaN	NaN	NaN	NaN	NaN	NaN	NaN	NaN	NaN	NaN	NaN	NaN	NaN	NaN	NaN	NaN	NaN	NaN	NaN	NaN	NaN	NaN	NaN	NaN	NaN
AEAKKIERL	Q9Y3A2	Q9Y3A2	UTP11L	Probable U3 small nucleolar RNA-associated protein 11	9	1056.63	0.013674	122.28	NaN	NaN	NaN	NaN	NaN	NaN	27.6046	27.6704	27.7523	27.7633	27.5524	27.8433	NaN	NaN	NaN	NaN	NaN	NaN	NaN	NaN	NaN	NaN	NaN	NaN	NaN	NaN	NaN	NaN	NaN	NaN	NaN	NaN	NaN	NaN	NaN	NaN	NaN	NaN	NaN	NaN
AEALPKQSV	P20290	P20290	BTF3	Transcription factor BTF3	9	941.518	0.0084967	138.4	NaN	NaN	NaN	NaN	NaN	NaN	29.5428	29.7705	30.1322	29.9337	22.6629	23.1627	23.4615	21.0525	22.8952	20.6056	NaN	NaN	NaN	NaN	NaN	NaN	NaN	NaN	NaN	NaN	NaN	NaN	NaN	NaN	NaN	NaN	NaN	NaN	NaN	NaN	NaN	NaN	NaN	NaN
AEALPRPNWEL	Q92545	Q92545	TMEM131	Transmembrane protein 131	11	1294.67	0.0052856	132.78	NaN	NaN	NaN	NaN	NaN	NaN	22.6192	22.6334	22.8097	22.6438	23.0105	22.7809	NaN	NaN	NaN	NaN	NaN	NaN	NaN	NaN	NaN	NaN	NaN	NaN	NaN	NaN	NaN	NaN	NaN	NaN	NaN	NaN	NaN	NaN	NaN	NaN	NaN	NaN	NaN	NaN
AEALREVSA	P21281;P15313	P21281	ATP6V1B2;ATP6V1B1	V-type proton ATPase subunit B, brain isoform;V-type proton ATPase subunit B, kidney isoform	9	944.493	0.037174	109.71	NaN	NaN	NaN	NaN	NaN	NaN	28.0694	28.0398	28.1205	28.1556	NaN	NaN	NaN	NaN	NaN	NaN	NaN	NaN	NaN	NaN	NaN	NaN	NaN	NaN	NaN	NaN	NaN	NaN	NaN	NaN	NaN	NaN	NaN	NaN	NaN	NaN	NaN	NaN	NaN	NaN
AEANHFIDL	O15294	O15294	OGT	UDP-N-acetylglucosamine--peptide N-acetylglucosaminyltransferase 110 kDa subunit	9	1028.49	0.024618	106.36	NaN	NaN	NaN	NaN	NaN	NaN	27.7776	27.9791	28.4588	28.4643	27.5973	27.1767	NaN	NaN	NaN	NaN	NaN	NaN	NaN	NaN	NaN	NaN	NaN	NaN	NaN	NaN	NaN	NaN	NaN	NaN	NaN	NaN	NaN	NaN	NaN	NaN	NaN	NaN	NaN	NaN
AEAPAGPAL	Q53F19	Q53F19	C17orf85	Uncharacterized protein C17orf85	9	795.413	0.0060643	153.26	NaN	NaN	NaN	NaN	NaN	NaN	26.7212	26.6596	26.8935	26.8721	26.8054	27.1991	26.2468	26.248	25.9918	25.5483	NaN	NaN	NaN	NaN	NaN	NaN	NaN	NaN	NaN	NaN	NaN	NaN	NaN	NaN	NaN	NaN	NaN	NaN	NaN	NaN	NaN	NaN	NaN	NaN
AEAPPPSVV	Q92841	Q92841	DDX17	Probable ATP-dependent RNA helicase DDX17	9	865.455	0.014656	120.49	NaN	NaN	NaN	NaN	NaN	NaN	26.265	25.9703	25.6664	25.9821	24.768	25.3131	23.6087	23.4629	23.7109	23.5808	NaN	NaN	NaN	NaN	NaN	NaN	NaN	NaN	NaN	NaN	NaN	NaN	NaN	NaN	NaN	NaN	NaN	NaN	NaN	NaN	NaN	NaN	NaN	NaN
AEAPQLRPA	Q63ZY3	Q63ZY3	KANK2	KN motif and ankyrin repeat domain-containing protein 2	9	951.514	0.023506	107.66	NaN	NaN	NaN	NaN	NaN	NaN	23.5258	23.6773	23.5763	23.7442	NaN	NaN	NaN	NaN	NaN	NaN	NaN	NaN	NaN	NaN	NaN	NaN	NaN	NaN	NaN	NaN	NaN	NaN	NaN	NaN	NaN	NaN	NaN	NaN	NaN	NaN	NaN	NaN	NaN	NaN
AEAPSMGTL	Q9UP95	Q9UP95	SLC12A4	Solute carrier family 12 member 4	9	875.406	0.0096957	134.85	NaN	NaN	NaN	NaN	NaN	NaN	24.8276	24.8907	24.775	24.48	24.6959	24.9958	NaN	NaN	NaN	NaN	NaN	NaN	NaN	NaN	NaN	NaN	NaN	NaN	NaN	NaN	NaN	NaN	NaN	NaN	NaN	NaN	NaN	NaN	NaN	NaN	NaN	NaN	NaN	NaN
AEAQAAARQEL	Q9NZV5	Q9NZV5	SEPN1	Selenoprotein N	11	1156.58	0.00085458	188.91	NaN	NaN	NaN	NaN	NaN	NaN	23.4225	23.3182	23.9521	23.701	23.4839	23.5368	NaN	NaN	NaN	NaN	NaN	NaN	NaN	NaN	NaN	NaN	NaN	NaN	NaN	NaN	NaN	NaN	NaN	NaN	NaN	NaN	NaN	NaN	NaN	NaN	NaN	NaN	NaN	NaN
AEAQALRQEL	Q96AQ6	Q96AQ6	PBXIP1	Pre-B-cell leukemia transcription factor-interacting protein 1	10	1127.59	0.0046003	200.07	NaN	NaN	NaN	NaN	NaN	NaN	25.2599	25.0857	25.4673	25.2951	25.6523	25.6903	NaN	NaN	NaN	NaN	NaN	NaN	NaN	NaN	NaN	NaN	NaN	NaN	NaN	NaN	NaN	NaN	NaN	NaN	NaN	NaN	NaN	NaN	NaN	NaN	NaN	NaN	NaN	NaN
AEAQQLITI	P53621	P53621	COPA	Coatomer subunit alpha;Xenin;Proxenin	9	985.544	0.018055	114.28	NaN	NaN	NaN	NaN	NaN	NaN	24.0826	24.2631	24.8957	25.0514	NaN	NaN	NaN	NaN	NaN	NaN	NaN	NaN	NaN	NaN	NaN	NaN	NaN	NaN	NaN	NaN	NaN	NaN	NaN	NaN	NaN	NaN	NaN	NaN	NaN	NaN	NaN	NaN	NaN	NaN
AEASALYGRAL	Q15785	Q15785	TOMM34	Mitochondrial import receptor subunit TOM34	11	1120.59	0.007708	128.38	NaN	NaN	NaN	NaN	NaN	NaN	24.6078	24.4917	24.9928	24.5727	24.7472	24.9195	23.7287	23.6362	23.4935	23.6381	NaN	NaN	NaN	NaN	NaN	NaN	NaN	NaN	NaN	NaN	NaN	NaN	NaN	NaN	NaN	NaN	NaN	NaN	NaN	NaN	NaN	NaN	NaN	NaN
AEASMISKL	Q13616	Q13616	CUL1	Cullin-1	9	948.495	0.0058854	157.91	NaN	NaN	NaN	NaN	NaN	NaN	25.1289	24.8541	24.5256	24.6364	23.377	24.3473	NaN	NaN	NaN	NaN	NaN	NaN	NaN	NaN	NaN	NaN	NaN	NaN	NaN	NaN	NaN	NaN	NaN	NaN	NaN	NaN	NaN	NaN	NaN	NaN	NaN	NaN	NaN	NaN
AEASVDPSL	Q9NQZ2	Q9NQZ2	UTP3	Something about silencing protein 10	9	887.424	0.0058407	147.34	NaN	NaN	NaN	NaN	NaN	NaN	25.7366	25.5799	25.8904	25.7064	25.2915	25.4487	23.9681	24.0618	24.1282	23.7176	NaN	NaN	NaN	NaN	NaN	NaN	NaN	NaN	NaN	NaN	NaN	NaN	NaN	NaN	NaN	NaN	NaN	NaN	NaN	NaN	NaN	NaN	NaN	NaN
AEASVMTQL	P41240	P41240	CSK	Tyrosine-protein kinase CSK	9	948.459	0.010158	133.12	NaN	NaN	NaN	NaN	NaN	NaN	23.2145	22.883	22.5094	22.5451	23.1071	23.2659	NaN	NaN	NaN	NaN	NaN	NaN	NaN	NaN	NaN	NaN	NaN	NaN	NaN	NaN	NaN	NaN	NaN	NaN	NaN	NaN	NaN	NaN	NaN	NaN	NaN	NaN	NaN	NaN
AEAYLGKTV	P11142	P11142	HSPA8	Heat shock cognate 71 kDa protein	9	950.507	0.01727	115.71	NaN	NaN	NaN	NaN	NaN	NaN	NaN	NaN	NaN	NaN	NaN	23.8951	NaN	NaN	NaN	NaN	NaN	NaN	NaN	NaN	NaN	NaN	NaN	NaN	NaN	NaN	NaN	NaN	NaN	NaN	NaN	NaN	NaN	NaN	NaN	NaN	NaN	NaN	NaN	NaN
AEDEGVSQRKF	O00299	O00299	CLIC1	Chloride intracellular channel protein 1	11	1264.6	0.020293	102.06	NaN	NaN	NaN	NaN	NaN	NaN	24.1065	23.8275	23.8692	24.1512	NaN	NaN	NaN	NaN	NaN	NaN	NaN	NaN	NaN	NaN	NaN	NaN	NaN	NaN	NaN	NaN	NaN	NaN	NaN	NaN	NaN	NaN	NaN	NaN	NaN	NaN	NaN	NaN	NaN	NaN
AEDEKNTAL	Q6PGP7	Q6PGP7	TTC37	Tetratricopeptide repeat protein 37	9	989.467	0.017937	114.5	NaN	NaN	NaN	NaN	NaN	NaN	24.3135	24.6862	24.7536	24.7094	NaN	NaN	NaN	NaN	NaN	NaN	NaN	NaN	NaN	NaN	NaN	NaN	NaN	NaN	NaN	NaN	NaN	NaN	NaN	NaN	NaN	NaN	NaN	NaN	NaN	NaN	NaN	NaN	NaN	NaN
AEDPALKEIVL	Q9H3R5	Q9H3R5	CENPH	Centromere protein H	11	1196.67	0.0016712	145.25	NaN	NaN	NaN	NaN	NaN	NaN	23.0602	22.6536	23.8284	23.7476	23.891	23.7767	NaN	NaN	NaN	NaN	NaN	NaN	NaN	NaN	NaN	NaN	NaN	NaN	NaN	NaN	NaN	NaN	NaN	NaN	NaN	NaN	NaN	NaN	NaN	NaN	NaN	NaN	NaN	NaN
AEDPLVQSL	P48449	P48449	LSS	Lanosterol synthase	9	970.497	0.011888	126.62	NaN	NaN	NaN	NaN	NaN	NaN	NaN	24.117	26.3929	25.9521	NaN	NaN	NaN	NaN	NaN	NaN	NaN	NaN	NaN	NaN	NaN	NaN	NaN	NaN	NaN	NaN	NaN	NaN	NaN	NaN	NaN	NaN	NaN	NaN	NaN	NaN	NaN	NaN	NaN	NaN
AEDSVSQRAVL	Q9NY93	Q9NY93	DDX56	Probable ATP-dependent RNA helicase DDX56	11	1173.6	0.019735	102.55	NaN	NaN	NaN	NaN	NaN	NaN	NaN	NaN	NaN	NaN	23.0858	23.5078	NaN	NaN	NaN	NaN	NaN	NaN	NaN	NaN	NaN	NaN	NaN	NaN	NaN	NaN	NaN	NaN	NaN	NaN	NaN	NaN	NaN	NaN	NaN	NaN	NaN	NaN	NaN	NaN
AEDTPVVQL	Q9Y6A5	Q9Y6A5	TACC3	Transforming acidic coiled-coil-containing protein 3	9	970.497	0.0059186	149.4	NaN	NaN	NaN	NaN	NaN	NaN	26.7501	26.3649	26.4944	26.8612	26.4653	26.6402	25.7371	25.7723	25.7902	25.5429	NaN	NaN	NaN	NaN	NaN	NaN	NaN	NaN	NaN	NaN	NaN	NaN	NaN	NaN	NaN	NaN	NaN	NaN	NaN	NaN	NaN	NaN	NaN	NaN
AEDVGSNKGA	P05067	P05067	APP	Amyloid beta A4 protein;N-APP;Soluble APP-alpha;Soluble APP-beta;C99;Beta-amyloid protein 42;Beta-amyloid protein 40;C83;P3(42);P3(40);C80;Gamma-secretase C-terminal fragment 59;Gamma-secretase C-terminal fragment 57;Gamma-secretase C-terminal fragment 50;C31	10	946.436	0.024555	111.95	NaN	NaN	NaN	NaN	NaN	NaN	23.486	23.1059	23.924	23.8174	NaN	NaN	NaN	NaN	NaN	NaN	NaN	NaN	NaN	NaN	NaN	NaN	NaN	NaN	NaN	NaN	NaN	NaN	NaN	NaN	NaN	NaN	NaN	NaN	NaN	NaN	NaN	NaN	NaN	NaN
AEEAALETL	Q14147	Q14147	DHX34	Probable ATP-dependent RNA helicase DHX34	9	945.465	0.023511	107.66	NaN	NaN	NaN	NaN	NaN	NaN	NaN	NaN	NaN	NaN	NaN	NaN	NaN	NaN	NaN	NaN	NaN	NaN	NaN	24.7897	NaN	NaN	NaN	NaN	NaN	NaN	NaN	25.5909	NaN	NaN	NaN	NaN	NaN	NaN	NaN	NaN	NaN	NaN	NaN	NaN
AEEHSIATL	Q96RS6	Q96RS6	NUDCD1	NudC domain-containing protein 1	9	969.477	0.013395	122.79	NaN	NaN	NaN	NaN	NaN	NaN	24.3269	23.9528	24.2557	24.0324	24.1022	24.4606	NaN	NaN	NaN	NaN	NaN	NaN	NaN	NaN	NaN	NaN	NaN	NaN	NaN	NaN	NaN	NaN	NaN	NaN	NaN	NaN	NaN	NaN	NaN	NaN	NaN	NaN	NaN	NaN
AEEKLPMTL	Q99633	Q99633	PRPF18	Pre-mRNA-splicing factor 18	9	1030.54	0.0058208	164.96	NaN	NaN	NaN	NaN	NaN	NaN	26.5915	26.6615	27.1137	26.8825	26.8176	26.9318	26.1669	26.0999	25.9286	25.5489	NaN	NaN	NaN	NaN	NaN	NaN	NaN	NaN	NaN	NaN	NaN	NaN	NaN	NaN	NaN	NaN	NaN	NaN	NaN	NaN	NaN	NaN	NaN	NaN
AEEKLTHKM	P16949	P16949	STMN1	Stathmin	9	1085.55	0.016831	116.52	NaN	NaN	NaN	NaN	NaN	NaN	22.6878	22.5469	22.353	22.4891	NaN	NaN	NaN	NaN	NaN	NaN	NaN	NaN	NaN	NaN	NaN	NaN	NaN	NaN	NaN	NaN	NaN	NaN	NaN	NaN	NaN	NaN	NaN	NaN	NaN	NaN	NaN	NaN	NaN	NaN
AEELFTRSL	Q01433	Q01433	AMPD2	AMP deaminase 2	9	1064.55	0.0096563	135	NaN	NaN	NaN	NaN	NaN	NaN	26.4904	26.2305	26.6012	26.8253	NaN	NaN	NaN	NaN	NaN	NaN	NaN	NaN	NaN	NaN	NaN	NaN	NaN	NaN	NaN	NaN	NaN	NaN	NaN	NaN	NaN	NaN	NaN	NaN	NaN	NaN	NaN	NaN	NaN	NaN
AEELLRIGL	P50990	P50990	CCT8	T-complex protein 1 subunit theta	9	1012.59	0.0084446	138.54	NaN	NaN	NaN	NaN	NaN	NaN	24.2313	24.2399	24.2567	24.6316	24.3325	24.1551	18.7318	23.823	23.1748	23.2939	NaN	NaN	NaN	NaN	NaN	NaN	NaN	NaN	NaN	NaN	NaN	NaN	NaN	NaN	NaN	NaN	NaN	NaN	NaN	NaN	NaN	NaN	NaN	NaN
AEEPAASGR	Q9NQS7	Q9NQS7	INCENP	Inner centromere protein	9	886.414	0.016479	117.16	NaN	NaN	NaN	NaN	NaN	NaN	25.0937	24.7281	25.0858	24.9232	NaN	NaN	NaN	NaN	NaN	NaN	NaN	NaN	NaN	NaN	NaN	NaN	NaN	NaN	NaN	NaN	NaN	NaN	NaN	NaN	NaN	NaN	NaN	NaN	NaN	NaN	NaN	NaN	NaN	NaN
AEEPAGTSL	Q7Z412	Q7Z412	PEX26	Peroxisome assembly protein 26	9	873.408	0.01663	116.88	NaN	NaN	NaN	NaN	NaN	NaN	NaN	NaN	NaN	NaN	NaN	NaN	22.5298	22.1917	21.6955	21.8281	NaN	NaN	NaN	NaN	NaN	NaN	NaN	NaN	NaN	NaN	NaN	NaN	NaN	NaN	NaN	NaN	NaN	NaN	NaN	NaN	NaN	NaN	NaN	NaN
AEEQHRIQL	Q7Z408	Q7Z408	CSMD2	CUB and sushi domain-containing protein 2	9	1122.58	0.0059548	159.58	NaN	NaN	NaN	NaN	NaN	NaN	23.6447	23.6241	23.6471	23.9518	23.8707	23.677	23.3145	22.3689	23.2396	NaN	NaN	NaN	NaN	NaN	NaN	NaN	NaN	NaN	NaN	NaN	NaN	NaN	NaN	NaN	NaN	NaN	NaN	NaN	NaN	NaN	NaN	NaN	NaN	NaN
AEEQRIQSL	Q567U6	Q567U6	CCDC93	Coiled-coil domain-containing protein 93	9	1072.55	0.013754	122.13	NaN	NaN	NaN	NaN	NaN	NaN	24.1949	24.1645	24.1282	24.428	22.7792	NaN	24.3173	24.0178	23.7634	23.7943	NaN	NaN	NaN	NaN	NaN	NaN	NaN	NaN	NaN	NaN	NaN	NaN	NaN	NaN	NaN	NaN	NaN	NaN	NaN	NaN	NaN	NaN	NaN	NaN
AEETQGFQRTL	Q15149	Q15149	PLEC	Plectin	11	1278.62	1.2091e-05	215.06	NaN	NaN	NaN	NaN	NaN	NaN	24.2624	23.7172	24.152	24.3775	23.7852	24.4287	22.5526	NaN	NaN	22.2553	NaN	NaN	NaN	NaN	NaN	NaN	NaN	NaN	NaN	NaN	NaN	NaN	NaN	NaN	NaN	NaN	NaN	NaN	NaN	NaN	NaN	NaN	NaN	NaN
AEFAERSVT	P09493	P09493	TPM1	Tropomyosin alpha-1 chain	9	1008.49	0.006508	144.09	NaN	NaN	NaN	NaN	NaN	NaN	28.9771	28.8618	29.0588	29.3841	29.1169	29.4808	NaN	26.9675	26.7321	26.8081	NaN	NaN	NaN	NaN	NaN	NaN	NaN	NaN	NaN	NaN	NaN	NaN	NaN	NaN	NaN	NaN	NaN	NaN	NaN	NaN	NaN	NaN	NaN	NaN
AEFAERSVTKL	P09493	P09493	TPM1	Tropomyosin alpha-1 chain	11	1249.67	0.0011574	153.1	NaN	NaN	NaN	NaN	NaN	NaN	26.4568	26.5112	26.4759	26.7365	26.3977	27.2335	23.8437	23.6768	23.9361	23.3351	NaN	NaN	NaN	NaN	NaN	NaN	NaN	NaN	NaN	NaN	NaN	NaN	NaN	NaN	NaN	NaN	NaN	NaN	NaN	NaN	NaN	NaN	NaN	NaN
AEFARIMSI	P12814	P12814	ACTN1	Alpha-actinin-1	9	1036.54	0.020781	110.87	NaN	NaN	NaN	NaN	NaN	NaN	24.0811	23.8679	23.9711	23.8066	22.0387	21.9407	NaN	NaN	NaN	NaN	NaN	NaN	NaN	NaN	NaN	NaN	NaN	NaN	NaN	NaN	NaN	NaN	NaN	NaN	NaN	NaN	NaN	NaN	NaN	NaN	NaN	NaN	NaN	NaN
AEFDTPGHTL	P06865	P06865	HEXA	Beta-hexosaminidase subunit alpha	10	1086.5	0.0071089	144.83	NaN	NaN	NaN	NaN	NaN	NaN	27.4529	27.6037	27.6522	27.3351	27.4898	27.7011	25.9452	25.98	25.7586	25.7072	NaN	NaN	NaN	NaN	NaN	NaN	NaN	NaN	NaN	NaN	NaN	NaN	NaN	NaN	NaN	NaN	NaN	NaN	NaN	NaN	NaN	NaN	NaN	NaN
AEFEEPRVI	P30533	P30533	LRPAP1	Alpha-2-macroglobulin receptor-associated protein	9	1088.55	0.011914	126.52	NaN	NaN	NaN	NaN	NaN	NaN	26.1935	26.216	26.5675	26.7234	26.2902	26.6255	NaN	NaN	NaN	NaN	NaN	NaN	NaN	NaN	NaN	NaN	NaN	NaN	NaN	NaN	NaN	NaN	NaN	NaN	NaN	NaN	NaN	NaN	NaN	NaN	NaN	NaN	NaN	NaN
AEFEKIQKL	Q8N5Y8	Q8N5Y8	PARP16	Mono [ADP-ribose] polymerase PARP16	9	1104.62	0.0059105	167.23	NaN	NaN	NaN	NaN	NaN	NaN	26.7853	26.0585	26.7776	26.6269	26.2756	27.2445	NaN	NaN	25.0035	24.1831	NaN	NaN	NaN	NaN	NaN	NaN	NaN	NaN	NaN	NaN	NaN	NaN	NaN	NaN	NaN	NaN	NaN	NaN	NaN	NaN	NaN	NaN	NaN	NaN
AEFEKSAKENL	Q8WY36	Q8WY36	BBX	HMG box transcription factor BBX	11	1264.63	0.00062162	199.33	NaN	NaN	NaN	NaN	NaN	NaN	22.6647	22.8022	22.6115	23.3581	NaN	NaN	24.3727	24.3981	23.7012	24.0272	NaN	NaN	NaN	NaN	NaN	NaN	NaN	NaN	NaN	NaN	NaN	NaN	NaN	NaN	NaN	NaN	NaN	NaN	NaN	NaN	NaN	NaN	NaN	NaN
AEFEQGHQF	Q12899	Q12899	TRIM26	Tripartite motif-containing protein 26	9	1091.47	0.026442	104.21	NaN	NaN	NaN	NaN	NaN	NaN	25.5775	25.5234	25.713	25.7033	NaN	NaN	NaN	NaN	NaN	NaN	NaN	NaN	NaN	NaN	NaN	NaN	NaN	NaN	NaN	NaN	NaN	NaN	NaN	NaN	NaN	NaN	NaN	NaN	NaN	NaN	NaN	NaN	NaN	NaN
AEFEQGHQFL	Q12899	Q12899	TRIM26	Tripartite motif-containing protein 26	10	1204.55	0.0085047	140.14	NaN	NaN	NaN	NaN	NaN	NaN	25.3419	25.1539	25.4721	25.4369	25.3324	25.4325	NaN	NaN	NaN	NaN	NaN	NaN	NaN	NaN	NaN	NaN	NaN	NaN	NaN	NaN	NaN	NaN	NaN	NaN	NaN	NaN	NaN	NaN	NaN	NaN	NaN	NaN	NaN	NaN
AEFEQKINRL	Q15154	Q15154	PCM1	Pericentriolar material 1 protein	10	1246.67	0.0015593	207.68	NaN	NaN	NaN	NaN	NaN	NaN	24.6688	24.1446	24.054	24.4028	23.8372	24.972	24.2821	23.9355	NaN	NaN	NaN	NaN	NaN	NaN	NaN	NaN	NaN	NaN	NaN	NaN	NaN	NaN	NaN	NaN	NaN	NaN	NaN	NaN	NaN	NaN	NaN	NaN	NaN	NaN
AEFEWENKV	P53618	P53618	COPB1	Coatomer subunit beta	9	1150.53	0.0059976	151.5	NaN	NaN	NaN	NaN	NaN	NaN	27.7406	28.1153	27.8423	27.9728	27.894	27.8072	27.8234	28.08	27.8741	27.8641	NaN	NaN	NaN	NaN	NaN	NaN	NaN	NaN	NaN	NaN	NaN	NaN	NaN	NaN	NaN	NaN	NaN	NaN	NaN	NaN	NaN	NaN	NaN	NaN
AEFGAAGVNRL	Q9HA92	Q9HA92	RSAD1	Radical S-adenosyl methionine domain-containing protein 1, mitochondrial	11	1103.57	0.012363	114.5	NaN	NaN	NaN	NaN	NaN	NaN	25.7843	25.6311	26.0484	25.7323	25.9358	26.1675	NaN	NaN	NaN	NaN	NaN	NaN	NaN	NaN	NaN	NaN	NaN	NaN	NaN	NaN	NaN	NaN	NaN	NaN	NaN	NaN	NaN	NaN	NaN	NaN	NaN	NaN	NaN	NaN
AEFGQAESA	P55036	P55036	PSMD4	26S proteasome non-ATPase regulatory subunit 4	9	908.388	0.0097064	134.81	NaN	NaN	NaN	NaN	NaN	NaN	23.3861	NaN	23.1459	23.3589	23.4634	23.151	NaN	NaN	NaN	NaN	NaN	NaN	NaN	NaN	NaN	NaN	NaN	NaN	NaN	NaN	NaN	NaN	NaN	NaN	NaN	NaN	NaN	NaN	NaN	NaN	NaN	NaN	NaN	NaN
AEFHFTHLI	P55268;P07942	P07942	LAMB2;LAMB1	Laminin subunit beta-2;Laminin subunit beta-1	9	1113.56	0.016055	117.93	NaN	NaN	NaN	NaN	NaN	NaN	23.05	22.4325	23.4599	23.3558	23.1709	22.8639	NaN	NaN	NaN	NaN	NaN	NaN	NaN	NaN	NaN	NaN	NaN	NaN	NaN	NaN	NaN	NaN	NaN	NaN	NaN	NaN	NaN	NaN	NaN	NaN	NaN	NaN	NaN	NaN
AEFHTELERL	P48556	P48556	PSMD8	26S proteasome non-ATPase regulatory subunit 8	10	1243.62	3.4699e-07	224.86	NaN	NaN	NaN	NaN	NaN	NaN	26.4306	26.4989	26.8482	26.5404	26.2296	26.3442	26.6595	26.5553	26.3763	26.1207	NaN	NaN	NaN	NaN	NaN	NaN	NaN	NaN	NaN	NaN	NaN	NaN	NaN	NaN	NaN	NaN	NaN	NaN	NaN	NaN	NaN	NaN	NaN	NaN
AEFIKFTVI	P78347;Q86UP8;Q6EKJ0	P78347	GTF2I;GTF2IRD2;GTF2IRD2B	General transcription factor II-I;General transcription factor II-I repeat domain-containing protein 2A;General transcription factor II-I repeat domain-containing protein 2B	9	1066.61	0.010043	133.55	NaN	NaN	NaN	NaN	NaN	NaN	23.9679	23.7146	NaN	21.9206	NaN	NaN	NaN	NaN	NaN	NaN	NaN	NaN	NaN	NaN	NaN	NaN	NaN	NaN	NaN	NaN	NaN	NaN	NaN	NaN	NaN	NaN	NaN	NaN	NaN	NaN	NaN	NaN	NaN	NaN
AEFIMLNHF	Q9BQ52	Q9BQ52	ELAC2	Zinc phosphodiesterase ELAC protein 2	9	1120.54	0.01235	124.89	NaN	NaN	NaN	NaN	NaN	NaN	20.7624	NaN	NaN	NaN	NaN	NaN	NaN	NaN	NaN	NaN	NaN	NaN	NaN	NaN	NaN	NaN	NaN	NaN	NaN	NaN	NaN	NaN	NaN	NaN	NaN	NaN	NaN	NaN	NaN	NaN	NaN	NaN	NaN	NaN
AEFKEAFQL	P60660	P60660	MYL6	Myosin light polypeptide 6	9	1081.54	0.0058123	158.07	NaN	NaN	NaN	NaN	NaN	NaN	31.8523	31.6664	31.9006	31.5445	31.1914	31.6385	21.7917	22.7738	23.1904	23.4011	NaN	NaN	NaN	NaN	NaN	NaN	NaN	NaN	NaN	NaN	NaN	NaN	NaN	NaN	NaN	NaN	NaN	NaN	NaN	NaN	NaN	NaN	NaN	NaN
AEFKEAFQLF	P60660	P60660	MYL6	Myosin light polypeptide 6	10	1228.61	0.0065668	155.07	NaN	NaN	NaN	NaN	NaN	NaN	24.9788	24.4557	21.6112	21.5594	NaN	NaN	NaN	NaN	NaN	NaN	NaN	NaN	NaN	NaN	NaN	NaN	NaN	NaN	NaN	NaN	NaN	NaN	NaN	NaN	NaN	NaN	NaN	NaN	NaN	NaN	NaN	NaN	NaN	NaN
AEFKEAFSL	P0DP25;P0DP24;P0DP23	P0DP25			9	1040.52	0.013545	122.52	NaN	NaN	NaN	NaN	NaN	NaN	26.3336	26.2762	26.1003	25.8727	NaN	NaN	NaN	NaN	NaN	NaN	NaN	NaN	NaN	NaN	NaN	NaN	NaN	NaN	NaN	NaN	NaN	NaN	NaN	NaN	NaN	NaN	NaN	NaN	NaN	NaN	NaN	NaN	NaN	NaN
AEFKKIFGL	Q5T3J3	Q5T3J3	LRIF1	Ligand-dependent nuclear receptor-interacting factor 1	9	1051.61	0.013834	121.99	NaN	NaN	NaN	NaN	NaN	NaN	23.9908	23.7512	23.8485	23.9455	NaN	NaN	22.9725	22.6315	21.6858	21.7877	NaN	NaN	NaN	NaN	NaN	NaN	NaN	NaN	NaN	NaN	NaN	NaN	NaN	NaN	NaN	NaN	NaN	NaN	NaN	NaN	NaN	NaN	NaN	NaN
AEFLDKHVT	P37268	P37268	FDFT1	Squalene synthase	9	1058.54	0.0080273	139.74	NaN	NaN	NaN	NaN	NaN	NaN	26.6326	26.4821	26.7959	26.5177	NaN	NaN	NaN	NaN	NaN	NaN	NaN	NaN	NaN	NaN	NaN	NaN	NaN	NaN	NaN	NaN	NaN	NaN	NaN	NaN	NaN	NaN	NaN	NaN	NaN	NaN	NaN	NaN	NaN	NaN
AEFLMKNSDL	Q8NEM2	Q8NEM2	SHCBP1	SHC SH2 domain-binding protein 1	10	1166.56	0.005717	171.46	NaN	NaN	NaN	NaN	NaN	NaN	25.6755	25.4064	25.739	25.8844	26.3828	26.3105	23.65	23.6162	24.0479	24.0089	NaN	NaN	NaN	NaN	NaN	NaN	NaN	NaN	NaN	NaN	NaN	NaN	NaN	NaN	NaN	NaN	NaN	NaN	NaN	NaN	NaN	NaN	NaN	NaN
AEFLPDPSAL	Q9NXR7	Q9NXR7	BRE	BRCA1-A complex subunit BRE	10	1058.53	0.0061221	159.2	NaN	NaN	NaN	NaN	NaN	NaN	25.8078	24.6455	25.5717	23.8274	25.3122	24.7988	NaN	NaN	NaN	NaN	NaN	NaN	NaN	NaN	NaN	NaN	NaN	NaN	NaN	NaN	NaN	NaN	NaN	NaN	NaN	NaN	NaN	NaN	NaN	NaN	NaN	NaN	NaN	NaN
AEFLSEHPNVT	Q9UH17	Q9UH17	APOBEC3B	DNA dC->dU-editing enzyme APOBEC-3B	11	1242.59	0.0096794	124.81	NaN	NaN	NaN	NaN	NaN	NaN	24.2061	24.3169	23.9081	23.7972	22.7154	23.5292	NaN	NaN	NaN	NaN	NaN	NaN	NaN	NaN	NaN	NaN	NaN	NaN	NaN	NaN	NaN	NaN	NaN	NaN	NaN	NaN	NaN	NaN	NaN	NaN	NaN	NaN	NaN	NaN
AEFLSEHPNVTL	Q9UH17	Q9UH17	APOBEC3B	DNA dC->dU-editing enzyme APOBEC-3B	12	1355.67	5.0123e-06	164.97	NaN	NaN	NaN	NaN	NaN	NaN	24.7936	24.8647	25.7589	25.9231	26.1474	26.402	23.029	23.0566	22.7506	22.6802	NaN	NaN	NaN	NaN	NaN	NaN	NaN	NaN	NaN	NaN	NaN	NaN	NaN	NaN	NaN	NaN	NaN	NaN	NaN	NaN	NaN	NaN	NaN	NaN
AEFNDSDSGISL	Q16236	Q16236	NFE2L2	Nuclear factor erythroid 2-related factor 2	12	1253.54	0.011051	111.61	NaN	NaN	NaN	NaN	NaN	NaN	23.9412	23.1738	24.1357	23.6237	24.0701	23.7842	NaN	NaN	NaN	NaN	NaN	NaN	NaN	NaN	NaN	NaN	NaN	NaN	NaN	NaN	NaN	NaN	NaN	NaN	NaN	NaN	NaN	NaN	NaN	NaN	NaN	NaN	NaN	NaN
AEFNRIMSL	O43707	O43707	ACTN4	Alpha-actinin-4	9	1079.54	0.0078876	140.14	NaN	NaN	NaN	NaN	NaN	NaN	27.976	27.9938	27.9263	28.0134	28.6291	27.4508	NaN	NaN	NaN	NaN	NaN	NaN	NaN	NaN	NaN	NaN	NaN	NaN	NaN	NaN	NaN	NaN	NaN	NaN	NaN	NaN	NaN	NaN	NaN	NaN	NaN	NaN	NaN	NaN
AEFNSTPAVF	O43847	O43847	NRD1	Nardilysin	10	1081.51	0.0096558	136.27	NaN	NaN	NaN	NaN	NaN	NaN	26.2339	26.1535	26.897	26.8446	25.0637	24.9327	NaN	NaN	NaN	NaN	NaN	NaN	NaN	NaN	NaN	NaN	NaN	NaN	NaN	NaN	NaN	NaN	NaN	NaN	NaN	NaN	NaN	NaN	NaN	NaN	NaN	NaN	NaN	NaN
AEFPLDPQL	O43143	O43143	DHX15	Pre-mRNA-splicing factor ATP-dependent RNA helicase DHX15	9	1028.52	0.0084446	138.54	NaN	NaN	NaN	NaN	NaN	NaN	27.5645	25.0171	24.5854	24.979	NaN	NaN	NaN	NaN	NaN	NaN	NaN	NaN	NaN	NaN	NaN	NaN	NaN	NaN	NaN	NaN	NaN	NaN	NaN	NaN	NaN	NaN	NaN	NaN	NaN	NaN	NaN	NaN	NaN	NaN
AEFQEHEHAL	Q9NW13	Q9NW13	RBM28	RNA-binding protein 28	10	1209.54	0.0048673	181.53	NaN	NaN	NaN	NaN	NaN	NaN	27.5124	26.8242	27.1739	27.2435	27.1412	27.3595	25.7326	25.2445	25.4113	24.4715	NaN	NaN	NaN	NaN	NaN	NaN	NaN	NaN	NaN	NaN	NaN	NaN	NaN	NaN	NaN	NaN	NaN	NaN	NaN	NaN	NaN	NaN	NaN	NaN
AEFQKQKEV	P48775	P48775	TDO2	Tryptophan 2,3-dioxygenase	9	1105.58	0.0064048	158.57	NaN	NaN	NaN	NaN	NaN	NaN	25.0792	24.8791	25.1419	24.4208	25.3157	25.3374	23.6942	24.4254	24.1293	23.772	NaN	NaN	NaN	NaN	NaN	NaN	NaN	NaN	NaN	NaN	NaN	NaN	NaN	NaN	NaN	NaN	NaN	NaN	NaN	NaN	NaN	NaN	NaN	NaN
AEFRKQEEV	Q9UPY3	Q9UPY3	DICER1	Endoribonuclease Dicer	9	1134.57	0.014448	120.87	NaN	NaN	NaN	NaN	NaN	NaN	22.54	21.8642	22.3829	22.5597	22.6517	22.8067	NaN	NaN	NaN	NaN	NaN	NaN	NaN	NaN	NaN	NaN	NaN	NaN	NaN	NaN	NaN	NaN	NaN	NaN	NaN	NaN	NaN	NaN	NaN	NaN	NaN	NaN	NaN	NaN
AEFSSAGHSL	Q6P2H3	Q6P2H3	CEP85	Centrosomal protein of 85 kDa	10	1004.46	0.022904	113.89	NaN	NaN	NaN	NaN	NaN	NaN	26.3061	26.1735	26.4751	26.616	NaN	NaN	NaN	NaN	NaN	NaN	NaN	NaN	NaN	NaN	NaN	NaN	NaN	NaN	NaN	NaN	NaN	NaN	NaN	NaN	NaN	NaN	NaN	NaN	NaN	NaN	NaN	NaN	NaN	NaN
AEFSSRKEQL	Q8N1B4	Q8N1B4	VPS52	Vacuolar protein sorting-associated protein 52 homolog	10	1193.6	0.022557	114.39	NaN	NaN	NaN	NaN	NaN	NaN	23.1213	NaN	23.8725	23.46	NaN	NaN	NaN	NaN	NaN	NaN	NaN	NaN	NaN	NaN	NaN	NaN	NaN	NaN	NaN	NaN	NaN	NaN	NaN	NaN	NaN	NaN	NaN	NaN	NaN	NaN	NaN	NaN	NaN	NaN
AEFTKSIAKF	Q15005	Q15005	SPCS2	Signal peptidase complex subunit 2	10	1140.62	0.0060136	159.79	NaN	NaN	NaN	NaN	NaN	NaN	25.7902	25.9542	26.3057	26.1953	26.0789	26.1414	25.4476	25.6865	25.0503	25.0098	NaN	NaN	NaN	NaN	NaN	NaN	NaN	NaN	NaN	NaN	NaN	NaN	NaN	NaN	NaN	NaN	NaN	NaN	NaN	NaN	NaN	NaN	NaN	NaN
AEFTPGPPPISY	Q8NF64	Q8NF64	ZMIZ2	Zinc finger MIZ domain-containing protein 2	12	1274.62	0.014505	107.47	NaN	NaN	NaN	NaN	NaN	NaN	NaN	NaN	NaN	NaN	21.5305	21.9902	NaN	NaN	NaN	NaN	NaN	NaN	NaN	NaN	NaN	NaN	NaN	NaN	NaN	NaN	NaN	NaN	NaN	NaN	NaN	NaN	NaN	NaN	NaN	NaN	NaN	NaN	NaN	NaN
AEFVGVSHL	Q9ULX3	Q9ULX3	NOB1	RNA-binding protein NOB1	9	957.492	0.0059727	166.05	NaN	NaN	NaN	NaN	NaN	NaN	24.7942	24.3723	25.3191	25.5014	25.5129	25.5312	22.5984	22.9573	22.6002	23.1385	NaN	NaN	NaN	NaN	NaN	NaN	NaN	NaN	NaN	NaN	NaN	NaN	NaN	NaN	NaN	NaN	NaN	NaN	NaN	NaN	NaN	NaN	NaN	NaN
AEFVSTPEL	Q9UBQ7	Q9UBQ7	GRHPR	Glyoxylate reductase/hydroxypyruvate reductase	9	991.486	0.025438	105.39	NaN	NaN	NaN	NaN	NaN	NaN	NaN	NaN	25.0153	24.9402	NaN	NaN	NaN	NaN	NaN	NaN	NaN	NaN	NaN	NaN	NaN	NaN	NaN	NaN	NaN	NaN	NaN	NaN	NaN	NaN	NaN	NaN	NaN	NaN	NaN	NaN	NaN	NaN	NaN	NaN
AEGAPGAGL	Q9BZL4	Q9BZL4	PPP1R12C	Protein phosphatase 1 regulatory subunit 12C	9	741.366	0.0084674	138.48	NaN	NaN	NaN	NaN	NaN	NaN	23.563	NaN	23.0466	22.9203	NaN	NaN	22.8874	22.7494	22.9584	22.6336	NaN	NaN	NaN	NaN	NaN	NaN	NaN	NaN	NaN	NaN	NaN	NaN	NaN	NaN	NaN	NaN	NaN	NaN	NaN	NaN	NaN	NaN	NaN	NaN
AEGAPQVEA	Q05682	Q05682	CALD1	Caldesmon	9	870.408	0.0086132	138.06	NaN	NaN	NaN	NaN	NaN	NaN	23.8243	23.8095	23.8765	23.6588	NaN	NaN	NaN	NaN	NaN	NaN	NaN	NaN	NaN	NaN	NaN	NaN	NaN	NaN	NaN	NaN	NaN	NaN	NaN	NaN	NaN	NaN	NaN	NaN	NaN	NaN	NaN	NaN	NaN	NaN
AEGASAPLM	P14923	P14923	JUP	Junction plakoglobin	9	845.395	0.018108	114.19	NaN	NaN	NaN	NaN	NaN	NaN	23.3206	23.399	23.4342	22.9909	NaN	NaN	NaN	NaN	NaN	NaN	NaN	NaN	NaN	NaN	NaN	NaN	NaN	NaN	NaN	NaN	NaN	NaN	NaN	NaN	NaN	NaN	NaN	NaN	NaN	NaN	NaN	NaN	NaN	NaN
AEGDLIEHF	Q13151	Q13151	HNRNPA0	Heterogeneous nuclear ribonucleoprotein A0	9	1029.48	0.016474	117.17	NaN	NaN	NaN	NaN	NaN	NaN	25.2873	25.3575	25.5539	25.6083	NaN	NaN	25.4704	25.7466	25.2583	25.2319	NaN	NaN	NaN	NaN	NaN	NaN	NaN	NaN	NaN	NaN	NaN	NaN	NaN	NaN	NaN	NaN	NaN	NaN	NaN	NaN	NaN	NaN	NaN	NaN
AEGEPQPTI	O00533	O00533	CHL1	Neural cell adhesion molecule L1-like protein;Processed neural cell adhesion molecule L1-like protein	9	940.45	0.011049	129.77	NaN	NaN	NaN	NaN	NaN	NaN	23.6743	23.5791	23.2487	23.6235	23.0938	23.9486	NaN	NaN	NaN	NaN	NaN	NaN	NaN	NaN	NaN	NaN	NaN	NaN	NaN	NaN	NaN	NaN	NaN	NaN	NaN	NaN	NaN	NaN	NaN	NaN	NaN	NaN	NaN	NaN
AEGFPEPTM	P13591	P13591	NCAM1	Neural cell adhesion molecule 1	9	977.416	0.012253	125.25	NaN	NaN	NaN	NaN	NaN	NaN	NaN	NaN	NaN	NaN	22.6307	23.4087	NaN	NaN	NaN	NaN	NaN	NaN	NaN	NaN	NaN	NaN	NaN	NaN	NaN	NaN	NaN	NaN	NaN	NaN	NaN	NaN	NaN	NaN	NaN	NaN	NaN	NaN	NaN	NaN
AEGHPAPQI	O94898	O94898	LRIG2	Leucine-rich repeats and immunoglobulin-like domains protein 2	9	918.456	0.025736	105.04	NaN	NaN	NaN	NaN	NaN	NaN	25.8019	25.7507	25.8704	25.941	NaN	NaN	NaN	NaN	NaN	NaN	NaN	NaN	NaN	NaN	NaN	NaN	NaN	NaN	NaN	NaN	NaN	NaN	NaN	NaN	NaN	NaN	NaN	NaN	NaN	NaN	NaN	NaN	NaN	NaN
AEGIVNGHTL	Q96EB1	Q96EB1	ELP4	Elongator complex protein 4	10	1009.52	0.0086048	147.19	NaN	NaN	NaN	NaN	NaN	NaN	NaN	NaN	NaN	NaN	25.8354	26.2024	23.7732	26.2376	26.0093	25.4284	NaN	NaN	NaN	NaN	NaN	NaN	NaN	NaN	NaN	NaN	NaN	NaN	NaN	NaN	NaN	NaN	NaN	NaN	NaN	NaN	NaN	NaN	NaN	NaN
AEGLLQEAL	O14579	O14579	COPE	Coatomer subunit epsilon	9	942.502	0.010929	130.22	NaN	NaN	NaN	NaN	NaN	NaN	25.7276	26.8215	26.306	27.2278	20.5307	21.4073	NaN	NaN	NaN	NaN	NaN	NaN	NaN	NaN	NaN	NaN	NaN	NaN	NaN	NaN	NaN	NaN	NaN	NaN	NaN	NaN	NaN	NaN	NaN	NaN	NaN	NaN	NaN	NaN
AEGLSGTTL	Q9UI14	Q9UI14	RABAC1	Prenylated Rab acceptor protein 1	9	847.429	0.012318	125.01	NaN	NaN	NaN	NaN	NaN	NaN	25.0711	NaN	NaN	NaN	NaN	NaN	23.9218	24.2982	24.1783	23.7418	NaN	NaN	NaN	NaN	NaN	NaN	NaN	NaN	NaN	NaN	NaN	NaN	NaN	NaN	NaN	NaN	NaN	NaN	NaN	NaN	NaN	NaN	NaN	NaN
AEGLTLAQV	Q49A26	Q49A26	GLYR1	Putative oxidoreductase GLYR1	9	900.492	0.01457	120.65	NaN	NaN	NaN	NaN	26.001	NaN	NaN	NaN	NaN	NaN	NaN	NaN	NaN	NaN	NaN	NaN	NaN	NaN	NaN	NaN	NaN	NaN	NaN	NaN	NaN	NaN	NaN	NaN	NaN	NaN	NaN	NaN	NaN	NaN	NaN	NaN	NaN	NaN	NaN	NaN
AEGRPSPTV	Q6WRI0	Q6WRI0	IGSF10	Immunoglobulin superfamily member 10	9	912.466	0.014839	120.15	NaN	NaN	NaN	NaN	NaN	NaN	26.1524	26.3619	26.6192	26.4283	26.5699	26.5585	NaN	NaN	NaN	NaN	NaN	NaN	NaN	NaN	NaN	NaN	NaN	NaN	NaN	NaN	NaN	NaN	NaN	NaN	NaN	NaN	NaN	NaN	NaN	NaN	NaN	NaN	NaN	NaN
AEGTAQQRL	Q15149	Q15149	PLEC	Plectin	9	972.499	0.0058476	162.5	NaN	NaN	NaN	NaN	NaN	NaN	26.7853	27.072	26.9224	26.7793	26.7068	26.8341	25.9896	26.3683	25.9013	25.863	NaN	NaN	NaN	NaN	NaN	NaN	NaN	NaN	NaN	NaN	NaN	NaN	NaN	NaN	NaN	NaN	NaN	NaN	NaN	NaN	NaN	NaN	NaN	NaN
AEGTVVSNL	Q9Y547	Q9Y547	HSPB11	Intraflagellar transport protein 25 homolog	9	888.455	0.02331	107.9	NaN	NaN	NaN	NaN	NaN	NaN	24.0466	24.3448	24.7124	24.4113	NaN	NaN	NaN	NaN	NaN	NaN	NaN	NaN	NaN	NaN	NaN	NaN	NaN	NaN	NaN	NaN	NaN	NaN	NaN	NaN	NaN	NaN	NaN	NaN	NaN	NaN	NaN	NaN	NaN	NaN
AEHEKLMQL	Q9P0K7	Q9P0K7	RAI14	Ankycorbin	9	1097.55	0.0067889	143.28	NaN	NaN	NaN	NaN	NaN	NaN	24.9884	24.4459	24.7172	24.777	24.4183	25.1529	NaN	NaN	NaN	NaN	NaN	NaN	NaN	NaN	NaN	NaN	NaN	NaN	NaN	NaN	NaN	NaN	NaN	NaN	NaN	NaN	NaN	NaN	NaN	NaN	NaN	NaN	NaN	NaN
AEHFLEQQM	P49368	P49368	CCT3	T-complex protein 1 subunit gamma	9	1131.5	0.010784	130.77	NaN	NaN	NaN	NaN	NaN	NaN	NaN	28.0904	28.3296	28.0027	27.962	28.0523	27.1249	26.9583	27.4523	27.3796	NaN	NaN	NaN	NaN	NaN	NaN	NaN	NaN	NaN	NaN	NaN	NaN	NaN	NaN	NaN	NaN	NaN	NaN	NaN	NaN	NaN	NaN	NaN	NaN
AEHLEKSSL	Q5UIP0	Q5UIP0	RIF1	Telomere-associated protein RIF1	9	1012.52	0.018414	113.66	NaN	NaN	NaN	NaN	NaN	NaN	22.8549	23.1653	23.0767	23.3035	NaN	NaN	NaN	NaN	NaN	NaN	NaN	NaN	NaN	NaN	NaN	NaN	NaN	NaN	NaN	NaN	NaN	NaN	NaN	NaN	NaN	NaN	NaN	NaN	NaN	NaN	NaN	NaN	NaN	NaN
AEHSESGQL	P40227	P40227	CCT6A	T-complex protein 1 subunit zeta	9	956.42	0.011999	126.2	NaN	NaN	NaN	NaN	NaN	NaN	24.2826	24.1823	24.1391	24.1983	24.5051	24.4317	NaN	NaN	NaN	NaN	NaN	NaN	NaN	NaN	NaN	NaN	NaN	NaN	NaN	NaN	NaN	NaN	NaN	NaN	NaN	NaN	NaN	NaN	NaN	NaN	NaN	NaN	NaN	NaN
AEHSTVITF	Q709C8;Q96RL7	Q709C8	VPS13C;VPS13A	Vacuolar protein sorting-associated protein 13C;Vacuolar protein sorting-associated protein 13A	9	1003.5	0.0084198	138.62	NaN	NaN	NaN	NaN	NaN	NaN	25.5771	25.3907	NaN	25.899	25.6502	25.4256	25.4182	25.0574	24.989	24.9629	NaN	NaN	NaN	NaN	NaN	NaN	NaN	NaN	NaN	NaN	NaN	NaN	NaN	NaN	NaN	NaN	NaN	NaN	NaN	NaN	NaN	NaN	NaN	NaN
AEHTLVDMV	Q92538	Q92538	GBF1	Golgi-specific brefeldin A-resistance guanine nucleotide exchange factor 1	9	1013.49	0.022386	108.98	NaN	NaN	NaN	NaN	NaN	NaN	22.9857	22.669	NaN	23.1409	NaN	NaN	NaN	NaN	NaN	NaN	NaN	NaN	NaN	NaN	NaN	NaN	NaN	NaN	NaN	NaN	NaN	NaN	NaN	NaN	NaN	NaN	NaN	NaN	NaN	NaN	NaN	NaN	NaN	NaN
AEHYTETAL	Q96SB4	Q96SB4	SRPK1	SRSF protein kinase 1	9	1033.47	0.018108	114.19	NaN	NaN	NaN	NaN	NaN	NaN	25.6883	25.7499	25.8769	25.8333	NaN	NaN	NaN	NaN	NaN	NaN	NaN	NaN	NaN	NaN	NaN	NaN	NaN	NaN	NaN	NaN	NaN	NaN	NaN	NaN	NaN	NaN	NaN	NaN	NaN	NaN	NaN	NaN	NaN	NaN
AEIAAKDKL	Q9BVK6	Q9BVK6	TMED9	Transmembrane emp24 domain-containing protein 9	9	957.549	0.005799	146.23	NaN	NaN	NaN	NaN	NaN	NaN	28.9303	29.1261	28.764	29.3314	29.0048	28.7318	NaN	NaN	NaN	NaN	NaN	NaN	NaN	NaN	NaN	NaN	NaN	NaN	NaN	NaN	NaN	NaN	NaN	NaN	NaN	NaN	NaN	NaN	NaN	NaN	NaN	NaN	NaN	NaN
AEIAEIARL	Q9Y4F5	Q9Y4F5	CEP170B	Centrosomal protein of 170 kDa protein B	9	984.56	0.0090553	136.8	NaN	NaN	NaN	NaN	NaN	NaN	26.1984	26.3523	26.674	26.8206	26.5227	26.8423	NaN	NaN	NaN	NaN	NaN	NaN	NaN	NaN	NaN	NaN	NaN	NaN	NaN	NaN	NaN	NaN	NaN	NaN	NaN	NaN	NaN	NaN	NaN	NaN	NaN	NaN	NaN	NaN
AEIDARNDSF	Q01082	Q01082	SPTBN1	Spectrin beta chain, non-erythrocytic 1	10	1136.51	0.016048	123.86	NaN	NaN	NaN	NaN	NaN	NaN	24.0161	23.6073	23.7124	24.0498	23.7516	23.929	NaN	NaN	NaN	NaN	NaN	NaN	NaN	NaN	NaN	NaN	NaN	NaN	NaN	NaN	NaN	NaN	NaN	NaN	NaN	NaN	NaN	NaN	NaN	NaN	NaN	NaN	NaN	NaN
AEIDDRKQL	Q96P16	Q96P16	RPRD1A	Regulation of nuclear pre-mRNA domain-containing protein 1A	9	1086.57	0.018373	113.71	NaN	NaN	NaN	NaN	NaN	NaN	NaN	NaN	NaN	NaN	25.6965	25.489	NaN	NaN	NaN	NaN	NaN	NaN	NaN	NaN	NaN	NaN	NaN	NaN	NaN	NaN	NaN	NaN	NaN	NaN	NaN	NaN	NaN	NaN	NaN	NaN	NaN	NaN	NaN	NaN
AEIDLQEL	Q9UJX6	Q9UJX6	ANAPC2	Anaphase-promoting complex subunit 2	8	929.471	0.02029	138.37	NaN	NaN	NaN	NaN	NaN	NaN	23.6098	23.6461	23.9403	24.0646	NaN	NaN	NaN	NaN	NaN	NaN	NaN	NaN	NaN	NaN	NaN	NaN	NaN	NaN	NaN	NaN	NaN	NaN	NaN	NaN	NaN	NaN	NaN	NaN	NaN	NaN	NaN	NaN	NaN	NaN
AEIDPKQLVDI	Q8WYA0	Q8WYA0	IFT81	Intraflagellar transport protein 81 homolog	11	1239.67	0.003297	137.95	NaN	NaN	NaN	NaN	NaN	NaN	22.267	22.4892	22.4603	23.1435	23.2421	23.3222	21.7679	21.9013	21.6453	21.6871	NaN	NaN	NaN	NaN	NaN	NaN	NaN	NaN	NaN	NaN	NaN	NaN	NaN	NaN	NaN	NaN	NaN	NaN	NaN	NaN	NaN	NaN	NaN	NaN
AEIDREMISSL	Q92878	Q92878	RAD50	DNA repair protein RAD50	11	1262.62	0.0038329	135.55	NaN	NaN	NaN	NaN	NaN	NaN	24.3723	24.3348	24.8857	24.606	24.6935	24.8354	22.7097	23.0323	22.9026	22.5094	NaN	NaN	NaN	NaN	NaN	NaN	NaN	NaN	NaN	NaN	NaN	NaN	NaN	NaN	NaN	NaN	NaN	NaN	NaN	NaN	NaN	NaN	NaN	NaN
AEIDSIHQL	Q9P2W9	Q9P2W9	STX18	Syntaxin-18	9	1024.52	0.0065956	161.02	NaN	NaN	NaN	NaN	NaN	NaN	22.9454	23.3235	23.1179	21.8655	21.7558	23.1644	27.5506	27.4608	27.2831	27.1188	NaN	NaN	NaN	NaN	NaN	NaN	NaN	NaN	NaN	NaN	NaN	NaN	NaN	NaN	NaN	NaN	NaN	NaN	NaN	NaN	NaN	NaN	NaN	NaN
AEIEALEKM	O14730	O14730	RIOK3	Serine/threonine-protein kinase RIO3	9	1032.52	0.018055	114.28	NaN	NaN	NaN	NaN	NaN	NaN	NaN	21.417	21.8247	NaN	24.4437	24.466	NaN	NaN	NaN	NaN	NaN	NaN	NaN	NaN	NaN	NaN	NaN	NaN	NaN	NaN	NaN	NaN	NaN	NaN	NaN	NaN	NaN	NaN	NaN	NaN	NaN	NaN	NaN	NaN
AEIEDPPIP	Q92922	Q92922	SMARCC1	SWI/SNF complex subunit SMARCC1	9	979.486	0.017815	114.72	NaN	NaN	NaN	NaN	NaN	NaN	25.0904	25.004	25.2438	25.5226	25.4361	25.4078	NaN	NaN	NaN	NaN	NaN	NaN	NaN	NaN	NaN	NaN	NaN	NaN	NaN	NaN	NaN	NaN	NaN	NaN	NaN	NaN	NaN	NaN	NaN	NaN	NaN	NaN	NaN	NaN
AEIEEANRV	Q13563	Q13563	PKD2	Polycystin-2	9	1029.51	0.021639	109.86	NaN	NaN	NaN	NaN	NaN	NaN	NaN	NaN	NaN	26.8832	NaN	NaN	NaN	NaN	NaN	NaN	NaN	NaN	NaN	NaN	NaN	NaN	NaN	NaN	NaN	NaN	NaN	NaN	NaN	NaN	NaN	NaN	NaN	NaN	NaN	NaN	NaN	NaN	NaN	NaN
AEIEIVKDL	P13674	P13674	P4HA1	Prolyl 4-hydroxylase subunit alpha-1	9	1028.58	0.013545	122.52	NaN	NaN	NaN	NaN	NaN	NaN	27.326	27.3008	27.5741	27.3842	27.7101	27.4432	NaN	NaN	NaN	NaN	NaN	NaN	NaN	NaN	NaN	NaN	NaN	NaN	NaN	NaN	NaN	NaN	NaN	NaN	NaN	NaN	NaN	NaN	NaN	NaN	NaN	NaN	NaN	NaN
AEIEKFDKSKL	P62328;O14604	P62328	TMSB4X;TMSB4Y	Thymosin beta-4;Hematopoietic system regulatory peptide;Thymosin beta-4, Y-chromosomal	11	1306.71	0.0015085	180.97	NaN	NaN	NaN	NaN	NaN	NaN	22.039	22.0107	22.9892	22.5517	22.3008	23.5444	NaN	NaN	NaN	NaN	NaN	NaN	NaN	NaN	NaN	NaN	NaN	NaN	NaN	NaN	NaN	NaN	NaN	NaN	NaN	NaN	NaN	NaN	NaN	NaN	NaN	NaN	NaN	NaN
AEIEKQLAL	P56559	P56559	ARL4C	ADP-ribosylation factor-like protein 4C	9	1013.58	0.015986	118.06	NaN	NaN	NaN	NaN	NaN	NaN	26.6292	NaN	NaN	NaN	NaN	NaN	NaN	NaN	NaN	NaN	NaN	NaN	NaN	NaN	NaN	NaN	NaN	NaN	NaN	NaN	NaN	NaN	NaN	NaN	NaN	NaN	NaN	NaN	NaN	NaN	NaN	NaN	NaN	NaN
AEIENIKEL	Q86VG3	Q86VG3	C11orf74	Uncharacterized protein C11orf74	9	1057.57	0.018373	113.71	NaN	NaN	NaN	NaN	NaN	NaN	26.1544	26.1844	26.2815	26.1999	26.2612	26.3323	NaN	NaN	NaN	NaN	NaN	NaN	NaN	NaN	NaN	NaN	NaN	NaN	NaN	NaN	NaN	NaN	NaN	NaN	NaN	NaN	NaN	NaN	NaN	NaN	NaN	NaN	NaN	NaN
AEIERETSV	Q8WWI1	Q8WWI1	LMO7	LIM domain only protein 7	9	1032.51	0.0078876	140.14	NaN	NaN	NaN	NaN	NaN	NaN	27.0413	27.3616	27.1216	27.2585	27.4798	27.2246	NaN	NaN	NaN	NaN	NaN	NaN	NaN	NaN	NaN	NaN	NaN	NaN	NaN	NaN	NaN	NaN	NaN	NaN	NaN	NaN	NaN	NaN	NaN	NaN	NaN	NaN	NaN	NaN
AEIEYRERL	Q6PML9	Q6PML9	SLC30A9	Zinc transporter 9	9	1177.61	0.01727	115.71	NaN	NaN	NaN	NaN	NaN	NaN	NaN	NaN	NaN	NaN	22.5746	24.0803	NaN	NaN	NaN	NaN	NaN	NaN	NaN	NaN	NaN	NaN	NaN	NaN	NaN	NaN	NaN	NaN	NaN	NaN	NaN	NaN	NaN	NaN	NaN	NaN	NaN	NaN	NaN	NaN
AEIGAAAQQSL	Q96JB5	Q96JB5	CDK5RAP3	CDK5 regulatory subunit-associated protein 3	11	1057.54	0.015061	109.71	NaN	NaN	NaN	NaN	NaN	NaN	NaN	NaN	NaN	NaN	NaN	NaN	24.1	NaN	23.7677	23.105	NaN	NaN	NaN	NaN	NaN	NaN	NaN	NaN	NaN	NaN	NaN	NaN	NaN	NaN	NaN	NaN	NaN	NaN	NaN	NaN	NaN	NaN	NaN	NaN
AEIGEGAYGKVF	Q00534	Q00534	CDK6	Cyclin-dependent kinase 6	12	1239.61	0.018016	103.26	NaN	NaN	NaN	NaN	NaN	NaN	22.81	23.086	23.3434	23.0276	NaN	NaN	NaN	NaN	NaN	NaN	NaN	NaN	NaN	NaN	NaN	NaN	NaN	NaN	NaN	NaN	NaN	NaN	NaN	NaN	NaN	NaN	NaN	NaN	NaN	NaN	NaN	NaN	NaN	NaN
AEIGQVKQEL	Q8IUD2	Q8IUD2	ERC1	ELKS/Rab6-interacting/CAST family member 1	10	1113.6	0.014835	125.97	NaN	NaN	NaN	NaN	NaN	NaN	23.9389	23.4789	24.0606	23.8021	NaN	NaN	NaN	NaN	NaN	NaN	NaN	NaN	NaN	NaN	NaN	NaN	NaN	NaN	NaN	NaN	NaN	NaN	NaN	NaN	NaN	NaN	NaN	NaN	NaN	NaN	NaN	NaN	NaN	NaN
AEIGSNIKNLM	Q9NRW7	Q9NRW7	VPS45	Vacuolar protein sorting-associated protein 45	11	1188.62	0.017945	105.1	NaN	NaN	NaN	NaN	NaN	NaN	NaN	NaN	NaN	NaN	21.9802	22.3667	NaN	NaN	NaN	NaN	NaN	NaN	NaN	NaN	NaN	NaN	NaN	NaN	NaN	NaN	NaN	NaN	NaN	NaN	NaN	NaN	NaN	NaN	NaN	NaN	NaN	NaN	NaN	NaN
AEIGYRNSL	P33981	P33981	TTK	Dual specificity protein kinase TTK	9	1021.52	0.010838	130.56	NaN	NaN	NaN	NaN	NaN	NaN	26.4261	25.9942	26.2755	26.6925	26.388	26.7929	NaN	NaN	NaN	NaN	NaN	NaN	NaN	NaN	NaN	NaN	NaN	NaN	NaN	NaN	NaN	NaN	NaN	NaN	NaN	NaN	NaN	NaN	NaN	NaN	NaN	NaN	NaN	NaN
AEIKDGERL	P35606	P35606	COPB2	Coatomer subunit beta	9	1029.55	0.011637	127.56	NaN	NaN	NaN	NaN	NaN	NaN	NaN	29.8703	29.846	30.1305	NaN	NaN	NaN	NaN	NaN	NaN	NaN	NaN	NaN	NaN	NaN	NaN	NaN	NaN	NaN	NaN	NaN	NaN	NaN	NaN	NaN	NaN	NaN	NaN	NaN	NaN	NaN	NaN	NaN	NaN
AEIKIQGL	Q709C8	Q709C8	VPS13C	Vacuolar protein sorting-associated protein 13C	8	870.517	0.018502	150.17	NaN	NaN	NaN	NaN	NaN	NaN	24.7595	24.8687	24.8575	25.0891	25.5196	25.5509	24.2271	24.6372	23.7854	24.151	NaN	NaN	NaN	NaN	NaN	NaN	NaN	NaN	NaN	NaN	NaN	NaN	NaN	NaN	NaN	NaN	NaN	NaN	NaN	NaN	NaN	NaN	NaN	NaN
AEIKNLFTKT	Q9NZ01	Q9NZ01	TECR	Very-long-chain enoyl-CoA reductase	10	1163.65	0.0063864	157.75	NaN	NaN	NaN	NaN	NaN	NaN	22.8228	23.0457	24.1185	23.4395	23.5948	24.0291	NaN	NaN	NaN	NaN	NaN	NaN	NaN	NaN	NaN	NaN	NaN	NaN	NaN	NaN	NaN	NaN	NaN	NaN	NaN	NaN	NaN	NaN	NaN	NaN	NaN	NaN	NaN	NaN
AEILARDGPNAL	P05023	P05023	ATP1A1	Sodium/potassium-transporting ATPase subunit alpha-1	12	1238.66	2.5519e-06	167.67	NaN	NaN	NaN	NaN	NaN	NaN	23.3495	23.103	23.7698	23.3625	23.5024	24.0465	NaN	NaN	NaN	NaN	NaN	NaN	NaN	NaN	NaN	NaN	NaN	NaN	NaN	NaN	NaN	NaN	NaN	NaN	NaN	NaN	NaN	NaN	NaN	NaN	NaN	NaN	NaN	NaN
AEILELAGNAA	O75367;Q9P0M6;Q93077;Q7L7L0;P04908;Q8IUE6;P16104;Q6FI13;P20671;P0C0S8;Q96KK5;Q99878;Q9BTM1;Q16777	Q6FI13	H2AFY;H2AFY2;HIST1H2AC;HIST3H2A;HIST1H2AB;HIST2H2AB;H2AFX;HIST2H2AA3;HIST1H2AD;HIST1H2AG;HIST1H2AH;HIST1H2AJ;H2AFJ;HIST2H2AC	Core histone macro-H2A.1;Core histone macro-H2A.2;Histone H2A type 1-C;Histone H2A type 3;Histone H2A type 1-B/E;Histone H2A type 2-B;Histone H2AX;Histone H2A type 2-A;Histone H2A type 1-D;Histone H2A type 1;Histone H2A type 1-H;Histone H2A type 1-J;Histone H2A.J;Histone H2A type 2-C	11	1070.56	0.012512	113.91	NaN	NaN	NaN	NaN	NaN	NaN	23.9	23.4907	24.3961	24.6661	NaN	20.185	NaN	NaN	NaN	NaN	NaN	NaN	NaN	NaN	NaN	NaN	NaN	NaN	NaN	NaN	NaN	NaN	NaN	NaN	NaN	NaN	NaN	NaN	NaN	NaN	NaN	NaN	NaN	NaN
AEILQESRM	O75347	O75347	TBCA	Tubulin-specific chaperone A	9	1075.53	0.011338	128.69	NaN	NaN	NaN	NaN	NaN	NaN	27.0049	26.7981	26.7032	26.7914	25.6557	25.848	25.2427	24.9965	25.3307	24.8504	NaN	NaN	NaN	NaN	NaN	NaN	NaN	NaN	NaN	NaN	NaN	NaN	NaN	NaN	NaN	NaN	NaN	NaN	NaN	NaN	NaN	NaN	NaN	NaN
AEINATMSV	Q9NVA2	Q9NVA2	2020-09-11	Septin-11	9	934.443	0.010126	133.23	NaN	NaN	NaN	NaN	NaN	NaN	NaN	NaN	22.0209	22.3407	22.7335	22.9756	NaN	NaN	NaN	NaN	NaN	NaN	NaN	NaN	NaN	NaN	NaN	NaN	NaN	NaN	NaN	NaN	NaN	NaN	NaN	NaN	NaN	NaN	NaN	NaN	NaN	NaN	NaN	NaN
AEINDLENL	O14733	O14733	MAP2K7	Dual specificity mitogen-activated protein kinase kinase 7	9	1029.5	0.01827	113.89	NaN	NaN	NaN	NaN	NaN	NaN	22.2393	22.575	23.0034	23.1332	22.8833	23.2464	NaN	NaN	NaN	NaN	NaN	NaN	NaN	NaN	NaN	NaN	NaN	NaN	NaN	NaN	NaN	NaN	NaN	NaN	NaN	NaN	NaN	NaN	NaN	NaN	NaN	NaN	NaN	NaN
AEINEIIRV	P18206	P18206	VCL	Vinculin	9	1055.6	0.0074511	168.08	NaN	NaN	NaN	NaN	NaN	NaN	NaN	NaN	NaN	NaN	NaN	NaN	25.9566	NaN	26.1285	26.1952	NaN	NaN	NaN	NaN	NaN	NaN	NaN	NaN	NaN	NaN	NaN	NaN	NaN	NaN	NaN	NaN	NaN	NaN	NaN	NaN	NaN	NaN	NaN	NaN
AEINNIIKI	Q02880;P11388	P11388	TOP2B;TOP2A	DNA topoisomerase 2-beta;DNA topoisomerase 2-alpha	9	1026.61	0.0059802	160.88	NaN	NaN	NaN	NaN	NaN	NaN	29.2023	28.9104	29.3953	29.4921	29.6313	29.7555	27.8081	27.8371	27.7269	27.37	NaN	NaN	NaN	NaN	NaN	NaN	NaN	NaN	NaN	NaN	NaN	NaN	NaN	NaN	NaN	NaN	NaN	NaN	NaN	NaN	NaN	NaN	NaN	NaN
AEINNIIKIV	Q02880;P11388	P11388	TOP2B;TOP2A	DNA topoisomerase 2-beta;DNA topoisomerase 2-alpha	10	1125.68	0.008397	140.5	NaN	NaN	NaN	NaN	NaN	NaN	23.687	23.5097	23.6348	23.6225	24.5008	24.4772	22.2052	22.498	21.5676	21.1004	NaN	NaN	NaN	NaN	NaN	NaN	NaN	NaN	NaN	NaN	NaN	NaN	NaN	NaN	NaN	NaN	NaN	NaN	NaN	NaN	NaN	NaN	NaN	NaN
AEIQAELERL	Q86UE8;Q9UKI8	Q86UE8	TLK2;TLK1	Serine/threonine-protein kinase tousled-like 2;Serine/threonine-protein kinase tousled-like 1	10	1170.62	0.010501	134.25	NaN	NaN	NaN	NaN	NaN	NaN	23.6636	22.92	23.388	23.2555	NaN	NaN	NaN	NaN	NaN	NaN	NaN	NaN	NaN	NaN	NaN	NaN	NaN	NaN	NaN	NaN	NaN	NaN	NaN	NaN	NaN	NaN	NaN	NaN	NaN	NaN	NaN	NaN	NaN	NaN
AEIQDMKQEL	O00258	O00258	WRB	Tail-anchored protein insertion receptor WRB	10	1203.58	0.011607	132.13	NaN	NaN	NaN	NaN	NaN	NaN	NaN	NaN	NaN	NaN	24.8882	24.867	22.6076	22.7034	23.0813	22.4669	NaN	NaN	NaN	NaN	NaN	NaN	NaN	NaN	NaN	NaN	NaN	NaN	NaN	NaN	NaN	NaN	NaN	NaN	NaN	NaN	NaN	NaN	NaN	NaN
AEIQGNINKV	P46940;Q13576	P46940	IQGAP1;IQGAP2	Ras GTPase-activating-like protein IQGAP1;Ras GTPase-activating-like protein IQGAP2	10	1084.59	0.0089074	138.78	NaN	NaN	NaN	NaN	NaN	NaN	26.5667	26.4316	26.7749	26.5959	26.5918	27.1377	NaN	NaN	NaN	NaN	NaN	NaN	NaN	NaN	NaN	NaN	NaN	NaN	NaN	NaN	NaN	NaN	NaN	NaN	NaN	NaN	NaN	NaN	NaN	NaN	NaN	NaN	NaN	NaN
AEIQPQTQV	Q13308	Q13308	PTK7	Inactive tyrosine-protein kinase 7	9	1012.52	0.0065045	173.48	NaN	NaN	NaN	NaN	NaN	NaN	25.7773	24.7469	24.8647	24.9237	24.8788	25.9056	23.708	23.6634	23.6757	22.5742	NaN	NaN	NaN	NaN	NaN	NaN	NaN	NaN	NaN	NaN	NaN	NaN	NaN	NaN	NaN	NaN	NaN	NaN	NaN	NaN	NaN	NaN	NaN	NaN
AEIRAINEA	P08133	P08133	ANXA6	Annexin A6	9	985.519	0.011989	126.24	NaN	NaN	NaN	NaN	NaN	NaN	26.0092	NaN	NaN	26.0744	NaN	NaN	NaN	NaN	NaN	NaN	NaN	NaN	NaN	NaN	NaN	NaN	NaN	NaN	NaN	NaN	NaN	NaN	NaN	NaN	NaN	NaN	NaN	NaN	NaN	NaN	NaN	NaN	NaN	NaN
AEIRDQMQQQL	P20700	P20700	LMNB1	Lamin-B1	11	1358.66	0.022646	100.02	NaN	NaN	NaN	NaN	NaN	NaN	22.7662	22.8704	23.0565	22.9826	NaN	NaN	NaN	NaN	NaN	NaN	NaN	NaN	NaN	NaN	NaN	NaN	NaN	NaN	NaN	NaN	NaN	NaN	NaN	NaN	NaN	NaN	NaN	NaN	NaN	NaN	NaN	NaN	NaN	NaN
AEIRHVLVTL	P60660	P60660	MYL6	Myosin light polypeptide 6	10	1149.69	0.0074449	143.7	NaN	NaN	NaN	NaN	NaN	NaN	30.6059	30.24	30.816	30.9358	23.683	24.126	NaN	NaN	NaN	NaN	NaN	NaN	NaN	NaN	NaN	NaN	NaN	NaN	NaN	NaN	NaN	NaN	NaN	NaN	NaN	NaN	NaN	NaN	NaN	NaN	NaN	NaN	NaN	NaN
AEISEQPTM	Q70E73	Q70E73	RAPH1	Ras-associated and pleckstrin homology domains-containing protein 1	9	1004.45	0.012164	125.58	NaN	NaN	NaN	NaN	NaN	NaN	24.3614	24.0518	25.0374	25.3368	NaN	NaN	NaN	NaN	NaN	NaN	NaN	NaN	NaN	NaN	NaN	NaN	NaN	NaN	NaN	NaN	NaN	NaN	NaN	NaN	NaN	NaN	NaN	NaN	NaN	NaN	NaN	NaN	NaN	NaN
AEISQPPAL	Q9BQ70	Q9BQ70	TCF25	Transcription factor 25	9	924.492	0.0071213	170.06	NaN	NaN	NaN	NaN	NaN	NaN	28.648	28.6934	28.679	28.6193	28.6777	28.4766	27.6965	27.8163	27.7591	27.6172	NaN	NaN	NaN	NaN	NaN	NaN	NaN	NaN	NaN	NaN	NaN	NaN	NaN	NaN	NaN	NaN	NaN	NaN	NaN	NaN	NaN	NaN	NaN	NaN
AEISRAHTDSL	O15031	O15031	PLXNB2	Plexin-B2	11	1198.59	0.0016712	145.25	NaN	NaN	NaN	NaN	NaN	NaN	22.278	22.4377	22.9195	22.3871	22.3479	23.1669	NaN	NaN	NaN	NaN	NaN	NaN	NaN	NaN	NaN	NaN	NaN	NaN	NaN	NaN	NaN	NaN	NaN	NaN	NaN	NaN	NaN	NaN	NaN	NaN	NaN	NaN	NaN	NaN
AEISSNSL	Q5T4S7	Q5T4S7	UBR4	E3 ubiquitin-protein ligase UBR4	8	819.397	0.010902	183.26	NaN	NaN	NaN	NaN	NaN	NaN	23.9303	23.2392	23.6417	23.7191	23.9887	24.3445	NaN	NaN	NaN	NaN	NaN	NaN	NaN	NaN	NaN	NaN	NaN	NaN	NaN	NaN	NaN	NaN	NaN	NaN	NaN	NaN	NaN	NaN	NaN	NaN	NaN	NaN	NaN	NaN
AEITDKLGL	P84077;P61204	P84077	ARF1;ARF3	ADP-ribosylation factor 1;ADP-ribosylation factor 3	9	958.534	0.014349	121.05	NaN	NaN	NaN	NaN	NaN	NaN	NaN	NaN	NaN	NaN	NaN	NaN	21.6409	NaN	21.6248	21.6789	NaN	NaN	NaN	NaN	NaN	NaN	NaN	NaN	NaN	NaN	NaN	NaN	NaN	NaN	NaN	NaN	NaN	NaN	NaN	NaN	NaN	NaN	NaN	NaN
AEITDKLGLHSL	P84077;P61204	P84077	ARF1;ARF3	ADP-ribosylation factor 1;ADP-ribosylation factor 3	12	1295.71	4.8702e-06	192.21	NaN	NaN	NaN	NaN	NaN	NaN	24.3576	23.8811	24.9469	25.2379	25.0163	25.1571	24.2439	24.1221	24.0519	23.7997	NaN	NaN	NaN	NaN	NaN	NaN	NaN	NaN	NaN	NaN	NaN	NaN	NaN	NaN	NaN	NaN	NaN	NaN	NaN	NaN	NaN	NaN	NaN	NaN
AEITNGNAV	Q8TEQ6	Q8TEQ6	GEMIN5	Gem-associated protein 5	9	887.435	0.0059379	149.91	NaN	NaN	NaN	NaN	NaN	NaN	25.1788	25.138	25.2581	25.1729	25.5002	25.383	23.5976	23.591	23.7054	23.182	NaN	NaN	NaN	NaN	NaN	NaN	NaN	NaN	NaN	NaN	NaN	NaN	NaN	NaN	NaN	NaN	NaN	NaN	NaN	NaN	NaN	NaN	NaN	NaN
AEITSGESL	Q9Y6U7	Q9Y6U7	RNF215	RING finger protein 215	9	905.434	0.0058541	158.36	NaN	NaN	NaN	NaN	NaN	NaN	26.8391	26.7212	26.6454	26.7614	26.7517	27.0593	23.6351	24.258	23.5422	23.929	NaN	NaN	NaN	NaN	NaN	NaN	NaN	NaN	NaN	NaN	NaN	NaN	NaN	NaN	NaN	NaN	NaN	NaN	NaN	NaN	NaN	NaN	NaN	NaN
AEITYGQKV	O94905	O94905	ERLIN2	Erlin-2	9	1007.53	0.022361	116.9	NaN	NaN	NaN	NaN	NaN	NaN	24.0799	NaN	24.1359	23.9319	NaN	NaN	NaN	NaN	NaN	NaN	NaN	NaN	NaN	NaN	NaN	NaN	NaN	NaN	NaN	NaN	NaN	NaN	NaN	NaN	NaN	NaN	NaN	NaN	NaN	NaN	NaN	NaN	NaN	NaN
AEIVHLTL	P21281	P21281	ATP6V1B2	V-type proton ATPase subunit B, brain isoform	8	894.517	0.019008	170.17	NaN	NaN	NaN	NaN	NaN	NaN	23.1143	23.0177	23.4994	23.4796	26.8557	26.7944	NaN	NaN	NaN	NaN	NaN	NaN	NaN	NaN	NaN	NaN	NaN	NaN	NaN	NaN	NaN	NaN	NaN	NaN	NaN	NaN	NaN	NaN	NaN	NaN	NaN	NaN	NaN	NaN
AEIYGVTHT	Q9HCS7	Q9HCS7	XAB2	Pre-mRNA-splicing factor SYF1	9	989.482	0.0095606	135.35	NaN	NaN	NaN	NaN	NaN	NaN	26.36	26.1962	26.4655	26.604	26.6816	26.9155	25.5269	25.2592	NaN	24.9853	NaN	NaN	NaN	NaN	NaN	NaN	NaN	NaN	NaN	NaN	NaN	NaN	NaN	NaN	NaN	NaN	NaN	NaN	NaN	NaN	NaN	NaN	NaN	NaN
AEKAFQEGI	Q9UIG0	Q9UIG0	BAZ1B	Tyrosine-protein kinase BAZ1B	9	991.497	0.015321	119.27	NaN	NaN	NaN	NaN	NaN	NaN	26.1772	25.7842	26.2278	26.1098	26.2722	26.4832	NaN	NaN	NaN	NaN	NaN	NaN	NaN	NaN	NaN	NaN	NaN	NaN	NaN	NaN	NaN	NaN	NaN	NaN	NaN	NaN	NaN	NaN	NaN	NaN	NaN	NaN	NaN	NaN
AEKASYAEQL	Q14980	Q14980	NUMA1	Nuclear mitotic apparatus protein 1	10	1108.54	0.017575	121.64	NaN	NaN	NaN	NaN	NaN	NaN	24.0494	23.9109	23.7394	24.1322	NaN	NaN	NaN	NaN	NaN	NaN	NaN	NaN	NaN	NaN	NaN	NaN	NaN	NaN	NaN	NaN	NaN	NaN	NaN	NaN	NaN	NaN	NaN	NaN	NaN	NaN	NaN	NaN	NaN	NaN
AEKAVDAL	Q99717;Q15797	Q99717	SMAD5;SMAD1	Mothers against decapentaplegic homolog 5;Mothers against decapentaplegic homolog 1	8	815.439	0.022235	133.6	NaN	NaN	NaN	NaN	NaN	NaN	23.3625	23.0721	23.4387	23.7611	23.8359	24.2328	NaN	NaN	NaN	NaN	NaN	NaN	NaN	NaN	NaN	NaN	NaN	NaN	NaN	NaN	NaN	NaN	NaN	NaN	NaN	NaN	NaN	NaN	NaN	NaN	NaN	NaN	NaN	NaN
AEKAVTKEEF	P08865	P08865	RPSA	40S ribosomal protein SA	10	1150.59	0.0040585	201.33	NaN	NaN	NaN	NaN	NaN	NaN	26.6457	26.2985	26.4497	26.7447	26.0168	26.1753	25.8192	25.5833	25.5762	25.7379	NaN	NaN	NaN	NaN	NaN	NaN	NaN	NaN	NaN	NaN	NaN	NaN	NaN	NaN	NaN	NaN	NaN	NaN	NaN	NaN	NaN	NaN	NaN	NaN
AEKAYHEQL	P68363;P68366;Q71U36;P0DPH8;P0DPH7;Q6PEY2;Q9BQE3;Q9NY65	Q71U36	TUBA1B;TUBA4A;TUBA1A;TUBA3E;TUBA1C;TUBA8	Tubulin alpha-1B chain;Tubulin alpha-4A chain;Tubulin alpha-1A chain;Tubulin alpha-3E chain;Tubulin alpha-1C chain;Tubulin alpha-8 chain	9	1087.53	0.0058969	168.74	NaN	NaN	NaN	NaN	NaN	NaN	31.0607	30.8913	30.8521	31.0068	31.2251	30.8582	29.3596	29.831	29.9097	29.5016	NaN	NaN	NaN	NaN	NaN	NaN	NaN	NaN	NaN	NaN	NaN	NaN	NaN	NaN	NaN	NaN	NaN	NaN	NaN	NaN	NaN	NaN	NaN	NaN
AEKEFNETM	O75164	O75164	KDM4A	Lysine-specific demethylase 4A	9	1097.47	0.0060557	164.96	NaN	NaN	NaN	NaN	NaN	NaN	26.0178	26.1714	26.6057	26.4991	26.1114	26.6608	23.1576	23.8274	NaN	NaN	NaN	NaN	NaN	NaN	NaN	NaN	NaN	NaN	NaN	NaN	NaN	NaN	NaN	NaN	NaN	NaN	NaN	NaN	NaN	NaN	NaN	NaN	NaN	NaN
AEKEGRGLDL	Q9Y2Y0	Q9Y2Y0	ARL2BP	ADP-ribosylation factor-like protein 2-binding protein	10	1086.57	0.021097	116.52	NaN	NaN	NaN	NaN	NaN	NaN	NaN	23.7596	24.2154	24.4571	NaN	NaN	NaN	NaN	NaN	NaN	NaN	NaN	NaN	NaN	NaN	NaN	NaN	NaN	NaN	NaN	NaN	NaN	NaN	NaN	NaN	NaN	NaN	NaN	NaN	NaN	NaN	NaN	NaN	NaN
AEKELHEKF	Q14141;Q9NVA2	Q14141	SEPT6;SEPT11	Septin-6;Septin-11	9	1129.58	0.0030985	192.91	NaN	NaN	NaN	NaN	NaN	NaN	24.9008	24.2417	24.7761	25.0284	24.543	24.437	23.69	23.3861	23.751	23.4837	NaN	NaN	NaN	NaN	NaN	NaN	NaN	NaN	NaN	NaN	NaN	NaN	NaN	NaN	NaN	NaN	NaN	NaN	NaN	NaN	NaN	NaN	NaN	NaN
AEKELVQSL	O15460	O15460	P4HA2	Prolyl 4-hydroxylase subunit alpha-2	9	1015.55	0.0059562	150.4	NaN	NaN	NaN	NaN	NaN	NaN	24.5594	24.4609	24.5893	23.3243	22.9636	24.6817	NaN	NaN	NaN	NaN	NaN	NaN	NaN	NaN	NaN	NaN	NaN	NaN	NaN	NaN	NaN	NaN	NaN	NaN	NaN	NaN	NaN	NaN	NaN	NaN	NaN	NaN	NaN	NaN
AEKFPVISV	Q96RF0	Q96RF0	SNX18	Sorting nexin-18	9	988.559	0.017391	115.49	NaN	NaN	NaN	NaN	NaN	NaN	NaN	NaN	NaN	NaN	29.2766	29.1152	NaN	NaN	NaN	NaN	NaN	NaN	NaN	NaN	NaN	NaN	NaN	NaN	NaN	NaN	NaN	NaN	NaN	NaN	NaN	NaN	NaN	NaN	NaN	NaN	NaN	NaN	NaN	NaN
AEKHQVEAL	Q6UWJ1	Q6UWJ1	TMCO3	Transmembrane and coiled-coil domain-containing protein 3	9	1023.53	0.0098824	134.15	NaN	NaN	NaN	NaN	NaN	NaN	NaN	NaN	NaN	NaN	25.2785	24.6035	NaN	NaN	NaN	NaN	NaN	NaN	NaN	NaN	NaN	NaN	NaN	NaN	NaN	NaN	NaN	NaN	NaN	NaN	NaN	NaN	NaN	NaN	NaN	NaN	NaN	NaN	NaN	NaN
AEKHYSNTL	Q3B820	Q3B820	FAM161A	Protein FAM161A	9	1061.51	0.0086898	137.84	NaN	NaN	NaN	NaN	NaN	NaN	23.8453	23.8454	23.6233	23.6038	23.9554	23.8494	NaN	NaN	NaN	NaN	NaN	NaN	NaN	NaN	NaN	NaN	NaN	NaN	NaN	NaN	NaN	NaN	NaN	NaN	NaN	NaN	NaN	NaN	NaN	NaN	NaN	NaN	NaN	NaN
AEKIIKEDSL	Q9NSC2	Q9NSC2	SALL1	Sal-like protein 1	10	1144.63	0.018022	120.99	NaN	NaN	NaN	NaN	NaN	NaN	25.2396	25.3017	25.4956	25.7296	NaN	NaN	NaN	NaN	NaN	NaN	NaN	NaN	NaN	NaN	NaN	NaN	NaN	NaN	NaN	NaN	NaN	NaN	NaN	NaN	NaN	NaN	NaN	NaN	NaN	NaN	NaN	NaN	NaN	NaN
AEKKQTEQL	P49454	P49454	CENPF	Centromere protein F	9	1073.57	0.0072225	142.04	NaN	NaN	NaN	NaN	NaN	NaN	26.53	25.8929	27.0415	26.7667	26.8624	26.5669	25.8828	26.0785	25.3377	25.3071	NaN	NaN	NaN	NaN	NaN	NaN	NaN	NaN	NaN	NaN	NaN	NaN	NaN	NaN	NaN	NaN	NaN	NaN	NaN	NaN	NaN	NaN	NaN	NaN
AEKLEALSV	P43487	P43487	RANBP1	Ran-specific GTPase-activating protein	9	958.534	0.011338	128.69	NaN	NaN	NaN	NaN	NaN	NaN	25.7603	25.9119	25.9531	25.9309	25.7267	25.965	NaN	NaN	NaN	NaN	NaN	NaN	NaN	NaN	NaN	NaN	NaN	NaN	NaN	NaN	NaN	NaN	NaN	NaN	NaN	NaN	NaN	NaN	NaN	NaN	NaN	NaN	NaN	NaN
AEKLGETEKL	P52292	P52292	KPNA2	Importin subunit alpha-1	10	1116.6	0.001934	206.73	NaN	NaN	NaN	NaN	NaN	NaN	28.2546	28.211	28.8063	29.0165	28.7328	29.406	27.7129	26.8125	26.407	26.6935	NaN	NaN	NaN	NaN	NaN	NaN	NaN	NaN	NaN	NaN	NaN	NaN	NaN	NaN	NaN	NaN	NaN	NaN	NaN	NaN	NaN	NaN	NaN	NaN
AEKLGFAGL	P48643	P48643	CCT5	T-complex protein 1 subunit epsilon	9	904.502	0.0059562	153.04	NaN	NaN	NaN	NaN	NaN	NaN	26.7174	26.7441	27.4599	27.3966	27.514	27.2996	25.977	25.8871	25.1218	25.2791	NaN	NaN	NaN	NaN	NaN	NaN	NaN	NaN	NaN	NaN	NaN	NaN	NaN	NaN	NaN	NaN	NaN	NaN	NaN	NaN	NaN	NaN	NaN	NaN
AEKLGGSAVI	P23528	P23528	CFL1	Cofilin-1	10	943.534	0.014387	126.82	NaN	NaN	NaN	NaN	NaN	NaN	24.9754	23.5147	24.2754	23.811	23.7338	25.5085	23.9644	23.9971	23.4496	22.2082	NaN	NaN	NaN	NaN	NaN	NaN	NaN	NaN	NaN	NaN	NaN	NaN	NaN	NaN	NaN	NaN	NaN	NaN	NaN	NaN	NaN	NaN	NaN	NaN
AEKLITQTF	Q9Y266	Q9Y266	NUDC	Nuclear migration protein nudC	9	1049.58	0.0060189	156.75	NaN	NaN	NaN	NaN	NaN	NaN	28.1398	28.2155	28.4775	28.8351	28.3106	28.4778	28.2517	28.1718	27.8747	28.2022	NaN	NaN	NaN	NaN	NaN	NaN	NaN	NaN	NaN	NaN	NaN	NaN	NaN	NaN	NaN	NaN	NaN	NaN	NaN	NaN	NaN	NaN	NaN	NaN
AEKLPNLTHL	Q92688	Q92688	ANP32B	Acidic leucine-rich nuclear phosphoprotein 32 family member B	10	1134.64	0.010603	134.05	NaN	NaN	NaN	NaN	NaN	NaN	24.5634	24.6604	24.743	23.9436	23.7722	25.2349	24.1234	24.548	24.0251	24.1966	NaN	NaN	NaN	NaN	NaN	NaN	NaN	NaN	NaN	NaN	NaN	NaN	NaN	NaN	NaN	NaN	NaN	NaN	NaN	NaN	NaN	NaN	NaN	NaN
AEKLQLQEQL	P35579	P35579	MYH9	Myosin-9	10	1198.66	0.0050817	169.41	NaN	NaN	NaN	NaN	NaN	NaN	24.4616	24.54	25.0275	24.8763	24.5598	24.9095	NaN	NaN	NaN	NaN	NaN	NaN	NaN	NaN	NaN	NaN	NaN	NaN	NaN	NaN	NaN	NaN	NaN	NaN	NaN	NaN	NaN	NaN	NaN	NaN	NaN	NaN	NaN	NaN
AEKLVQLTF	Q9UKG9	Q9UKG9	CROT	Peroxisomal carnitine O-octanoyltransferase	9	1047.6	0.0061353	157.68	NaN	NaN	NaN	NaN	NaN	NaN	24.4037	24.1516	24.4005	24.5552	25.6309	25.5649	NaN	NaN	NaN	NaN	NaN	NaN	NaN	NaN	NaN	NaN	NaN	NaN	NaN	NaN	NaN	NaN	NaN	NaN	NaN	NaN	NaN	NaN	NaN	NaN	NaN	NaN	NaN	NaN
AEKNDFVIF	Q8TEL6	Q8TEL6	TRPC4AP	Short transient receptor potential channel 4-associated protein	9	1081.54	0.015376	119.17	NaN	NaN	NaN	NaN	NaN	NaN	24.1575	23.9858	24.2565	24.4464	23.877	23.716	NaN	NaN	NaN	NaN	NaN	NaN	NaN	NaN	NaN	NaN	NaN	NaN	NaN	NaN	NaN	NaN	NaN	NaN	NaN	NaN	NaN	NaN	NaN	NaN	NaN	NaN	NaN	NaN
AEKNSNVETL	Q92878	Q92878	RAD50	DNA repair protein RAD50	10	1103.55	0.0050177	197.3	NaN	NaN	NaN	NaN	NaN	NaN	25.2154	25.3212	25.5819	25.3102	22.0092	22.6531	24.0646	23.7317	23.6727	23.0696	NaN	NaN	NaN	NaN	NaN	NaN	NaN	NaN	NaN	NaN	NaN	NaN	NaN	NaN	NaN	NaN	NaN	NaN	NaN	NaN	NaN	NaN	NaN	NaN
AEKNTTFDTF	Q14562	Q14562	DHX8	ATP-dependent RNA helicase DHX8	10	1172.54	0.0047297	171.46	NaN	NaN	NaN	NaN	NaN	NaN	NaN	NaN	NaN	NaN	NaN	NaN	NaN	23.5397	NaN	NaN	NaN	NaN	NaN	NaN	NaN	NaN	NaN	NaN	NaN	NaN	NaN	NaN	NaN	NaN	NaN	NaN	NaN	NaN	NaN	NaN	NaN	NaN	NaN	NaN
AEKNVEKKI	P40429	P40429	RPL13A	60S ribosomal protein L13a	9	1057.61	0.0049981	182.39	NaN	NaN	NaN	NaN	NaN	NaN	25.2447	24.3556	24.7635	24.7641	24.2559	24.9423	23.1977	23.0652	22.2173	22.4258	NaN	NaN	NaN	NaN	NaN	NaN	NaN	NaN	NaN	NaN	NaN	NaN	NaN	NaN	NaN	NaN	NaN	NaN	NaN	NaN	NaN	NaN	NaN	NaN
AEKQLELRL	Q9NRL2	Q9NRL2	BAZ1A	Bromodomain adjacent to zinc finger domain protein 1A	9	1098.64	0.010604	131.44	NaN	NaN	NaN	NaN	NaN	NaN	25.0067	24.9325	25.4707	24.8998	24.7868	25.4873	NaN	NaN	NaN	NaN	NaN	NaN	NaN	NaN	NaN	NaN	NaN	NaN	NaN	NaN	NaN	NaN	NaN	NaN	NaN	NaN	NaN	NaN	NaN	NaN	NaN	NaN	NaN	NaN
AEKQPSQEV	Q09472	Q09472	EP300	Histone acetyltransferase p300	9	1014.5	0.00089659	204.27	NaN	NaN	NaN	NaN	NaN	NaN	27.1236	27.1993	27.0759	NaN	27.0789	27.2743	24.9621	24.6776	24.4802	24.7361	NaN	NaN	NaN	NaN	NaN	NaN	NaN	NaN	NaN	NaN	NaN	NaN	NaN	NaN	NaN	NaN	NaN	NaN	NaN	NaN	NaN	NaN	NaN	NaN
AEKRDPQEL	Q9UHR5	Q9UHR5	SAP30BP	SAP30-binding protein	9	1084.55	0.014448	120.87	NaN	NaN	NaN	NaN	NaN	NaN	NaN	NaN	NaN	NaN	26.7159	26.2732	NaN	NaN	NaN	NaN	NaN	NaN	NaN	NaN	NaN	NaN	NaN	NaN	NaN	NaN	NaN	NaN	NaN	NaN	NaN	NaN	NaN	NaN	NaN	NaN	NaN	NaN	NaN	NaN
AEKREHEKEVL	P16949	P16949	STMN1	Stathmin	11	1366.72	0.001364	194.12	NaN	NaN	NaN	NaN	NaN	NaN	29.6443	30.4906	30.155	29.9171	NaN	NaN	24.5932	24.5087	23.4386	23.2045	NaN	NaN	NaN	NaN	NaN	NaN	NaN	NaN	NaN	NaN	NaN	NaN	NaN	NaN	NaN	NaN	NaN	NaN	NaN	NaN	NaN	NaN	NaN	NaN
AEKRLPGPDEL	Q8N6N3	Q8N6N3	C1orf52	UPF0690 protein C1orf52	11	1223.65	0.012578	113.69	NaN	NaN	NaN	NaN	NaN	NaN	NaN	NaN	NaN	NaN	23.4752	24.4252	NaN	NaN	NaN	NaN	NaN	NaN	NaN	NaN	NaN	NaN	NaN	NaN	NaN	NaN	NaN	NaN	NaN	NaN	NaN	NaN	NaN	NaN	NaN	NaN	NaN	NaN	NaN	NaN
AEKSEQPTL	Q8IWA0	Q8IWA0	WDR75	WD repeat-containing protein 75	9	1001.5	0.007979	139.88	NaN	NaN	NaN	NaN	NaN	NaN	28.0353	28.3836	28.0786	28.0753	28.4449	28.1309	26.9618	26.6095	26.3977	26.1868	NaN	NaN	NaN	NaN	NaN	NaN	NaN	NaN	NaN	NaN	NaN	NaN	NaN	NaN	NaN	NaN	NaN	NaN	NaN	NaN	NaN	NaN	NaN	NaN
AEKSPQLGL	Q9P2S5	Q9P2S5	WRAP73	WD repeat-containing protein WRAP73	9	941.518	0.0084967	138.4	NaN	NaN	NaN	NaN	NaN	NaN	25.52	25.1901	25.4311	25.3889	25.2297	25.6555	24.12	23.7994	24.017	23.6991	NaN	NaN	NaN	NaN	NaN	NaN	NaN	NaN	NaN	NaN	NaN	NaN	NaN	NaN	NaN	NaN	NaN	NaN	NaN	NaN	NaN	NaN	NaN	NaN
AEKTLPFTL	Q8WXE9	Q8WXE9	STON2	Stonin-2	9	1018.57	0.0058389	170.24	NaN	NaN	NaN	NaN	NaN	NaN	24.7351	23.6908	23.7272	23.9289	24.6642	23.6435	22.077	22.1582	21.4043	21.4367	NaN	NaN	NaN	NaN	NaN	NaN	NaN	NaN	NaN	NaN	NaN	NaN	NaN	NaN	NaN	NaN	NaN	NaN	NaN	NaN	NaN	NaN	NaN	NaN
AEKTYQEDL	O95613	O95613	PCNT	Pericentrin	9	1095.51	0.011142	129.42	NaN	NaN	NaN	NaN	NaN	NaN	NaN	21.5334	NaN	NaN	24.46	24.3418	23.6796	NaN	23.3778	NaN	NaN	NaN	NaN	NaN	NaN	NaN	NaN	NaN	NaN	NaN	NaN	NaN	NaN	NaN	NaN	NaN	NaN	NaN	NaN	NaN	NaN	NaN	NaN	NaN
AEKVEIATL	P25789	P25789	PSMA4	Proteasome subunit alpha type-4	9	972.549	0.005835	147.19	NaN	NaN	NaN	NaN	NaN	NaN	23.6464	29.4227	29.6746	29.5932	NaN	29.8089	28.3671	28.1043	28.0507	28.0096	NaN	NaN	NaN	NaN	NaN	NaN	NaN	NaN	NaN	NaN	NaN	NaN	NaN	NaN	NaN	NaN	NaN	NaN	NaN	NaN	NaN	NaN	NaN	NaN
AEKVTNLL	Q8N3U4	Q8N3U4	STAG2	Cohesin subunit SA-2	8	886.512	0.020047	139.31	NaN	NaN	NaN	NaN	NaN	NaN	25.9049	26.358	26.4385	26.1987	NaN	NaN	NaN	NaN	NaN	NaN	NaN	NaN	NaN	NaN	NaN	NaN	NaN	NaN	NaN	NaN	NaN	NaN	NaN	NaN	NaN	NaN	NaN	NaN	NaN	NaN	NaN	NaN	NaN	NaN
AELAEVRAL	Q6IPU0	Q6IPU0	CENPP	Centromere protein P	9	970.545	0.0097064	134.81	NaN	NaN	NaN	NaN	NaN	NaN	NaN	NaN	NaN	NaN	NaN	NaN	23.3423	23.0309	23.0767	22.9105	NaN	NaN	NaN	NaN	NaN	NaN	NaN	NaN	NaN	NaN	NaN	NaN	NaN	NaN	NaN	NaN	NaN	NaN	NaN	NaN	NaN	NaN	NaN	NaN
AELATPEGI	O15460	O15460	P4HA2	Prolyl 4-hydroxylase subunit alpha-2	9	899.46	0.021002	110.61	NaN	NaN	NaN	NaN	NaN	NaN	NaN	NaN	26.0134	NaN	NaN	NaN	NaN	NaN	NaN	NaN	NaN	NaN	NaN	NaN	NaN	NaN	NaN	NaN	NaN	NaN	NaN	NaN	NaN	NaN	NaN	NaN	NaN	NaN	NaN	NaN	NaN	NaN	NaN	NaN
AELATRAL	P14923	P14923	JUP	Junction plakoglobin	8	843.481	0.022562	133.12	NaN	NaN	NaN	NaN	NaN	NaN	26.2214	25.8637	26.2378	26.0183	NaN	NaN	NaN	NaN	NaN	NaN	NaN	NaN	NaN	NaN	NaN	NaN	NaN	NaN	NaN	NaN	NaN	NaN	NaN	NaN	NaN	NaN	NaN	NaN	NaN	NaN	NaN	NaN	NaN	NaN
AELATRALPEL	P14923	P14923	JUP	Junction plakoglobin	11	1182.66	0.0027414	140.45	NaN	NaN	NaN	NaN	NaN	NaN	24.5294	24.7255	25.3209	24.8965	25.3664	24.9818	23.6347	23.2917	23.2989	23.2224	NaN	NaN	NaN	NaN	NaN	NaN	NaN	NaN	NaN	NaN	NaN	NaN	NaN	NaN	NaN	NaN	NaN	NaN	NaN	NaN	NaN	NaN	NaN	NaN
AELAVQNEV	Q9NVM6	Q9NVM6	DNAJC17	DnaJ homolog subfamily C member 17	9	971.492	0.019108	112.84	NaN	NaN	NaN	NaN	NaN	NaN	22.7869	22.8027	23.0389	23.2542	22.6142	23.3813	NaN	NaN	NaN	NaN	NaN	NaN	NaN	NaN	NaN	NaN	NaN	NaN	NaN	NaN	NaN	NaN	NaN	NaN	NaN	NaN	NaN	NaN	NaN	NaN	NaN	NaN	NaN	NaN
AELDETKIIL	O15498	O15498	YKT6	Synaptobrevin homolog YKT6	10	1143.64	0.012146	131.11	NaN	NaN	NaN	NaN	NaN	NaN	21.3961	NaN	21.3986	22.006	21.8638	22.1828	NaN	NaN	NaN	NaN	NaN	NaN	NaN	NaN	NaN	NaN	NaN	NaN	NaN	NaN	NaN	NaN	NaN	NaN	NaN	NaN	NaN	NaN	NaN	NaN	NaN	NaN	NaN	NaN
AELDKLTSV	P49454	P49454	CENPF	Centromere protein F	9	974.528	0.026248	104.44	NaN	NaN	NaN	NaN	NaN	NaN	NaN	NaN	25.9585	25.8477	23.3495	23.1493	NaN	NaN	NaN	NaN	NaN	NaN	NaN	NaN	NaN	NaN	NaN	NaN	NaN	NaN	NaN	NaN	NaN	NaN	NaN	NaN	NaN	NaN	NaN	NaN	NaN	NaN	NaN	NaN
AELDKRIEAL	Q9Y3X0	Q9Y3X0	CCDC9	Coiled-coil domain-containing protein 9	10	1156.65	0.0093017	137.46	NaN	NaN	NaN	NaN	NaN	NaN	23.8761	23.6098	23.9222	23.6713	20.6299	23.5367	NaN	NaN	NaN	NaN	NaN	NaN	NaN	NaN	NaN	NaN	NaN	NaN	NaN	NaN	NaN	NaN	NaN	NaN	NaN	NaN	NaN	NaN	NaN	NaN	NaN	NaN	NaN	NaN
AELDPVEYTL	O75817	O75817	POP7	Ribonuclease P protein subunit p20	10	1148.56	0.023211	113.5	NaN	NaN	NaN	NaN	NaN	NaN	25.0842	25.3772	25.6673	25.6511	NaN	NaN	NaN	NaN	NaN	NaN	NaN	NaN	NaN	NaN	NaN	NaN	NaN	NaN	NaN	NaN	NaN	NaN	NaN	NaN	NaN	NaN	NaN	NaN	NaN	NaN	NaN	NaN	NaN	NaN
AELDTLSEESYK	P63104;P62258	P62258	YWHAZ;YWHAE	14-3-3 protein zeta/delta;14-3-3 protein epsilon	12	1383.64	0.00045833	147.73	NaN	NaN	NaN	NaN	NaN	NaN	23.3803	23.3091	23.3794	22.9941	NaN	NaN	NaN	NaN	NaN	NaN	NaN	NaN	NaN	NaN	NaN	NaN	NaN	NaN	NaN	NaN	NaN	NaN	NaN	NaN	NaN	NaN	NaN	NaN	NaN	NaN	NaN	NaN	NaN	NaN
AELDTTNSL	Q9NZ52	Q9NZ52	GGA3	ADP-ribosylation factor-binding protein GGA3	9	962.456	0.006979	163.2	NaN	NaN	NaN	NaN	NaN	NaN	23.8535	23.9418	23.8801	23.5372	NaN	NaN	NaN	NaN	NaN	NaN	NaN	NaN	NaN	NaN	NaN	NaN	NaN	NaN	NaN	NaN	NaN	NaN	NaN	NaN	NaN	NaN	NaN	NaN	NaN	NaN	NaN	NaN	NaN	NaN
AELEDQNKL	O94964	O94964	SOGA1	Protein SOGA1;N-terminal form;C-terminal 80 kDa form	9	1058.52	0.005989	151.27	NaN	NaN	NaN	NaN	NaN	NaN	26.0215	26.0422	26.1912	26.0788	25.9507	26.277	25.6685	25.4243	25.4747	25.0803	NaN	NaN	NaN	NaN	NaN	NaN	NaN	NaN	NaN	NaN	NaN	NaN	NaN	NaN	NaN	NaN	NaN	NaN	NaN	NaN	NaN	NaN	NaN	NaN
AELEDRRQL	Q9NQG5	Q9NQG5	RPRD1B	Regulation of nuclear pre-mRNA domain-containing protein 1B	9	1128.59	0.027113	103.42	NaN	NaN	NaN	NaN	NaN	NaN	24.6996	24.281	24.4514	25.0047	NaN	NaN	NaN	NaN	NaN	NaN	NaN	NaN	NaN	NaN	NaN	NaN	NaN	NaN	NaN	NaN	NaN	NaN	NaN	NaN	NaN	NaN	NaN	NaN	NaN	NaN	NaN	NaN	NaN	NaN
AELEENKEL	Q5VTR2	Q5VTR2	RNF20	E3 ubiquitin-protein ligase BRE1A	9	1073.52	0.015248	119.41	NaN	NaN	NaN	NaN	NaN	NaN	NaN	NaN	NaN	NaN	NaN	NaN	23.6235	22.8619	NaN	22.6283	NaN	NaN	NaN	NaN	NaN	NaN	NaN	NaN	NaN	NaN	NaN	NaN	NaN	NaN	NaN	NaN	NaN	NaN	NaN	NaN	NaN	NaN	NaN	NaN
AELEGREQV	Q9BRZ2	Q9BRZ2	TRIM56	E3 ubiquitin-protein ligase TRIM56	9	1029.51	0.013589	122.44	NaN	NaN	NaN	NaN	NaN	NaN	26.4983	26.8566	26.6326	NaN	NaN	NaN	25.7104	25.2877	25.2898	25.2585	NaN	NaN	NaN	NaN	NaN	NaN	NaN	NaN	NaN	NaN	NaN	NaN	NaN	NaN	NaN	NaN	NaN	NaN	NaN	NaN	NaN	NaN	NaN	NaN
AELESKTNTL	Q53EZ4	Q53EZ4	CEP55	Centrosomal protein of 55 kDa	10	1104.57	0.0049943	169.12	NaN	NaN	NaN	NaN	NaN	NaN	26.3087	25.9326	26.4298	26.5052	26.4601	NaN	25.3304	24.8328	24.7644	24.5853	NaN	NaN	NaN	NaN	NaN	NaN	NaN	NaN	NaN	NaN	NaN	NaN	NaN	NaN	NaN	NaN	NaN	NaN	NaN	NaN	NaN	NaN	NaN	NaN
AELFAEGQGRAL	Q92508	Q92508	PIEZO1	Piezo-type mechanosensitive ion channel component 1	12	1260.65	0.0046214	128.28	NaN	NaN	NaN	NaN	NaN	NaN	NaN	NaN	NaN	NaN	22.6662	22.4247	NaN	NaN	NaN	NaN	NaN	NaN	NaN	NaN	NaN	NaN	NaN	NaN	NaN	NaN	NaN	NaN	NaN	NaN	NaN	NaN	NaN	NaN	NaN	NaN	NaN	NaN	NaN	NaN
AELGSSTSL	O60232	O60232	SSSCA1	Sjoegren syndrome/scleroderma autoantigen 1	9	863.424	0.01137	128.57	NaN	NaN	NaN	NaN	NaN	NaN	24.9379	24.6197	25.2306	24.9616	NaN	NaN	23.4344	23.5526	NaN	23.2987	NaN	NaN	NaN	NaN	NaN	NaN	NaN	NaN	NaN	NaN	NaN	NaN	NaN	NaN	NaN	NaN	NaN	NaN	NaN	NaN	NaN	NaN	NaN	NaN
AELHQEHDL	A5YKK6	A5YKK6	CNOT1	CCR4-NOT transcription complex subunit 1	9	1090.5	0.013754	122.13	NaN	NaN	NaN	NaN	NaN	NaN	25.6347	25.4913	NaN	25.6287	NaN	NaN	24.0506	24.004	24.1075	23.8815	NaN	NaN	NaN	NaN	NaN	NaN	NaN	NaN	NaN	NaN	NaN	NaN	NaN	NaN	NaN	NaN	NaN	NaN	NaN	NaN	NaN	NaN	NaN	NaN
AELHSQNTL	P05412	P05412	JUN	Transcription factor AP-1	9	1011.5	0.015248	119.41	NaN	NaN	NaN	NaN	NaN	NaN	NaN	NaN	NaN	NaN	NaN	28.9575	27.0886	NaN	26.5379	26.5003	NaN	NaN	NaN	NaN	NaN	NaN	NaN	NaN	NaN	NaN	NaN	NaN	NaN	NaN	NaN	NaN	NaN	NaN	NaN	NaN	NaN	NaN	NaN	NaN
AELKGHTSRVL	Q12834	Q12834	CDC20	Cell division cycle protein 20 homolog	11	1209.68	0.011791	116.77	NaN	NaN	NaN	NaN	NaN	NaN	25.5567	25.5471	26.1316	26.1701	NaN	NaN	NaN	NaN	NaN	NaN	NaN	NaN	NaN	NaN	NaN	NaN	NaN	NaN	NaN	NaN	NaN	NaN	NaN	NaN	NaN	NaN	NaN	NaN	NaN	NaN	NaN	NaN	NaN	NaN
AELKIKRL	P18124	P18124	RPL7	60S ribosomal protein L7	8	969.634	0.026919	126.67	NaN	NaN	NaN	NaN	NaN	NaN	27.9648	28.4663	28.5874	28.272	NaN	NaN	NaN	NaN	NaN	NaN	NaN	NaN	NaN	NaN	NaN	NaN	NaN	NaN	NaN	NaN	NaN	NaN	NaN	NaN	NaN	NaN	NaN	NaN	NaN	NaN	NaN	NaN	NaN	NaN
AELKNLEVL	Q15404	Q15404	RSU1	Ras suppressor protein 1	9	1027.59	0.018756	113.26	NaN	NaN	NaN	NaN	NaN	NaN	26.0663	25.985	26.3825	NaN	NaN	NaN	NaN	NaN	NaN	NaN	NaN	NaN	NaN	NaN	NaN	NaN	NaN	NaN	NaN	NaN	NaN	NaN	NaN	NaN	NaN	NaN	NaN	NaN	NaN	NaN	NaN	NaN	NaN	NaN
AELKQAQTL	Q9H0A8	Q9H0A8	COMMD4	COMM domain-containing protein 4	9	1000.56	0.010713	131.03	NaN	NaN	NaN	NaN	NaN	NaN	26.5668	26.3825	NaN	NaN	26.4696	26.5378	25.4762	25.339	25.2215	24.8687	NaN	NaN	NaN	NaN	NaN	NaN	NaN	NaN	NaN	NaN	NaN	NaN	NaN	NaN	NaN	NaN	NaN	NaN	NaN	NaN	NaN	NaN	NaN	NaN
AELKQVQTL	Q9UPN3	Q9UPN3	MACF1	Microtubule-actin cross-linking factor 1, isoforms 1/2/3/5	9	1028.59	0.0037158	190.26	NaN	NaN	NaN	NaN	NaN	NaN	27.22	27.0744	27.2924	27.3544	27.2105	27.6364	24.9512	24.6027	24.8278	24.173	NaN	NaN	NaN	NaN	NaN	NaN	NaN	NaN	NaN	NaN	NaN	NaN	NaN	NaN	NaN	NaN	NaN	NaN	NaN	NaN	NaN	NaN	NaN	NaN
AELLHGALL	Q6UXD5	Q6UXD5	SEZ6L2	Seizure 6-like protein 2	9	935.544	0.011419	128.38	NaN	NaN	NaN	NaN	NaN	NaN	21.8446	22.2488	22.372	22.5496	NaN	NaN	NaN	NaN	NaN	NaN	NaN	NaN	NaN	NaN	NaN	NaN	NaN	NaN	NaN	NaN	NaN	NaN	NaN	NaN	NaN	NaN	NaN	NaN	NaN	NaN	NaN	NaN	NaN	NaN
AELLQDHQL	Q8IYS2	Q8IYS2	KIAA2013	Uncharacterized protein KIAA2013	9	1065.55	0.0083223	138.9	NaN	NaN	NaN	NaN	NaN	NaN	24.7996	24.3652	25.093	24.9388	25.0753	25.4402	NaN	NaN	NaN	NaN	NaN	NaN	NaN	NaN	NaN	NaN	NaN	NaN	NaN	NaN	NaN	NaN	NaN	NaN	NaN	NaN	NaN	NaN	NaN	NaN	NaN	NaN	NaN	NaN
AELLQKIEV	Q92598	Q92598	HSPH1	Heat shock protein 105 kDa	9	1041.61	0.0059342	149.82	NaN	NaN	NaN	NaN	NaN	NaN	27.1808	26.7062	27.3386	27.2627	27.4183	27.4399	26.3996	26.1969	26.2532	26.0495	NaN	NaN	NaN	NaN	NaN	NaN	NaN	NaN	NaN	NaN	NaN	NaN	NaN	NaN	NaN	NaN	NaN	NaN	NaN	NaN	NaN	NaN	NaN	NaN
AELNAIIGQQL	Q04727	Q04727	TLE4	Transducin-like enhancer protein 4	11	1168.65	0.010712	121.05	NaN	NaN	NaN	NaN	NaN	NaN	22.194	21.8426	21.9533	22.1325	21.8699	21.7492	NaN	NaN	NaN	NaN	NaN	NaN	NaN	NaN	NaN	NaN	NaN	NaN	NaN	NaN	NaN	NaN	NaN	NaN	NaN	NaN	NaN	NaN	NaN	NaN	NaN	NaN	NaN	NaN
AELNHQKQL	P07602	P07602	PSAP	Prosaposin;Saposin-A;Saposin-B-Val;Saposin-B;Saposin-C;Saposin-D	9	1079.57	0.014008	121.67	NaN	NaN	NaN	NaN	NaN	NaN	24.3139	24.7776	24.3552	24.197	24.5851	NaN	NaN	NaN	NaN	NaN	NaN	NaN	NaN	NaN	NaN	NaN	NaN	NaN	NaN	NaN	NaN	NaN	NaN	NaN	NaN	NaN	NaN	NaN	NaN	NaN	NaN	NaN	NaN	NaN
AELNLRSNEL	P13489	P13489	RNH1	Ribonuclease inhibitor	10	1157.6	0.0094246	137.05	NaN	NaN	NaN	NaN	NaN	NaN	24.0579	24.414	24.4825	24.3727	NaN	NaN	NaN	NaN	NaN	NaN	NaN	NaN	NaN	NaN	NaN	NaN	NaN	NaN	NaN	NaN	NaN	NaN	NaN	NaN	NaN	NaN	NaN	NaN	NaN	NaN	NaN	NaN	NaN	NaN
AELPDAVGP	Q96PU8	Q96PU8	QKI	Protein quaking	9	867.434	0.0081925	139.27	NaN	NaN	NaN	NaN	NaN	NaN	25.1981	25.1342	25.2829	24.8163	25.3731	25.6101	25.4704	25.1511	25.287	24.9795	NaN	NaN	NaN	NaN	NaN	NaN	NaN	NaN	NaN	NaN	NaN	NaN	NaN	NaN	NaN	NaN	NaN	NaN	NaN	NaN	NaN	NaN	NaN	NaN
AELPGQPEM	Q92766	Q92766	RREB1	Ras-responsive element-binding protein 1	9	970.443	0.018241	113.94	NaN	NaN	NaN	NaN	NaN	NaN	22.2159	23.0532	22.2925	22.3201	NaN	NaN	NaN	NaN	NaN	NaN	NaN	NaN	NaN	NaN	NaN	NaN	NaN	NaN	NaN	NaN	NaN	NaN	NaN	NaN	NaN	NaN	NaN	NaN	NaN	NaN	NaN	NaN	NaN	NaN
AELPGSSAV	Q14699	Q14699	RFTN1	Raftlin	9	829.418	0.0099723	133.81	NaN	NaN	NaN	NaN	NaN	NaN	25.7568	25.9247	26.2565	25.8748	25.6463	26.2009	25.3939	25.1851	25.4363	25.0461	NaN	NaN	NaN	NaN	NaN	NaN	NaN	NaN	NaN	NaN	NaN	NaN	NaN	NaN	NaN	NaN	NaN	NaN	NaN	NaN	NaN	NaN	NaN	NaN
AELPQQVV	Q96FN4	Q96FN4	CPNE2	Copine-2	8	882.481	0.024667	130	NaN	NaN	NaN	NaN	NaN	NaN	24.0032	23.8491	24.1869	24.2271	NaN	NaN	NaN	NaN	NaN	NaN	NaN	NaN	NaN	NaN	NaN	NaN	NaN	NaN	NaN	NaN	NaN	NaN	NaN	NaN	NaN	NaN	NaN	NaN	NaN	NaN	NaN	NaN	NaN	NaN
AELQAQIAEL	P35579	P35579	MYH9	Myosin-9	10	1084.58	0.0082107	178.99	NaN	NaN	NaN	NaN	NaN	NaN	24.9805	24.444	24.7155	24.9787	24.9562	24.7512	NaN	NaN	NaN	NaN	NaN	NaN	NaN	NaN	NaN	NaN	NaN	NaN	NaN	NaN	NaN	NaN	NaN	NaN	NaN	NaN	NaN	NaN	NaN	NaN	NaN	NaN	NaN	NaN
AELQELPGL	P27695	P27695	APEX1	DNA-(apurinic or apyrimidinic site) lyase;DNA-(apurinic or apyrimidinic site) lyase, mitochondrial	9	968.518	0.01137	128.57	NaN	NaN	NaN	NaN	NaN	NaN	22.0437	22.6264	22.8463	23.4452	23.9358	23.8441	NaN	NaN	NaN	NaN	NaN	NaN	NaN	NaN	NaN	NaN	NaN	NaN	NaN	NaN	NaN	NaN	NaN	NaN	NaN	NaN	NaN	NaN	NaN	NaN	NaN	NaN	NaN	NaN
AELQEVVKV	Q99459	Q99459	CDC5L	Cell division cycle 5-like protein	9	1013.58	0.0075186	141.2	NaN	NaN	NaN	NaN	NaN	NaN	26.4851	26.3257	26.7116	26.9072	NaN	NaN	25.5993	25.5061	25.6904	25.4668	NaN	NaN	NaN	NaN	NaN	NaN	NaN	NaN	NaN	NaN	NaN	NaN	NaN	NaN	NaN	NaN	NaN	NaN	NaN	NaN	NaN	NaN	NaN	NaN
AELQPTESL	Q9H9L4	Q9H9L4	KANSL2	KAT8 regulatory NSL complex subunit 2	9	986.492	0.011664	127.46	NaN	NaN	NaN	NaN	NaN	NaN	NaN	22.3272	21.7371	21.8338	21.5936	22.8119	NaN	NaN	NaN	NaN	NaN	NaN	NaN	NaN	NaN	NaN	NaN	NaN	NaN	NaN	NaN	NaN	NaN	NaN	NaN	NaN	NaN	NaN	NaN	NaN	NaN	NaN	NaN	NaN
AELRLQEDL	Q9P2E3	Q9P2E3	ZNFX1	NFX1-type zinc finger-containing protein 1	9	1085.57	0.016079	117.89	NaN	NaN	NaN	NaN	NaN	NaN	NaN	NaN	NaN	NaN	NaN	NaN	NaN	22.7257	23.794	23.3196	NaN	NaN	NaN	NaN	NaN	NaN	NaN	NaN	NaN	NaN	NaN	NaN	NaN	NaN	NaN	NaN	NaN	NaN	NaN	NaN	NaN	NaN	NaN	NaN
AELSNEERNLL	P27348;P63104	P63104	YWHAQ;YWHAZ	14-3-3 protein theta;14-3-3 protein zeta/delta	11	1286.65	0.0010211	179.51	NaN	NaN	NaN	NaN	NaN	NaN	22.9887	22.6099	23.1136	23.0602	23.0937	23.1566	22.2126	22.5589	22.4031	22.338	NaN	NaN	NaN	NaN	NaN	NaN	NaN	NaN	NaN	NaN	NaN	NaN	NaN	NaN	NaN	NaN	NaN	NaN	NaN	NaN	NaN	NaN	NaN	NaN
AELTGDHQL	O75643	O75643	SNRNP200	U5 small nuclear ribonucleoprotein 200 kDa helicase	9	982.472	0.01617	117.72	NaN	NaN	NaN	NaN	NaN	NaN	NaN	NaN	NaN	NaN	NaN	NaN	27.265	26.9018	27.0681	26.4393	NaN	NaN	NaN	NaN	NaN	NaN	NaN	NaN	NaN	NaN	NaN	NaN	NaN	NaN	NaN	NaN	NaN	NaN	NaN	NaN	NaN	NaN	NaN	NaN
AELTIMKTL	Q7Z460	Q7Z460	CLASP1	CLIP-associating protein 1	9	1018.57	0.0059432	152.63	NaN	NaN	NaN	NaN	NaN	NaN	NaN	22.2334	22.3995	22.2986	22.3193	22.3948	NaN	NaN	NaN	NaN	NaN	NaN	NaN	NaN	NaN	NaN	NaN	NaN	NaN	NaN	NaN	NaN	NaN	NaN	NaN	NaN	NaN	NaN	NaN	NaN	NaN	NaN	NaN	NaN
AELTKVFEI	O60234;P60983	P60983	GMFG;GMFB	Glia maturation factor gamma;Glia maturation factor beta	9	1048.58	0.0064964	144.12	NaN	NaN	NaN	NaN	NaN	NaN	24.2592	24.1286	24.1403	24.604	23.9317	24.0877	NaN	NaN	NaN	NaN	NaN	NaN	NaN	NaN	NaN	NaN	NaN	NaN	NaN	NaN	NaN	NaN	NaN	NaN	NaN	NaN	NaN	NaN	NaN	NaN	NaN	NaN	NaN	NaN
AELTPHQTF	P04844	P04844	RPN2	Dolichyl-diphosphooligosaccharide--protein glycosyltransferase subunit 2	9	1042.51	0.015376	119.17	NaN	NaN	NaN	NaN	NaN	NaN	NaN	NaN	NaN	NaN	NaN	NaN	NaN	25.8433	25.708	25.4889	NaN	NaN	NaN	NaN	NaN	NaN	NaN	NaN	NaN	NaN	NaN	NaN	NaN	NaN	NaN	NaN	NaN	NaN	NaN	NaN	NaN	NaN	NaN	NaN
AELTPHQTFV	P04844	P04844	RPN2	Dolichyl-diphosphooligosaccharide--protein glycosyltransferase subunit 2	10	1141.58	0.017951	121.09	NaN	NaN	NaN	NaN	NaN	NaN	23.4509	23.0361	NaN	23.5012	NaN	NaN	24.0068	24.5078	23.9842	23.5946	NaN	NaN	NaN	NaN	NaN	NaN	NaN	NaN	NaN	NaN	NaN	NaN	NaN	NaN	NaN	NaN	NaN	NaN	NaN	NaN	NaN	NaN	NaN	NaN
AEMAQNAVRL	P35222	P35222	CTNNB1	Catenin beta-1	10	1101.56	0.0052886	163.77	NaN	NaN	NaN	NaN	NaN	NaN	27.6975	27.5306	27.7298	27.4644	NaN	NaN	25.2335	25.5531	25.2803	24.8336	NaN	NaN	NaN	NaN	NaN	NaN	NaN	NaN	NaN	NaN	NaN	NaN	NaN	NaN	NaN	NaN	NaN	NaN	NaN	NaN	NaN	NaN	NaN	NaN
AEMEGAVQSI	Q6NZI2	Q6NZI2	PTRF	Polymerase I and transcript release factor	10	1033.47	0.015339	125.01	NaN	NaN	NaN	NaN	NaN	NaN	23.2229	23.0804	24.4392	24.5919	24.3574	24.7261	NaN	NaN	NaN	NaN	NaN	NaN	NaN	NaN	NaN	NaN	NaN	NaN	NaN	NaN	NaN	NaN	NaN	NaN	NaN	NaN	NaN	NaN	NaN	NaN	NaN	NaN	NaN	NaN
AEMEKQKVA	Q9H3S7	Q9H3S7	PTPN23	Tyrosine-protein phosphatase non-receptor type 23	9	1032.53	0.018373	113.71	NaN	NaN	NaN	NaN	NaN	NaN	NaN	NaN	NaN	NaN	23.6834	23.4996	NaN	NaN	NaN	NaN	NaN	NaN	NaN	NaN	NaN	NaN	NaN	NaN	NaN	NaN	NaN	NaN	NaN	NaN	NaN	NaN	NaN	NaN	NaN	NaN	NaN	NaN	NaN	NaN
AEMSTPLSV	Q13546	Q13546	RIPK1	Receptor-interacting serine/threonine-protein kinase 1	9	933.448	0.0099723	133.81	NaN	NaN	NaN	NaN	NaN	NaN	NaN	NaN	21.8058	21.3686	NaN	NaN	NaN	NaN	NaN	NaN	NaN	NaN	NaN	NaN	NaN	NaN	NaN	NaN	NaN	NaN	NaN	NaN	NaN	NaN	NaN	NaN	NaN	NaN	NaN	NaN	NaN	NaN	NaN	NaN
AEMVVPRSSNVL	P21283	P21283	ATP6V1C1	V-type proton ATPase subunit C 1	12	1300.68	0.01721	104.22	NaN	NaN	NaN	NaN	NaN	NaN	24.7024	25.3	NaN	NaN	NaN	NaN	NaN	NaN	NaN	NaN	NaN	NaN	NaN	NaN	NaN	NaN	NaN	NaN	NaN	NaN	NaN	NaN	NaN	NaN	NaN	NaN	NaN	NaN	NaN	NaN	NaN	NaN	NaN	NaN
AENAGSYSL	Q13569	Q13569	TDG	G/T mismatch-specific thymine DNA glycosylase	9	910.403	0.0058297	146.03	NaN	NaN	NaN	NaN	NaN	NaN	25.5116	25.116	25.2103	25.7241	25.0878	26.066	23.8345	23.7588	23.1873	22.9293	NaN	NaN	NaN	NaN	NaN	NaN	NaN	NaN	NaN	NaN	NaN	NaN	NaN	NaN	NaN	NaN	NaN	NaN	NaN	NaN	NaN	NaN	NaN	NaN
AENAPLHTL	Q14517	Q14517	FAT1	Protocadherin Fat 1;Protocadherin Fat 1, nuclear form	9	964.498	0.009294	136.11	NaN	NaN	NaN	NaN	NaN	NaN	28.4251	28.0635	28.0386	28.299	28.197	28.6252	NaN	NaN	NaN	NaN	NaN	NaN	NaN	NaN	NaN	NaN	NaN	NaN	NaN	NaN	NaN	NaN	NaN	NaN	NaN	NaN	NaN	NaN	NaN	NaN	NaN	NaN	NaN	NaN
AENEYQTAI	P47755;P52907	P52907	CAPZA2;CAPZA1	F-actin-capping protein subunit alpha-2;F-actin-capping protein subunit alpha-1	9	1037.47	0.0060557	169.57	NaN	NaN	NaN	NaN	NaN	NaN	26.9472	26.9985	26.9129	26.8131	24.2898	25.2974	NaN	NaN	NaN	NaN	NaN	NaN	NaN	NaN	NaN	NaN	NaN	NaN	NaN	NaN	NaN	NaN	NaN	NaN	NaN	NaN	NaN	NaN	NaN	NaN	NaN	NaN	NaN	NaN
AENGGNSHSL	Q96EB1	Q96EB1	ELP4	Elongator complex protein 4	10	984.426	0.019737	118.5	NaN	NaN	NaN	NaN	NaN	NaN	25.7572	25.7718	25.5996	25.7244	NaN	NaN	NaN	NaN	NaN	NaN	NaN	NaN	NaN	NaN	NaN	NaN	NaN	NaN	NaN	NaN	NaN	NaN	NaN	NaN	NaN	NaN	NaN	NaN	NaN	NaN	NaN	NaN	NaN	NaN
AENGHFHNL	Q9H116	Q9H116	GZF1	GDNF-inducible zinc finger protein 1	9	1037.47	0.024885	106.04	NaN	NaN	NaN	NaN	NaN	NaN	NaN	24.0096	24.3596	23.9545	NaN	NaN	NaN	NaN	NaN	NaN	NaN	NaN	NaN	NaN	NaN	NaN	NaN	NaN	NaN	NaN	NaN	NaN	NaN	NaN	NaN	NaN	NaN	NaN	NaN	NaN	NaN	NaN	NaN	NaN
AENGLTVRL	Q12789	Q12789	GTF3C1	General transcription factor 3C polypeptide 1	9	971.54	0.017937	114.5	NaN	NaN	NaN	NaN	NaN	NaN	NaN	NaN	NaN	NaN	27.5175	27.489	NaN	NaN	NaN	NaN	NaN	NaN	NaN	NaN	NaN	NaN	NaN	NaN	NaN	NaN	NaN	NaN	NaN	NaN	NaN	NaN	NaN	NaN	NaN	NaN	NaN	NaN	NaN	NaN
AENKDEIAL	P13010	P13010	XRCC5	X-ray repair cross-complementing protein 5	9	1001.5	0.005835	154.12	NaN	NaN	NaN	NaN	NaN	NaN	30.241	29.8034	29.9902	29.9477	30.0367	30.4258	24.5613	24.0488	24.0814	22.7341	NaN	NaN	NaN	NaN	NaN	NaN	NaN	NaN	NaN	NaN	NaN	NaN	NaN	NaN	NaN	NaN	NaN	NaN	NaN	NaN	NaN	NaN	NaN	NaN
AENMQIIQL	O94986	O94986	CEP152	Centrosomal protein of 152 kDa	9	1058.54	0.014673	120.46	NaN	NaN	NaN	NaN	NaN	NaN	NaN	NaN	NaN	NaN	23.6952	23.4359	NaN	NaN	NaN	NaN	NaN	NaN	NaN	NaN	NaN	NaN	NaN	NaN	NaN	NaN	NaN	NaN	NaN	NaN	NaN	NaN	NaN	NaN	NaN	NaN	NaN	NaN	NaN	NaN
AENNIQPIF	P05107	P05107	ITGB2	Integrin beta-2	9	1044.52	0.01827	113.89	NaN	NaN	NaN	NaN	NaN	NaN	26.0234	25.5693	26.6237	26.5365	26.4857	26.4012	NaN	NaN	NaN	NaN	NaN	NaN	NaN	NaN	NaN	NaN	NaN	NaN	NaN	NaN	NaN	NaN	NaN	NaN	NaN	NaN	NaN	NaN	NaN	NaN	NaN	NaN	NaN	NaN
AENPAMTREL	Q9UH62	Q9UH62	ARMCX3	Armadillo repeat-containing X-linked protein 3	10	1130.54	0.0098214	135.71	NaN	NaN	NaN	NaN	NaN	NaN	26.8628	26.6374	26.9654	26.9107	26.8013	27.1469	NaN	NaN	NaN	NaN	NaN	NaN	NaN	NaN	NaN	NaN	NaN	NaN	NaN	NaN	NaN	NaN	NaN	NaN	NaN	NaN	NaN	NaN	NaN	NaN	NaN	NaN	NaN	NaN
AENPAMTRELL	Q9UH62	Q9UH62	ARMCX3	Armadillo repeat-containing X-linked protein 3	11	1243.62	0.0035187	136.96	NaN	NaN	NaN	NaN	NaN	NaN	NaN	24.6836	24.9951	25.116	24.886	24.778	24.0499	23.7714	24.0595	23.9382	NaN	NaN	NaN	NaN	NaN	NaN	NaN	NaN	NaN	NaN	NaN	NaN	NaN	NaN	NaN	NaN	NaN	NaN	NaN	NaN	NaN	NaN	NaN	NaN
AENPGKYNIL	Q00839	Q00839	HNRNPU	Heterogeneous nuclear ribonucleoprotein U	10	1117.58	0.022635	114.28	NaN	NaN	NaN	NaN	NaN	NaN	28.5639	28.6119	28.5475	28.3038	NaN	NaN	NaN	NaN	NaN	NaN	NaN	NaN	NaN	NaN	NaN	NaN	NaN	NaN	NaN	NaN	NaN	NaN	NaN	NaN	NaN	NaN	NaN	NaN	NaN	NaN	NaN	NaN	NaN	NaN
AENPHSEYGL	Q9C005	Q9C005	DPY30	Protein dpy-30 homolog	10	1115.49	0.012333	130.75	NaN	NaN	NaN	NaN	NaN	NaN	23.5223	23.5335	23.5861	23.4143	23.603	23.7649	NaN	NaN	NaN	NaN	NaN	NaN	NaN	NaN	NaN	NaN	NaN	NaN	NaN	NaN	NaN	NaN	NaN	NaN	NaN	NaN	NaN	NaN	NaN	NaN	NaN	NaN	NaN	NaN
AENPPSGSV	Q15014	Q15014	MORF4L2	Mortality factor 4-like protein 2	9	856.393	0.007262	141.93	NaN	NaN	NaN	NaN	NaN	NaN	25.3562	24.975	25.0062	25.1713	24.7868	24.8756	NaN	NaN	NaN	NaN	NaN	NaN	NaN	NaN	NaN	NaN	NaN	NaN	NaN	NaN	NaN	NaN	NaN	NaN	NaN	NaN	NaN	NaN	NaN	NaN	NaN	NaN	NaN	NaN
AENPSIQLL	Q7Z434	Q7Z434	MAVS	Mitochondrial antiviral-signaling protein	9	983.529	0.0058801	148.38	NaN	NaN	NaN	NaN	NaN	NaN	25.2463	25.1807	25.5755	26.0445	26.113	25.8331	24.2406	24.2353	23.9718	23.8922	NaN	NaN	NaN	NaN	NaN	NaN	NaN	NaN	NaN	NaN	NaN	NaN	NaN	NaN	NaN	NaN	NaN	NaN	NaN	NaN	NaN	NaN	NaN	NaN
AENPVENHI	Q58WW2	Q58WW2	DCAF6	DDB1- and CUL4-associated factor 6	9	1021.48	0.0083223	138.9	NaN	NaN	NaN	NaN	NaN	NaN	24.1715	23.6932	23.8143	23.7707	NaN	NaN	24.3685	24.2294	24.4903	24.1147	NaN	NaN	NaN	NaN	NaN	NaN	NaN	NaN	NaN	NaN	NaN	NaN	NaN	NaN	NaN	NaN	NaN	NaN	NaN	NaN	NaN	NaN	NaN	NaN
AENQGTPLL	P56559	P56559	ARL4C	ADP-ribosylation factor-like protein 4C	9	941.482	0.01772	114.89	NaN	NaN	NaN	NaN	NaN	NaN	NaN	NaN	NaN	NaN	NaN	25.1323	NaN	NaN	NaN	NaN	NaN	NaN	NaN	NaN	NaN	NaN	NaN	NaN	NaN	NaN	NaN	NaN	NaN	NaN	NaN	NaN	NaN	NaN	NaN	NaN	NaN	NaN	NaN	NaN
AENRLTEMETL	P35579	P35579	MYH9	Myosin-9	11	1305.62	0.0011509	153.24	NaN	NaN	NaN	NaN	NaN	NaN	23.9533	23.2852	23.9111	24.0334	24.2543	23.7924	NaN	NaN	NaN	NaN	NaN	NaN	NaN	NaN	NaN	NaN	NaN	NaN	NaN	NaN	NaN	NaN	NaN	NaN	NaN	NaN	NaN	NaN	NaN	NaN	NaN	NaN	NaN	NaN
AEPAPVQSL	Q5VSG8	Q5VSG8	MANEAL	Glycoprotein endo-alpha-1,2-mannosidase-like protein	9	910.476	0.013725	122.19	NaN	NaN	NaN	NaN	NaN	NaN	22.6927	23.0197	23.8306	22.9828	23.1762	24.1029	NaN	NaN	NaN	NaN	NaN	NaN	NaN	NaN	NaN	NaN	NaN	NaN	NaN	NaN	NaN	NaN	NaN	NaN	NaN	NaN	NaN	NaN	NaN	NaN	NaN	NaN	NaN	NaN
AEPAVQRTLLEK	P14209	P14209	CD99	CD99 antigen	12	1353.76	0.045376	83.137	NaN	NaN	NaN	NaN	NaN	NaN	NaN	NaN	NaN	NaN	NaN	NaN	NaN	NaN	NaN	NaN	NaN	NaN	NaN	NaN	NaN	NaN	NaN	NaN	NaN	NaN	NaN	NaN	23.5645	23.1039	NaN	21.7478	NaN	NaN	22.8769	22.7062	22.1174	22.1968	22.6422	22.1626
AEPDIIEQL	Q8IXQ5	Q8IXQ5	KLHL7	Kelch-like protein 7	9	1026.52	0.0055393	178.87	NaN	NaN	NaN	NaN	NaN	NaN	24.5787	24.2654	24.6747	25.5455	NaN	NaN	NaN	NaN	NaN	NaN	NaN	NaN	NaN	NaN	NaN	NaN	NaN	NaN	NaN	NaN	NaN	NaN	NaN	NaN	NaN	NaN	NaN	NaN	NaN	NaN	NaN	NaN	NaN	NaN
AEPILPYAL	Q8N1S5	Q8N1S5	SLC39A11	Zinc transporter ZIP11	9	985.548	0.018108	114.19	NaN	NaN	NaN	NaN	NaN	NaN	23.3099	23.8319	22.9281	NaN	NaN	NaN	NaN	NaN	NaN	NaN	NaN	NaN	NaN	NaN	NaN	NaN	NaN	NaN	NaN	NaN	NaN	NaN	NaN	NaN	NaN	NaN	NaN	NaN	NaN	NaN	NaN	NaN	NaN	NaN
AEQAHLWAEL	P53675;Q00610	Q00610	CLTCL1;CLTC	Clathrin heavy chain 2;Clathrin heavy chain 1	10	1166.57	0.015477	124.74	NaN	NaN	NaN	NaN	NaN	NaN	NaN	21.7301	22.5472	22.4353	NaN	NaN	NaN	NaN	NaN	NaN	NaN	NaN	NaN	NaN	NaN	NaN	NaN	NaN	NaN	NaN	NaN	NaN	NaN	NaN	NaN	NaN	NaN	NaN	NaN	NaN	NaN	NaN	NaN	NaN
AEQAKVVL	Q99622	Q99622	C12orf57	Protein C10	8	856.502	0.019954	139.68	NaN	NaN	NaN	NaN	NaN	NaN	NaN	NaN	NaN	NaN	23.45	25.0917	NaN	NaN	NaN	NaN	NaN	NaN	NaN	NaN	NaN	NaN	NaN	NaN	NaN	NaN	NaN	NaN	NaN	NaN	NaN	NaN	NaN	NaN	NaN	NaN	NaN	NaN	NaN	NaN
AEQASILSL	Q12905	Q12905	ILF2	Interleukin enhancer-binding factor 2	9	930.502	0.015312	119.29	NaN	NaN	NaN	NaN	NaN	NaN	NaN	NaN	25.2513	25.9195	NaN	NaN	NaN	NaN	NaN	NaN	NaN	NaN	NaN	NaN	NaN	NaN	NaN	NaN	NaN	NaN	NaN	NaN	NaN	NaN	NaN	NaN	NaN	NaN	NaN	NaN	NaN	NaN	NaN	NaN
AEQDLIREL	Q9BXC9	Q9BXC9	BBS2	Bardet-Biedl syndrome 2 protein	9	1085.57	0.0061617	155.84	NaN	NaN	NaN	NaN	NaN	NaN	27.7098	27.8168	NaN	28.1194	28.5684	28.2707	26.9221	26.9401	26.7024	26.577	NaN	NaN	NaN	NaN	NaN	NaN	NaN	NaN	NaN	NaN	NaN	NaN	NaN	NaN	NaN	NaN	NaN	NaN	NaN	NaN	NaN	NaN	NaN	NaN
AEQEIARLVL	O43889	O43889	CREB3	Cyclic AMP-responsive element-binding protein 3;Processed cyclic AMP-responsive element-binding protein 3	10	1140.65	0.013582	128.36	NaN	NaN	NaN	NaN	NaN	NaN	22.9534	22.4117	23.2206	23.1879	23.0329	22.8205	NaN	NaN	NaN	NaN	NaN	NaN	NaN	NaN	NaN	NaN	NaN	NaN	NaN	NaN	NaN	NaN	NaN	NaN	NaN	NaN	NaN	NaN	NaN	NaN	NaN	NaN	NaN	NaN
AEQELPAVL	Q6ZUT3	Q6ZUT3	FRMD7	FERM domain-containing protein 7	9	968.518	0.024618	106.36	NaN	NaN	NaN	NaN	NaN	NaN	22.2641	22.0933	22.4534	23.0137	NaN	NaN	NaN	NaN	NaN	NaN	NaN	NaN	NaN	NaN	NaN	NaN	NaN	NaN	NaN	NaN	NaN	NaN	NaN	NaN	NaN	NaN	NaN	NaN	NaN	NaN	NaN	NaN	NaN	NaN
AEQESARQL	Q15149	Q15149	PLEC	Plectin	9	1030.5	0.0092794	136.16	NaN	NaN	NaN	NaN	NaN	NaN	27.1837	27.3453	27.2846	27.378	27.1537	27.1193	NaN	NaN	NaN	NaN	NaN	NaN	NaN	NaN	NaN	NaN	NaN	NaN	NaN	NaN	NaN	NaN	NaN	NaN	NaN	NaN	NaN	NaN	NaN	NaN	NaN	NaN	NaN	NaN
AEQFPRQVL	Q96K17	Q96K17	BTF3L4	Transcription factor BTF3 homolog 4	9	1086.58	0.0093929	135.83	NaN	NaN	NaN	NaN	NaN	NaN	26.6589	26.5731	26.8942	26.7619	26.6672	26.9699	NaN	NaN	NaN	NaN	NaN	NaN	NaN	NaN	NaN	NaN	NaN	NaN	NaN	NaN	NaN	NaN	NaN	NaN	NaN	NaN	NaN	NaN	NaN	NaN	NaN	NaN	NaN	NaN
AEQKLQQTL	Q13136	Q13136	PPFIA1	Liprin-alpha-1	9	1057.58	0.0075065	141.23	NaN	NaN	NaN	NaN	NaN	NaN	25.2727	25.403	25.5055	25.6423	25.5111	25.6382	NaN	NaN	NaN	NaN	NaN	NaN	NaN	NaN	NaN	NaN	NaN	NaN	NaN	NaN	NaN	NaN	NaN	NaN	NaN	NaN	NaN	NaN	NaN	NaN	NaN	NaN	NaN	NaN
AEQKVEYTL	Q04637	Q04637	EIF4G1	Eukaryotic translation initiation factor 4 gamma 1	9	1079.55	0.0059503	150.24	NaN	NaN	NaN	NaN	NaN	NaN	28.8148	28.5846	28.552	28.5144	28.2497	28.813	27.6041	27.1462	27.2064	27.115	NaN	NaN	NaN	NaN	NaN	NaN	NaN	NaN	NaN	NaN	NaN	NaN	NaN	NaN	NaN	NaN	NaN	NaN	NaN	NaN	NaN	NaN	NaN	NaN
AEQLPVAQI	Q92643	Q92643	PIGK	GPI-anchor transamidase	9	967.534	0.01391	121.85	NaN	NaN	NaN	NaN	NaN	NaN	26.5849	26.4034	26.8173	26.7821	27.2287	26.9383	NaN	NaN	NaN	NaN	NaN	NaN	NaN	NaN	NaN	NaN	NaN	NaN	NaN	NaN	NaN	NaN	NaN	NaN	NaN	NaN	NaN	NaN	NaN	NaN	NaN	NaN	NaN	NaN
AEQMPQHTL	Q3L8U1	Q3L8U1	CHD9	Chromodomain-helicase-DNA-binding protein 9	9	1053.49	0.017937	114.5	NaN	NaN	NaN	NaN	NaN	NaN	28.0436	28.4709	28.0579	NaN	NaN	NaN	NaN	NaN	NaN	NaN	NaN	NaN	NaN	NaN	NaN	NaN	NaN	NaN	NaN	NaN	NaN	NaN	NaN	NaN	NaN	NaN	NaN	NaN	NaN	NaN	NaN	NaN	NaN	NaN
AEQPKQNDL	Q8NI77	Q8NI77	KIF18A	Kinesin-like protein KIF18A	9	1041.51	0.011522	128	NaN	NaN	NaN	NaN	NaN	NaN	24.0456	24.4432	24.6585	24.1841	24.3307	24.4737	NaN	NaN	NaN	NaN	NaN	NaN	NaN	NaN	NaN	NaN	NaN	NaN	NaN	NaN	NaN	NaN	NaN	NaN	NaN	NaN	NaN	NaN	NaN	NaN	NaN	NaN	NaN	NaN
AEQPTPQAL	Q8WWM7	Q8WWM7	ATXN2L	Ataxin-2-like protein	9	953.482	0.014998	119.86	NaN	NaN	NaN	NaN	NaN	NaN	25.1378	24.402	24.7129	24.7026	NaN	NaN	NaN	NaN	NaN	NaN	NaN	NaN	NaN	NaN	NaN	NaN	NaN	NaN	NaN	NaN	NaN	NaN	NaN	NaN	NaN	NaN	NaN	NaN	NaN	NaN	NaN	NaN	NaN	NaN
AEQQAALLL	Q96BN2	Q96BN2	TADA1	Transcriptional adapter 1	9	955.534	0.0081879	139.28	NaN	NaN	NaN	NaN	NaN	NaN	23.2327	23.1868	23.691	24.0394	25.7054	25.6989	22.9416	22.8551	22.6105	22.659	NaN	NaN	NaN	NaN	NaN	NaN	NaN	NaN	NaN	NaN	NaN	NaN	NaN	NaN	NaN	NaN	NaN	NaN	NaN	NaN	NaN	NaN	NaN	NaN
AEQQVPLVL	Q15904	Q15904	ATP6AP1	V-type proton ATPase subunit S1	9	995.565	0.019979	111.82	NaN	NaN	NaN	NaN	NaN	NaN	24.8303	24.8854	25.6567	25.3606	NaN	NaN	NaN	NaN	NaN	NaN	NaN	NaN	NaN	NaN	NaN	NaN	NaN	NaN	NaN	NaN	NaN	NaN	NaN	NaN	NaN	NaN	NaN	NaN	NaN	NaN	NaN	NaN	NaN	NaN
AERDVYTGDAL	P20618	P20618	PSMB1	Proteasome subunit beta type-1	11	1208.57	0.022029	98.249	NaN	NaN	NaN	NaN	NaN	NaN	NaN	NaN	NaN	NaN	NaN	NaN	26.0197	26.1166	25.5137	25.3041	NaN	NaN	NaN	NaN	NaN	NaN	NaN	NaN	NaN	NaN	NaN	NaN	NaN	NaN	NaN	NaN	NaN	NaN	NaN	NaN	NaN	NaN	NaN	NaN
AERGLGDVDQL	P06858	P06858	LPL	Lipoprotein lipase	11	1171.58	0.014586	110.47	NaN	NaN	NaN	NaN	NaN	NaN	NaN	NaN	NaN	NaN	24.8126	24.7576	NaN	NaN	NaN	NaN	NaN	NaN	NaN	NaN	NaN	NaN	NaN	NaN	NaN	NaN	NaN	NaN	NaN	NaN	NaN	NaN	NaN	NaN	NaN	NaN	NaN	NaN	NaN	NaN
AERLPLTPVSL	Q99650	Q99650	OSMR	Oncostatin-M-specific receptor subunit beta	11	1194.7	0.0035908	136.63	NaN	NaN	NaN	NaN	NaN	NaN	22.5557	22.6961	22.6168	23.0342	22.8533	22.9161	NaN	NaN	NaN	NaN	NaN	NaN	NaN	NaN	NaN	NaN	NaN	NaN	NaN	NaN	NaN	NaN	NaN	NaN	NaN	NaN	NaN	NaN	NaN	NaN	NaN	NaN	NaN	NaN
AERPGEAAV	P29966	P29966	MARCKS	Myristoylated alanine-rich C-kinase substrate	9	898.451	0.025654	105.14	NaN	NaN	NaN	NaN	NaN	NaN	26.2895	26.2614	26.12	26.3818	NaN	NaN	NaN	NaN	NaN	NaN	NaN	NaN	NaN	NaN	NaN	NaN	NaN	NaN	NaN	NaN	NaN	NaN	NaN	NaN	NaN	NaN	NaN	NaN	NaN	NaN	NaN	NaN	NaN	NaN
AERPGEEGA	Q9H4H8	Q9H4H8	FAM83D	Protein FAM83D	9	914.409	0.014325	121.09	NaN	NaN	NaN	NaN	NaN	NaN	NaN	NaN	NaN	NaN	22.6244	23.1241	22.7839	23.2708	23.0715	22.7531	NaN	NaN	NaN	NaN	NaN	NaN	NaN	NaN	NaN	NaN	NaN	NaN	NaN	NaN	NaN	NaN	NaN	NaN	NaN	NaN	NaN	NaN	NaN	NaN
AERPGTNST	Q13263	Q13263	TRIM28	Transcription intermediary factor 1-beta	9	931.436	0.0058389	147.29	NaN	NaN	NaN	NaN	NaN	NaN	25.5006	25.8379	25.9349	26.336	25.7216	25.887	NaN	NaN	NaN	NaN	NaN	NaN	NaN	NaN	NaN	NaN	NaN	NaN	NaN	NaN	NaN	NaN	NaN	NaN	NaN	NaN	NaN	NaN	NaN	NaN	NaN	NaN	NaN	NaN
AERPQEWAM	P25963	P25963	NFKBIA	NF-kappa-B inhibitor alpha	9	1116.5	0.011914	126.52	NaN	NaN	NaN	NaN	NaN	NaN	24.791	24.9761	25.2044	25.3694	NaN	NaN	NaN	NaN	NaN	NaN	NaN	NaN	NaN	NaN	NaN	NaN	NaN	NaN	NaN	NaN	NaN	NaN	NaN	NaN	NaN	NaN	NaN	NaN	NaN	NaN	NaN	NaN	NaN	NaN
AERYGINTT	P37802	P37802	TAGLN2	Transgelin-2	9	1023.5	0.022278	109.11	NaN	NaN	NaN	NaN	NaN	NaN	25.3004	25.4123	25.71	25.5796	NaN	NaN	NaN	NaN	NaN	NaN	NaN	NaN	NaN	NaN	NaN	NaN	NaN	NaN	NaN	NaN	NaN	NaN	NaN	NaN	NaN	NaN	NaN	NaN	NaN	NaN	NaN	NaN	NaN	NaN
AERYKLERL	O75955	O75955	FLOT1	Flotillin-1	9	1176.66	0.012846	123.79	NaN	NaN	NaN	NaN	NaN	NaN	26.4254	26.505	26.2998	26.6381	26.521	26.8985	NaN	NaN	NaN	NaN	NaN	NaN	NaN	NaN	NaN	NaN	NaN	NaN	NaN	NaN	NaN	NaN	NaN	NaN	NaN	NaN	NaN	NaN	NaN	NaN	NaN	NaN	NaN	NaN
AESAPAWRL	Q16342	Q16342	PDCD2	Programmed cell death protein 2	9	999.514	0.020666	111.01	NaN	NaN	NaN	NaN	NaN	NaN	27.3229	27.3112	26.8574	27.1283	NaN	NaN	25.5223	25.8269	24.9008	25.1437	NaN	NaN	NaN	NaN	NaN	NaN	NaN	NaN	NaN	NaN	NaN	NaN	NaN	NaN	NaN	NaN	NaN	NaN	NaN	NaN	NaN	NaN	NaN	NaN
AESAQSNRL	Q9BQ67	Q9BQ67	GRWD1	Glutamate-rich WD repeat-containing protein 1	9	974.478	0.0063175	157.86	NaN	NaN	NaN	NaN	NaN	NaN	26.1411	26.1751	26.2773	26.2489	26.3323	26.6421	24.7173	24.4363	24.7073	24.8834	NaN	NaN	NaN	NaN	NaN	NaN	NaN	NaN	NaN	NaN	NaN	NaN	NaN	NaN	NaN	NaN	NaN	NaN	NaN	NaN	NaN	NaN	NaN	NaN
AESDFASTF	Q9UBW8	Q9UBW8	COPS7A	COP9 signalosome complex subunit 7a	9	973.403	0.018108	114.19	NaN	NaN	NaN	NaN	NaN	NaN	24.1984	23.9541	24.5949	24.0689	NaN	NaN	NaN	NaN	NaN	NaN	NaN	NaN	NaN	NaN	NaN	NaN	NaN	NaN	NaN	NaN	NaN	NaN	NaN	NaN	NaN	NaN	NaN	NaN	NaN	NaN	NaN	NaN	NaN	NaN
AESDVSTAI	Q15582	Q15582	TGFBI	Transforming growth factor-beta-induced protein ig-h3	9	891.419	0.018108	114.19	NaN	NaN	NaN	NaN	NaN	NaN	23.0921	23.1354	22.8245	22.9479	NaN	NaN	NaN	NaN	NaN	NaN	NaN	NaN	NaN	NaN	NaN	NaN	NaN	NaN	NaN	NaN	NaN	NaN	NaN	NaN	NaN	NaN	NaN	NaN	NaN	NaN	NaN	NaN	NaN	NaN
AESEKSQKL	Q14980	Q14980	NUMA1	Nuclear mitotic apparatus protein 1	9	1018.53	0.018414	113.66	NaN	NaN	NaN	NaN	NaN	NaN	NaN	NaN	NaN	NaN	NaN	NaN	NaN	NaN	23.5961	23.6065	NaN	NaN	NaN	NaN	NaN	NaN	NaN	NaN	NaN	NaN	NaN	NaN	NaN	NaN	NaN	NaN	NaN	NaN	NaN	NaN	NaN	NaN	NaN	NaN
AESEKWQQAL	O00232	O00232	PSMD12	26S proteasome non-ATPase regulatory subunit 12	10	1188.58	0.0066589	149.82	NaN	NaN	NaN	NaN	NaN	NaN	26.2568	26.0756	26.2279	25.9133	25.6773	26.0648	24.149	24.1484	24.0296	23.5213	NaN	NaN	NaN	NaN	NaN	NaN	NaN	NaN	NaN	NaN	NaN	NaN	NaN	NaN	NaN	NaN	NaN	NaN	NaN	NaN	NaN	NaN	NaN	NaN
AESFMHVQL	Q8NBJ5	Q8NBJ5	COLGALT1	Procollagen galactosyltransferase 1	9	1060.5	0.014583	120.62	NaN	NaN	NaN	NaN	NaN	NaN	24.55	24.3247	24.5465	24.6072	NaN	NaN	NaN	NaN	NaN	NaN	NaN	NaN	NaN	NaN	NaN	NaN	NaN	NaN	NaN	NaN	NaN	NaN	NaN	NaN	NaN	NaN	NaN	NaN	NaN	NaN	NaN	NaN	NaN	NaN
AESGVERQVL	P28072	P28072	PSMB6	Proteasome subunit beta type-6	10	1086.57	0.0067209	146.27	NaN	NaN	NaN	NaN	NaN	NaN	27.8656	27.6853	27.7165	27.9601	28.1102	28.1502	25.9619	26.0081	25.6361	25.4799	NaN	NaN	NaN	NaN	NaN	NaN	NaN	NaN	NaN	NaN	NaN	NaN	NaN	NaN	NaN	NaN	NaN	NaN	NaN	NaN	NaN	NaN	NaN	NaN
AESISLLEL	O60216	O60216	RAD21	Double-strand-break repair protein rad21 homolog	9	973.533	0.01115	129.39	NaN	NaN	NaN	NaN	NaN	NaN	23.8654	23.5438	22.5496	22.7446	NaN	NaN	NaN	NaN	NaN	NaN	NaN	NaN	NaN	NaN	NaN	NaN	NaN	NaN	NaN	NaN	NaN	NaN	NaN	NaN	NaN	NaN	NaN	NaN	NaN	NaN	NaN	NaN	NaN	NaN
AESKSPEM	O60502	O60502	MGEA5	Protein O-GlcNAcase	8	877.385	0.020317	138.26	NaN	NaN	NaN	NaN	NaN	NaN	23.889	24.0393	23.6691	23.9955	NaN	NaN	NaN	NaN	NaN	NaN	NaN	NaN	NaN	NaN	NaN	NaN	NaN	NaN	NaN	NaN	NaN	NaN	NaN	NaN	NaN	NaN	NaN	NaN	NaN	NaN	NaN	NaN	NaN	NaN
AESLGGFESL	P32929	P32929	CTH	Cystathionine gamma-lyase	10	1008.48	0.0047599	166.68	NaN	NaN	NaN	NaN	NaN	NaN	21.8521	22.4825	22.2359	22.1523	22.626	22.1728	NaN	NaN	NaN	NaN	NaN	NaN	NaN	NaN	NaN	NaN	NaN	NaN	NaN	NaN	NaN	NaN	NaN	NaN	NaN	NaN	NaN	NaN	NaN	NaN	NaN	NaN	NaN	NaN
AESLPPPTL	Q5I0X4	Q5I0X4	C6orf226	Uncharacterized protein C6orf226	9	923.496	0.0059185	164.89	NaN	NaN	NaN	NaN	NaN	NaN	26.3346	26.4627	26.8344	26.9525	25.9681	25.9407	24.8617	24.8804	24.6435	24.5657	NaN	NaN	NaN	NaN	NaN	NaN	NaN	NaN	NaN	NaN	NaN	NaN	NaN	NaN	NaN	NaN	NaN	NaN	NaN	NaN	NaN	NaN	NaN	NaN
AESLQPVAA	Q8NFC6	Q8NFC6	BOD1L1	Biorientation of chromosomes in cell division protein 1-like 1	9	884.46	0.010433	132.08	NaN	NaN	NaN	NaN	NaN	NaN	23.4701	23.1607	23.438	23.3742	23.5449	23.8854	NaN	NaN	NaN	NaN	NaN	NaN	NaN	NaN	NaN	NaN	NaN	NaN	NaN	NaN	NaN	NaN	NaN	NaN	NaN	NaN	NaN	NaN	NaN	NaN	NaN	NaN	NaN	NaN
AESLSVLSV	P78559	P78559	MAP1A	Microtubule-associated protein 1A;MAP1A heavy chain;MAP1 light chain LC2	9	903.491	0.0085067	138.37	NaN	NaN	NaN	NaN	NaN	NaN	22.2527	21.2526	22.0904	22.637	21.579	22.0761	NaN	NaN	NaN	NaN	NaN	NaN	NaN	NaN	NaN	NaN	NaN	NaN	NaN	NaN	NaN	NaN	NaN	NaN	NaN	NaN	NaN	NaN	NaN	NaN	NaN	NaN	NaN	NaN
AESLVAEGL	Q7KZF4	Q7KZF4	SND1	Staphylococcal nuclease domain-containing protein 1	9	887.46	0.0079654	139.92	NaN	NaN	NaN	NaN	NaN	NaN	25.705	25.3169	26.0109	26.1418	26.0986	26.1237	24.7746	24.8542	24.5213	24.4591	NaN	NaN	NaN	NaN	NaN	NaN	NaN	NaN	NaN	NaN	NaN	NaN	NaN	NaN	NaN	NaN	NaN	NaN	NaN	NaN	NaN	NaN	NaN	NaN
AESPEGASL	P35716	P35716	SOX11	Transcription factor SOX-11	9	859.392	0.011423	128.37	NaN	NaN	NaN	NaN	NaN	NaN	25.933	25.6068	26.1036	26.1374	NaN	NaN	NaN	NaN	NaN	NaN	NaN	NaN	NaN	NaN	NaN	NaN	NaN	NaN	NaN	NaN	NaN	NaN	NaN	NaN	NaN	NaN	NaN	NaN	NaN	NaN	NaN	NaN	NaN	NaN
AESPGAESL	Q9BSE2	Q9BSE2	TMEM79	Transmembrane protein 79	9	859.392	0.016817	116.54	NaN	NaN	NaN	NaN	NaN	NaN	NaN	NaN	NaN	NaN	NaN	NaN	24.9358	24.7927	24.5763	24.4165	NaN	NaN	NaN	NaN	NaN	NaN	NaN	NaN	NaN	NaN	NaN	NaN	NaN	NaN	NaN	NaN	NaN	NaN	NaN	NaN	NaN	NaN	NaN	NaN
AESPTPQAL	P10746	P10746	UROS	Uroporphyrinogen-III synthase	9	912.455	0.0058389	151.5	NaN	NaN	NaN	NaN	NaN	NaN	24.0967	23.783	24.527	24.4262	24.7066	24.9624	24.461	24.8615	24.0447	23.6023	NaN	NaN	NaN	NaN	NaN	NaN	NaN	NaN	NaN	NaN	NaN	NaN	NaN	NaN	NaN	NaN	NaN	NaN	NaN	NaN	NaN	NaN	NaN	NaN
AESQILKHLL	P40261	P40261	NNMT	Nicotinamide N-methyltransferase	10	1150.67	0.02378	112.84	NaN	NaN	NaN	NaN	NaN	NaN	22.6439	21.5481	22.0462	22.2338	NaN	NaN	NaN	NaN	NaN	NaN	NaN	NaN	NaN	NaN	NaN	NaN	NaN	NaN	NaN	NaN	NaN	NaN	NaN	NaN	NaN	NaN	NaN	NaN	NaN	NaN	NaN	NaN	NaN	NaN
AESSAIQSI	Q03112	Q03112	MECOM	MDS1 and EVI1 complex locus protein EVI1	9	904.45	0.013834	121.99	NaN	NaN	NaN	NaN	NaN	NaN	23.4685	24.0209	24.0304	23.3817	23.4366	23.763	NaN	NaN	NaN	NaN	NaN	NaN	NaN	NaN	NaN	NaN	NaN	NaN	NaN	NaN	NaN	NaN	NaN	NaN	NaN	NaN	NaN	NaN	NaN	NaN	NaN	NaN	NaN	NaN
AESSPFVERL	P14625	P14625	HSP90B1	Endoplasmin	10	1133.57	0.010853	133.57	NaN	NaN	NaN	NaN	NaN	NaN	25.3956	25.1577	25.6663	25.6891	25.391	25.6279	NaN	NaN	NaN	NaN	NaN	NaN	NaN	NaN	NaN	NaN	NaN	NaN	NaN	NaN	NaN	NaN	NaN	NaN	NaN	NaN	NaN	NaN	NaN	NaN	NaN	NaN	NaN	NaN
AESTEISEL	O95881	O95881	TXNDC12	Thioredoxin domain-containing protein 12	9	977.455	0.011705	127.31	NaN	NaN	NaN	NaN	NaN	NaN	23.3384	23.5255	23.3437	23.7511	NaN	NaN	NaN	NaN	NaN	NaN	NaN	NaN	NaN	NaN	NaN	NaN	NaN	NaN	NaN	NaN	NaN	NaN	NaN	NaN	NaN	NaN	NaN	NaN	NaN	NaN	NaN	NaN	NaN	NaN
AESTNFATL	O94953	O94953	KDM4B	Lysine-specific demethylase 4B	9	952.45	0.014583	120.62	NaN	NaN	NaN	NaN	NaN	NaN	25.9857	25.0916	25.4507	25.9117	NaN	NaN	NaN	NaN	NaN	NaN	NaN	NaN	NaN	NaN	NaN	NaN	NaN	NaN	NaN	NaN	NaN	NaN	NaN	NaN	NaN	NaN	NaN	NaN	NaN	NaN	NaN	NaN	NaN	NaN
AESVSQQIL	Q86WX3	Q86WX3	RPS19BP1	Active regulator of SIRT1	9	973.508	0.005989	154.35	NaN	NaN	NaN	NaN	NaN	NaN	25.9747	25.2665	26.0166	25.9492	25.7505	26.2224	24.1945	24.695	24.2356	NaN	NaN	NaN	NaN	NaN	NaN	NaN	NaN	NaN	NaN	NaN	NaN	NaN	NaN	NaN	NaN	NaN	NaN	NaN	NaN	NaN	NaN	NaN	NaN	NaN
AETAEAVEL	Q86Y56	Q86Y56	DNAAF5	Dynein assembly factor 5, axonemal	9	931.45	0.005798	146.21	NaN	NaN	NaN	NaN	NaN	NaN	NaN	NaN	22.1977	22.2165	22.4534	22.3834	NaN	NaN	NaN	NaN	NaN	NaN	NaN	NaN	NaN	NaN	NaN	NaN	NaN	NaN	NaN	NaN	NaN	NaN	NaN	NaN	NaN	NaN	NaN	NaN	NaN	NaN	NaN	NaN
AETALPLTM	Q8WXE9	Q8WXE9	STON2	Stonin-2	9	945.484	0.026239	104.45	NaN	NaN	NaN	NaN	NaN	NaN	NaN	NaN	21.184	21.069	NaN	NaN	NaN	NaN	NaN	NaN	NaN	NaN	NaN	NaN	NaN	NaN	NaN	NaN	NaN	NaN	NaN	NaN	NaN	NaN	NaN	NaN	NaN	NaN	NaN	NaN	NaN	NaN	NaN	NaN
AETAVQLFI	P62495	P62495	ETF1	Eukaryotic peptide chain release factor subunit 1	9	990.539	0.0059982	151.51	23.9452	24.6011	23.9107	22.9144	NaN	NaN	NaN	NaN	NaN	NaN	NaN	NaN	NaN	NaN	NaN	NaN	NaN	NaN	NaN	NaN	NaN	NaN	NaN	NaN	NaN	NaN	NaN	NaN	NaN	NaN	NaN	NaN	NaN	NaN	NaN	NaN	NaN	NaN	NaN	NaN
AETDGEFSL	O60306	O60306	AQR	Intron-binding protein aquarius	9	967.413	0.014638	120.52	NaN	NaN	NaN	NaN	NaN	NaN	NaN	NaN	NaN	NaN	22.3624	22.9434	NaN	NaN	NaN	NaN	NaN	NaN	NaN	NaN	NaN	NaN	NaN	NaN	NaN	NaN	NaN	NaN	NaN	NaN	NaN	NaN	NaN	NaN	NaN	NaN	NaN	NaN	NaN	NaN
AETDHLFDL	Q9NPF5	Q9NPF5	DMAP1	DNA methyltransferase 1-associated protein 1	9	1059.49	0.0085067	138.37	NaN	NaN	NaN	NaN	NaN	NaN	24.1217	23.1017	24.129	24.2909	24.1398	23.9286	NaN	NaN	NaN	NaN	NaN	NaN	NaN	NaN	NaN	NaN	NaN	NaN	NaN	NaN	NaN	NaN	NaN	NaN	NaN	NaN	NaN	NaN	NaN	NaN	NaN	NaN	NaN	NaN
AETDLSQGV	Q9BSJ8	Q9BSJ8	ESYT1	Extended synaptotagmin-1	9	918.429	0.0090707	136.75	NaN	NaN	NaN	NaN	NaN	NaN	22.7	22.4002	22.601	22.6553	22.51	23.303	NaN	NaN	NaN	NaN	NaN	NaN	NaN	NaN	NaN	NaN	NaN	NaN	NaN	NaN	NaN	NaN	NaN	NaN	NaN	NaN	NaN	NaN	NaN	NaN	NaN	NaN	NaN	NaN
AETDVLFNKV	P54277	P54277	PMS1	PMS1 protein homolog 1	10	1134.59	0.0046172	186.13	NaN	NaN	NaN	NaN	NaN	NaN	24.3863	24.6461	24.7844	24.9477	25.0658	25.3769	23.4289	23.2828	23.0395	23.084	NaN	NaN	NaN	NaN	NaN	NaN	NaN	NaN	NaN	NaN	NaN	NaN	NaN	NaN	NaN	NaN	NaN	NaN	NaN	NaN	NaN	NaN	NaN	NaN
AETEKQVAL	Q9Y613	Q9Y613	FHOD1	FH1/FH2 domain-containing protein 1	9	987.524	0.010929	130.22	NaN	NaN	NaN	NaN	NaN	NaN	28.3049	28.4545	28.2893	28.4438	NaN	NaN	NaN	NaN	NaN	NaN	NaN	NaN	NaN	NaN	NaN	NaN	NaN	NaN	NaN	NaN	NaN	NaN	NaN	NaN	NaN	NaN	NaN	NaN	NaN	NaN	NaN	NaN	NaN	NaN
AETEPIVKM	P60228	P60228	EIF3E	Eukaryotic translation initiation factor 3 subunit E	9	1016.52	0.0060837	153.78	NaN	NaN	NaN	NaN	NaN	NaN	22.956	22.7846	27.9239	28.1025	NaN	NaN	NaN	NaN	NaN	NaN	NaN	NaN	NaN	NaN	NaN	NaN	NaN	NaN	NaN	NaN	NaN	NaN	NaN	NaN	NaN	NaN	NaN	NaN	NaN	NaN	NaN	NaN	NaN	NaN
AETGPPQVL	Q7Z6L0	Q7Z6L0	PRRT2	Proline-rich transmembrane protein 2	9	910.476	0.012545	124.34	NaN	NaN	NaN	NaN	NaN	NaN	NaN	NaN	NaN	NaN	NaN	NaN	22.8174	22.7318	22.6542	22.5766	NaN	NaN	NaN	NaN	NaN	NaN	NaN	NaN	NaN	NaN	NaN	NaN	NaN	NaN	NaN	NaN	NaN	NaN	NaN	NaN	NaN	NaN	NaN	NaN
AETGQVQKI	Q00610	Q00610	CLTC	Clathrin heavy chain 1	9	972.524	0.0058294	158.56	NaN	NaN	NaN	NaN	NaN	NaN	30.2466	30.1765	30.4124	30.3052	30.4646	30.5972	29.4961	29.5257	29.2121	28.8711	NaN	NaN	NaN	NaN	NaN	NaN	NaN	NaN	NaN	NaN	NaN	NaN	NaN	NaN	NaN	NaN	NaN	NaN	NaN	NaN	NaN	NaN	NaN	NaN
AETGQVQKIVLY	Q00610	Q00610	CLTC	Clathrin heavy chain 1	12	1347.74	0.0042465	129.38	NaN	NaN	NaN	NaN	NaN	NaN	22.6406	22.0341	23.0898	23.0113	23.0935	23.1489	NaN	NaN	NaN	NaN	NaN	NaN	NaN	NaN	NaN	NaN	NaN	NaN	NaN	NaN	NaN	NaN	NaN	NaN	NaN	NaN	NaN	NaN	NaN	NaN	NaN	NaN	NaN	NaN
AETGSGKTL	Q9GZR7;Q9NUL7	Q9GZR7	DDX24;DDX28	ATP-dependent RNA helicase DDX24;Probable ATP-dependent RNA helicase DDX28	9	862.44	0.0058006	151.48	NaN	NaN	NaN	NaN	NaN	NaN	23.1016	29.3622	29.6499	29.4847	29.4029	29.7295	NaN	NaN	NaN	NaN	NaN	NaN	NaN	NaN	NaN	NaN	NaN	NaN	NaN	NaN	NaN	NaN	NaN	NaN	NaN	NaN	NaN	NaN	NaN	NaN	NaN	NaN	NaN	NaN
AETHYQLGL	P49321	P49321	NASP	Nuclear autoantigenic sperm protein	9	1030.51	0.020642	111.04	NaN	NaN	NaN	NaN	NaN	NaN	25.0746	25.1187	25.2945	24.9941	NaN	NaN	NaN	NaN	NaN	NaN	NaN	NaN	NaN	NaN	NaN	NaN	NaN	NaN	NaN	NaN	NaN	NaN	NaN	NaN	NaN	NaN	NaN	NaN	NaN	NaN	NaN	NaN	NaN	NaN
AETILKNNI	O95793	O95793	STAU1	Double-stranded RNA-binding protein Staufen homolog 1	9	1014.57	0.0067811	161.6	NaN	NaN	NaN	NaN	NaN	NaN	NaN	24.4356	24.7764	24.1081	23.9952	24.5437	NaN	NaN	NaN	NaN	NaN	NaN	NaN	NaN	NaN	NaN	NaN	NaN	NaN	NaN	NaN	NaN	NaN	NaN	NaN	NaN	NaN	NaN	NaN	NaN	NaN	NaN	NaN	NaN
AETITTHYL	O43731;P33947	P33947	KDELR3;KDELR2	ER lumen protein-retaining receptor 3;ER lumen protein-retaining receptor 2	9	1047.52	0.013403	122.78	NaN	NaN	NaN	NaN	NaN	NaN	26.2169	26.2145	26.5165	26.2846	26.4301	26.8055	NaN	NaN	NaN	NaN	NaN	NaN	NaN	NaN	NaN	NaN	NaN	NaN	NaN	NaN	NaN	NaN	NaN	NaN	NaN	NaN	NaN	NaN	NaN	NaN	NaN	NaN	NaN	NaN
AETIVNVL	Q9Y2E4	Q9Y2E4	DIP2C	Disco-interacting protein 2 homolog C	8	857.486	0.027206	126.24	NaN	NaN	NaN	NaN	NaN	NaN	22.3281	22.1603	22.4675	22.3567	27.6966	27.7242	NaN	NaN	NaN	NaN	NaN	NaN	NaN	NaN	NaN	NaN	NaN	NaN	NaN	NaN	NaN	NaN	NaN	NaN	NaN	NaN	NaN	NaN	NaN	NaN	NaN	NaN	NaN	NaN
AETKQLTEM	P20290	P20290	BTF3	Transcription factor BTF3	9	1049.51	0.0038183	189.82	NaN	NaN	NaN	NaN	NaN	NaN	NaN	22.9424	24.3213	24.2464	24.1123	23.5559	22.8686	NaN	NaN	NaN	NaN	NaN	NaN	NaN	NaN	NaN	NaN	NaN	NaN	NaN	NaN	NaN	NaN	NaN	NaN	NaN	NaN	NaN	NaN	NaN	NaN	NaN	NaN	NaN
AETPALEL	Q8WX92	Q8WX92	NELFB	Negative elongation factor B	8	842.439	0.020321	138.25	NaN	NaN	NaN	NaN	NaN	NaN	23.7582	23.5692	24.0736	24.0797	NaN	NaN	NaN	NaN	NaN	NaN	NaN	NaN	NaN	NaN	NaN	NaN	NaN	NaN	NaN	NaN	NaN	NaN	NaN	NaN	NaN	NaN	NaN	NaN	NaN	NaN	NaN	NaN	NaN	NaN
AETPDIKLF	P46782	P46782	RPS5	40S ribosomal protein S5;40S ribosomal protein S5, N-terminally processed	9	1032.55	0.012689	124.08	NaN	NaN	NaN	NaN	NaN	NaN	28.0913	27.8641	28.628	29.2049	22.4437	22.6626	29.1493	29.0072	28.3824	28.4621	NaN	NaN	NaN	NaN	NaN	NaN	NaN	NaN	NaN	NaN	NaN	NaN	NaN	NaN	NaN	NaN	NaN	NaN	NaN	NaN	NaN	NaN	NaN	NaN
AETPEGHAV	P30876	P30876	POLR2B	DNA-directed RNA polymerase II subunit RPB2	9	909.419	0.016184	117.7	NaN	NaN	NaN	NaN	NaN	NaN	27.4451	27.8173	27.5563	27.4953	NaN	NaN	26.1752	26.3102	NaN	25.9221	NaN	NaN	NaN	NaN	NaN	NaN	NaN	NaN	NaN	NaN	NaN	NaN	NaN	NaN	NaN	NaN	NaN	NaN	NaN	NaN	NaN	NaN	NaN	NaN
AETQATSAF	P06400	P06400	RB1	Retinoblastoma-associated protein	9	924.419	0.009294	136.11	NaN	NaN	NaN	NaN	NaN	NaN	22.461	22.7492	23.1555	22.8217	22.4576	23.2939	22.4123	22.4885	22.2546	22.3442	NaN	NaN	NaN	NaN	NaN	NaN	NaN	NaN	NaN	NaN	NaN	NaN	NaN	NaN	NaN	NaN	NaN	NaN	NaN	NaN	NaN	NaN	NaN	NaN
AETQQPPAA	P67809	P67809	YBX1	Nuclease-sensitive element-binding protein 1	9	911.435	0.0068771	138.37	NaN	NaN	NaN	NaN	NaN	NaN	26.3851	26.2393	26.5797	26.3469	22.8906	23.2636	NaN	NaN	NaN	NaN	NaN	NaN	NaN	NaN	NaN	NaN	NaN	NaN	NaN	NaN	NaN	NaN	NaN	NaN	NaN	NaN	NaN	NaN	NaN	NaN	NaN	NaN	NaN	NaN
AETRAGLTL	P69849;Q15155;Q5JPE7	P69849	NOMO3;NOMO1;NOMO2	Nodal modulator 3;Nodal modulator 1;Nodal modulator 2	9	930.513	0.012742	123.98	NaN	NaN	NaN	NaN	NaN	NaN	29.1401	29.178	29.1744	28.9685	28.7094	29.1407	NaN	NaN	NaN	NaN	NaN	NaN	NaN	NaN	NaN	NaN	NaN	NaN	NaN	NaN	NaN	NaN	NaN	NaN	NaN	NaN	NaN	NaN	NaN	NaN	NaN	NaN	NaN	NaN
AETVDPASL	Q16658	Q16658	FSCN1	Fascin	9	901.439	0.0060405	163.34	NaN	NaN	NaN	NaN	NaN	NaN	23.8541	23.6771	23.6944	23.5039	23.6646	NaN	NaN	NaN	NaN	NaN	NaN	NaN	NaN	NaN	NaN	NaN	NaN	NaN	NaN	NaN	NaN	NaN	NaN	NaN	NaN	NaN	NaN	NaN	NaN	NaN	NaN	NaN	NaN	NaN
AETVRPEEV	Q86UV5	Q86UV5	USP48	Ubiquitin carboxyl-terminal hydrolase 48	9	1028.51	0.0074052	141.52	NaN	NaN	NaN	NaN	NaN	NaN	24.4304	24.3431	24.529	24.5161	NaN	NaN	NaN	NaN	NaN	NaN	NaN	NaN	NaN	NaN	NaN	NaN	NaN	NaN	NaN	NaN	NaN	NaN	NaN	NaN	NaN	NaN	NaN	NaN	NaN	NaN	NaN	NaN	NaN	NaN
AEVAGQFVI	P02786	P02786	TFRC	Transferrin receptor protein 1;Transferrin receptor protein 1, serum form	9	932.497	0.023706	107.43	NaN	NaN	NaN	NaN	NaN	NaN	24.8256	24.382	24.4074	24.9992	NaN	NaN	NaN	NaN	NaN	NaN	NaN	NaN	NaN	NaN	NaN	NaN	NaN	NaN	NaN	NaN	NaN	NaN	NaN	NaN	NaN	NaN	NaN	NaN	NaN	NaN	NaN	NaN	NaN	NaN
AEVALATGQFL	Q14188	Q14188	TFDP2	Transcription factor Dp-2	11	1118.6	0.017945	105.1	NaN	NaN	NaN	NaN	NaN	NaN	21.3673	21.0634	20.3758	20.8397	NaN	NaN	NaN	NaN	NaN	NaN	NaN	NaN	NaN	NaN	NaN	NaN	NaN	NaN	NaN	NaN	NaN	NaN	NaN	NaN	NaN	NaN	NaN	NaN	NaN	NaN	NaN	NaN	NaN	NaN
AEVDAAMAA	P22626	P22626	HNRNPA2B1	Heterogeneous nuclear ribonucleoproteins A2/B1	9	847.375	0.0085067	138.37	NaN	NaN	NaN	NaN	NaN	NaN	NaN	NaN	NaN	NaN	23.7159	23.6561	NaN	NaN	NaN	NaN	NaN	NaN	NaN	NaN	NaN	NaN	NaN	NaN	NaN	NaN	NaN	NaN	NaN	NaN	NaN	NaN	NaN	NaN	NaN	NaN	NaN	NaN	NaN	NaN
AEVDKLELM	Q8WVK7	Q8WVK7	SKA2	Spindle and kinetochore-associated protein 2	9	1046.53	0.018373	113.71	NaN	NaN	NaN	NaN	NaN	NaN	25.7227	25.8028	26.2403	26.2373	21.5387	NaN	NaN	NaN	NaN	NaN	NaN	NaN	NaN	NaN	NaN	NaN	NaN	NaN	NaN	NaN	NaN	NaN	NaN	NaN	NaN	NaN	NaN	NaN	NaN	NaN	NaN	NaN	NaN	NaN
AEVDKVARL	Q9UNK9	Q9UNK9	ANGEL1	Protein angel homolog 1	9	999.571	0.017669	114.99	NaN	NaN	NaN	NaN	NaN	NaN	26.0216	25.7667	26.1019	26.261	25.9102	25.8119	NaN	NaN	NaN	NaN	NaN	NaN	NaN	NaN	NaN	NaN	NaN	NaN	NaN	NaN	NaN	NaN	NaN	NaN	NaN	NaN	NaN	NaN	NaN	NaN	NaN	NaN	NaN	NaN
AEVEAQKAQQL	Q9ULW0	Q9ULW0	TPX2	Targeting protein for Xklp2	11	1213.63	0.00036876	203.19	NaN	NaN	NaN	NaN	NaN	NaN	25.2583	25.2348	25.5726	25.8044	25.7781	25.6019	24.2843	24.3288	24.4846	23.852	NaN	NaN	NaN	NaN	NaN	NaN	NaN	NaN	NaN	NaN	NaN	NaN	NaN	NaN	NaN	NaN	NaN	NaN	NaN	NaN	NaN	NaN	NaN	NaN
AEVEKRLAV	P49703	P49703	ARL4D	ADP-ribosylation factor-like protein 4D	9	1013.59	0.01772	114.89	NaN	NaN	NaN	NaN	NaN	NaN	NaN	NaN	NaN	NaN	25.7881	25.6584	NaN	NaN	NaN	NaN	NaN	NaN	NaN	NaN	NaN	NaN	NaN	NaN	NaN	NaN	NaN	NaN	NaN	NaN	NaN	NaN	NaN	NaN	NaN	NaN	NaN	NaN	NaN	NaN
AEVELKKGATL	P14618	P14618	PKM	Pyruvate kinase PKM	11	1157.67	0.0011179	153.97	NaN	NaN	NaN	NaN	NaN	NaN	25.2883	24.4804	25.1375	24.8477	25.2476	25.3995	NaN	NaN	NaN	NaN	NaN	NaN	NaN	NaN	NaN	NaN	NaN	NaN	NaN	NaN	NaN	NaN	NaN	NaN	NaN	NaN	NaN	NaN	NaN	NaN	NaN	NaN	NaN	NaN
AEVEPGVHL	A2A3N6;Q99755	A2A3N6	PIPSL;PIP5K1A	Putative PIP5K1A and PSMD4-like protein;Phosphatidylinositol 4-phosphate 5-kinase type-1 alpha	9	949.487	0.012091	125.86	NaN	NaN	NaN	NaN	NaN	NaN	26.7305	26.7948	27.3452	22.2987	NaN	NaN	NaN	NaN	NaN	NaN	NaN	NaN	NaN	NaN	NaN	NaN	NaN	NaN	NaN	NaN	NaN	NaN	NaN	NaN	NaN	NaN	NaN	NaN	NaN	NaN	NaN	NaN	NaN	NaN
AEVEVSIPAKL	Q00341	Q00341	HDLBP	Vigilin	11	1154.65	0.017761	105.4	NaN	NaN	NaN	NaN	NaN	NaN	NaN	NaN	NaN	NaN	23.8028	23.852	NaN	NaN	NaN	NaN	NaN	NaN	NaN	NaN	NaN	NaN	NaN	NaN	NaN	NaN	NaN	NaN	NaN	NaN	NaN	NaN	NaN	NaN	NaN	NaN	NaN	NaN	NaN	NaN
AEVFNYREF	Q7L311	Q7L311	ARMCX2	Armadillo repeat-containing X-linked protein 2	9	1173.55	0.0084446	138.54	NaN	NaN	NaN	NaN	NaN	NaN	22.9061	22.9008	23.6544	23.7487	23.4192	23.4415	23.2757	23.4028	23.0768	23.1719	NaN	NaN	NaN	NaN	NaN	NaN	NaN	NaN	NaN	NaN	NaN	NaN	NaN	NaN	NaN	NaN	NaN	NaN	NaN	NaN	NaN	NaN	NaN	NaN
AEVGDGTTSV	Q99832	Q99832	CCT7	T-complex protein 1 subunit eta	10	934.424	0.0056697	161.68	NaN	NaN	NaN	NaN	NaN	NaN	25.0933	24.962	25.0978	25.5503	24.9901	25.4797	24.7831	24.231	24.0816	24.1112	NaN	NaN	NaN	NaN	NaN	NaN	NaN	NaN	NaN	NaN	NaN	NaN	NaN	NaN	NaN	NaN	NaN	NaN	NaN	NaN	NaN	NaN	NaN	NaN
AEVGRVLQV	Q8N6R0	Q8N6R0	METTL13	Methyltransferase-like protein 13	9	969.561	0.016911	116.37	NaN	NaN	NaN	NaN	NaN	NaN	26.0713	25.9942	26.4377	26.4596	NaN	NaN	NaN	NaN	NaN	NaN	NaN	NaN	NaN	NaN	NaN	NaN	NaN	NaN	NaN	NaN	NaN	NaN	NaN	NaN	NaN	NaN	NaN	NaN	NaN	NaN	NaN	NaN	NaN	NaN
AEVHSEEAL	P30260	P30260	CDC27	Cell division cycle protein 27 homolog	9	983.456	0.020436	111.28	NaN	NaN	NaN	NaN	NaN	NaN	24.605	24.9674	25.2696	25.3562	24.7703	25.0451	NaN	NaN	NaN	NaN	NaN	NaN	NaN	NaN	NaN	NaN	NaN	NaN	NaN	NaN	NaN	NaN	NaN	NaN	NaN	NaN	NaN	NaN	NaN	NaN	NaN	NaN	NaN	NaN
AEVIVRQL	Q8TD31	Q8TD31	CCHCR1	Coiled-coil alpha-helical rod protein 1	8	926.555	0.023253	132.09	NaN	NaN	NaN	NaN	NaN	NaN	26.6019	26.4202	27.1789	26.7519	NaN	NaN	NaN	NaN	NaN	NaN	NaN	NaN	NaN	NaN	NaN	NaN	NaN	NaN	NaN	NaN	NaN	NaN	NaN	NaN	NaN	NaN	NaN	NaN	NaN	NaN	NaN	NaN	NaN	NaN
AEVKGVYQF	Q9Y3Q3	Q9Y3Q3	TMED3	Transmembrane emp24 domain-containing protein 3	9	1039.53	0.011062	129.72	NaN	NaN	NaN	NaN	NaN	NaN	23.6031	23.6244	24.0581	22.5567	22.1167	23.9921	NaN	NaN	NaN	NaN	NaN	NaN	NaN	NaN	NaN	NaN	NaN	NaN	NaN	NaN	NaN	NaN	NaN	NaN	NaN	NaN	NaN	NaN	NaN	NaN	NaN	NaN	NaN	NaN
AEVLDLRRL	O95602	O95602	POLR1A	DNA-directed RNA polymerase I subunit RPA1	9	1083.64	0.010789	130.75	NaN	NaN	NaN	NaN	NaN	NaN	24.7101	24.6949	25.0582	24.9627	25.4598	25.469	NaN	NaN	NaN	NaN	NaN	NaN	NaN	NaN	NaN	NaN	NaN	NaN	NaN	NaN	NaN	NaN	NaN	NaN	NaN	NaN	NaN	NaN	NaN	NaN	NaN	NaN	NaN	NaN
AEVLEAHTI	Q9P2E3	Q9P2E3	ZNFX1	NFX1-type zinc finger-containing protein 1	9	981.513	0.016474	117.17	NaN	NaN	NaN	NaN	NaN	NaN	NaN	NaN	NaN	NaN	NaN	NaN	24.7939	24.6593	24.7191	24.5382	NaN	NaN	NaN	NaN	NaN	NaN	NaN	NaN	NaN	NaN	NaN	NaN	NaN	NaN	NaN	NaN	NaN	NaN	NaN	NaN	NaN	NaN	NaN	NaN
AEVLHTVL	Q7Z7A3	Q7Z7A3	CTU1	Cytoplasmic tRNA 2-thiolation protein 1	8	880.502	0.024694	129.96	NaN	NaN	NaN	NaN	NaN	NaN	24.9593	25.2026	25.4968	25.5341	NaN	NaN	NaN	NaN	NaN	NaN	NaN	NaN	NaN	NaN	NaN	NaN	NaN	NaN	NaN	NaN	NaN	NaN	NaN	NaN	NaN	NaN	NaN	NaN	NaN	NaN	NaN	NaN	NaN	NaN
AEVLNKHSL	P52272	P52272	HNRNPM	Heterogeneous nuclear ribonucleoprotein M	9	1009.56	0.020836	110.81	NaN	NaN	NaN	NaN	NaN	NaN	29.4173	29.3303	29.513	29.5115	28.1323	27.9241	NaN	NaN	NaN	NaN	NaN	NaN	NaN	NaN	NaN	NaN	NaN	NaN	NaN	NaN	NaN	NaN	NaN	NaN	NaN	NaN	NaN	NaN	NaN	NaN	NaN	NaN	NaN	NaN
AEVNQETIQRL	Q9UHA2	Q9UHA2	SS18L2	SS18-like protein 2	11	1299.68	0.0010912	154.56	NaN	NaN	NaN	NaN	NaN	NaN	NaN	NaN	NaN	NaN	23.2731	23.9355	23.209	22.8767	23.0387	22.7863	NaN	NaN	NaN	NaN	NaN	NaN	NaN	NaN	NaN	NaN	NaN	NaN	NaN	NaN	NaN	NaN	NaN	NaN	NaN	NaN	NaN	NaN	NaN	NaN
AEVPDVTAT	Q07820	Q07820	MCL1	Induced myeloid leukemia cell differentiation protein Mcl-1	9	901.439	0.013553	122.5	NaN	NaN	NaN	NaN	NaN	NaN	25.8442	25.8257	25.7336	25.8893	25.6594	25.8212	NaN	NaN	NaN	NaN	NaN	NaN	NaN	NaN	NaN	NaN	NaN	NaN	NaN	NaN	NaN	NaN	NaN	NaN	NaN	NaN	NaN	NaN	NaN	NaN	NaN	NaN	NaN	NaN
AEVPHSTGV	Q9NP79	Q9NP79	VTA1	Vacuolar protein sorting-associated protein VTA1 homolog	9	895.44	0.015166	119.56	NaN	NaN	NaN	NaN	NaN	NaN	21.0082	NaN	NaN	NaN	24.7274	24.9424	NaN	NaN	NaN	NaN	NaN	NaN	NaN	NaN	NaN	NaN	NaN	NaN	NaN	NaN	NaN	NaN	NaN	NaN	NaN	NaN	NaN	NaN	NaN	NaN	NaN	NaN	NaN	NaN
AEVPVPSSL	Q9BYK8	Q9BYK8	HELZ2	Helicase with zinc finger domain 2	9	897.481	0.0058406	147.34	NaN	NaN	NaN	NaN	NaN	NaN	23.1012	23.4377	23.7022	NaN	NaN	NaN	NaN	NaN	NaN	NaN	NaN	NaN	NaN	NaN	NaN	NaN	NaN	NaN	NaN	NaN	NaN	NaN	NaN	NaN	NaN	NaN	NaN	NaN	NaN	NaN	NaN	NaN	NaN	NaN
AEVQVQAPPVVA	Q15070	Q15070	OXA1L	Mitochondrial inner membrane protein OXA1L	12	1206.66	0.0070095	120.99	NaN	NaN	NaN	NaN	NaN	NaN	NaN	NaN	NaN	NaN	NaN	NaN	22.3064	22.9839	22.5458	22.9096	NaN	NaN	NaN	NaN	NaN	NaN	NaN	NaN	NaN	NaN	NaN	NaN	NaN	NaN	NaN	NaN	NaN	NaN	NaN	NaN	NaN	NaN	NaN	NaN
AEVRKIIRV	P18206	P18206	VCL	Vinculin	9	1082.69	0.011419	128.38	NaN	NaN	NaN	NaN	NaN	NaN	27.0553	26.9813	27.1411	27.4488	NaN	NaN	NaN	NaN	NaN	NaN	NaN	NaN	NaN	NaN	NaN	NaN	NaN	NaN	NaN	NaN	NaN	NaN	NaN	NaN	NaN	NaN	NaN	NaN	NaN	NaN	NaN	NaN	NaN	NaN
AEVRVQQQTA	Q6MZP7	Q6MZP7	LIN54	Protein lin-54 homolog	10	1128.59	0.007644	143.03	NaN	NaN	NaN	NaN	NaN	NaN	22.3079	22.5792	NaN	22.7071	22.1562	22.3634	NaN	NaN	NaN	NaN	NaN	NaN	NaN	NaN	NaN	NaN	NaN	NaN	NaN	NaN	NaN	NaN	NaN	NaN	NaN	NaN	NaN	NaN	NaN	NaN	NaN	NaN	NaN	NaN
AEVSEPAEL	Q8WXG9	Q8WXG9	GPR98	G-protein coupled receptor 98	9	943.45	0.0084198	138.62	NaN	NaN	NaN	NaN	NaN	NaN	23.755	23.9226	24.3018	24.4447	23.9264	24.3803	25.1836	25.0179	24.7067	24.5626	NaN	NaN	NaN	NaN	NaN	NaN	NaN	NaN	NaN	NaN	NaN	NaN	NaN	NaN	NaN	NaN	NaN	NaN	NaN	NaN	NaN	NaN	NaN	NaN
AEVSPDAKTSL	Q68DQ2	Q68DQ2	CRYBG3	Very large A-kinase anchor protein	11	1116.57	0.012363	114.5	NaN	NaN	NaN	NaN	NaN	NaN	26.0872	25.8974	26.1834	26.2662	NaN	NaN	26.0449	25.8239	25.259	24.9815	NaN	NaN	NaN	NaN	NaN	NaN	NaN	NaN	NaN	NaN	NaN	NaN	NaN	NaN	NaN	NaN	NaN	NaN	NaN	NaN	NaN	NaN	NaN	NaN
AEVTPLLNL	O75940	O75940	SMNDC1	Survival of motor neuron-related-splicing factor 30	9	968.554	0.0061491	158.36	NaN	NaN	NaN	NaN	NaN	NaN	24.5631	24.4092	21.3832	23.8363	23.2795	23.0439	NaN	NaN	NaN	NaN	NaN	NaN	NaN	NaN	NaN	NaN	NaN	NaN	NaN	NaN	NaN	NaN	NaN	NaN	NaN	NaN	NaN	NaN	NaN	NaN	NaN	NaN	NaN	NaN
AEVTTKSQI	P13010	P13010	XRCC5	X-ray repair cross-complementing protein 5	9	975.524	0.0096563	135	NaN	NaN	NaN	NaN	NaN	NaN	24.4715	24.4693	24.3531	24.6668	24.389	24.9323	NaN	NaN	NaN	NaN	NaN	NaN	NaN	NaN	NaN	NaN	NaN	NaN	NaN	NaN	NaN	NaN	NaN	NaN	NaN	NaN	NaN	NaN	NaN	NaN	NaN	NaN	NaN	NaN
AEVYRILSV	Q9H8H0	Q9H8H0	NOL11	Nucleolar protein 11	9	1048.59	0.006508	144.09	NaN	NaN	NaN	NaN	NaN	NaN	24.9981	25.0042	24.841	25.1126	25.2477	24.902	NaN	NaN	NaN	NaN	NaN	NaN	NaN	NaN	NaN	NaN	NaN	NaN	NaN	NaN	NaN	NaN	NaN	NaN	NaN	NaN	NaN	NaN	NaN	NaN	NaN	NaN	NaN	NaN
AEWEANPLI	Q86UA6	Q86UA6	RPAIN	RPA-interacting protein	9	1041.51	0.0098059	134.44	NaN	NaN	NaN	NaN	NaN	NaN	24.2517	24.7519	24.1193	24.1223	NaN	NaN	NaN	NaN	NaN	NaN	NaN	NaN	NaN	NaN	NaN	NaN	NaN	NaN	NaN	NaN	NaN	NaN	NaN	NaN	NaN	NaN	NaN	NaN	NaN	NaN	NaN	NaN	NaN	NaN
AEYAHPLET	Q15800	Q15800	MSMO1	Methylsterol monooxygenase 1	9	1029.48	0.020836	110.81	NaN	NaN	NaN	NaN	NaN	NaN	24.6989	24.5195	24.7754	24.5472	NaN	NaN	NaN	NaN	NaN	NaN	NaN	NaN	NaN	NaN	NaN	NaN	NaN	NaN	NaN	NaN	NaN	NaN	NaN	NaN	NaN	NaN	NaN	NaN	NaN	NaN	NaN	NaN	NaN	NaN
AEYDNFFQHL	Q7Z460	Q7Z460	CLASP1	CLIP-associating protein 1	10	1282.56	0.0065662	155.1	NaN	NaN	NaN	NaN	NaN	NaN	23.5455	23.5486	22.732	23.0667	22.0352	22.4128	NaN	NaN	NaN	NaN	NaN	NaN	NaN	NaN	NaN	NaN	NaN	NaN	NaN	NaN	NaN	NaN	NaN	NaN	NaN	NaN	NaN	NaN	NaN	NaN	NaN	NaN	NaN	NaN
AEYDRPNLL	P49754	P49754	VPS41	Vacuolar protein sorting-associated protein 41 homolog	9	1089.55	0.012742	127.56	NaN	NaN	NaN	NaN	NaN	NaN	26.7497	26.6345	27.0421	27.0213	NaN	NaN	25.5351	25.8342	25.576	NaN	NaN	NaN	NaN	NaN	NaN	NaN	NaN	NaN	NaN	NaN	NaN	NaN	NaN	NaN	NaN	NaN	NaN	NaN	NaN	NaN	NaN	NaN	NaN	NaN
AEYGEIKNI	Q9Y5S9	Q9Y5S9	RBM8A	RNA-binding protein 8A	9	1035.52	0.006649	160.54	NaN	NaN	NaN	NaN	NaN	NaN	28.5923	28.5985	28.6507	28.3022	28.1336	28.3631	28.006	28.0779	27.6882	27.5551	NaN	NaN	NaN	NaN	NaN	NaN	NaN	NaN	NaN	NaN	NaN	NaN	NaN	NaN	NaN	NaN	NaN	NaN	NaN	NaN	NaN	NaN	NaN	NaN
AEYGEIKNIHL	Q9Y5S9	Q9Y5S9	RBM8A	RNA-binding protein 8A	11	1285.67	0.00075859	178.55	NaN	NaN	NaN	NaN	NaN	NaN	27.1857	26.8471	27.4192	27.1195	26.7439	27.5461	26.1265	25.9853	25.767	26.0977	NaN	NaN	NaN	NaN	NaN	NaN	NaN	NaN	NaN	NaN	NaN	NaN	NaN	NaN	NaN	NaN	NaN	NaN	NaN	NaN	NaN	NaN	NaN	NaN
AEYIQKNVQL	P49721	P49721	PSMB2	Proteasome subunit beta type-2	10	1204.65	0.0062283	158.61	NaN	NaN	NaN	NaN	NaN	NaN	26.2191	26.5447	26.7066	26.5973	26.3932	26.4878	24.4404	24.6253	24.5255	24.2366	NaN	NaN	NaN	NaN	NaN	NaN	NaN	NaN	NaN	NaN	NaN	NaN	NaN	NaN	NaN	NaN	NaN	NaN	NaN	NaN	NaN	NaN	NaN	NaN
AEYKKEIEEL	P49321	P49321	NASP	Nuclear autoantigenic sperm protein	10	1250.64	0.0066186	152.11	NaN	NaN	NaN	NaN	NaN	NaN	23.8334	22.5151	23.2437	23.4767	23.1727	23.7961	NaN	NaN	NaN	NaN	NaN	NaN	NaN	NaN	NaN	NaN	NaN	NaN	NaN	NaN	NaN	NaN	NaN	NaN	NaN	NaN	NaN	NaN	NaN	NaN	NaN	NaN	NaN	NaN
AEYKKKEEL	Q9NTJ3	Q9NTJ3	SMC4	Structural maintenance of chromosomes protein 4	9	1136.61	0.0060189	169.44	NaN	NaN	NaN	NaN	NaN	NaN	25.313	25.7479	25.1053	25.1771	25.5718	25.1515	23.6942	24.3312	23.4967	23.9609	NaN	NaN	NaN	NaN	NaN	NaN	NaN	NaN	NaN	NaN	NaN	NaN	NaN	NaN	NaN	NaN	NaN	NaN	NaN	NaN	NaN	NaN	NaN	NaN
AEYPMQGEL	Q7LFL8	Q7LFL8	CXXC5	CXXC-type zinc finger protein 5	9	1036.45	0.010175	133.05	NaN	NaN	NaN	NaN	NaN	NaN	26.6312	26.99	26.535	26.6374	26.9218	26.9445	25.2643	24.9057	25.1195	25.1812	NaN	NaN	NaN	NaN	NaN	NaN	NaN	NaN	NaN	NaN	NaN	NaN	NaN	NaN	NaN	NaN	NaN	NaN	NaN	NaN	NaN	NaN	NaN	NaN
AEYRKLFDL	Q7L576	Q7L576	CYFIP1	Cytoplasmic FMR1-interacting protein 1	9	1153.61	0.011606	127.68	NaN	NaN	NaN	NaN	NaN	NaN	23.3756	23.8396	23.7392	23.8062	23.6123	23.5592	NaN	NaN	NaN	NaN	NaN	NaN	NaN	NaN	NaN	NaN	NaN	NaN	NaN	NaN	NaN	NaN	NaN	NaN	NaN	NaN	NaN	NaN	NaN	NaN	NaN	NaN	NaN	NaN
AEYSTKNNAL	P61009	P61009	SPCS3	Signal peptidase complex subunit 3	10	1109.54	0.006712	146.79	NaN	NaN	NaN	NaN	NaN	NaN	27.6933	28.0408	27.8669	27.8986	NaN	NaN	25.0048	24.841	24.315	24.5015	NaN	NaN	NaN	NaN	NaN	NaN	NaN	NaN	NaN	NaN	NaN	NaN	NaN	NaN	NaN	NaN	NaN	NaN	NaN	NaN	NaN	NaN	NaN	NaN
AFDASRTSF	Q9Y6R0	Q9Y6R0	NUMBL	Numb-like protein	9	1000.46	0.019868	111.95	NaN	NaN	NaN	NaN	NaN	NaN	NaN	NaN	NaN	NaN	NaN	NaN	NaN	NaN	NaN	NaN	NaN	NaN	NaN	NaN	NaN	NaN	NaN	NaN	NaN	NaN	NaN	NaN	22.5578	21.7073	NaN	NaN	NaN	NaN	22.7266	22.7317	23.4191	22.9414	23.3701	22.8618
AFDLTEQRY	Q86UE8	Q86UE8	TLK2	Serine/threonine-protein kinase tousled-like 2	9	1141.54	0.0058107	154.35	NaN	NaN	NaN	NaN	NaN	NaN	NaN	NaN	NaN	NaN	NaN	NaN	NaN	NaN	NaN	NaN	NaN	23.222	23.6148	22.7024	24.1803	22.9326	23.1684	22.6518	22.6079	22.1955	23.0588	22.437	24.9315	24.1711	24.9425	NaN	25.8481	25.295	24.1437	24.3522	24.4654	24.4172	24.8802	24.2652
AFDLTKTNM	Q86UY6	Q86UY6	NAA40	N-alpha-acetyltransferase 40	9	1039.5	0.0083466	138.83	NaN	NaN	NaN	NaN	NaN	NaN	NaN	NaN	NaN	NaN	NaN	NaN	NaN	NaN	NaN	NaN	NaN	NaN	NaN	NaN	NaN	NaN	NaN	NaN	NaN	NaN	NaN	NaN	24.4107	23.9206	24.0676	23.4838	24.4807	23.6499	23.7171	NaN	23.416	23.2297	23.5609	22.8746
AFDSLSGISL	Q9BRT8;Q8IUF1;Q5RIA9;Q5JTY5;Q4V339	Q9BRT8	CBWD1;CBWD2;CBWD5;CBWD3;CBWD6	COBW domain-containing protein 1;COBW domain-containing protein 2;COBW domain-containing protein 5;COBW domain-containing protein 3;COBW domain-containing protein 6	10	1008.51	0.019001	119.57	NaN	NaN	NaN	NaN	NaN	NaN	23.3918	22.9798	23.2653	23.5507	NaN	NaN	NaN	NaN	NaN	NaN	NaN	NaN	NaN	NaN	NaN	NaN	NaN	NaN	NaN	NaN	NaN	NaN	NaN	NaN	NaN	NaN	NaN	NaN	NaN	NaN	NaN	NaN	NaN	NaN
AFDVAEREF	O94851	O94851	MICAL2	Protein-methionine sulfoxide oxidase MICAL2	9	1082.5	0.024885	106.04	NaN	NaN	NaN	NaN	NaN	NaN	NaN	NaN	NaN	NaN	NaN	NaN	NaN	NaN	NaN	NaN	NaN	NaN	NaN	NaN	NaN	NaN	NaN	NaN	NaN	NaN	NaN	NaN	NaN	24.9707	NaN	NaN	NaN	NaN	26.533	26.66	25.7628	25.6398	25.6223	25.2341
AFIDTAQHM	Q9UGJ1	Q9UGJ1	TUBGCP4	Gamma-tubulin complex component 4	9	1032.47	0.039767	91.041	NaN	NaN	NaN	NaN	NaN	NaN	NaN	NaN	NaN	NaN	NaN	NaN	NaN	NaN	NaN	NaN	NaN	NaN	NaN	NaN	NaN	NaN	NaN	NaN	NaN	NaN	NaN	NaN	23.4261	22.7771	23.7686	22.3128	23.9772	NaN	NaN	22.3651	22.502	NaN	NaN	NaN
AFIEKHWTF	Q9H8E8	Q9H8E8	CSRP2BP	Cysteine-rich protein 2-binding protein	9	1177.59	0.02283	108.46	NaN	NaN	NaN	NaN	NaN	NaN	NaN	NaN	NaN	NaN	NaN	NaN	NaN	NaN	NaN	NaN	NaN	NaN	24.425	23.0774	23.2954	21.6177	24.1578	23.8619	20.5858	20.1388	23.6922	23.2867	NaN	NaN	NaN	NaN	NaN	NaN	NaN	NaN	NaN	NaN	NaN	NaN
AFIQKSNLI	Q15072	Q15072	ZNF146	Zinc finger protein OZF	9	1032.6	0.038508	91.906	NaN	NaN	NaN	NaN	NaN	NaN	NaN	NaN	NaN	NaN	NaN	NaN	NaN	NaN	NaN	NaN	NaN	NaN	NaN	NaN	NaN	NaN	NaN	NaN	NaN	NaN	NaN	NaN	19.2662	18.5388	NaN	NaN	NaN	19.2637	23.8778	24.2326	23.577	23.3648	22.672	21.9782
AFISKVSTH	O95905	O95905	ECD	Protein SGT1	9	988.534	0.01113	129.47	NaN	NaN	NaN	NaN	NaN	NaN	NaN	NaN	NaN	NaN	NaN	NaN	NaN	NaN	NaN	NaN	22.8517	22.2897	NaN	NaN	24.0178	22.9308	24.3784	24.0368	23.9645	23.6395	24.1253	23.5328	25.3234	23.6478	24.7034	24.0105	25.3735	24.6825	24.4849	23.3931	23.6751	23.8224	25.1311	23.695
AFKEVGIEF	Q6P2Q9	Q6P2Q9	PRPF8	Pre-mRNA-processing-splicing factor 8	9	1038.54	0.023506	107.66	NaN	NaN	NaN	NaN	NaN	NaN	NaN	NaN	NaN	NaN	NaN	NaN	NaN	NaN	NaN	NaN	NaN	NaN	NaN	NaN	NaN	NaN	NaN	NaN	NaN	NaN	NaN	NaN	NaN	NaN	NaN	22.3639	23.6881	22.8744	22.6685	22.8867	23.187	22.7435	23.239	22.6332
AFMDQVRAF	P10588	P10588	NR2F6	Nuclear receptor subfamily 2 group F member 6	9	1083.52	0.057491	94.407	NaN	NaN	NaN	NaN	NaN	NaN	NaN	NaN	NaN	NaN	NaN	NaN	NaN	NaN	NaN	NaN	NaN	NaN	NaN	NaN	NaN	NaN	NaN	NaN	22.2314	21.5852	21.8346	21.5148	22.9443	21.4915	22.1818	21.7955	23.3142	22.4895	NaN	NaN	NaN	NaN	22.0791	21.2641
AFMVNGQKF	O43663	O43663	PRC1	Protein regulator of cytokinesis 1	9	1040.51	0.011212	129.16	NaN	NaN	NaN	NaN	NaN	NaN	NaN	NaN	NaN	NaN	NaN	NaN	NaN	NaN	NaN	NaN	NaN	24.0624	NaN	22.8528	NaN	24.2505	23.9905	23.9836	22.6271	NaN	NaN	22.9541	22.1031	21.5085	25.0323	23.1958	26.4687	24.8885	24.7457	24.0993	24.605	24.3068	24.5787	NaN
AFQDKVSSY	O15232	O15232	MATN3	Matrilin-3	9	1043.49	0.034834	101.54	NaN	NaN	NaN	NaN	NaN	NaN	NaN	NaN	NaN	NaN	NaN	NaN	NaN	NaN	NaN	NaN	NaN	NaN	NaN	NaN	NaN	NaN	NaN	NaN	NaN	NaN	NaN	NaN	NaN	NaN	23.7699	23.2144	NaN	NaN	NaN	18.4691	23.1581	23.3998	23.5078	23.534
AFQERLNSY	O75694	O75694	NUP155	Nuclear pore complex protein Nup155	9	1126.54	0.0058208	146.81	NaN	NaN	NaN	NaN	NaN	NaN	NaN	NaN	NaN	NaN	NaN	NaN	NaN	NaN	NaN	NaN	NaN	21.3617	NaN	20.9238	NaN	22.5521	21.5315	21.4959	19.5143	19.2822	20.8572	20.6995	22.0651	20.8699	23.2588	22.7424	24.1572	23.7449	22.8907	22.7048	23.6034	23.3049	23.3533	22.686
AFYEHAQTY	Q7Z392	Q7Z392	TRAPPC11	Trafficking protein particle complex subunit 11	9	1128.49	0.01457	120.65	NaN	NaN	NaN	NaN	NaN	NaN	NaN	NaN	NaN	NaN	NaN	NaN	NaN	NaN	NaN	NaN	23.406	22.5739	NaN	NaN	NaN	NaN	NaN	NaN	NaN	NaN	NaN	NaN	22.8555	22.1912	23.9071	22.8345	23.919	NaN	23.3177	22.6087	22.8669	23.059	22.9401	22.6966
AFYEHAQTYY	Q7Z392	Q7Z392	TRAPPC11	Trafficking protein particle complex subunit 11	10	1291.55	0.02636	109.86	NaN	NaN	NaN	NaN	NaN	NaN	NaN	NaN	NaN	NaN	NaN	NaN	NaN	NaN	NaN	NaN	NaN	NaN	NaN	NaN	NaN	NaN	NaN	NaN	NaN	NaN	NaN	NaN	NaN	NaN	23.6409	NaN	23.9833	23.2887	22.9148	22.3835	22.7315	22.6931	22.9191	22.6678
AGAGITQSI	Q5SRE5	Q5SRE5	NUP188	Nucleoporin NUP188 homolog	9	816.434	0.0092171	136.33	23.5958	24.0227	24.4726	23.8917	22.6082	22.5879	NaN	NaN	NaN	NaN	NaN	NaN	NaN	NaN	NaN	NaN	NaN	NaN	NaN	NaN	NaN	NaN	NaN	NaN	NaN	NaN	NaN	NaN	NaN	NaN	NaN	NaN	NaN	NaN	NaN	NaN	NaN	NaN	NaN	NaN
AGDDAPRAV	P60709;Q6S8J3;P0CG38;P0CG39;A5A3E0;P63267;P62736;P63261;P68032;P68133	P60709	ACTB;POTEE;POTEI;POTEJ;POTEF;ACTG2;ACTA2;ACTG1;ACTC1;ACTA1	Actin, cytoplasmic 1;Actin, cytoplasmic 1, N-terminally processed;POTE ankyrin domain family member E;POTE ankyrin domain family member I;POTE ankyrin domain family member J;POTE ankyrin domain family member F;Actin, gamma-enteric smooth muscle;Actin, aortic smooth muscle;Actin, cytoplasmic 2;Actin, cytoplasmic 2, N-terminally processed;Actin, alpha cardiac muscle 1;Actin, alpha skeletal muscle	9	870.42	0.0064079	144.38	NaN	NaN	NaN	NaN	NaN	NaN	27.8115	27.4837	28.013	27.9731	28.0466	28.1982	29.7758	29.7513	29.556	29.4462	NaN	NaN	NaN	NaN	NaN	NaN	NaN	NaN	NaN	NaN	NaN	NaN	NaN	NaN	NaN	NaN	NaN	NaN	NaN	NaN	NaN	NaN	NaN	NaN
AGDGLIELRK	P35232	P35232	PHB	Prohibitin	10	1070.61	0.0066056	152.86	NaN	NaN	NaN	NaN	NaN	NaN	26.1931	26.06	26.0071	26.3078	26.1247	26.3725	26.1011	26.4862	26.2378	25.619	NaN	NaN	NaN	NaN	NaN	NaN	NaN	NaN	NaN	NaN	NaN	NaN	NaN	NaN	NaN	NaN	NaN	NaN	NaN	NaN	NaN	NaN	NaN	NaN
AGEAQAAAL	A6NK89	A6NK89	RASSF10	Ras association domain-containing protein 10	9	800.403	0.0085503	138.24	NaN	NaN	NaN	NaN	NaN	NaN	23.1843	23.2646	23.1702	23.4206	NaN	NaN	NaN	NaN	NaN	NaN	NaN	NaN	NaN	NaN	NaN	NaN	NaN	NaN	NaN	NaN	NaN	NaN	NaN	NaN	NaN	NaN	NaN	NaN	NaN	NaN	NaN	NaN	NaN	NaN
AGFDATNILNK	Q99832	Q99832	CCT7	T-complex protein 1 subunit eta	11	1162.6	0.0011004	154.35	NaN	NaN	NaN	NaN	NaN	NaN	24.0383	23.9715	24.1918	24.5309	24.4738	24.389	24.4422	24.2398	23.994	23.9977	NaN	NaN	NaN	NaN	NaN	NaN	NaN	NaN	NaN	NaN	NaN	NaN	NaN	NaN	NaN	NaN	NaN	NaN	NaN	NaN	NaN	NaN	NaN	NaN
AGFQRKAV	Q00839	Q00839	HNRNPU	Heterogeneous nuclear ribonucleoprotein U	8	875.498	0.019057	143.18	NaN	NaN	NaN	NaN	22.7907	NaN	NaN	NaN	NaN	NaN	NaN	NaN	NaN	NaN	NaN	NaN	NaN	NaN	NaN	NaN	NaN	NaN	NaN	NaN	NaN	NaN	NaN	NaN	NaN	NaN	NaN	NaN	NaN	NaN	NaN	NaN	NaN	NaN	NaN	NaN
AGHTRPSSL	O60307	O60307	MAST3	Microtubule-associated serine/threonine-protein kinase 3	9	924.478	0.0086898	137.84	24.5864	24.6624	25.0641	NaN	NaN	NaN	NaN	NaN	NaN	NaN	NaN	NaN	NaN	NaN	NaN	NaN	NaN	NaN	NaN	NaN	NaN	NaN	NaN	NaN	NaN	NaN	NaN	NaN	NaN	NaN	NaN	NaN	NaN	NaN	NaN	NaN	NaN	NaN	NaN	NaN
AGIGQPVKK	Q9ULW0	Q9ULW0	TPX2	Targeting protein for Xklp2	9	896.544	0.0085503	138.24	NaN	NaN	NaN	NaN	NaN	NaN	26.0384	26.4032	26.171	26.5935	26.1935	26.2033	25.4046	25.6114	25.343	25.2717	NaN	NaN	NaN	NaN	NaN	NaN	NaN	NaN	NaN	NaN	NaN	NaN	NaN	NaN	NaN	NaN	NaN	NaN	NaN	NaN	NaN	NaN	NaN	NaN
AGISFIIKR	P78347	P78347	GTF2I	General transcription factor II-I	9	1003.62	0.013545	122.52	NaN	NaN	NaN	NaN	NaN	NaN	24.8853	24.8343	25.1282	25.026	NaN	NaN	23.7031	NaN	24.5265	24.6105	NaN	NaN	NaN	NaN	NaN	NaN	NaN	NaN	NaN	NaN	NaN	NaN	NaN	NaN	NaN	NaN	NaN	NaN	NaN	NaN	NaN	NaN	NaN	NaN
AGISFIINR	Q86UP8;Q6EKJ0	Q86UP8	GTF2IRD2;GTF2IRD2B	General transcription factor II-I repeat domain-containing protein 2A;General transcription factor II-I repeat domain-containing protein 2B	9	989.566	0.005989	166.96	NaN	NaN	NaN	NaN	NaN	NaN	24.1687	23.7384	24.1753	23.6687	23.4291	23.7213	NaN	NaN	NaN	NaN	NaN	NaN	NaN	NaN	NaN	NaN	NaN	NaN	NaN	NaN	NaN	NaN	NaN	NaN	NaN	NaN	NaN	NaN	NaN	NaN	NaN	NaN	NaN	NaN
AGKLRETL	P28838	P28838	LAP3	Cytosol aminopeptidase	8	886.524	0.024953	125.58	24.7299	24.8934	24.6501	23.9791	NaN	NaN	NaN	NaN	NaN	NaN	NaN	NaN	NaN	NaN	NaN	NaN	NaN	NaN	NaN	NaN	NaN	NaN	NaN	NaN	NaN	NaN	NaN	NaN	NaN	NaN	NaN	NaN	NaN	NaN	NaN	NaN	NaN	NaN	NaN	NaN
AGKTRVTL	O43660	O43660	PLRG1	Pleiotropic regulator 1	8	844.513	0.018325	146.27	26.3767	26.064	25.9837	NaN	NaN	NaN	NaN	NaN	NaN	NaN	NaN	NaN	NaN	NaN	NaN	NaN	NaN	NaN	NaN	NaN	NaN	NaN	NaN	NaN	NaN	NaN	NaN	NaN	NaN	NaN	NaN	NaN	NaN	NaN	NaN	NaN	NaN	NaN	NaN	NaN
AGMALGIQK	O95070	O95070	YIF1A	Protein YIF1A	9	887.49	0.0059419	154.09	NaN	NaN	NaN	NaN	NaN	NaN	30.3427	30.0946	30.2554	30.2881	29.778	30.4486	28.7929	28.1603	27.3147	27.48	NaN	NaN	NaN	NaN	NaN	NaN	NaN	NaN	NaN	NaN	NaN	NaN	NaN	NaN	NaN	NaN	NaN	NaN	NaN	NaN	NaN	NaN	NaN	NaN
AGPPESLGV	Q9Y618	Q9Y618	NCOR2	Nuclear receptor corepressor 2	9	825.423	0.015643	118.69	24.6889	24.0243	25.0753	24.6938	23.1656	23.6966	NaN	NaN	NaN	NaN	NaN	NaN	NaN	NaN	NaN	NaN	NaN	NaN	NaN	NaN	NaN	NaN	NaN	NaN	NaN	NaN	NaN	NaN	NaN	NaN	NaN	NaN	NaN	NaN	NaN	NaN	NaN	NaN	NaN	NaN
AGQLLSDIL	Q96P70	Q96P70	IPO9	Importin-9	9	928.523	0.023019	108.24	NaN	NaN	NaN	NaN	NaN	NaN	22.1206	21.7089	22.225	22.5268	NaN	NaN	NaN	NaN	NaN	NaN	NaN	NaN	NaN	NaN	NaN	NaN	NaN	NaN	NaN	NaN	NaN	NaN	NaN	NaN	NaN	NaN	NaN	NaN	NaN	NaN	NaN	NaN	NaN	NaN
AGVNFAIAK	Q9NZC9	Q9NZC9	SMARCAL1	SWI/SNF-related matrix-associated actin-dependent regulator of chromatin subfamily A-like protein 1	9	889.502	0.017283	115.69	NaN	NaN	NaN	NaN	NaN	NaN	23.286	23.5423	23.6435	23.1961	NaN	NaN	NaN	NaN	NaN	NaN	NaN	NaN	NaN	NaN	NaN	NaN	NaN	NaN	NaN	NaN	NaN	NaN	NaN	NaN	NaN	NaN	NaN	NaN	NaN	NaN	NaN	NaN	NaN	NaN
AHIYLNHI	P04818	P04818	TYMS	Thymidylate synthase	8	979.524	3.9106e-07	174.47	NaN	NaN	NaN	NaN	NaN	NaN	NaN	NaN	NaN	NaN	NaN	NaN	NaN	NaN	NaN	NaN	22.4311	22.1659	21.0682	NaN	22.3348	NaN	22.3071	NaN	NaN	NaN	21.5064	20.5035	NaN	NaN	NaN	NaN	NaN	NaN	NaN	NaN	NaN	NaN	NaN	NaN
AIADAQSAIEK	Q07889;Q07890	Q07889	SOS1;SOS2	Son of sevenless homolog 1;Son of sevenless homolog 2	11	1115.58	0.0057093	132.01	NaN	NaN	NaN	NaN	NaN	NaN	NaN	NaN	NaN	NaN	NaN	NaN	NaN	24.5694	24.4846	23.8011	NaN	NaN	NaN	NaN	NaN	NaN	NaN	NaN	NaN	NaN	NaN	NaN	NaN	NaN	NaN	NaN	NaN	NaN	NaN	NaN	NaN	NaN	NaN	NaN
AIAQAESLRYK	P23396	P23396	RPS3	40S ribosomal protein S3	11	1248.68	0.01002	123.79	NaN	NaN	NaN	NaN	NaN	NaN	28.7168	28.8342	29.1184	28.7196	28.8382	29.0054	28.9904	28.5133	28.4996	27.8068	NaN	NaN	NaN	NaN	NaN	NaN	NaN	NaN	NaN	NaN	NaN	NaN	NaN	NaN	NaN	NaN	NaN	NaN	NaN	NaN	NaN	NaN	NaN	NaN
AIAQLNYADMLK	Q14204	Q14204	DYNC1H1	Cytoplasmic dynein 1 heavy chain 1	12	1349.7	8.5683e-05	155.42	NaN	NaN	NaN	NaN	NaN	NaN	25.9548	25.7777	25.9398	26.2599	26.2693	26.1548	21.9981	22.1001	22.0306	21.9739	NaN	NaN	NaN	NaN	NaN	NaN	NaN	NaN	NaN	NaN	NaN	NaN	NaN	NaN	NaN	NaN	NaN	NaN	NaN	NaN	NaN	NaN	NaN	NaN
AIATELAQA	Q86Y56	Q86Y56	DNAAF5	Dynein assembly factor 5, axonemal	9	886.476	0.010315	132.53	NaN	23.3359	NaN	NaN	NaN	NaN	NaN	NaN	NaN	NaN	NaN	NaN	NaN	NaN	NaN	NaN	NaN	NaN	NaN	NaN	NaN	NaN	NaN	NaN	NaN	NaN	NaN	NaN	NaN	NaN	NaN	NaN	NaN	NaN	NaN	NaN	NaN	NaN	NaN	NaN
AIDEDVLRY	Q13356	Q13356	PPIL2	Peptidyl-prolyl cis-trans isomerase-like 2	9	1092.55	0.0011206	202.45	29.4656	29.5641	28.7951	28.4544	28.0946	28.0236	NaN	NaN	NaN	NaN	NaN	NaN	NaN	NaN	NaN	NaN	NaN	NaN	NaN	NaN	NaN	NaN	NaN	NaN	NaN	NaN	NaN	NaN	NaN	NaN	NaN	NaN	NaN	NaN	NaN	NaN	NaN	NaN	NaN	NaN
AIDEKVQAV	Q96AY4	Q96AY4	TTC28	Tetratricopeptide repeat protein 28	9	971.529	0.010929	130.22	NaN	NaN	NaN	24.9156	25.0023	25.2397	NaN	NaN	NaN	NaN	NaN	NaN	NaN	NaN	NaN	NaN	NaN	NaN	NaN	NaN	NaN	NaN	NaN	NaN	NaN	NaN	NaN	NaN	NaN	NaN	NaN	NaN	NaN	NaN	NaN	NaN	NaN	NaN	NaN	NaN
AIDHNQMFQY	Q96RQ1	Q96RQ1	ERGIC2	Endoplasmic reticulum-Golgi intermediate compartment protein 2	10	1265.55	0.012907	129.65	25.2768	25.3459	24.9113	24.4637	NaN	NaN	NaN	NaN	NaN	NaN	NaN	NaN	NaN	NaN	NaN	NaN	NaN	NaN	NaN	NaN	NaN	NaN	NaN	NaN	NaN	NaN	NaN	NaN	NaN	NaN	NaN	NaN	NaN	NaN	NaN	NaN	NaN	NaN	NaN	NaN
AIDQLHLEY	O43707	O43707	ACTN4	Alpha-actinin-4	9	1100.55	0.0061678	171.75	26.0572	31.2012	31.0916	30.5857	23.4564	24.5388	NaN	NaN	NaN	NaN	NaN	NaN	NaN	NaN	NaN	NaN	NaN	NaN	NaN	NaN	NaN	NaN	NaN	NaN	NaN	NaN	NaN	NaN	NaN	NaN	NaN	NaN	NaN	NaN	NaN	NaN	NaN	NaN	NaN	NaN
AIDRVTTSV	Q9BTT6	Q9BTT6	LRRC1	Leucine-rich repeat-containing protein 1	9	960.524	0.020666	111.01	NaN	NaN	NaN	NaN	NaN	NaN	NaN	NaN	NaN	NaN	NaN	NaN	NaN	NaN	NaN	NaN	20.8993	NaN	21.9244	21.2177	22.1631	21.1056	22.2576	NaN	NaN	19.301	20.588	19.8818	19.9178	20.1466	21.3933	20.7736	21.2978	NaN	22.6171	22.5185	NaN	NaN	20.8833	20.8034
AIFDKSTGK	Q9BQA9	Q9BQA9	C17orf62	Uncharacterized protein C17orf62	9	965.518	0.010126	133.23	NaN	NaN	NaN	NaN	NaN	NaN	23.1022	23.092	NaN	23.5816	NaN	NaN	NaN	NaN	NaN	NaN	NaN	NaN	NaN	NaN	NaN	NaN	NaN	NaN	NaN	NaN	NaN	NaN	NaN	NaN	NaN	NaN	NaN	NaN	NaN	NaN	NaN	NaN	NaN	NaN
AIFEVNTDLQK	Q92545	Q92545	TMEM131	Transmembrane protein 131	11	1276.67	0.00074009	176.79	NaN	NaN	NaN	NaN	NaN	NaN	23.4913	23.4262	23.2375	23.22	23.9072	23.1936	21.9398	21.9346	22.9656	23.0391	NaN	NaN	NaN	NaN	NaN	NaN	NaN	NaN	NaN	NaN	NaN	NaN	NaN	NaN	NaN	NaN	NaN	NaN	NaN	NaN	NaN	NaN	NaN	NaN
AIFGNADPAQK	Q6NUS6	Q6NUS6	TCTN3	Tectonic-3	11	1130.57	0.0028097	140.14	NaN	NaN	NaN	NaN	NaN	NaN	25.6821	25.2613	25.6289	25.4897	25.1053	25.2895	25.9507	25.8389	25.9248	25.6847	NaN	NaN	NaN	NaN	NaN	NaN	NaN	NaN	NaN	NaN	NaN	NaN	NaN	NaN	NaN	NaN	NaN	NaN	NaN	NaN	NaN	NaN	NaN	NaN
AIFKDLVGK	Q96Q89	Q96Q89	KIF20B	Kinesin-like protein KIF20B	9	989.591	0.045264	103.8	NaN	NaN	NaN	NaN	NaN	NaN	NaN	NaN	NaN	NaN	NaN	NaN	23.941	23.9788	23.6847	23.5724	NaN	NaN	NaN	NaN	NaN	NaN	NaN	NaN	NaN	NaN	NaN	NaN	NaN	NaN	NaN	NaN	NaN	NaN	NaN	NaN	NaN	NaN	NaN	NaN
AIFQEGIQQK	O60566	O60566	BUB1B	Mitotic checkpoint serine/threonine-protein kinase BUB1 beta	10	1160.62	0.014284	127.02	NaN	NaN	NaN	NaN	NaN	NaN	NaN	NaN	NaN	NaN	NaN	24.9496	NaN	NaN	NaN	NaN	NaN	NaN	NaN	NaN	NaN	NaN	NaN	NaN	NaN	NaN	NaN	NaN	NaN	NaN	NaN	NaN	NaN	NaN	NaN	NaN	NaN	NaN	NaN	NaN
AIFTKAYQR	P52701	P52701	MSH6	DNA mismatch repair protein Msh6	9	1096.6	0.0060557	153.04	NaN	NaN	NaN	NaN	NaN	NaN	24.1673	24.6891	23.8627	23.9018	24.5028	24.5707	24.0277	24.1555	24.1351	23.5621	NaN	NaN	NaN	NaN	NaN	NaN	NaN	NaN	NaN	NaN	NaN	NaN	NaN	NaN	NaN	NaN	NaN	NaN	NaN	NaN	NaN	NaN	NaN	NaN
AIFTQETIKEK	P82094	P82094	TMF1	TATA element modulatory factor	11	1306.71	0.00065779	177.36	NaN	NaN	NaN	NaN	NaN	NaN	23.5692	22.9786	23.7825	23.7681	23.1316	24.3056	25.1821	24.7656	25.0684	24.9662	NaN	NaN	NaN	NaN	NaN	NaN	NaN	NaN	NaN	NaN	NaN	NaN	NaN	NaN	NaN	NaN	NaN	NaN	NaN	NaN	NaN	NaN	NaN	NaN
AIHKEAQRI	O43707	O43707	ACTN4	Alpha-actinin-4	9	1064.61	0.015748	118.5	24.5839	24.2671	24.0956	NaN	NaN	NaN	NaN	NaN	NaN	NaN	NaN	NaN	NaN	NaN	NaN	NaN	NaN	NaN	NaN	NaN	NaN	NaN	NaN	NaN	NaN	NaN	NaN	NaN	NaN	NaN	NaN	NaN	NaN	NaN	NaN	NaN	NaN	NaN	NaN	NaN
AIIDEFEQK	Q15021	Q15021	NCAPD2	Condensin complex subunit 1	9	1091.55	0.012689	124.08	NaN	NaN	NaN	NaN	NaN	NaN	24.8388	25.1005	25.2882	25.2396	25.2139	25.2521	NaN	NaN	NaN	NaN	NaN	NaN	NaN	NaN	NaN	NaN	NaN	NaN	NaN	NaN	NaN	NaN	NaN	NaN	NaN	NaN	NaN	NaN	NaN	NaN	NaN	NaN	NaN	NaN
AIIENLIQK	O75976	O75976	CPD	Carboxypeptidase D	9	1040.62	0.010029	133.6	NaN	NaN	NaN	NaN	NaN	NaN	24.2725	24.3629	24.7904	24.9526	NaN	NaN	NaN	NaN	NaN	NaN	NaN	NaN	NaN	NaN	NaN	NaN	NaN	NaN	NaN	NaN	NaN	NaN	NaN	NaN	NaN	NaN	NaN	NaN	NaN	NaN	NaN	NaN	NaN	NaN
AIIENMSTK	Q5T9L3	Q5T9L3	WLS	Protein wntless homolog	9	1005.52	0.024885	106.04	NaN	NaN	NaN	NaN	NaN	NaN	26.7167	26.7032	26.6341	26.7162	NaN	NaN	NaN	NaN	NaN	NaN	NaN	NaN	NaN	NaN	NaN	NaN	NaN	NaN	NaN	NaN	NaN	NaN	NaN	NaN	NaN	NaN	NaN	NaN	NaN	NaN	NaN	NaN	NaN	NaN
AIIGGMFTV	Q9Y282	Q9Y282	ERGIC3	Endoplasmic reticulum-Golgi intermediate compartment protein 3	9	907.484	0.01535	119.22	NaN	24.2582	24.3821	23.0099	NaN	NaN	NaN	NaN	NaN	NaN	NaN	NaN	NaN	NaN	NaN	NaN	NaN	NaN	NaN	NaN	NaN	NaN	NaN	NaN	NaN	NaN	NaN	NaN	NaN	NaN	NaN	NaN	NaN	NaN	NaN	NaN	NaN	NaN	NaN	NaN
AIIPSKKLRNK	P08708	P08708	RPS17	40S ribosomal protein S17	11	1266.81	0.013409	112.36	NaN	NaN	NaN	NaN	NaN	NaN	23.6168	24.0979	24.0441	24.0868	NaN	NaN	NaN	NaN	NaN	NaN	NaN	NaN	NaN	NaN	NaN	NaN	NaN	NaN	NaN	NaN	NaN	NaN	NaN	NaN	NaN	NaN	NaN	NaN	NaN	NaN	NaN	NaN	NaN	NaN
AIKKKLTGI	P23528	P23528	CFL1	Cofilin-1	9	970.654	0.0059744	150.88	24.6047	24.8366	24.9866	NaN	NaN	NaN	NaN	NaN	NaN	NaN	NaN	NaN	NaN	NaN	NaN	NaN	NaN	NaN	NaN	NaN	NaN	NaN	NaN	NaN	NaN	NaN	NaN	NaN	NaN	NaN	NaN	NaN	NaN	NaN	NaN	NaN	NaN	NaN	NaN	NaN
AILAHLNTV	Q9UNS1	Q9UNS1	TIMELESS	Protein timeless homolog	9	950.555	0.011392	128.48	NaN	NaN	NaN	NaN	NaN	NaN	NaN	NaN	NaN	NaN	NaN	NaN	NaN	NaN	NaN	NaN	NaN	NaN	NaN	NaN	NaN	NaN	NaN	NaN	NaN	NaN	NaN	NaN	23.8348	23.2343	23.6643	23.0477	23.8125	22.8925	23.4606	23.0075	23.0643	23.1248	23.6694	22.9604
AILDKTTNK	P29558;Q15434	P29558	RBMS1;RBMS2	RNA-binding motif, single-stranded-interacting protein 1;RNA-binding motif, single-stranded-interacting protein 2	9	1002.57	0.0058673	172.03	NaN	NaN	NaN	NaN	NaN	NaN	29.005	29.2623	29.1208	29.1354	28.3033	28.2948	26.0098	26.1488	26.3245	25.9094	NaN	NaN	NaN	NaN	NaN	NaN	NaN	NaN	NaN	NaN	NaN	NaN	NaN	NaN	NaN	NaN	NaN	NaN	NaN	NaN	NaN	NaN	NaN	NaN
AILETAPKEV	Q9P2E9	Q9P2E9	RRBP1	Ribosome-binding protein 1	10	1069.6	0.00025716	211.45	29.4716	29.5177	29.7196	22.9794	NaN	NaN	NaN	NaN	NaN	NaN	NaN	NaN	NaN	NaN	NaN	NaN	NaN	NaN	NaN	NaN	NaN	NaN	NaN	NaN	NaN	NaN	NaN	NaN	NaN	NaN	NaN	NaN	NaN	NaN	NaN	NaN	NaN	NaN	NaN	NaN
AILGETSTVEK	Q15653	Q15653	NFKBIB	NF-kappa-B inhibitor beta	11	1146.61	0.010003	123.86	NaN	NaN	NaN	NaN	NaN	NaN	22.4767	21.9319	22.6648	22.495	NaN	NaN	NaN	NaN	NaN	NaN	NaN	NaN	NaN	NaN	NaN	NaN	NaN	NaN	NaN	NaN	NaN	NaN	NaN	NaN	NaN	NaN	NaN	NaN	NaN	NaN	NaN	NaN	NaN	NaN
AILGGAKVADK	P00558;P07205	P00558	PGK1;PGK2	Phosphoglycerate kinase 1;Phosphoglycerate kinase 2	11	1041.62	0.00098786	156.83	NaN	NaN	NaN	NaN	NaN	NaN	23.8198	24.5495	23.8545	24.1771	NaN	NaN	NaN	NaN	NaN	NaN	NaN	NaN	NaN	NaN	NaN	NaN	NaN	NaN	NaN	NaN	NaN	NaN	NaN	NaN	NaN	NaN	NaN	NaN	NaN	NaN	NaN	NaN	NaN	NaN
AILGIHNEV	P12814	P12814	ACTN1	Alpha-actinin-1	9	964.534	0.016619	116.9	NaN	NaN	NaN	NaN	27.2285	27.49	NaN	NaN	NaN	NaN	NaN	NaN	NaN	NaN	NaN	NaN	NaN	NaN	NaN	NaN	NaN	NaN	NaN	NaN	NaN	NaN	NaN	NaN	NaN	NaN	NaN	NaN	NaN	NaN	NaN	NaN	NaN	NaN	NaN	NaN
AILLKKISL	Q00597	Q00597	FANCC	Fanconi anemia group C protein	9	997.69	0.01827	113.89	NaN	NaN	NaN	NaN	NaN	23.5519	NaN	NaN	NaN	NaN	NaN	NaN	NaN	NaN	NaN	NaN	NaN	NaN	NaN	NaN	NaN	NaN	NaN	NaN	NaN	NaN	NaN	NaN	NaN	NaN	NaN	NaN	NaN	NaN	NaN	NaN	NaN	NaN	NaN	NaN
AILSPAFKV	Q92598;P34932;O95757	P34932	HSPH1;HSPA4;HSPA4L	Heat shock protein 105 kDa;Heat shock 70 kDa protein 4;Heat shock 70 kDa protein 4L	9	944.569	0.06615	91.626	NaN	NaN	NaN	NaN	22.8618	23.0503	NaN	NaN	NaN	NaN	NaN	NaN	NaN	NaN	NaN	NaN	NaN	NaN	NaN	NaN	NaN	NaN	NaN	NaN	NaN	NaN	NaN	NaN	NaN	NaN	NaN	NaN	NaN	NaN	NaN	NaN	NaN	NaN	NaN	NaN
AIMDPLPLRTK	P35869	P35869	AHR	Aryl hydrocarbon receptor	11	1253.72	0.023802	99.013	NaN	NaN	NaN	NaN	NaN	NaN	NaN	20.9073	23.3454	23.7538	NaN	NaN	NaN	NaN	NaN	NaN	NaN	NaN	NaN	NaN	NaN	NaN	NaN	NaN	NaN	NaN	NaN	NaN	NaN	NaN	NaN	NaN	NaN	NaN	NaN	NaN	NaN	NaN	NaN	NaN
AIMENANVL	P04075	P04075	ALDOA	Fructose-bisphosphate aldolase A	9	973.49	0.016474	117.17	NaN	NaN	NaN	NaN	NaN	NaN	NaN	NaN	NaN	NaN	23.1565	23.2118	NaN	NaN	NaN	NaN	NaN	NaN	NaN	NaN	NaN	NaN	NaN	NaN	NaN	NaN	NaN	NaN	NaN	NaN	NaN	NaN	NaN	NaN	NaN	NaN	NaN	NaN	NaN	NaN
AIMENANVLAR	P04075	P04075	ALDOA	Fructose-bisphosphate aldolase A	11	1200.63	0.0019222	144.12	NaN	NaN	NaN	NaN	NaN	NaN	NaN	24.2202	24.4669	24.1241	NaN	NaN	NaN	NaN	23.4147	23.3924	NaN	NaN	NaN	NaN	NaN	NaN	NaN	NaN	NaN	NaN	NaN	NaN	NaN	NaN	NaN	NaN	NaN	NaN	NaN	NaN	NaN	NaN	NaN	NaN
AINDKSIVK	Q9BT25	Q9BT25	HAUS8	HAUS augmin-like complex subunit 8	9	986.576	0.0068752	143.04	NaN	NaN	NaN	NaN	NaN	NaN	25.1575	25.0648	25.1636	24.7995	25.2382	25.0269	NaN	NaN	NaN	NaN	NaN	NaN	NaN	NaN	NaN	NaN	NaN	NaN	NaN	NaN	NaN	NaN	NaN	NaN	NaN	NaN	NaN	NaN	NaN	NaN	NaN	NaN	NaN	NaN
AIQAEEIMKLK	Q16740	Q16740	CLPP	ATP-dependent Clp protease proteolytic subunit, mitochondrial	11	1272.71	0.0011179	153.97	NaN	NaN	NaN	NaN	NaN	NaN	25.8972	25.6088	26.1846	25.6352	25.4673	25.6562	NaN	NaN	NaN	NaN	NaN	NaN	NaN	NaN	NaN	NaN	NaN	NaN	NaN	NaN	NaN	NaN	NaN	NaN	NaN	NaN	NaN	NaN	NaN	NaN	NaN	NaN	NaN	NaN
AIQDKLFQV	Q9BRQ6	Q9BRQ6	CHCHD6	MICOS complex subunit MIC25	9	1060.59	0.006196	163.2	24.5601	29.136	29.0031	29.0561	27.1071	27.1883	NaN	NaN	NaN	NaN	NaN	NaN	NaN	NaN	NaN	NaN	NaN	NaN	NaN	NaN	NaN	NaN	NaN	NaN	NaN	NaN	NaN	NaN	NaN	NaN	23.6366	22.6467	24.3386	NaN	24.3561	24.4118	23.5975	23.4991	24.0596	23.4269
AIQEQITRV	A5YKK6	A5YKK6	CNOT1	CCR4-NOT transcription complex subunit 1	9	1056.59	0.015321	119.27	NaN	NaN	NaN	25.9092	NaN	NaN	NaN	NaN	NaN	NaN	NaN	NaN	NaN	NaN	NaN	NaN	NaN	NaN	NaN	NaN	NaN	NaN	NaN	NaN	NaN	NaN	NaN	NaN	NaN	NaN	NaN	NaN	NaN	NaN	NaN	NaN	NaN	NaN	NaN	NaN
AIQKGVAEK	P46940	P46940	IQGAP1	Ras GTPase-activating-like protein IQGAP1	9	942.55	0.0097184	134.77	NaN	NaN	NaN	NaN	NaN	NaN	24.3251	23.7175	24.0182	23.5702	24.4775	23.6504	23.824	23.5266	23.4571	23.2731	NaN	NaN	NaN	NaN	NaN	NaN	NaN	NaN	NaN	NaN	NaN	NaN	NaN	NaN	NaN	NaN	NaN	NaN	NaN	NaN	NaN	NaN	NaN	NaN
AIQNPTMINK	Q02086	Q02086	SP2	Transcription factor Sp2	10	1128.6	0.013412	128.69	NaN	NaN	NaN	NaN	NaN	NaN	25.7109	25.5384	25.5117	25.5141	25.3257	25.7503	NaN	NaN	NaN	NaN	NaN	NaN	NaN	NaN	NaN	NaN	NaN	NaN	NaN	NaN	NaN	NaN	NaN	NaN	NaN	NaN	NaN	NaN	NaN	NaN	NaN	NaN	NaN	NaN
AIQPNTTGK	P15311;P35241;P26038	P15311	EZR;RDX;MSN	Ezrin;Radixin;Moesin	9	928.498	0.014673	120.46	NaN	NaN	NaN	NaN	NaN	NaN	26.5183	NaN	26.561	26.6323	26.856	26.6096	26.3663	26.6037	26.261	26.3772	NaN	NaN	NaN	NaN	NaN	NaN	NaN	NaN	NaN	NaN	NaN	NaN	NaN	NaN	NaN	NaN	NaN	NaN	NaN	NaN	NaN	NaN	NaN	NaN
AISEVIGKITA	O43264	O43264	ZW10	Centromere/kinetochore protein zw10 homolog	11	1100.64	0.016833	106.88	NaN	NaN	NaN	NaN	NaN	NaN	NaN	NaN	NaN	NaN	NaN	NaN	NaN	NaN	NaN	NaN	NaN	NaN	NaN	NaN	NaN	NaN	NaN	NaN	NaN	NaN	NaN	NaN	NaN	NaN	23.0189	22.0718	23.8231	23.3005	22.5293	22.8858	22.7961	22.9157	23.2259	22.8157
AISSSAISK	Q8N684	Q8N684	CPSF7	Cleavage and polyadenylation specificity factor subunit 7	9	862.476	0.02142	110.12	NaN	NaN	NaN	NaN	NaN	NaN	26.7398	NaN	NaN	27.046	NaN	NaN	NaN	NaN	NaN	NaN	NaN	NaN	NaN	NaN	NaN	NaN	NaN	NaN	NaN	NaN	NaN	NaN	NaN	NaN	NaN	NaN	NaN	NaN	NaN	NaN	NaN	NaN	NaN	NaN
AITSVQQRL	P62495	P62495	ETF1	Eukaryotic peptide chain release factor subunit 1	9	1014.58	0.013422	122.74	23.878	24.1942	25.3736	NaN	NaN	NaN	NaN	NaN	NaN	NaN	NaN	NaN	NaN	NaN	NaN	NaN	NaN	NaN	NaN	NaN	NaN	NaN	NaN	NaN	NaN	NaN	NaN	NaN	NaN	NaN	NaN	NaN	NaN	NaN	NaN	NaN	NaN	NaN	NaN	NaN
AIVAYGLYK	Q9Y241	Q9Y241	HIGD1A	HIG1 domain family member 1A, mitochondrial	9	996.564	0.0059854	151.17	NaN	NaN	NaN	NaN	NaN	NaN	23.8504	23.8977	24.357	24.1353	24.1227	23.9754	24.0959	23.7791	23.4117	23.7356	NaN	NaN	NaN	NaN	NaN	NaN	NaN	NaN	NaN	NaN	NaN	NaN	NaN	NaN	NaN	NaN	NaN	NaN	NaN	NaN	NaN	NaN	NaN	NaN
AIVDKVPSV	Q9Y678	Q9Y678	COPG1	Coatomer subunit gamma-1	9	926.544	0.014839	120.15	NaN	NaN	NaN	28.4683	NaN	NaN	NaN	NaN	NaN	NaN	NaN	NaN	NaN	NaN	NaN	NaN	NaN	NaN	NaN	NaN	NaN	NaN	NaN	NaN	NaN	NaN	NaN	NaN	29.7599	28.9234	NaN	28.6461	28.6414	NaN	29.492	29.3955	28.2854	28.481	29.0183	25.6424
AIVRSLPSV	P16615;O14983;Q93084	P16615	ATP2A2;ATP2A1;ATP2A3	Sarcoplasmic/endoplasmic reticulum calcium ATPase 2;Sarcoplasmic/endoplasmic reticulum calcium ATPase 1;Sarcoplasmic/endoplasmic reticulum calcium ATPase 3	9	940.571	0.015376	119.17	26.2168	26.0285	25.878	25.531	NaN	NaN	NaN	NaN	NaN	NaN	NaN	NaN	NaN	NaN	NaN	NaN	NaN	NaN	NaN	NaN	NaN	NaN	NaN	NaN	NaN	NaN	NaN	NaN	22.1745	21.2632	21.1825	20.4618	22.2618	21.4803	21.8717	22.0961	21.6898	21.5017	21.4894	20.8559
AIYDHINEGK	Q9UDW1	Q9UDW1	UQCR10	Cytochrome b-c1 complex subunit 9	10	1158.57	0.0048705	188.3	NaN	NaN	NaN	NaN	NaN	NaN	25.6507	25.2676	25.1011	25.5104	25.3371	25.6145	25.6344	24.6409	24.9441	24.6322	NaN	NaN	NaN	NaN	NaN	NaN	NaN	NaN	NaN	NaN	NaN	NaN	NaN	NaN	NaN	NaN	NaN	NaN	NaN	NaN	NaN	NaN	NaN	NaN
AIYELAVASFPK	P14406	P14406	COX7A2	Cytochrome c oxidase subunit 7A2, mitochondrial	12	1307.71	0.00031892	150.61	NaN	NaN	NaN	NaN	NaN	NaN	27.8757	27.6586	27.7405	27.8872	27.3113	27.3892	26.2331	26.559	25.9079	25.8296	NaN	NaN	NaN	NaN	NaN	NaN	NaN	NaN	NaN	NaN	NaN	NaN	NaN	NaN	NaN	NaN	NaN	NaN	NaN	NaN	NaN	NaN	NaN	NaN
AIYEPKTFK	Q9BYC9	Q9BYC9	MRPL20	39S ribosomal protein L20, mitochondrial	9	1095.6	0.014325	121.09	NaN	NaN	NaN	NaN	NaN	NaN	27.1917	26.7624	27.2265	27.319	27.0049	28.0345	27.5469	26.5744	27.1278	26.0113	NaN	NaN	NaN	NaN	NaN	NaN	NaN	NaN	NaN	NaN	NaN	NaN	NaN	NaN	NaN	NaN	NaN	NaN	NaN	NaN	NaN	NaN	NaN	NaN
AIYGGTYMLNK	P31150;P50395	P50395	GDI1;GDI2	Rab GDP dissociation inhibitor alpha;Rab GDP dissociation inhibitor beta	11	1229.61	0.013106	112.84	NaN	NaN	NaN	NaN	NaN	NaN	23.1127	23.58	22.9867	22.9376	NaN	NaN	NaN	NaN	NaN	NaN	NaN	NaN	NaN	NaN	NaN	NaN	NaN	NaN	NaN	NaN	NaN	NaN	NaN	NaN	NaN	NaN	NaN	NaN	NaN	NaN	NaN	NaN	NaN	NaN
AIYGNEPEI	P14550	P14550	AKR1A1	Alcohol dehydrogenase [NADP(+)]	9	1004.48	0.0068509	143.11	27.3498	27.451	26.8903	26.2023	24.1276	24.7056	NaN	NaN	NaN	NaN	NaN	NaN	NaN	NaN	NaN	NaN	NaN	NaN	NaN	NaN	NaN	NaN	NaN	NaN	NaN	NaN	NaN	NaN	NaN	NaN	NaN	NaN	NaN	NaN	NaN	NaN	NaN	NaN	NaN	NaN
AIYKTPPGIQK	Q6W2J9	Q6W2J9	BCOR	BCL-6 corepressor	11	1214.7	0.00054695	199.86	NaN	NaN	NaN	NaN	NaN	NaN	24.4461	24.8624	24.4263	24.4155	24.165	25.5191	25.1768	23.3688	24.1128	23.5133	NaN	NaN	NaN	NaN	NaN	NaN	NaN	NaN	NaN	NaN	NaN	NaN	NaN	NaN	NaN	NaN	NaN	NaN	NaN	NaN	NaN	NaN	NaN	NaN
AKANVGAGK	P62847	P62847	RPS24	40S ribosomal protein S24	9	814.466	0.01113	129.47	NaN	NaN	NaN	NaN	NaN	NaN	24.6505	23.8418	23.0841	22.7257	23.5956	24.1545	NaN	NaN	NaN	NaN	NaN	NaN	NaN	NaN	NaN	NaN	NaN	NaN	NaN	NaN	NaN	NaN	NaN	NaN	NaN	NaN	NaN	NaN	NaN	NaN	NaN	NaN	NaN	NaN
AKVGGSVVPSL	Q6ZRI0	Q6ZRI0	OTOG	Otogelin	11	1012.59	0.020774	101.64	NaN	NaN	NaN	NaN	NaN	NaN	NaN	NaN	NaN	NaN	NaN	NaN	NaN	NaN	NaN	NaN	NaN	NaN	NaN	NaN	NaN	NaN	NaN	NaN	NaN	NaN	NaN	NaN	23.8012	23.2482	24.4072	23.5134	24.6939	24.0737	24.7597	24.7576	24.7256	24.2298	24.7905	23.9868
ALAAALAHI	Q9NR30;Q9BQ39	Q9NR30	DDX21;DDX50	Nucleolar RNA helicase 2;ATP-dependent RNA helicase DDX50	9	849.507	0.0061201	154.74	27.3814	27.1871	26.8571	26.1557	25.3366	25.171	NaN	NaN	NaN	NaN	NaN	NaN	NaN	NaN	NaN	NaN	26.0028	25.1422	25.7854	24.3573	25.1915	23.6708	24.453	24.2288	23.2242	23.0361	23.7419	23.4866	24.2224	23.2388	24.058	23.2487	24.3575	23.7527	25.4704	25.6391	24.2374	24.016	24.6382	23.8903
ALAALHVTL	Q9NY26	Q9NY26	SLC39A1	Zinc transporter ZIP1	9	907.549	0.0058685	148.07	NaN	24.5398	23.6052	22.4725	NaN	NaN	NaN	NaN	NaN	NaN	NaN	NaN	NaN	NaN	NaN	NaN	NaN	NaN	NaN	NaN	NaN	NaN	NaN	NaN	NaN	NaN	NaN	NaN	NaN	NaN	NaN	NaN	NaN	NaN	NaN	NaN	NaN	NaN	NaN	NaN
ALAATNPAV	Q14008	Q14008	CKAP5	Cytoskeleton-associated protein 5	9	826.455	0.011979	126.28	22.8589	22.6656	NaN	NaN	NaN	NaN	NaN	NaN	NaN	NaN	NaN	NaN	NaN	NaN	NaN	NaN	NaN	NaN	NaN	NaN	NaN	NaN	NaN	NaN	NaN	NaN	NaN	NaN	NaN	NaN	NaN	NaN	NaN	NaN	NaN	NaN	NaN	NaN	NaN	NaN
ALADEPPSL	Q6UVK1	Q6UVK1	CSPG4	Chondroitin sulfate proteoglycan 4	9	911.46	0.012153	125.62	24.3531	23.6073	24.2232	23.3675	NaN	NaN	NaN	NaN	NaN	NaN	NaN	NaN	NaN	NaN	NaN	NaN	NaN	NaN	NaN	NaN	NaN	NaN	NaN	NaN	NaN	NaN	NaN	NaN	NaN	NaN	NaN	NaN	NaN	NaN	NaN	NaN	NaN	NaN	NaN	NaN
ALADGVQKV	O14791	O14791	APOL1	Apolipoprotein L1	9	899.508	0.0079051	140.09	23.7663	23.4197	23.1519	NaN	25.8638	25.61	NaN	NaN	NaN	NaN	NaN	NaN	NaN	NaN	NaN	NaN	28.8605	28.1846	28.7387	27.6704	28.8466	27.8041	29.5041	23.1901	28.003	18.9562	22.0105	NaN	28.2238	NaN	NaN	NaN	27.5689	26.9674	28.893	28.6864	27.8545	27.9429	27.5969	27.4591
ALADIAQSQL	Q13503	Q13503	MED21	Mediator of RNA polymerase II transcription subunit 21	10	1028.55	0.004734	190.93	24.1809	24.0753	23.6289	23.2169	NaN	NaN	NaN	NaN	NaN	NaN	NaN	NaN	NaN	NaN	NaN	NaN	NaN	NaN	NaN	NaN	NaN	NaN	NaN	NaN	NaN	NaN	NaN	NaN	NaN	NaN	NaN	NaN	NaN	NaN	NaN	NaN	NaN	NaN	NaN	NaN
ALADKELLPSV	Q9BRQ8	Q9BRQ8	AIFM2	Apoptosis-inducing factor 2	11	1154.65	0.010712	121.05	NaN	NaN	NaN	NaN	NaN	NaN	NaN	NaN	NaN	NaN	NaN	NaN	NaN	NaN	NaN	NaN	23.4147	22.6948	22.7947	21.2227	NaN	21.5529	25.3551	25.2103	24.58	24.6045	25.0962	24.5324	22.831	22.086	NaN	NaN	NaN	NaN	NaN	NaN	NaN	NaN	NaN	NaN
ALADLQEAV	Q9C0D5	Q9C0D5	TANC1	Protein TANC1	9	928.487	0.0096957	134.85	26.704	26.4065	25.8731	25.652	NaN	NaN	NaN	NaN	NaN	NaN	NaN	NaN	NaN	NaN	NaN	NaN	NaN	NaN	NaN	NaN	NaN	NaN	NaN	NaN	NaN	NaN	NaN	NaN	NaN	NaN	NaN	NaN	NaN	NaN	NaN	NaN	NaN	NaN	NaN	NaN
ALADLQEAVKL	Q9C0D5	Q9C0D5	TANC1	Protein TANC1	11	1169.67	0.0012155	183.67	25.3078	25.1474	25.2871	24.1025	23.6992	23.2144	NaN	NaN	NaN	NaN	NaN	NaN	NaN	NaN	NaN	NaN	NaN	NaN	NaN	NaN	NaN	NaN	NaN	NaN	NaN	NaN	NaN	NaN	NaN	NaN	NaN	NaN	NaN	NaN	NaN	NaN	NaN	NaN	NaN	NaN
ALAEALKEV	Q6PI26	Q6PI26	SHQ1	Protein SHQ1 homolog	9	942.539	0.013732	122.18	26.9183	26.7724	26.5442	26.1097	NaN	NaN	NaN	NaN	NaN	NaN	NaN	NaN	NaN	NaN	NaN	NaN	NaN	NaN	NaN	NaN	NaN	NaN	NaN	NaN	NaN	NaN	NaN	NaN	NaN	NaN	NaN	NaN	NaN	NaN	NaN	NaN	NaN	NaN	NaN	NaN
ALAEDPQEL	Q8IX12	Q8IX12	CCAR1	Cell division cycle and apoptosis regulator protein 1	9	984.476	0.0012403	201.49	25.0188	24.9995	25.3298	25.0018	23.1699	23.11	NaN	NaN	NaN	NaN	NaN	NaN	NaN	NaN	NaN	NaN	NaN	NaN	NaN	NaN	NaN	NaN	NaN	NaN	NaN	NaN	NaN	NaN	NaN	NaN	NaN	NaN	NaN	NaN	NaN	NaN	NaN	NaN	NaN	NaN
ALAEEVEQV	Q9BQE5	Q9BQE5	APOL2	Apolipoprotein L2	9	986.492	0.0060313	157.99	28.1865	28.442	NaN	26.5483	22.9356	23.4978	NaN	NaN	NaN	NaN	NaN	NaN	NaN	NaN	NaN	NaN	24.1198	21.841	22.7098	20.2128	23.2957	20.2742	22.8331	22.9337	21.9102	21.2657	21.9318	21.4814	NaN	NaN	NaN	NaN	NaN	NaN	NaN	NaN	NaN	NaN	NaN	NaN
ALAEGQLRL	Q8NF37	Q8NF37	LPCAT1	Lysophosphatidylcholine acyltransferase 1	9	969.561	0.016479	117.16	26.0974	26.1886	26.1616	21.3118	25.0239	25.0436	NaN	NaN	NaN	NaN	NaN	NaN	NaN	NaN	NaN	NaN	NaN	NaN	NaN	NaN	NaN	NaN	NaN	NaN	NaN	NaN	NaN	NaN	NaN	NaN	NaN	NaN	NaN	NaN	NaN	NaN	NaN	NaN	NaN	NaN
ALAEIAKAEL	P23246	P23246	SFPQ	Splicing factor, proline- and glutamine-rich	10	1027.59	0.0058785	185.58	29.2282	29.4288	28.8714	28.3116	26.0234	26.2679	NaN	NaN	NaN	NaN	NaN	NaN	NaN	NaN	NaN	NaN	NaN	NaN	NaN	NaN	NaN	NaN	NaN	NaN	NaN	NaN	NaN	NaN	NaN	NaN	NaN	NaN	NaN	NaN	NaN	NaN	NaN	NaN	NaN	NaN
ALAEKFKEL	Q96EU6	Q96EU6	RRP36	Ribosomal RNA processing protein 36 homolog	9	1047.6	0.016911	116.37	24.7917	24.5339	25.1391	23.3661	NaN	NaN	NaN	NaN	NaN	NaN	NaN	NaN	NaN	NaN	NaN	NaN	NaN	NaN	NaN	NaN	NaN	NaN	NaN	NaN	NaN	NaN	NaN	NaN	NaN	NaN	NaN	NaN	NaN	NaN	NaN	NaN	NaN	NaN	NaN	NaN
ALAEKTSHV	Q658P3	Q658P3	STEAP3	Metalloreductase STEAP3	9	954.513	0.0070125	142.64	26.2116	25.965	25.9379	25.2053	22.9664	23.0661	NaN	NaN	NaN	NaN	NaN	NaN	NaN	NaN	NaN	NaN	NaN	NaN	NaN	NaN	NaN	NaN	NaN	NaN	NaN	NaN	NaN	NaN	NaN	NaN	NaN	NaN	NaN	NaN	NaN	NaN	NaN	NaN	NaN	NaN
ALAEKVKEA	P57678	P57678	GEMIN4	Gem-associated protein 4	9	957.549	0.0096563	135	23.9532	23.5191	23.8025	23.0925	22.4403	22.7363	NaN	NaN	NaN	NaN	NaN	NaN	NaN	NaN	NaN	NaN	20.6795	NaN	NaN	NaN	NaN	19.2424	21.6737	NaN	NaN	NaN	NaN	NaN	20.268	NaN	20.0355	19.2559	20.0348	NaN	NaN	NaN	NaN	NaN	NaN	NaN
ALAELSESL	Q9H1B7	Q9H1B7	IRF2BPL	Interferon regulatory factor 2-binding protein-like	9	931.486	0.0058815	171.08	24.7918	24.9952	24.1256	23.4822	NaN	NaN	NaN	NaN	NaN	NaN	NaN	NaN	NaN	NaN	NaN	NaN	NaN	NaN	NaN	NaN	NaN	NaN	NaN	NaN	NaN	NaN	NaN	NaN	NaN	NaN	NaN	NaN	NaN	NaN	NaN	NaN	NaN	NaN	NaN	NaN
ALAELTKRL	Q15477	Q15477	SKIV2L	Helicase SKI2W	9	1013.62	0.012324	124.98	NaN	NaN	NaN	NaN	NaN	NaN	NaN	NaN	NaN	NaN	NaN	NaN	NaN	NaN	NaN	NaN	21.6202	20.908	21.3435	NaN	22.5211	NaN	21.5165	22.3079	21.3256	21.3512	22.6389	21.7133	NaN	NaN	22.3634	21.9191	22.7051	22.4857	21.9136	21.8913	22.0971	21.3451	22.4912	21.5866
ALAEQVQKA	Q9BV19	Q9BV19	C1orf50	Uncharacterized protein C1orf50	9	956.529	0.013834	121.99	24.1568	24.4085	24.4328	NaN	22.6699	22.6174	NaN	NaN	NaN	NaN	NaN	NaN	NaN	NaN	NaN	NaN	NaN	NaN	NaN	NaN	NaN	NaN	NaN	NaN	NaN	NaN	NaN	NaN	NaN	NaN	NaN	NaN	NaN	NaN	NaN	NaN	NaN	NaN	NaN	NaN
ALAERQQLI	P52756	P52756	RBM5	RNA-binding protein 5	9	1040.6	0.015376	119.17	NaN	NaN	NaN	26.035	NaN	NaN	NaN	NaN	NaN	NaN	NaN	NaN	NaN	NaN	NaN	NaN	NaN	NaN	NaN	NaN	NaN	NaN	NaN	NaN	NaN	NaN	NaN	NaN	NaN	NaN	NaN	NaN	NaN	NaN	NaN	NaN	NaN	NaN	NaN	NaN
ALAGDQPSV	P21333	P21333	FLNA	Filamin-A	9	856.429	0.0062517	161.11	27.715	28.0245	27.7967	26.7477	27.0985	27.0734	NaN	NaN	NaN	NaN	NaN	NaN	NaN	NaN	NaN	NaN	NaN	NaN	NaN	NaN	NaN	NaN	NaN	NaN	NaN	NaN	NaN	NaN	21.8638	21.4929	21.7752	NaN	21.4435	NaN	NaN	NaN	NaN	NaN	NaN	NaN
ALAGGITMV	P27708	P27708	CAD	CAD protein;Glutamine-dependent carbamoyl-phosphate synthase;Aspartate carbamoyltransferase;Dihydroorotase	9	831.452	0.0087798	137.59	23.7972	23.2006	22.4367	NaN	23.0508	23.0819	NaN	NaN	NaN	NaN	NaN	NaN	NaN	NaN	NaN	NaN	NaN	NaN	NaN	NaN	NaN	NaN	NaN	NaN	NaN	NaN	NaN	NaN	NaN	NaN	NaN	NaN	NaN	NaN	NaN	NaN	NaN	NaN	NaN	NaN
ALAGHQDGITFI	Q8TEB1	Q8TEB1	DCAF11	DDB1- and CUL4-associated factor 11	12	1241.64	0.010873	111.82	26.0724	NaN	NaN	NaN	NaN	NaN	NaN	NaN	NaN	NaN	NaN	NaN	NaN	NaN	NaN	NaN	NaN	22.4509	NaN	NaN	22.9273	NaN	24.4037	NaN	23.9054	23.4599	NaN	NaN	NaN	NaN	NaN	NaN	NaN	NaN	NaN	NaN	NaN	NaN	NaN	NaN
ALAGVNPQL	Q9UMX0	Q9UMX0	UBQLN1	Ubiquilin-1	9	881.497	0.0058685	148.07	25.4295	25.4888	25.0725	23.9174	NaN	NaN	NaN	NaN	NaN	NaN	NaN	NaN	NaN	NaN	NaN	NaN	NaN	NaN	NaN	NaN	NaN	NaN	NaN	NaN	NaN	NaN	NaN	NaN	NaN	NaN	NaN	NaN	NaN	NaN	NaN	NaN	NaN	NaN	NaN	NaN
ALAKAPFAA	P49721	P49721	PSMB2	Proteasome subunit beta type-2	9	858.496	0.033313	97.071	NaN	NaN	NaN	NaN	NaN	NaN	NaN	NaN	NaN	NaN	NaN	NaN	NaN	NaN	NaN	NaN	NaN	NaN	NaN	NaN	NaN	NaN	NaN	NaN	NaN	NaN	NaN	NaN	21.3487	20.4577	22.5478	21.7435	23.3328	22.8779	22.5206	22.5898	22.6773	22.245	22.5754	NaN
ALANGIEEV	O95236	O95236	APOL3	Apolipoprotein L3	9	914.471	0.0058339	152.47	25.942	25.8336	25.0884	24.2375	NaN	NaN	NaN	NaN	NaN	NaN	NaN	NaN	NaN	NaN	NaN	NaN	NaN	NaN	NaN	NaN	NaN	NaN	NaN	NaN	NaN	NaN	NaN	NaN	NaN	NaN	NaN	NaN	NaN	NaN	NaN	NaN	NaN	NaN	NaN	NaN
ALANHLIKV	Q9H4M9;Q9NZN3	Q9H4M9	EHD1;EHD3	EH domain-containing protein 1;EH domain-containing protein 3	9	977.602	0.012545	124.34	27.2071	26.8138	27.6271	NaN	NaN	NaN	NaN	NaN	NaN	NaN	NaN	NaN	NaN	NaN	NaN	NaN	NaN	NaN	NaN	NaN	NaN	NaN	NaN	NaN	NaN	NaN	NaN	NaN	NaN	NaN	NaN	NaN	NaN	NaN	NaN	NaN	NaN	NaN	NaN	NaN
ALANIAANI	P42356	P42356	PI4KA	Phosphatidylinositol 4-kinase alpha	9	869.497	0.013395	122.79	23.5262	23.3578	22.9591	22.7331	NaN	NaN	NaN	NaN	NaN	NaN	NaN	NaN	NaN	NaN	NaN	NaN	NaN	NaN	NaN	NaN	NaN	NaN	NaN	NaN	NaN	NaN	NaN	NaN	NaN	NaN	NaN	NaN	NaN	NaN	NaN	NaN	NaN	NaN	NaN	NaN
ALANMTEQI	P12110	P12110	COL6A2	Collagen alpha-2(VI) chain	9	989.485	0.005798	158.2	25.5261	NaN	25.0431	24.5519	NaN	NaN	NaN	NaN	NaN	NaN	NaN	NaN	NaN	NaN	NaN	NaN	NaN	NaN	NaN	NaN	NaN	NaN	NaN	NaN	NaN	NaN	NaN	NaN	NaN	NaN	NaN	NaN	NaN	NaN	NaN	NaN	NaN	NaN	NaN	NaN
ALANQKLYSV	Q9NU22	Q9NU22	MDN1	Midasin	10	1105.61	0.021198	116.37	NaN	NaN	NaN	NaN	NaN	NaN	NaN	NaN	NaN	NaN	NaN	NaN	NaN	NaN	NaN	NaN	NaN	NaN	NaN	NaN	NaN	NaN	NaN	NaN	23.6896	23.061	24.0151	23.2545	NaN	NaN	NaN	NaN	NaN	NaN	NaN	NaN	NaN	NaN	NaN	NaN
ALAPAPAEV	Q9Y2I1	Q9Y2I1	NISCH	Nischarin	9	837.46	0.00676	143.37	22.8698	22.611	NaN	NaN	NaN	NaN	NaN	NaN	NaN	NaN	NaN	NaN	NaN	NaN	NaN	NaN	NaN	NaN	NaN	NaN	NaN	NaN	NaN	NaN	NaN	NaN	NaN	NaN	NaN	NaN	NaN	NaN	NaN	NaN	NaN	NaN	NaN	NaN	NaN	NaN
ALAPAPPQV	Q04206	Q04206	RELA	Transcription factor p65	9	862.491	0.008694	137.83	25.8901	25.8579	25.7914	25.3369	22.562	22.5683	NaN	NaN	NaN	NaN	NaN	NaN	NaN	NaN	NaN	NaN	NaN	22.4066	NaN	22.0458	NaN	22.0834	23.9976	23.4891	23.4348	22.8941	23.4509	23.0831	NaN	NaN	NaN	NaN	NaN	NaN	NaN	NaN	NaN	NaN	NaN	NaN
ALAPDHPSL	Q7Z494	Q7Z494	NPHP3	Nephrocystin-3	9	919.476	0.01235	124.89	24.0568	24.2049	24.3886	NaN	NaN	NaN	NaN	NaN	NaN	NaN	NaN	NaN	NaN	NaN	NaN	NaN	NaN	NaN	NaN	NaN	NaN	NaN	NaN	NaN	NaN	NaN	NaN	NaN	NaN	NaN	NaN	NaN	NaN	NaN	NaN	NaN	NaN	NaN	NaN	NaN
ALAPGLPTA	Q9UMX5	Q9UMX5	NENF	Neudesin	9	809.465	0.010204	132.94	28.4767	28.4946	28.39	28.226	27.2689	27.5287	NaN	NaN	NaN	NaN	NaN	NaN	NaN	NaN	NaN	NaN	27.3984	26.5031	26.7341	25.9024	27.2801	26.0741	NaN	27.4291	NaN	26.2882	NaN	26.4519	26.7044	25.8352	26.4715	25.4432	26.6761	26.3063	27.1945	NaN	NaN	NaN	NaN	NaN
ALAPGVRAV	Q9Y508	Q9Y508	RNF114	E3 ubiquitin-protein ligase RNF114	9	852.518	0.013743	122.15	24.8335	24.6709	25.7962	NaN	NaN	NaN	NaN	NaN	NaN	NaN	NaN	NaN	NaN	NaN	NaN	NaN	NaN	NaN	NaN	NaN	NaN	NaN	NaN	NaN	NaN	NaN	NaN	NaN	NaN	NaN	NaN	NaN	NaN	NaN	NaN	NaN	NaN	NaN	NaN	NaN
ALAPSPAAA	Q12796	Q12796	PNRC1	Proline-rich nuclear receptor coactivator 1	9	767.418	0.0057167	177.84	25.2994	25.358	25.3077	25.0218	23.1443	23.251	NaN	NaN	NaN	NaN	NaN	NaN	NaN	NaN	NaN	NaN	NaN	NaN	NaN	NaN	NaN	NaN	NaN	NaN	NaN	NaN	NaN	NaN	NaN	NaN	NaN	NaN	NaN	NaN	NaN	NaN	NaN	NaN	NaN	NaN
ALAPSTMKI	P60709;P63267;P62736;P63261;P68032;P68133	P60709	ACTB;ACTG2;ACTA2;ACTG1;ACTC1;ACTA1	Actin, cytoplasmic 1;Actin, cytoplasmic 1, N-terminally processed;Actin, gamma-enteric smooth muscle;Actin, aortic smooth muscle;Actin, cytoplasmic 2;Actin, cytoplasmic 2, N-terminally processed;Actin, alpha cardiac muscle 1;Actin, alpha skeletal muscle	9	930.521	0.007262	141.93	28.6012	27.1452	28.169	27.6726	24.3591	24.4791	NaN	NaN	NaN	NaN	NaN	NaN	NaN	NaN	NaN	NaN	NaN	NaN	NaN	NaN	NaN	NaN	NaN	NaN	NaN	NaN	NaN	NaN	NaN	NaN	NaN	NaN	NaN	NaN	NaN	NaN	NaN	NaN	NaN	NaN
ALARLQQGV	P56945	P56945	BCAR1	Breast cancer anti-estrogen resistance protein 1	9	954.561	0.0084635	135.35	24.8371	NaN	25.1247	NaN	NaN	NaN	NaN	NaN	NaN	NaN	NaN	NaN	NaN	NaN	NaN	NaN	NaN	NaN	NaN	NaN	NaN	NaN	NaN	NaN	NaN	NaN	NaN	NaN	NaN	NaN	NaN	NaN	NaN	NaN	NaN	NaN	NaN	NaN	NaN	NaN
ALASEPLKV	Q8N573	Q8N573	OXR1	Oxidation resistance protein 1	9	926.544	0.0037158	190.26	28.7046	28.1228	28.7007	23.6871	NaN	NaN	NaN	NaN	NaN	NaN	NaN	NaN	NaN	NaN	NaN	NaN	NaN	NaN	NaN	NaN	NaN	NaN	NaN	NaN	NaN	NaN	NaN	NaN	NaN	NaN	NaN	NaN	NaN	NaN	NaN	NaN	NaN	NaN	NaN	NaN
ALASHILTA	O00273	O00273	DFFA	DNA fragmentation factor subunit alpha	9	895.513	0.0085067	138.37	27.1953	NaN	26.8984	NaN	NaN	NaN	NaN	NaN	NaN	NaN	NaN	NaN	NaN	NaN	NaN	NaN	NaN	NaN	NaN	NaN	NaN	NaN	NaN	NaN	NaN	NaN	NaN	NaN	23.4608	22.2639	23.8289	NaN	23.9833	23.3982	24.4899	23.9952	23.2788	23.457	23.7968	NaN
ALASHLIEA	Q9NZN4	Q9NZN4	EHD2	EH domain-containing protein 2	9	923.508	0.0058593	164	33.2068	32.9613	33.1383	32.7008	32.3457	32.4941	NaN	NaN	NaN	NaN	NaN	NaN	NaN	NaN	NaN	NaN	30.1511	29.4912	30.0566	29.0995	29.6162	28.7479	30.0615	29.5782	29.0871	28.3707	29.1212	28.8591	29.3653	28.6377	NaN	NaN	NaN	28.6513	29.4731	29.2835	28.656	28.6872	28.7824	28.3758
ALASIDSKLNQA	P18206	P18206	VCL	Vinculin	12	1229.66	0.001654	138.98	23.6657	23.4193	23.5449	NaN	NaN	NaN	NaN	NaN	NaN	NaN	NaN	NaN	NaN	NaN	NaN	NaN	NaN	NaN	NaN	NaN	NaN	NaN	NaN	NaN	NaN	NaN	NaN	NaN	NaN	NaN	NaN	NaN	NaN	NaN	NaN	NaN	NaN	NaN	NaN	NaN
ALASIQNHV	Q5JVL4	Q5JVL4	EFHC1	EF-hand domain-containing protein 1	9	951.514	0.0074805	167.25	24.7187	25.0011	24.8444	24.421	22.87	23.01	NaN	NaN	NaN	NaN	NaN	NaN	NaN	NaN	NaN	NaN	NaN	NaN	NaN	NaN	NaN	NaN	NaN	NaN	NaN	NaN	NaN	NaN	NaN	NaN	NaN	NaN	NaN	NaN	NaN	NaN	NaN	NaN	NaN	NaN
ALATLIHQV	Q9UBW8	Q9UBW8	COPS7A	COP9 signalosome complex subunit 7a	9	964.571	0.0016937	198.92	26.2053	26.5094	26.5207	26.1416	24.5526	24.8138	NaN	NaN	NaN	NaN	NaN	NaN	NaN	NaN	NaN	NaN	29.7455	29.0347	29.3933	28.187	29.7271	28.0293	29.8172	29.5649	28.3419	28.2135	28.6626	28.4786	28.5649	28.1777	28.64	27.8045	28.792	28.1786	28.4735	28.1246	28.1861	27.7803	28.1945	27.4883
ALATSPITV	P13994	P13994	CCDC130	Coiled-coil domain-containing protein 130	9	871.501	0.0068815	143.02	23.6018	22.981	22.8755	NaN	NaN	NaN	NaN	NaN	NaN	NaN	NaN	NaN	NaN	NaN	NaN	NaN	NaN	NaN	NaN	NaN	NaN	NaN	NaN	NaN	NaN	NaN	NaN	NaN	NaN	NaN	NaN	NaN	NaN	NaN	NaN	NaN	NaN	NaN	NaN	NaN
ALAVNISAA	P40227	P40227	CCT6A	T-complex protein 1 subunit zeta	9	828.471	0.015643	118.69	25.3123	25.2187	25.0785	23.7748	NaN	NaN	NaN	NaN	NaN	NaN	NaN	NaN	NaN	NaN	NaN	NaN	NaN	NaN	NaN	NaN	NaN	NaN	NaN	NaN	NaN	NaN	NaN	NaN	NaN	NaN	NaN	NaN	NaN	NaN	NaN	NaN	NaN	NaN	NaN	NaN
ALDAHQQSI	Q16864	Q16864	ATP6V1F	V-type proton ATPase subunit F	9	981.488	0.0065956	160.11	27.7069	27.5742	27.6615	22.7713	NaN	NaN	NaN	NaN	NaN	NaN	NaN	NaN	NaN	NaN	NaN	NaN	NaN	NaN	NaN	NaN	NaN	NaN	NaN	NaN	NaN	NaN	NaN	NaN	NaN	NaN	NaN	NaN	NaN	NaN	NaN	NaN	NaN	NaN	NaN	NaN
ALDANIARL	Q49A88	Q49A88	CCDC14	Coiled-coil domain-containing protein 14	9	955.545	0.0058339	147.16	26.8153	26.8781	26.2807	26.2077	NaN	NaN	NaN	NaN	NaN	NaN	NaN	NaN	NaN	NaN	NaN	NaN	NaN	NaN	NaN	NaN	NaN	NaN	NaN	NaN	NaN	NaN	NaN	NaN	NaN	NaN	NaN	NaN	NaN	NaN	NaN	NaN	NaN	NaN	NaN	NaN
ALDATHQQL	Q9Y2X9	Q9Y2X9	ZNF281	Zinc finger protein 281	9	995.504	0.014325	121.09	24.5626	25.538	25.8978	NaN	NaN	NaN	NaN	NaN	NaN	NaN	NaN	NaN	NaN	NaN	NaN	NaN	NaN	NaN	NaN	NaN	NaN	NaN	NaN	NaN	NaN	NaN	NaN	NaN	NaN	NaN	NaN	NaN	NaN	NaN	NaN	NaN	NaN	NaN	NaN	NaN
ALDDIIYRA	Q9BYI3	Q9BYI3	FAM126A	Hyccin	9	1048.56	0.020666	121.62	NaN	NaN	NaN	NaN	NaN	NaN	NaN	NaN	NaN	NaN	NaN	NaN	NaN	NaN	NaN	NaN	NaN	NaN	NaN	NaN	NaN	NaN	NaN	NaN	NaN	NaN	NaN	NaN	NaN	NaN	22.2455	21.6799	23.0438	NaN	23.7306	24.1771	23.1886	NaN	23.2223	NaN
ALDDISESI	Q9Y3B8	Q9Y3B8	REXO2	Oligoribonuclease, mitochondrial	9	961.46	0.0084198	138.62	24.9051	24.8625	24.6353	23.2984	NaN	NaN	NaN	NaN	NaN	NaN	NaN	NaN	NaN	NaN	NaN	NaN	NaN	NaN	NaN	NaN	NaN	NaN	NaN	NaN	NaN	NaN	NaN	NaN	NaN	NaN	NaN	NaN	NaN	NaN	NaN	NaN	NaN	NaN	NaN	NaN
ALDEAQGVGL	O75533	O75533	SF3B1	Splicing factor 3B subunit 1	10	971.492	0.015036	125.58	24.6657	24.6427	24.4005	23.4649	NaN	NaN	NaN	NaN	NaN	NaN	NaN	NaN	NaN	NaN	NaN	NaN	NaN	NaN	NaN	NaN	NaN	NaN	NaN	NaN	NaN	NaN	NaN	NaN	NaN	NaN	NaN	NaN	NaN	NaN	NaN	NaN	NaN	NaN	NaN	NaN
ALDEKIAKYQK	Q13823	Q13823	GNL2	Nucleolar GTP-binding protein 2	11	1305.73	0.0007496	164.64	NaN	NaN	NaN	NaN	NaN	NaN	23.3141	23.0954	NaN	NaN	NaN	NaN	NaN	NaN	NaN	NaN	NaN	NaN	NaN	NaN	NaN	NaN	NaN	NaN	NaN	NaN	NaN	NaN	NaN	NaN	NaN	NaN	NaN	NaN	NaN	NaN	NaN	NaN	NaN	NaN
ALDEKLLNI	Q10570	Q10570	CPSF1	Cleavage and polyadenylation specificity factor subunit 1	9	1027.59	0.020045	111.74	NaN	NaN	NaN	NaN	NaN	NaN	NaN	NaN	NaN	NaN	NaN	NaN	NaN	NaN	NaN	NaN	NaN	NaN	NaN	NaN	NaN	NaN	NaN	NaN	NaN	NaN	NaN	NaN	NaN	NaN	NaN	21.4722	23.0316	22.625	23.0109	23.3818	22.8028	22.6818	22.7795	22.6425
ALDEPTTNL	Q92878	Q92878	RAD50	DNA repair protein RAD50	9	972.476	0.0044302	186.09	24.3826	24.5676	24.6105	23.8584	NaN	NaN	26.9653	27.3843	27.375	27.2397	26.9949	27.4504	25.344	NaN	25.3664	25.3516	NaN	NaN	NaN	NaN	NaN	NaN	NaN	NaN	NaN	NaN	NaN	NaN	NaN	NaN	NaN	NaN	NaN	NaN	NaN	NaN	NaN	NaN	NaN	NaN
ALDESHNQNL	O94804	O94804	STK10	Serine/threonine-protein kinase 10	10	1139.52	0.0091876	137.84	25.8617	26.0392	26.1144	NaN	23.5095	23.606	NaN	NaN	NaN	NaN	NaN	NaN	NaN	NaN	NaN	NaN	NaN	NaN	NaN	NaN	NaN	NaN	NaN	NaN	NaN	NaN	NaN	NaN	NaN	NaN	NaN	NaN	NaN	NaN	NaN	NaN	NaN	NaN	NaN	NaN
ALDESPYGV	Q9BPX1	Q9BPX1	HSD17B14	17-beta-hydroxysteroid dehydrogenase 14	9	949.439	0.006436	144.29	26.1339	26.1171	26.3936	25.7017	23.6684	24.3767	NaN	NaN	NaN	NaN	NaN	NaN	NaN	NaN	NaN	NaN	NaN	NaN	NaN	NaN	NaN	NaN	NaN	NaN	NaN	NaN	NaN	NaN	NaN	NaN	NaN	NaN	NaN	NaN	NaN	NaN	NaN	NaN	NaN	NaN
ALDEVFTKV	Q9UMX5	Q9UMX5	NENF	Neudesin	9	1020.55	0.0064964	144.12	23.9023	28.0597	27.6273	27.0701	NaN	NaN	NaN	NaN	NaN	NaN	NaN	NaN	NaN	NaN	NaN	NaN	NaN	NaN	NaN	NaN	NaN	NaN	NaN	NaN	NaN	NaN	NaN	NaN	NaN	NaN	NaN	NaN	NaN	NaN	NaN	NaN	NaN	NaN	NaN	NaN
ALDEYNMKI	Q8IY21	Q8IY21	DDX60	Probable ATP-dependent RNA helicase DDX60	9	1095.53	0.027734	102.72	NaN	NaN	NaN	NaN	NaN	NaN	NaN	NaN	NaN	NaN	NaN	NaN	NaN	NaN	NaN	NaN	NaN	NaN	NaN	NaN	NaN	NaN	NaN	NaN	NaN	NaN	NaN	NaN	21.3181	NaN	22.6163	NaN	22.4621	NaN	22.8678	22.714	22.4994	22.4835	22.2029	22.2061
ALDGKIYEL	Q13017	Q13017	ARHGAP5	Rho GTPase-activating protein 5	9	1020.55	0.009959	133.86	23.2864	23.6239	NaN	NaN	NaN	NaN	NaN	NaN	NaN	NaN	NaN	NaN	NaN	NaN	NaN	NaN	NaN	NaN	NaN	NaN	NaN	NaN	NaN	NaN	NaN	NaN	NaN	NaN	NaN	NaN	NaN	NaN	NaN	NaN	NaN	NaN	NaN	NaN	NaN	NaN
ALDGRETDFY	Q5VT25	Q5VT25	CDC42BPA	Serine/threonine-protein kinase MRCK alpha	10	1185.53	0.013582	128.36	27.8605	27.8811	27.639	28.1245	27.3316	27.2813	NaN	NaN	NaN	NaN	NaN	NaN	NaN	NaN	NaN	NaN	NaN	NaN	NaN	NaN	NaN	NaN	NaN	NaN	NaN	NaN	NaN	NaN	NaN	NaN	NaN	NaN	NaN	NaN	NaN	NaN	NaN	NaN	NaN	NaN
ALDKALTSV	Q13617	Q13617	CUL2	Cullin-2	9	916.523	0.0058123	149.65	27.471	NaN	27.9564	NaN	NaN	NaN	NaN	NaN	NaN	NaN	NaN	NaN	NaN	NaN	NaN	NaN	25.8672	25.1781	NaN	NaN	25.756	22.671	24.9032	NaN	22.9573	NaN	23.6312	NaN	24.0202	NaN	24.5488	NaN	NaN	23.821	25.8195	25.6843	24.8736	24.6556	25.1061	24.6195
ALDKATVLL	Q53EL6	Q53EL6	PDCD4	Programmed cell death protein 4	9	942.575	0.0092794	136.16	24.6267	29.5965	29.3507	28.1868	NaN	NaN	NaN	NaN	NaN	NaN	NaN	NaN	NaN	NaN	NaN	NaN	26.0904	25.4173	26.3482	25.0781	26.5866	24.985	24.5529	24.2131	22.5695	22.2469	23.497	23.1677	23.7506	23.3468	24.7806	NaN	25.355	24.7625	26.0934	NaN	NaN	NaN	NaN	NaN
ALDNSHPIEV	P55786;A6NEC2	P55786	NPEPPS;NPEPPSL1	Puromycin-sensitive aminopeptidase;Puromycin-sensitive aminopeptidase-like protein	10	1093.54	0.010494	134.26	NaN	NaN	NaN	24.4228	NaN	NaN	NaN	NaN	NaN	NaN	NaN	NaN	NaN	NaN	NaN	NaN	NaN	NaN	NaN	NaN	NaN	NaN	NaN	NaN	NaN	NaN	NaN	NaN	NaN	NaN	NaN	NaN	NaN	NaN	NaN	NaN	NaN	NaN	NaN	NaN
ALDPNIATL	Q8WXA9	Q8WXA9	SREK1	Splicing regulatory glutamine/lysine-rich protein 1	9	926.507	0.0061297	155	26.3109	26.6494	26.2407	25.484	NaN	NaN	NaN	NaN	NaN	NaN	NaN	NaN	NaN	NaN	NaN	NaN	NaN	NaN	NaN	NaN	NaN	NaN	NaN	NaN	NaN	NaN	NaN	NaN	NaN	NaN	NaN	NaN	NaN	NaN	NaN	NaN	NaN	NaN	NaN	NaN
ALDPSLDNHQV	O60508	O60508	CDC40	Pre-mRNA-processing factor 17	11	1207.58	0.010957	120.07	NaN	NaN	NaN	NaN	NaN	NaN	NaN	NaN	NaN	NaN	NaN	NaN	NaN	NaN	NaN	NaN	NaN	NaN	NaN	NaN	NaN	NaN	NaN	NaN	NaN	NaN	NaN	NaN	20.4134	NaN	NaN	NaN	21.9536	NaN	22.1381	NaN	NaN	20.6462	21.5884	NaN
ALDQFQEKY	A0AVT1	A0AVT1	UBA6	Ubiquitin-like modifier-activating enzyme 6	9	1140.55	0.0068189	171.73	24.5539	24.7347	24.746	24.4403	24.1216	24.2791	NaN	NaN	NaN	NaN	NaN	NaN	NaN	NaN	NaN	NaN	NaN	NaN	NaN	NaN	NaN	NaN	NaN	NaN	NaN	NaN	NaN	NaN	NaN	NaN	NaN	NaN	NaN	NaN	NaN	NaN	NaN	NaN	NaN	NaN
ALDSDNISL	Q8NEY1	Q8NEY1	NAV1	Neuron navigator 1	9	946.461	0.011705	127.31	NaN	23.489	23.1472	NaN	NaN	NaN	NaN	NaN	NaN	NaN	NaN	NaN	NaN	NaN	NaN	NaN	NaN	NaN	NaN	NaN	NaN	NaN	NaN	NaN	NaN	NaN	NaN	NaN	NaN	NaN	NaN	NaN	NaN	NaN	NaN	NaN	NaN	NaN	NaN	NaN
ALDSHPTIV	Q02363	Q02363	ID2	DNA-binding protein inhibitor ID-2	9	951.503	0.0060313	152.39	27.0381	27.0888	27.5884	NaN	25.5654	25.5617	NaN	NaN	NaN	NaN	NaN	NaN	NaN	NaN	NaN	NaN	NaN	NaN	NaN	NaN	NaN	NaN	NaN	NaN	NaN	NaN	NaN	NaN	NaN	NaN	NaN	NaN	NaN	NaN	NaN	NaN	NaN	NaN	NaN	NaN
ALDSTNVEA	P62491	P62491	RAB11A	Ras-related protein Rab-11A	9	918.429	0.0068868	143	29.565	29.5528	29.311	28.3527	27.327	26.9995	NaN	NaN	NaN	NaN	NaN	NaN	NaN	NaN	NaN	NaN	NaN	26.6538	NaN	25.83	27.6722	NaN	NaN	NaN	NaN	NaN	NaN	NaN	28.2645	27.4069	27.9083	27.0383	27.5394	24.5702	26.7621	26.5647	26.2055	25.9784	26.5244	25.9452
ALDTNQVLL	Q96GC6	Q96GC6	ZNF274	Neurotrophin receptor-interacting factor homolog	9	985.544	0.010784	130.77	23.808	23.4651	25.156	24.3978	NaN	NaN	NaN	NaN	NaN	NaN	NaN	NaN	NaN	NaN	NaN	NaN	NaN	NaN	NaN	NaN	NaN	NaN	NaN	NaN	NaN	NaN	NaN	NaN	NaN	NaN	21.8955	21.2187	22.9249	22.158	22.7473	22.814	22.5451	22.1089	22.3796	21.862
ALDTNQVSL	Q96GC6	Q96GC6	ZNF274	Neurotrophin receptor-interacting factor homolog	9	959.492	0.0081761	139.31	24.4833	24.739	24.087	23.3635	NaN	NaN	NaN	NaN	NaN	NaN	NaN	NaN	NaN	NaN	NaN	NaN	NaN	NaN	NaN	NaN	NaN	NaN	NaN	NaN	NaN	NaN	NaN	NaN	NaN	NaN	NaN	NaN	NaN	NaN	NaN	NaN	NaN	NaN	NaN	NaN
ALDTSNVMV	Q27J81	Q27J81	INF2	Inverted formin-2	9	948.459	0.0058259	165.11	27.2493	27.209	27.5429	26.3563	23.832	24.0322	NaN	NaN	NaN	NaN	NaN	NaN	NaN	NaN	NaN	NaN	22.6875	NaN	21.8466	20.915	23.0589	20.5153	NaN	NaN	NaN	NaN	NaN	NaN	24.886	NaN	NaN	24.3374	NaN	NaN	NaN	NaN	NaN	NaN	NaN	NaN
ALEEKIPNI	O15217	O15217	GSTA4	Glutathione S-transferase A4	9	1025.58	0.012236	125.31	NaN	NaN	25.9767	25.557	25.3074	25.8752	NaN	NaN	NaN	NaN	NaN	NaN	NaN	NaN	NaN	NaN	NaN	NaN	NaN	NaN	NaN	NaN	NaN	NaN	NaN	NaN	NaN	NaN	NaN	NaN	NaN	NaN	NaN	NaN	NaN	NaN	NaN	NaN	NaN	NaN
ALEERLAQA	O43164;Q8NG27	Q8NG27	PJA2;PJA1	E3 ubiquitin-protein ligase Praja-2;E3 ubiquitin-protein ligase Praja-1	9	999.535	0.0059281	149.65	25.3822	24.8194	25.0757	NaN	22.8312	22.9385	NaN	NaN	NaN	NaN	NaN	NaN	NaN	NaN	NaN	NaN	NaN	NaN	NaN	NaN	NaN	NaN	NaN	NaN	NaN	NaN	NaN	NaN	NaN	NaN	NaN	NaN	NaN	NaN	NaN	NaN	NaN	NaN	NaN	NaN
ALEKQIEEI	Q99543	Q99543	DNAJC2	DnaJ homolog subfamily C member 2;DnaJ homolog subfamily C member 2, N-terminally processed	9	1071.58	0.010029	133.6	NaN	22.5137	23.6672	NaN	NaN	NaN	NaN	NaN	NaN	NaN	NaN	NaN	NaN	NaN	NaN	NaN	NaN	NaN	NaN	NaN	NaN	NaN	NaN	NaN	NaN	NaN	NaN	NaN	NaN	NaN	NaN	NaN	NaN	NaN	NaN	NaN	NaN	NaN	NaN	NaN
ALEQHIASV	Q96AY4	Q96AY4	TTC28	Tetratricopeptide repeat protein 28	9	966.513	0.011359	128.61	25.0937	25.2097	25.1739	23.6209	NaN	NaN	NaN	NaN	NaN	NaN	NaN	NaN	NaN	NaN	NaN	NaN	NaN	NaN	NaN	NaN	NaN	NaN	NaN	NaN	NaN	NaN	NaN	NaN	NaN	NaN	NaN	NaN	NaN	NaN	NaN	NaN	NaN	NaN	NaN	NaN
ALFASGLIHRV	Q8N6L1	Q8N6L1	KRTCAP2	Keratinocyte-associated protein 2	11	1182.69	0.0020716	143.45	NaN	25.5292	25.193	24.7332	23.2386	22.8516	NaN	NaN	NaN	NaN	NaN	NaN	NaN	NaN	NaN	NaN	NaN	NaN	NaN	NaN	NaN	NaN	NaN	NaN	NaN	NaN	NaN	NaN	NaN	NaN	NaN	NaN	NaN	NaN	NaN	NaN	NaN	NaN	NaN	NaN
ALFDAQAQV	P29597	P29597	TYK2	Non-receptor tyrosine-protein kinase TYK2	9	961.487	0.006962	166.45	25.2166	25.0297	24.6334	24.1025	23.2256	23.5197	NaN	NaN	NaN	NaN	NaN	NaN	NaN	NaN	NaN	NaN	NaN	NaN	NaN	NaN	NaN	NaN	NaN	NaN	NaN	NaN	NaN	NaN	NaN	NaN	NaN	NaN	NaN	NaN	NaN	NaN	NaN	NaN	NaN	NaN
ALFDEQHREEM	P21675	P21675	TAF1	Transcription initiation factor TFIID subunit 1	11	1403.61	0.00067447	167.12	25.1062	24.7356	25.0026	NaN	NaN	NaN	NaN	NaN	NaN	NaN	NaN	NaN	NaN	NaN	NaN	NaN	NaN	NaN	NaN	NaN	NaN	NaN	NaN	NaN	NaN	NaN	NaN	NaN	NaN	NaN	NaN	NaN	NaN	NaN	NaN	NaN	NaN	NaN	NaN	NaN
ALFDGDPHL	Q8WUY3	Q8WUY3	PRUNE2	Protein prune homolog 2	9	983.471	0.01235	124.89	23.9135	NaN	NaN	NaN	23.5489	23.1675	NaN	NaN	NaN	NaN	NaN	NaN	NaN	NaN	NaN	NaN	NaN	NaN	NaN	NaN	NaN	NaN	NaN	NaN	NaN	NaN	NaN	NaN	NaN	NaN	NaN	NaN	NaN	NaN	NaN	NaN	NaN	NaN	NaN	NaN
ALFEEQGIGV	O95477	O95477	ABCA1	ATP-binding cassette sub-family A member 1	10	1061.54	0.014916	125.81	24.7757	NaN	NaN	NaN	NaN	NaN	NaN	NaN	NaN	NaN	NaN	NaN	NaN	NaN	NaN	NaN	NaN	NaN	NaN	NaN	NaN	NaN	NaN	NaN	NaN	NaN	NaN	NaN	NaN	NaN	NaN	NaN	NaN	NaN	NaN	NaN	NaN	NaN	NaN	NaN
ALFEGKVQL	Q8NEZ3	Q8NEZ3	WDR19	WD repeat-containing protein 19	9	1003.57	0.012742	123.98	22.9543	NaN	22.1007	22.0481	NaN	NaN	NaN	NaN	NaN	NaN	NaN	NaN	NaN	NaN	NaN	NaN	NaN	NaN	NaN	NaN	NaN	NaN	NaN	NaN	NaN	NaN	NaN	NaN	NaN	NaN	25.7796	24.9303	25.4831	24.8957	NaN	NaN	NaN	24.372	24.8478	24.442
ALFEQKGPVYV	P54709	P54709	ATP1B3	Sodium/potassium-transporting ATPase subunit beta-3	11	1249.67	0.00075524	164.46	24.9218	24.8838	24.7861	24.2029	21.8188	22.109	NaN	NaN	NaN	NaN	NaN	NaN	NaN	NaN	NaN	NaN	23.85	22.8446	22.3431	21.1986	23.1344	21.7051	23.5584	23.3336	22.8707	22.5653	22.7036	22.4654	NaN	NaN	NaN	21.2624	NaN	22.3936	21.943	21.8712	22.5774	21.9585	21.9231	21.3702
ALFGAGPASI	Q12882	Q12882	DPYD	Dihydropyrimidine dehydrogenase [NADP(+)]	10	902.486	0.0066936	147.83	24.8362	24.8325	24.5881	23.9542	22.8272	22.6256	NaN	NaN	NaN	NaN	NaN	NaN	NaN	NaN	NaN	NaN	NaN	NaN	NaN	NaN	NaN	NaN	NaN	NaN	NaN	NaN	NaN	NaN	NaN	NaN	NaN	NaN	NaN	NaN	NaN	NaN	NaN	NaN	NaN	NaN
ALFLTLTTK	P00403	P00403	MT-CO2	Cytochrome c oxidase subunit 2	9	1006.61	0.015312	119.29	NaN	NaN	NaN	NaN	NaN	NaN	NaN	NaN	NaN	NaN	26.7086	26.5631	26.3916	26.833	26.1611	26.1745	NaN	NaN	NaN	NaN	NaN	NaN	NaN	NaN	NaN	NaN	NaN	NaN	NaN	NaN	NaN	NaN	NaN	NaN	NaN	NaN	NaN	NaN	NaN	NaN
ALFNGAQKL	P61619;Q9H9S3	P61619	SEC61A1;SEC61A2	Protein transport protein Sec61 subunit alpha isoform 1;Protein transport protein Sec61 subunit alpha isoform 2	9	960.539	0.0051368	181.49	31.0081	30.7506	31.2343	30.8698	22.2607	22.6037	NaN	NaN	NaN	NaN	NaN	NaN	NaN	NaN	NaN	NaN	NaN	NaN	NaN	NaN	NaN	NaN	NaN	NaN	NaN	NaN	NaN	NaN	NaN	NaN	NaN	NaN	NaN	NaN	NaN	NaN	NaN	NaN	NaN	NaN
ALFQHITAL	Q9P055	Q9P055	JKAMP	JNK1/MAPK8-associated membrane protein	9	1012.57	0.0321	98.299	NaN	NaN	NaN	NaN	NaN	NaN	NaN	NaN	NaN	NaN	NaN	NaN	NaN	NaN	NaN	NaN	22.8133	22.0546	22.8493	21.37	23.0209	21.1804	23.2394	23.2859	21.4612	20.9817	22.5888	22.2326	NaN	NaN	NaN	NaN	NaN	NaN	NaN	NaN	NaN	NaN	NaN	NaN
ALFQRPPLI	O60832	O60832	DKC1	H/ACA ribonucleoprotein complex subunit 4	9	1053.63	0.0058735	163.84	28.3916	28.3293	28.0949	27.7546	26.6029	26.412	NaN	NaN	NaN	NaN	NaN	NaN	NaN	NaN	NaN	NaN	NaN	24.0202	24.3673	23.0641	24.7139	NaN	25.5739	25.4497	24.8849	24.4535	25.1081	24.7998	NaN	23.8857	NaN	23.2241	NaN	24.7527	NaN	24.1626	24.4116	23.9769	24.1951	23.6253
ALFSDTPANA	Q2QGD7	Q2QGD7	ZXDC	Zinc finger protein ZXDC	10	1005.48	0.0076222	143.11	25.1219	24.6905	24.4466	23.5902	21.7439	22.4777	NaN	NaN	NaN	NaN	NaN	NaN	NaN	NaN	NaN	NaN	NaN	NaN	NaN	NaN	NaN	NaN	NaN	NaN	NaN	NaN	NaN	NaN	NaN	NaN	NaN	NaN	NaN	NaN	NaN	NaN	NaN	NaN	NaN	NaN
ALFSGDTGEI	Q9Y230	Q9Y230	RUVBL2	RuvB-like 2	10	1008.48	0.0093849	137.18	NaN	23.7011	24.2522	23.2339	22.7931	22.3235	NaN	NaN	NaN	NaN	NaN	NaN	NaN	NaN	NaN	NaN	NaN	NaN	NaN	NaN	NaN	NaN	NaN	NaN	NaN	NaN	NaN	NaN	NaN	NaN	NaN	NaN	NaN	NaN	NaN	NaN	NaN	NaN	NaN	NaN
ALFSRIFGK	P84085	P84085	ARF5	ADP-ribosylation factor 5	9	1037.6	0.023583	107.57	NaN	NaN	NaN	NaN	NaN	NaN	24.5675	24.5008	24.4314	24.527	NaN	NaN	NaN	NaN	NaN	NaN	NaN	NaN	NaN	NaN	NaN	NaN	NaN	NaN	NaN	NaN	NaN	NaN	NaN	NaN	NaN	NaN	NaN	NaN	NaN	NaN	NaN	NaN	NaN	NaN
ALGAVSQRI	Q9BSJ6	Q9BSJ6	FAM64A	Protein FAM64A	9	913.535	0.009294	136.11	24.0398	NaN	25.2067	28.6248	NaN	NaN	NaN	NaN	NaN	NaN	NaN	NaN	NaN	NaN	NaN	NaN	NaN	NaN	NaN	NaN	NaN	NaN	NaN	NaN	NaN	NaN	NaN	NaN	NaN	NaN	NaN	NaN	NaN	NaN	NaN	NaN	NaN	NaN	NaN	NaN
ALGDDSPAL	P17174	P17174	GOT1	Aspartate aminotransferase, cytoplasmic	9	857.413	0.0098059	134.44	23.5215	23.0263	23.4373	NaN	NaN	NaN	NaN	NaN	NaN	NaN	NaN	NaN	NaN	NaN	NaN	NaN	NaN	NaN	NaN	NaN	NaN	NaN	NaN	NaN	NaN	NaN	NaN	NaN	NaN	NaN	NaN	NaN	NaN	NaN	NaN	NaN	NaN	NaN	NaN	NaN
ALGDRIFSL	Q9UKX5	Q9UKX5	ITGA11	Integrin alpha-11	9	990.55	0.015356	119.21	NaN	NaN	NaN	NaN	24.7719	24.3852	NaN	NaN	NaN	NaN	NaN	NaN	NaN	NaN	NaN	NaN	NaN	NaN	NaN	NaN	NaN	NaN	NaN	NaN	NaN	NaN	NaN	NaN	NaN	NaN	NaN	NaN	NaN	NaN	NaN	NaN	NaN	NaN	NaN	NaN
ALGGHPLLGV	O94907	O94907	DKK1	Dickkopf-related protein 1	10	932.544	0.012286	130.84	23.876	23.5134	24.3716	23.9103	NaN	NaN	NaN	NaN	NaN	NaN	NaN	NaN	NaN	NaN	NaN	NaN	NaN	NaN	NaN	NaN	NaN	NaN	NaN	NaN	NaN	NaN	NaN	NaN	NaN	NaN	NaN	NaN	NaN	NaN	NaN	NaN	NaN	NaN	NaN	NaN
ALGKIPQTV	Q9HAW9;Q9HAW8;O60656;Q9HAW7;P19224;P22309;P35504;P35503;P22310	Q9HAW9	UGT1A8;UGT1A10;UGT1A9;UGT1A7;UGT1A6;UGT1A1;UGT1A5;UGT1A3;UGT1A4	UDP-glucuronosyltransferase 1-8;UDP-glucuronosyltransferase 1-10;UDP-glucuronosyltransferase 1-9;UDP-glucuronosyltransferase 1-7;UDP-glucuronosyltransferase 1-6;UDP-glucuronosyltransferase 1-1;UDP-glucuronosyltransferase 1-5;UDP-glucuronosyltransferase 1-3;UDP-glucuronosyltransferase 1-4	9	925.56	0.023566	107.59	NaN	NaN	NaN	NaN	NaN	NaN	NaN	NaN	NaN	NaN	NaN	NaN	NaN	NaN	NaN	NaN	NaN	NaN	NaN	NaN	NaN	NaN	22.6864	NaN	21.321	21.0735	22.3106	21.3539	NaN	NaN	NaN	NaN	NaN	NaN	NaN	NaN	NaN	NaN	NaN	NaN
ALGPKPQGL	O14686	O14686	KMT2D	Histone-lysine N-methyltransferase 2D	9	879.518	0.015643	118.69	NaN	NaN	NaN	21.8975	NaN	NaN	NaN	NaN	NaN	NaN	NaN	NaN	NaN	NaN	NaN	NaN	NaN	NaN	NaN	NaN	NaN	NaN	NaN	NaN	NaN	NaN	NaN	NaN	NaN	NaN	NaN	NaN	NaN	NaN	NaN	NaN	NaN	NaN	NaN	NaN
ALGTDAEGQKV	O00186	O00186	STXBP3	Syntaxin-binding protein 3	11	1087.55	0.00087315	160.56	25.5056	25.5696	NaN	25.7121	25.2312	25.539	NaN	NaN	NaN	NaN	NaN	NaN	NaN	NaN	NaN	NaN	23.7849	22.6727	23.1376	21.6549	24.1588	22.6231	23.9484	23.092	22.7914	22.616	23.0265	23.0663	23.5135	23.1442	23.5581	22.8119	24.1704	23.5793	23.6905	23.7492	NaN	23.1767	23.0695	22.842
ALGTVGYRV	Q9P2X0	Q9P2X0	DPM3	Dolichol-phosphate mannosyltransferase subunit 3	9	934.524	0.01741	115.46	25.1247	25.0394	25.889	NaN	NaN	NaN	NaN	NaN	NaN	NaN	NaN	NaN	NaN	NaN	NaN	NaN	NaN	NaN	NaN	NaN	NaN	NaN	NaN	NaN	NaN	NaN	NaN	NaN	NaN	NaN	NaN	NaN	NaN	NaN	NaN	NaN	NaN	NaN	NaN	NaN
ALHDILTEI	P40937	P40937	RFC5	Replication factor C subunit 5	9	1023.56	0.018108	114.19	NaN	28.103	27.821	27.1279	NaN	NaN	NaN	NaN	NaN	NaN	NaN	NaN	NaN	NaN	NaN	NaN	NaN	NaN	NaN	NaN	NaN	NaN	NaN	NaN	NaN	NaN	NaN	NaN	NaN	NaN	NaN	NaN	NaN	NaN	NaN	NaN	NaN	NaN	NaN	NaN
ALHDLLQHV	Q9Y4G6	Q9Y4G6	TLN2	Talin-2	9	1044.57	0.014419	120.92	26.2675	26.4862	26.1894	25.7184	NaN	NaN	NaN	NaN	NaN	NaN	NaN	NaN	NaN	NaN	NaN	NaN	NaN	NaN	NaN	NaN	NaN	NaN	NaN	NaN	NaN	NaN	NaN	NaN	NaN	NaN	NaN	NaN	NaN	NaN	NaN	NaN	NaN	NaN	NaN	NaN
ALHERIQAL	Q08378	Q08378	GOLGA3	Golgin subfamily A member 3	9	1049.6	0.017391	115.49	NaN	NaN	NaN	NaN	24.1931	24.3951	NaN	NaN	NaN	NaN	NaN	NaN	NaN	NaN	NaN	NaN	NaN	NaN	NaN	NaN	NaN	NaN	NaN	NaN	NaN	NaN	NaN	NaN	NaN	NaN	NaN	NaN	NaN	NaN	NaN	NaN	NaN	NaN	NaN	NaN
ALHGESNSV	O43929	O43929	ORC4	Origin recognition complex subunit 4	9	912.43	0.010974	130.05	23.3384	23.2667	23.3581	NaN	NaN	NaN	NaN	NaN	NaN	NaN	NaN	NaN	NaN	NaN	NaN	NaN	NaN	NaN	NaN	NaN	NaN	NaN	NaN	NaN	NaN	NaN	NaN	NaN	NaN	NaN	NaN	NaN	NaN	NaN	NaN	NaN	NaN	NaN	NaN	NaN
ALHHRILAL	Q9H6Z4	Q9H6Z4	RANBP3	Ran-binding protein 3	9	1042.64	0.017236	115.78	26.9778	26.9849	27.593	NaN	NaN	NaN	NaN	NaN	NaN	NaN	NaN	NaN	NaN	NaN	NaN	NaN	NaN	NaN	NaN	NaN	NaN	NaN	NaN	NaN	NaN	NaN	NaN	NaN	NaN	NaN	NaN	NaN	NaN	NaN	NaN	NaN	NaN	NaN	NaN	NaN
ALHSEKQQI	O60610	O60610	DIAPH1	Protein diaphanous homolog 1	9	1052.56	1.3514e-07	225.24	24.5624	24.476	24.639	23.941	23.3217	23.3923	NaN	NaN	NaN	NaN	NaN	NaN	NaN	NaN	NaN	NaN	NaN	NaN	NaN	NaN	NaN	NaN	NaN	NaN	NaN	NaN	NaN	NaN	NaN	NaN	NaN	NaN	NaN	NaN	NaN	NaN	NaN	NaN	NaN	NaN
ALHSVFEGL	Q9NY26	Q9NY26	SLC39A1	Zinc transporter ZIP1	9	971.508	0.010998	129.96	23.9762	24.4118	24.4735	24.016	NaN	NaN	NaN	NaN	NaN	NaN	NaN	NaN	NaN	NaN	NaN	NaN	NaN	NaN	NaN	NaN	NaN	NaN	NaN	NaN	NaN	NaN	NaN	NaN	NaN	NaN	NaN	NaN	NaN	NaN	NaN	NaN	NaN	NaN	NaN	NaN
ALIAESQRLQV	Q93100	Q93100	PHKB	Phosphorylase b kinase regulatory subunit beta	11	1226.7	0.016399	107.57	NaN	NaN	NaN	NaN	NaN	NaN	NaN	NaN	NaN	NaN	NaN	NaN	NaN	NaN	NaN	NaN	NaN	NaN	NaN	NaN	NaN	NaN	21.1555	20.4931	22.3664	22.1152	22.1018	21.7349	22.1759	NaN	NaN	NaN	NaN	NaN	NaN	NaN	NaN	NaN	NaN	NaN
ALIAHYPRI	O75533	O75533	SF3B1	Splicing factor 3B subunit 1	9	1052.61	0.018294	113.85	24.5652	24.8158	25.0698	24.4263	NaN	NaN	NaN	NaN	NaN	NaN	NaN	NaN	NaN	NaN	NaN	NaN	NaN	NaN	NaN	NaN	NaN	NaN	NaN	NaN	NaN	NaN	NaN	NaN	NaN	NaN	NaN	NaN	NaN	NaN	NaN	NaN	NaN	NaN	NaN	NaN
ALIDLGQSI	O43683	O43683	BUB1	Mitotic checkpoint serine/threonine-protein kinase BUB1	9	928.523	0.0058003	159.46	23.2468	23.0829	23.405	22.7913	NaN	NaN	NaN	NaN	NaN	NaN	NaN	NaN	NaN	NaN	NaN	NaN	NaN	NaN	NaN	NaN	NaN	NaN	NaN	NaN	NaN	NaN	NaN	NaN	NaN	NaN	NaN	NaN	NaN	NaN	NaN	NaN	NaN	NaN	NaN	NaN
ALIDRMVNL	P35638	P35638	DDIT3	DNA damage-inducible transcript 3 protein	9	1043.58	0.0059562	150.4	25.6894	25.6872	25.7501	25.1033	22.3053	21.7871	NaN	NaN	NaN	NaN	NaN	NaN	NaN	NaN	NaN	NaN	NaN	NaN	NaN	NaN	NaN	NaN	NaN	NaN	NaN	NaN	NaN	NaN	NaN	NaN	NaN	NaN	NaN	NaN	NaN	NaN	NaN	NaN	NaN	NaN
ALIDYLTQK	Q96JC1	Q96JC1	VPS39	Vam6/Vps39-like protein	9	1063.59	0.018624	113.41	NaN	NaN	NaN	NaN	NaN	NaN	23.7651	23.765	24.0652	24.4881	NaN	NaN	NaN	NaN	NaN	NaN	NaN	NaN	NaN	NaN	NaN	NaN	NaN	NaN	NaN	NaN	NaN	NaN	NaN	NaN	NaN	NaN	NaN	NaN	NaN	NaN	NaN	NaN	NaN	NaN
ALIEAEKVAQV	O94905	O94905	ERLIN2	Erlin-2	11	1169.67	0.012596	113.66	NaN	NaN	NaN	NaN	NaN	NaN	NaN	NaN	NaN	NaN	NaN	NaN	NaN	NaN	NaN	NaN	23.7468	23.0638	23.6846	22.3717	NaN	NaN	25.5131	NaN	25.2907	NaN	25.2763	NaN	NaN	24.2442	22.8842	22.689	NaN	NaN	NaN	NaN	22.274	22.0885	22.7077	NaN
ALIEDEHNL	Q49A88	Q49A88	CCDC14	Coiled-coil domain-containing protein 14	9	1052.51	0.01137	128.57	NaN	NaN	NaN	NaN	28.0422	27.8791	NaN	NaN	NaN	NaN	NaN	NaN	NaN	NaN	NaN	NaN	NaN	NaN	NaN	NaN	NaN	NaN	NaN	NaN	NaN	NaN	NaN	NaN	NaN	NaN	21.7835	20.6601	23.0228	22.2849	23.2977	22.8487	22.3787	21.975	22.5561	NaN
ALIEKLVEL	Q14181	Q14181	POLA2	DNA polymerase alpha subunit B	9	1026.63	0.007979	139.88	24.4867	24.8373	24.6242	23.7435	NaN	NaN	NaN	NaN	NaN	NaN	NaN	NaN	NaN	NaN	NaN	NaN	NaN	20.8179	21.183	20.5711	NaN	19.9375	22.8505	23.4762	22.5001	23.1255	23.6145	23.7966	NaN	NaN	NaN	NaN	NaN	NaN	NaN	NaN	NaN	NaN	NaN	NaN
ALIEVPDGFTA	Q9H4A4	Q9H4A4	RNPEP	Aminopeptidase B	11	1131.58	0.0094333	125.25	NaN	25.8925	25.5348	NaN	NaN	NaN	NaN	NaN	NaN	NaN	NaN	NaN	NaN	NaN	NaN	NaN	NaN	NaN	NaN	NaN	NaN	NaN	NaN	NaN	NaN	NaN	NaN	NaN	NaN	NaN	NaN	NaN	NaN	NaN	NaN	NaN	NaN	NaN	NaN	NaN
ALISNSHQL	O75444	O75444	MAF	Transcription factor Maf	9	981.524	0.027734	102.72	NaN	NaN	NaN	NaN	NaN	NaN	NaN	NaN	NaN	NaN	NaN	NaN	NaN	NaN	NaN	NaN	22.6876	21.894	22.6597	21.8494	22.8226	21.7337	NaN	NaN	NaN	NaN	NaN	NaN	20.7651	20.0039	22.6295	21.8868	22.8261	21.9872	NaN	NaN	24.6951	NaN	23.5399	23.4179
ALKAKKAVL	P62750	P62750	RPL23A	60S ribosomal protein L23a	9	940.643	0.01827	113.89	NaN	NaN	NaN	NaN	26.2381	27.3514	NaN	NaN	NaN	NaN	NaN	NaN	NaN	NaN	NaN	NaN	NaN	NaN	NaN	NaN	NaN	NaN	NaN	NaN	NaN	NaN	NaN	NaN	NaN	NaN	NaN	NaN	NaN	NaN	NaN	NaN	NaN	NaN	NaN	NaN
ALKDEVVSV	Q9ULJ1	Q9ULJ1	ODF2L	Outer dense fiber protein 2-like	9	958.534	0.090409	84.368	25.7299	26.0523	26.0181	NaN	NaN	NaN	NaN	NaN	NaN	NaN	NaN	NaN	NaN	NaN	NaN	NaN	NaN	NaN	NaN	NaN	NaN	NaN	NaN	NaN	NaN	NaN	NaN	NaN	NaN	NaN	NaN	NaN	NaN	NaN	NaN	NaN	NaN	NaN	NaN	NaN
ALKDKIEKA	P14625	P14625	HSP90B1	Endoplasmin	9	1014.61	0.0059512	175.91	28.3847	28.5341	28.607	NaN	26.2339	25.9912	NaN	NaN	NaN	NaN	NaN	NaN	NaN	NaN	NaN	NaN	22.3077	NaN	NaN	NaN	NaN	20.2478	22.7016	21.6162	NaN	NaN	NaN	NaN	21.7004	NaN	22.8046	NaN	21.6093	21.0003	22.4049	21.7486	20.7709	20.3745	20.7558	20.5254
ALKDLINEA	P12004	P12004	PCNA	Proliferating cell nuclear antigen	9	985.544	0.0097064	134.81	28.7567	28.5946	28.6613	28.324	28.0956	28.036	NaN	NaN	NaN	NaN	NaN	NaN	NaN	NaN	NaN	NaN	NaN	NaN	NaN	NaN	NaN	NaN	NaN	NaN	NaN	NaN	NaN	NaN	NaN	23.6493	24.9606	24.2073	NaN	23.6743	25.1409	24.5371	23.8767	23.7274	24.8648	24.3346
ALKDSVQRA	Q9UGL1	Q9UGL1	KDM5B	Lysine-specific demethylase 5B	9	986.551	0.0094344	135.71	NaN	NaN	NaN	NaN	24.8106	25.2732	NaN	NaN	NaN	NaN	NaN	NaN	NaN	NaN	NaN	NaN	NaN	NaN	NaN	NaN	NaN	NaN	NaN	NaN	NaN	NaN	NaN	NaN	NaN	NaN	NaN	NaN	NaN	NaN	NaN	NaN	NaN	NaN	NaN	NaN
ALKERADSL	P18848	P18848	ATF4	Cyclic AMP-dependent transcription factor ATF-4	9	1001.55	0.017937	114.5	27.6522	27.8407	27.3756	NaN	24.7879	25.0797	NaN	NaN	NaN	NaN	NaN	NaN	NaN	NaN	NaN	NaN	NaN	NaN	NaN	NaN	NaN	NaN	NaN	NaN	NaN	NaN	NaN	NaN	NaN	NaN	NaN	NaN	NaN	NaN	NaN	NaN	NaN	NaN	NaN	NaN
ALKGTNESL	P08670	P08670	VIM	Vimentin	9	931.497	0.011756	127.12	24.2016	24.4558	24.307	NaN	24.5722	24.8236	NaN	NaN	NaN	NaN	NaN	NaN	NaN	NaN	NaN	NaN	NaN	NaN	NaN	NaN	NaN	NaN	NaN	NaN	NaN	NaN	NaN	NaN	NaN	NaN	NaN	NaN	NaN	NaN	NaN	NaN	NaN	NaN	NaN	NaN
ALKKKDVQL	Q9H8H0	Q9H8H0	NOL11	Nucleolar protein 11	9	1041.65	0.013725	122.19	25.5032	24.7654	25.0728	23.5405	NaN	NaN	NaN	NaN	NaN	NaN	NaN	NaN	NaN	NaN	NaN	NaN	NaN	NaN	NaN	NaN	NaN	NaN	NaN	NaN	NaN	NaN	NaN	NaN	NaN	NaN	NaN	NaN	NaN	NaN	NaN	NaN	NaN	NaN	NaN	NaN
ALKPDLVNV	P09884	P09884	POLA1	DNA polymerase alpha catalytic subunit	9	967.57	0.029109	101.33	NaN	NaN	NaN	NaN	NaN	NaN	NaN	NaN	NaN	NaN	NaN	NaN	NaN	NaN	NaN	NaN	NaN	NaN	NaN	NaN	NaN	NaN	NaN	NaN	NaN	NaN	NaN	NaN	22.7755	NaN	23.6438	22.8002	24.2523	NaN	24.1781	24.0497	NaN	NaN	NaN	NaN
ALKQRQQQL	Q6PK04	Q6PK04	CCDC137	Coiled-coil domain-containing protein 137	9	1111.65	0.0028603	183.9	24.632	24.7584	24.6073	23.7424	NaN	NaN	NaN	NaN	NaN	NaN	NaN	NaN	NaN	NaN	NaN	NaN	NaN	NaN	NaN	NaN	NaN	NaN	NaN	NaN	NaN	NaN	NaN	NaN	NaN	NaN	NaN	NaN	NaN	NaN	NaN	NaN	NaN	NaN	NaN	NaN
ALKYSKTL	Q9UHB7	Q9UHB7	AFF4	AF4/FMR2 family member 4	8	922.549	0.018815	148.99	NaN	NaN	NaN	24.829	NaN	NaN	NaN	NaN	NaN	NaN	NaN	NaN	NaN	NaN	NaN	NaN	NaN	NaN	NaN	NaN	NaN	NaN	NaN	NaN	NaN	NaN	NaN	NaN	NaN	NaN	NaN	NaN	NaN	NaN	NaN	NaN	NaN	NaN	NaN	NaN
ALLAENSEL	Q99941	Q99941	ATF6B	Cyclic AMP-dependent transcription factor ATF-6 beta;Processed cyclic AMP-dependent transcription factor ATF-6 beta	9	958.497	0.018624	113.41	NaN	NaN	NaN	NaN	23.5839	23.4216	NaN	NaN	NaN	NaN	NaN	NaN	NaN	NaN	NaN	NaN	NaN	NaN	NaN	NaN	NaN	NaN	NaN	NaN	NaN	NaN	NaN	NaN	NaN	NaN	NaN	NaN	NaN	NaN	NaN	NaN	NaN	NaN	NaN	NaN
ALLAGSEYL	O15371	O15371	EIF3D	Eukaryotic translation initiation factor 3 subunit D	9	935.496	0.0059057	164.78	26.1434	NaN	NaN	NaN	NaN	NaN	NaN	NaN	NaN	NaN	NaN	NaN	NaN	NaN	NaN	NaN	NaN	NaN	NaN	NaN	NaN	NaN	NaN	NaN	NaN	NaN	NaN	NaN	NaN	NaN	NaN	NaN	NaN	NaN	NaN	NaN	NaN	NaN	NaN	NaN
ALLAGSEYLKL	O15371	O15371	EIF3D	Eukaryotic translation initiation factor 3 subunit D	11	1176.68	0.010937	120.15	24.2334	23.8352	23.9084	22.5246	NaN	NaN	NaN	NaN	NaN	NaN	NaN	NaN	NaN	NaN	NaN	NaN	NaN	NaN	NaN	NaN	NaN	NaN	NaN	NaN	NaN	NaN	NaN	NaN	NaN	NaN	NaN	NaN	NaN	NaN	NaN	NaN	NaN	NaN	NaN	NaN
ALLDGRVQL	O00468	O00468	AGRN	Agrin;Agrin N-terminal 110 kDa subunit;Agrin C-terminal 110 kDa subunit;Agrin C-terminal 90 kDa fragment;Agrin C-terminal 22 kDa fragment	9	983.576	0.0097949	134.48	24.2093	24.1337	23.4907	22.0097	NaN	NaN	NaN	NaN	NaN	NaN	NaN	NaN	NaN	NaN	NaN	NaN	NaN	NaN	NaN	NaN	NaN	NaN	NaN	NaN	NaN	NaN	NaN	NaN	NaN	NaN	NaN	NaN	NaN	NaN	NaN	NaN	NaN	NaN	NaN	NaN
ALLDGSNVVFK	O15212	O15212	PFDN6	Prefoldin subunit 6	11	1161.64	0.0013014	149.94	NaN	NaN	NaN	NaN	NaN	NaN	NaN	26.5741	27.0754	27.082	27.3438	27.1295	25.4234	25.5186	25.2044	25.4605	NaN	NaN	NaN	NaN	NaN	NaN	NaN	NaN	NaN	NaN	NaN	NaN	NaN	NaN	NaN	NaN	NaN	NaN	NaN	NaN	NaN	NaN	NaN	NaN
ALLDIQSSGRA	Q99613;B5ME19	Q99613	EIF3C;EIF3CL	Eukaryotic translation initiation factor 3 subunit C;Eukaryotic translation initiation factor 3 subunit C-like protein	11	1129.61	0.041065	87.308	NaN	NaN	NaN	NaN	NaN	NaN	NaN	NaN	NaN	NaN	NaN	NaN	NaN	NaN	NaN	NaN	NaN	NaN	NaN	NaN	NaN	NaN	NaN	NaN	NaN	NaN	NaN	NaN	21.0292	NaN	22.2268	21.731	22.6197	21.8411	22.0617	22.1319	NaN	21.3942	21.971	21.7554
ALLDKLYAL	Q9NV31	Q9NV31	IMP3	U3 small nucleolar ribonucleoprotein protein IMP3	9	1018.61	0.010929	130.22	NaN	NaN	NaN	NaN	NaN	NaN	NaN	NaN	NaN	NaN	NaN	NaN	NaN	NaN	NaN	NaN	26.0315	24.8611	NaN	24.7957	NaN	24.0109	25.0359	26.7427	23.284	NaN	NaN	NaN	NaN	NaN	24.8418	NaN	25.336	NaN	23.4028	NaN	NaN	NaN	NaN	NaN
ALLDKPPFL	P17252	P17252	PRKCA	Protein kinase C alpha type	9	1012.6	0.010712	131.04	NaN	23.9477	23.826	23.018	NaN	NaN	NaN	NaN	NaN	NaN	NaN	NaN	NaN	NaN	NaN	NaN	NaN	NaN	NaN	NaN	NaN	NaN	NaN	NaN	NaN	NaN	NaN	NaN	NaN	NaN	NaN	NaN	NaN	NaN	NaN	NaN	NaN	NaN	NaN	NaN
ALLDKVADNL	Q12906	Q12906	ILF3	Interleukin enhancer-binding factor 3	10	1070.6	0.064969	110.41	NaN	24.3685	24.2458	NaN	NaN	NaN	NaN	NaN	NaN	NaN	NaN	NaN	NaN	NaN	NaN	NaN	NaN	NaN	NaN	NaN	NaN	NaN	NaN	NaN	NaN	NaN	NaN	NaN	NaN	NaN	NaN	NaN	NaN	NaN	NaN	NaN	NaN	NaN	NaN	NaN
ALLDQFYEK	P78539	P78539	SRPX	Sushi repeat-containing protein SRPX	9	1125.57	0.0059562	150.4	NaN	NaN	NaN	NaN	NaN	NaN	26.9195	26.753	27.2506	27.0693	NaN	NaN	NaN	NaN	NaN	NaN	NaN	NaN	NaN	NaN	NaN	NaN	NaN	NaN	NaN	NaN	NaN	NaN	NaN	NaN	NaN	NaN	NaN	NaN	NaN	NaN	NaN	NaN	NaN	NaN
ALLDQIREGAQL	O00401	O00401	WASL	Neural Wiskott-Aldrich syndrome protein	12	1325.73	1.1562e-05	157.78	23.458	23.5132	23.0255	22.8801	21.3705	21.1704	NaN	NaN	NaN	NaN	NaN	NaN	NaN	NaN	NaN	NaN	NaN	NaN	NaN	NaN	NaN	NaN	NaN	NaN	NaN	NaN	NaN	NaN	NaN	NaN	NaN	NaN	NaN	NaN	NaN	NaN	NaN	NaN	NaN	NaN
ALLDQLHTL	Q9Y6Q9	Q9Y6Q9	NCOA3	Nuclear receptor coactivator 3	9	1022.58	0.047196	101.69	NaN	24.6909	24.8765	NaN	NaN	NaN	NaN	NaN	NaN	NaN	NaN	NaN	NaN	NaN	NaN	NaN	NaN	NaN	NaN	NaN	NaN	NaN	NaN	NaN	NaN	NaN	NaN	NaN	NaN	NaN	NaN	NaN	NaN	NaN	NaN	NaN	NaN	NaN	NaN	NaN
ALLDQTKTL	Q9Y490	Q9Y490	TLN1	Talin-1	9	1001.58	0.015376	119.17	26.9324	28.0986	28.5224	26.2158	NaN	NaN	NaN	NaN	NaN	NaN	NaN	NaN	NaN	NaN	NaN	NaN	NaN	NaN	NaN	NaN	NaN	NaN	NaN	NaN	NaN	NaN	NaN	NaN	NaN	NaN	NaN	NaN	NaN	NaN	NaN	NaN	NaN	NaN	NaN	NaN
ALLDRIVSV	Q92621	Q92621	NUP205	Nuclear pore complex protein Nup205	9	984.597	0.012606	124.23	29.3406	29.2353	29.3077	28.8855	NaN	NaN	NaN	NaN	NaN	NaN	NaN	NaN	NaN	NaN	NaN	NaN	NaN	26.2858	NaN	NaN	26.7846	NaN	27.5407	NaN	26.7196	27.3055	27.5539	27.6757	NaN	NaN	26.7859	NaN	26.6752	NaN	25.626	26.1937	25.1954	25.7638	25.4746	25.8714
ALLDSAHLL	O14617	O14617	AP3D1	AP-3 complex subunit delta-1	9	951.539	0.0058735	163.84	23.8317	28.5285	28.0116	27.4777	NaN	NaN	NaN	NaN	NaN	NaN	NaN	NaN	NaN	NaN	NaN	NaN	NaN	NaN	NaN	NaN	NaN	NaN	NaN	NaN	NaN	NaN	NaN	NaN	NaN	NaN	NaN	NaN	NaN	NaN	NaN	NaN	NaN	NaN	NaN	NaN
ALLDVTHSEL	O15230	O15230	LAMA5	Laminin subunit alpha-5	10	1096.58	0.015555	124.59	25.4398	NaN	NaN	NaN	NaN	NaN	NaN	NaN	NaN	NaN	NaN	NaN	NaN	NaN	NaN	NaN	NaN	NaN	NaN	NaN	NaN	NaN	NaN	NaN	NaN	NaN	NaN	NaN	NaN	NaN	NaN	NaN	NaN	NaN	NaN	NaN	NaN	NaN	NaN	NaN
ALLDVTPKAV	Q9UDY2	Q9UDY2	TJP2	Tight junction protein ZO-2	10	1025.61	0.040481	98.458	NaN	NaN	NaN	NaN	NaN	NaN	NaN	NaN	NaN	NaN	NaN	NaN	NaN	NaN	NaN	NaN	NaN	NaN	NaN	NaN	NaN	NaN	NaN	NaN	NaN	NaN	NaN	NaN	22.4898	24.0474	21.4134	20.7157	20.2453	19.9481	22.6123	22.2197	20.5907	19.8832	20.8421	20.0132
ALLDVTPNAV	Q07157	Q07157	TJP1	Tight junction protein ZO-1	10	1011.56	0.0097019	136.11	26.3904	26.1413	26.0964	25.3006	NaN	NaN	NaN	NaN	NaN	NaN	NaN	NaN	NaN	NaN	NaN	NaN	NaN	NaN	NaN	NaN	NaN	NaN	NaN	NaN	NaN	NaN	NaN	NaN	NaN	NaN	NaN	NaN	NaN	NaN	NaN	NaN	NaN	NaN	NaN	NaN
ALLEDEERVVRL	A0FGR8	A0FGR8	ESYT2	Extended synaptotagmin-2	12	1440.79	6.2647e-06	182.64	25.7971	25.5706	25.0647	24.5479	24.7423	24.7962	NaN	NaN	NaN	NaN	NaN	NaN	NaN	NaN	NaN	NaN	NaN	NaN	NaN	NaN	NaN	NaN	NaN	NaN	NaN	NaN	NaN	NaN	24.5891	NaN	NaN	NaN	NaN	NaN	NaN	NaN	NaN	NaN	NaN	NaN
ALLEDLGKASGL	Q96S19	Q96S19	C16orf13	UPF0585 protein C16orf13	12	1185.66	6.4586e-06	163.38	23.5572	23.2909	23.4793	22.898	NaN	NaN	NaN	NaN	NaN	NaN	NaN	NaN	NaN	NaN	NaN	NaN	NaN	NaN	NaN	NaN	NaN	NaN	NaN	NaN	NaN	NaN	NaN	NaN	NaN	NaN	NaN	NaN	NaN	NaN	NaN	NaN	NaN	NaN	NaN	NaN
ALLEDSVIRQA	Q5H8A4	Q5H8A4	PIGG	GPI ethanolamine phosphate transferase 2	11	1213.67	0.00074009	164.96	25.3611	25.2541	25.2201	24.5713	22.7804	22.6964	NaN	NaN	NaN	NaN	NaN	NaN	NaN	NaN	NaN	NaN	NaN	NaN	NaN	NaN	NaN	NaN	NaN	NaN	NaN	NaN	NaN	NaN	NaN	NaN	NaN	NaN	NaN	NaN	NaN	NaN	NaN	NaN	NaN	NaN
ALLELGEDAKL	P33076	P33076	CIITA	MHC class II transactivator	11	1170.65	0.015522	108.98	NaN	NaN	22.911	21.4086	NaN	NaN	NaN	NaN	NaN	NaN	NaN	NaN	NaN	NaN	NaN	NaN	NaN	NaN	NaN	NaN	NaN	NaN	NaN	NaN	NaN	NaN	NaN	NaN	NaN	NaN	NaN	NaN	NaN	NaN	NaN	NaN	NaN	NaN	NaN	NaN
ALLENPKMEL	Q8N165;Q8TDR2	Q8N165	PDIK1L;STK35	Serine/threonine-protein kinase PDIK1L;Serine/threonine-protein kinase 35	10	1156.62	0.010849	133.58	24.2477	NaN	NaN	NaN	NaN	NaN	NaN	NaN	NaN	NaN	NaN	NaN	NaN	NaN	NaN	NaN	NaN	NaN	NaN	NaN	NaN	NaN	NaN	NaN	NaN	NaN	NaN	NaN	NaN	NaN	NaN	NaN	NaN	NaN	NaN	NaN	NaN	NaN	NaN	NaN
ALLERGYSL	P34897	P34897	SHMT2	Serine hydroxymethyltransferase, mitochondrial	9	1020.56	0.0097283	133.86	NaN	NaN	NaN	NaN	NaN	NaN	NaN	NaN	NaN	NaN	NaN	NaN	NaN	NaN	NaN	NaN	NaN	NaN	NaN	NaN	NaN	NaN	NaN	NaN	NaN	NaN	NaN	NaN	NaN	NaN	22.6718	22.0551	NaN	23.156	24.0261	24.4185	23.5174	23.3894	24.0163	23.3531
ALLETNPYL	O96005	O96005	CLPTM1	Cleft lip and palate transmembrane protein 1	9	1032.55	0.005798	154.01	24.5009	26.0637	26.2253	25.5348	25.1233	24.7374	NaN	NaN	NaN	NaN	NaN	NaN	NaN	NaN	NaN	NaN	NaN	NaN	NaN	NaN	NaN	NaN	NaN	NaN	NaN	NaN	NaN	NaN	NaN	NaN	NaN	NaN	NaN	NaN	NaN	NaN	NaN	NaN	NaN	NaN
ALLETNPYLL	O96005	O96005	CLPTM1	Cleft lip and palate transmembrane protein 1	10	1145.63	0.013475	128.57	21.6525	NaN	NaN	NaN	NaN	NaN	NaN	NaN	NaN	NaN	NaN	NaN	NaN	NaN	NaN	NaN	NaN	NaN	NaN	NaN	NaN	NaN	NaN	NaN	NaN	NaN	NaN	NaN	NaN	NaN	NaN	NaN	NaN	NaN	NaN	NaN	NaN	NaN	NaN	NaN
ALLETVNRL	Q8IWJ2	Q8IWJ2	GCC2	GRIP and coiled-coil domain-containing protein 2	9	1027.6	0.006174	145.04	NaN	NaN	NaN	NaN	25.6189	25.7882	NaN	NaN	NaN	NaN	NaN	NaN	NaN	NaN	NaN	NaN	NaN	NaN	NaN	NaN	NaN	NaN	NaN	NaN	NaN	NaN	NaN	NaN	NaN	NaN	NaN	NaN	NaN	NaN	NaN	NaN	NaN	NaN	NaN	NaN
ALLEVLSQK	Q14315;O75369;P21333	P21333	FLNC;FLNB;FLNA	Filamin-C;Filamin-B;Filamin-A	9	999.596	0.018373	113.71	NaN	NaN	NaN	NaN	NaN	NaN	24.2501	24.8862	24.6337	24.9311	NaN	NaN	NaN	NaN	NaN	NaN	NaN	NaN	NaN	NaN	NaN	NaN	NaN	NaN	NaN	NaN	NaN	NaN	NaN	NaN	NaN	NaN	NaN	NaN	NaN	NaN	NaN	NaN	NaN	NaN
ALLGDLTKA	Q92973;O14787	Q92973	TNPO1;TNPO2	Transportin-1;Transportin-2	9	900.528	0.0096563	135	25.735	25.3481	24.6189	23.7851	21.5118	22.4238	NaN	NaN	NaN	NaN	NaN	NaN	NaN	NaN	NaN	NaN	NaN	NaN	NaN	NaN	NaN	NaN	NaN	NaN	NaN	NaN	NaN	NaN	NaN	NaN	NaN	NaN	NaN	NaN	NaN	NaN	NaN	NaN	NaN	NaN
ALLGHTDTV	Q8IZQ1	Q8IZQ1	WDFY3	WD repeat and FYVE domain-containing protein 3	9	925.487	0.018108	114.19	NaN	NaN	NaN	24.2605	NaN	NaN	NaN	NaN	NaN	NaN	NaN	NaN	NaN	NaN	NaN	NaN	NaN	NaN	NaN	NaN	NaN	NaN	NaN	NaN	NaN	NaN	NaN	NaN	NaN	NaN	NaN	NaN	NaN	NaN	NaN	NaN	NaN	NaN	NaN	NaN
ALLGKIEKV	Q10471	Q10471	GALNT2	Polypeptide N-acetylgalactosaminyltransferase 2;Polypeptide N-acetylgalactosaminyltransferase 2 soluble form	9	969.622	0.013725	122.19	NaN	NaN	NaN	NaN	NaN	NaN	NaN	NaN	NaN	NaN	NaN	NaN	NaN	NaN	NaN	NaN	25.3173	NaN	24.5602	23.368	NaN	NaN	NaN	25.2118	NaN	NaN	25.1934	24.4634	25.2617	24.705	24.797	NaN	24.9001	NaN	NaN	NaN	NaN	NaN	NaN	NaN
ALLGRLAEL	P41229	P41229	KDM5C	Lysine-specific demethylase 5C	9	954.586	0.016348	117.4	NaN	25.0125	24.3078	23.6973	NaN	NaN	NaN	NaN	NaN	NaN	NaN	NaN	NaN	NaN	NaN	NaN	NaN	NaN	NaN	NaN	NaN	NaN	NaN	NaN	NaN	NaN	NaN	NaN	NaN	NaN	NaN	NaN	NaN	NaN	NaN	NaN	NaN	NaN	NaN	NaN
ALLKKHEAL	Q13813	Q13813	SPTAN1	Spectrin alpha chain, non-erythrocytic 1	9	1021.63	0.014008	121.67	26.8254	27.2251	26.6088	NaN	NaN	NaN	NaN	NaN	NaN	NaN	NaN	NaN	NaN	NaN	NaN	NaN	NaN	NaN	NaN	NaN	NaN	NaN	NaN	NaN	NaN	NaN	NaN	NaN	NaN	NaN	NaN	NaN	NaN	NaN	NaN	NaN	NaN	NaN	NaN	NaN
ALLKQIQEA	Q9UNL4	Q9UNL4	ING4	Inhibitor of growth protein 4	9	1012.59	0.013553	122.5	NaN	NaN	NaN	NaN	26.5427	26.1471	NaN	NaN	NaN	NaN	NaN	NaN	NaN	NaN	NaN	NaN	24.449	23.5831	24.552	23.2403	24.2879	22.9052	23.136	23.1713	22.4823	22.1039	22.4234	21.8089	23.7301	23.3062	23.8993	NaN	NaN	NaN	NaN	NaN	NaN	NaN	NaN	NaN
ALLPASAGV	Q9NX20	Q9NX20	MRPL16	39S ribosomal protein L16, mitochondrial	9	797.465	0.013531	122.54	NaN	NaN	NaN	NaN	23.0868	22.7076	NaN	NaN	NaN	NaN	NaN	NaN	NaN	NaN	NaN	NaN	NaN	NaN	NaN	NaN	NaN	NaN	NaN	NaN	NaN	NaN	NaN	NaN	NaN	NaN	NaN	NaN	NaN	NaN	NaN	NaN	NaN	NaN	NaN	NaN
ALLPHLYTL	P10253	P10253	GAA	Lysosomal alpha-glucosidase;76 kDa lysosomal alpha-glucosidase;70 kDa lysosomal alpha-glucosidase	9	1039.61	0.0065478	143.97	22.1853	21.9534	21.3502	20.9042	NaN	NaN	NaN	NaN	NaN	NaN	NaN	NaN	NaN	NaN	NaN	NaN	NaN	NaN	NaN	NaN	NaN	NaN	NaN	NaN	NaN	NaN	NaN	NaN	NaN	NaN	NaN	NaN	NaN	NaN	NaN	NaN	NaN	NaN	NaN	NaN
ALLPSSPTL	Q92994	Q92994	BRF1	Transcription factor IIIB 90 kDa subunit	9	897.517	0.0058685	166.34	26.54	26.8873	26.3685	25.6023	25.4947	25.3831	NaN	NaN	NaN	NaN	NaN	NaN	NaN	NaN	NaN	NaN	24.7547	23.7259	22.7152	22.8355	23.0153	22.8811	23.1085	22.7981	22.2551	21.9063	22.5256	21.9469	22.3883	NaN	23.276	22.5224	23.9289	23.2714	24.3095	24.0578	23.9084	23.3918	23.6291	23.1456
ALLQQVHSA	Q86XN7	Q86XN7	PROSER1	Proline and serine-rich protein 1	9	965.529	0.005798	146.21	25.2978	26.0393	25.6412	24.9019	25.22	25.0525	NaN	NaN	NaN	NaN	NaN	NaN	NaN	NaN	NaN	NaN	23.4432	23.0486	22.8922	22.2143	23.3286	21.4532	23.2669	NaN	NaN	NaN	NaN	NaN	21.6171	21.5631	21.9074	21.8101	22.4149	22.621	23.2474	23.4218	22.9196	NaN	22.516	22.3465
ALLQRLEAL	Q9P0R6	Q9P0R6	GSKIP	GSK3-beta interaction protein	9	1025.62	0.010043	133.55	24.2102	23.7825	23.8653	22.9162	NaN	NaN	NaN	NaN	NaN	NaN	NaN	NaN	NaN	NaN	NaN	NaN	NaN	NaN	NaN	NaN	NaN	NaN	NaN	NaN	NaN	NaN	NaN	NaN	NaN	NaN	NaN	NaN	NaN	NaN	NaN	NaN	NaN	NaN	NaN	NaN
ALLQSDVRL	Q15149	Q15149	PLEC	Plectin	9	1013.59	0.01788	114.6	NaN	NaN	NaN	NaN	NaN	NaN	NaN	NaN	NaN	NaN	NaN	NaN	NaN	NaN	NaN	NaN	NaN	NaN	NaN	NaN	NaN	NaN	NaN	NaN	NaN	24.9313	NaN	NaN	NaN	NaN	NaN	NaN	NaN	NaN	NaN	25.818	NaN	NaN	25.5157	NaN
ALLRDLNKA	Q9Y6X3	Q9Y6X3	MAU2	MAU2 chromatid cohesion factor homolog	9	1012.6	0.014349	121.05	24.852	25.0877	24.597	NaN	NaN	NaN	NaN	NaN	NaN	NaN	NaN	NaN	NaN	NaN	NaN	NaN	NaN	NaN	NaN	NaN	NaN	NaN	NaN	NaN	NaN	NaN	NaN	NaN	NaN	NaN	NaN	NaN	NaN	NaN	NaN	NaN	NaN	NaN	NaN	NaN
ALLSAVTRL	P35221;P26232	P35221	CTNNA1;CTNNA2	Catenin alpha-1;Catenin alpha-2	9	942.586	0.0060703	159.04	26.4992	26.6706	26.1036	25.7388	24.6582	24.8275	NaN	NaN	NaN	NaN	NaN	NaN	NaN	NaN	NaN	NaN	24.062	23.1924	23.4586	22.8268	24.2951	22.6193	24.2681	23.9173	22.4415	22.4593	23.5852	23.0274	NaN	NaN	23.4095	22.4029	NaN	23.0331	24.2804	NaN	23.0413	23.1892	23.1421	22.503
ALLSGIVSI	Q13505	Q13505	MTX1	Metaxin-1	9	871.538	0.017236	115.78	24.1971	NaN	NaN	NaN	NaN	NaN	NaN	NaN	NaN	NaN	NaN	NaN	NaN	NaN	NaN	NaN	NaN	NaN	NaN	NaN	NaN	NaN	NaN	NaN	NaN	NaN	NaN	NaN	NaN	NaN	NaN	NaN	NaN	NaN	NaN	NaN	NaN	NaN	NaN	NaN
ALLSQQTHL	Q15583	Q15583	TGIF1	Homeobox protein TGIF1	9	1009.56	0.011291	128.86	23.7906	23.5584	24.0766	25.5591	NaN	NaN	NaN	NaN	NaN	NaN	NaN	NaN	NaN	NaN	NaN	NaN	NaN	NaN	NaN	NaN	NaN	NaN	NaN	NaN	NaN	NaN	NaN	NaN	NaN	NaN	NaN	NaN	NaN	NaN	NaN	NaN	NaN	NaN	NaN	NaN
ALLSRLEQI	Q9UKM9	Q9UKM9	RALY	RNA-binding protein Raly	9	1041.62	0.015312	119.29	NaN	NaN	NaN	NaN	NaN	NaN	NaN	NaN	NaN	NaN	NaN	NaN	NaN	NaN	NaN	NaN	23.2819	22.312	23.2826	21.7633	22.3927	21.2822	22.7006	22.9247	21.1351	21.8187	22.4877	22.7225	NaN	NaN	22.1355	21.0944	NaN	21.2538	22.7102	23.3924	21.8792	22.6005	21.0207	21.5259
ALLTAVTNV	Q8NC56	Q8NC56	LEMD2	LEM domain-containing protein 2	9	900.528	0.0097457	134.66	26.1171	23.2275	23.0276	NaN	NaN	NaN	NaN	NaN	NaN	NaN	NaN	NaN	NaN	NaN	NaN	NaN	NaN	NaN	NaN	NaN	NaN	NaN	NaN	NaN	NaN	NaN	NaN	NaN	NaN	NaN	NaN	NaN	NaN	NaN	NaN	NaN	NaN	NaN	NaN	NaN
ALMAQEQKL	O95602	O95602	POLR1A	DNA-directed RNA polymerase I subunit RPA1	9	1030.55	0.0099073	134.06	24.6085	24.6828	24.8131	23.7612	NaN	NaN	NaN	NaN	NaN	NaN	NaN	NaN	NaN	NaN	NaN	NaN	NaN	NaN	NaN	NaN	NaN	NaN	NaN	NaN	NaN	NaN	NaN	NaN	NaN	NaN	NaN	NaN	NaN	NaN	NaN	NaN	NaN	NaN	NaN	NaN
ALMDEVVKA	P00558	P00558	PGK1	Phosphoglycerate kinase 1	9	974.511	0.017669	114.99	26.4956	25.8641	26.1412	25.1377	NaN	NaN	NaN	NaN	NaN	NaN	NaN	NaN	NaN	NaN	NaN	NaN	NaN	NaN	NaN	NaN	NaN	NaN	NaN	NaN	NaN	NaN	NaN	NaN	26.2264	25.4713	25.5654	25.5289	NaN	25.7119	25.6175	25.7682	NaN	25.0578	25.1601	24.6641
ALMDKEGLTAL	Q9HCD6	Q9HCD6	TANC2	Protein TANC2	11	1160.61	0.0091795	125.71	NaN	26.3027	26.0128	25.1411	25.5959	25.5784	NaN	NaN	NaN	NaN	NaN	NaN	NaN	NaN	NaN	NaN	NaN	NaN	NaN	NaN	NaN	NaN	NaN	NaN	NaN	NaN	NaN	NaN	NaN	NaN	NaN	NaN	NaN	NaN	NaN	NaN	NaN	NaN	NaN	NaN
ALMDQVHHM	Q96BU1	Q96BU1	S100PBP	S100P-binding protein	9	1080.48	0.015166	119.56	NaN	NaN	NaN	NaN	24.1787	24.5323	NaN	NaN	NaN	NaN	NaN	NaN	NaN	NaN	NaN	NaN	NaN	NaN	NaN	NaN	NaN	NaN	NaN	NaN	NaN	NaN	NaN	NaN	NaN	NaN	NaN	NaN	NaN	NaN	NaN	NaN	NaN	NaN	NaN	NaN
ALMEAVSHA	Q9Y6D5	Q9Y6D5	ARFGEF2	Brefeldin A-inhibited guanine nucleotide-exchange protein 2	9	927.448	0.01235	124.89	24.1276	24.1791	24.2185	NaN	NaN	NaN	NaN	NaN	NaN	NaN	NaN	NaN	NaN	NaN	NaN	NaN	NaN	NaN	NaN	NaN	NaN	NaN	NaN	NaN	NaN	NaN	NaN	NaN	NaN	NaN	NaN	NaN	NaN	NaN	NaN	NaN	NaN	NaN	NaN	NaN
ALMEAVSHV	Q9Y6D6	Q9Y6D6	ARFGEF1	Brefeldin A-inhibited guanine nucleotide-exchange protein 1	9	955.48	0.018759	113.25	25.0331	24.9098	25.1159	24.8458	NaN	NaN	NaN	NaN	NaN	NaN	NaN	NaN	NaN	NaN	NaN	NaN	NaN	NaN	NaN	NaN	NaN	NaN	NaN	NaN	NaN	NaN	NaN	NaN	NaN	NaN	NaN	NaN	NaN	NaN	NaN	NaN	NaN	NaN	NaN	NaN
ALMEDTGRQML	Q96KR4	Q96KR4	LMLN	Leishmanolysin-like peptidase	11	1263.6	0.001192	152.34	24.8269	25.26	25.2068	24.2889	NaN	NaN	NaN	NaN	NaN	NaN	NaN	NaN	NaN	NaN	NaN	NaN	NaN	NaN	NaN	NaN	NaN	NaN	NaN	NaN	NaN	NaN	NaN	NaN	NaN	NaN	NaN	NaN	NaN	NaN	NaN	NaN	NaN	NaN	NaN	NaN
ALMEKFKKK	O95379	O95379	TNFAIP8	Tumor necrosis factor alpha-induced protein 8	9	1121.66	0.0084967	138.4	NaN	NaN	NaN	NaN	NaN	NaN	22.6837	22.771	22.6665	21.6654	22.3253	23.5899	NaN	NaN	NaN	NaN	NaN	NaN	NaN	NaN	NaN	NaN	NaN	NaN	NaN	NaN	NaN	NaN	NaN	NaN	NaN	NaN	NaN	NaN	NaN	NaN	NaN	NaN	NaN	NaN
ALMEQQHYV	P26012	P26012	ITGB8	Integrin beta-8	9	1117.52	0.016013	118.01	24.2376	24.2081	24.453	NaN	NaN	NaN	NaN	NaN	NaN	NaN	NaN	NaN	NaN	NaN	NaN	NaN	NaN	NaN	NaN	NaN	NaN	NaN	NaN	NaN	NaN	NaN	NaN	NaN	NaN	NaN	NaN	NaN	NaN	NaN	NaN	NaN	NaN	NaN	NaN	NaN
ALMEQVAHQTI	Q16543	Q16543	CDC37	Hsp90 co-chaperone Cdc37;Hsp90 co-chaperone Cdc37, N-terminally processed	11	1239.63	0.0017126	191.67	26.0009	25.8485	25.8131	NaN	NaN	NaN	NaN	NaN	NaN	NaN	NaN	NaN	NaN	NaN	NaN	NaN	20.6648	20.327	21.0124	19.9557	20.2228	19.7212	21.5635	21.0063	22.2447	21.5787	20.9828	20.9753	21.937	21.5235	20.72	19.5301	21.1316	19.96	20.273	20.3988	19.3326	19.7435	20.1325	19.7252
ALMPVLNQV	Q5RKV6	Q5RKV6	EXOSC6	Exosome complex component MTR3	9	983.547	0.0041471	187.93	28.2677	28.8156	29.2594	28.153	NaN	NaN	NaN	NaN	NaN	NaN	NaN	NaN	NaN	NaN	NaN	NaN	27.4044	26.1563	27.1026	25.5712	NaN	25.0594	27.4386	27.376	22.6854	22.2178	26.5815	26.2294	NaN	NaN	NaN	26.0035	27.6224	26.7997	26.5473	26.3477	26.8447	26.6525	27.2294	26.6524
ALMQGEETV	P20591	P20591	MX1	Interferon-induced GTP-binding protein Mx1;Interferon-induced GTP-binding protein Mx1, N-terminally processed	9	976.454	0.0099002	134.08	24.7736	24.7792	23.7427	NaN	NaN	NaN	NaN	NaN	NaN	NaN	NaN	NaN	NaN	NaN	NaN	NaN	NaN	NaN	NaN	NaN	NaN	NaN	NaN	NaN	NaN	NaN	NaN	NaN	NaN	NaN	NaN	NaN	NaN	NaN	NaN	NaN	NaN	NaN	NaN	NaN
ALNAVRLLV	O14745	O14745	SLC9A3R1	Na(+)/H(+) exchange regulatory cofactor NHE-RF1	9	967.618	0.0058781	160.03	26.7532	26.9986	26.7529	25.9772	NaN	NaN	NaN	NaN	NaN	NaN	NaN	NaN	NaN	NaN	NaN	NaN	NaN	NaN	NaN	NaN	NaN	NaN	NaN	NaN	NaN	NaN	NaN	NaN	NaN	NaN	NaN	NaN	NaN	NaN	NaN	NaN	NaN	NaN	NaN	NaN
ALNEEAGRLLL	Q16763	Q16763	UBE2S	Ubiquitin-conjugating enzyme E2 S	11	1197.67	0.00080303	162.88	27.8013	28.0899	27.9664	27.4101	24.5225	24.5287	NaN	NaN	NaN	NaN	NaN	NaN	NaN	NaN	NaN	NaN	NaN	23.2032	23.1893	21.3717	24.238	22.7108	26.9544	27.2223	27.1138	NaN	27.0566	NaN	24.3893	23.6871	23.2188	22.5294	24.3237	23.5047	22.2687	22.4452	22.81	22.8617	NaN	22.3266
ALNEKLVNL	O00303	O00303	EIF3F	Eukaryotic translation initiation factor 3 subunit F	9	1012.59	0.0034548	191.38	31.163	31.1279	31.0947	30.5241	29.1225	29.4033	NaN	NaN	NaN	NaN	NaN	NaN	NaN	NaN	NaN	NaN	28.1544	27.3519	27.6686	NaN	28.4173	26.5793	27.0912	26.736	26.0285	NaN	26.3374	26.5543	NaN	NaN	26.7537	NaN	27.407	26.9538	27.7674	27.8606	27.3751	26.9277	27.7482	26.9992
ALNELLQHV	Q9Y490	Q9Y490	TLN1	Talin-1	9	1035.57	1.4984e-17	243.85	30.8036	30.799	30.6072	29.7546	29.7453	29.7708	NaN	NaN	NaN	NaN	NaN	NaN	NaN	NaN	NaN	NaN	NaN	NaN	NaN	NaN	NaN	NaN	NaN	NaN	NaN	NaN	NaN	NaN	NaN	NaN	NaN	23.6433	NaN	NaN	NaN	25.3232	24.6059	24.5247	24.5719	24.3132
ALNENINQV	Q9BZ23	Q9BZ23	PANK2	Pantothenate kinase 2, mitochondrial	9	1013.51	0.0058406	152.47	25.7298	25.5429	26.3243	NaN	27.5708	27.5279	NaN	NaN	NaN	NaN	NaN	NaN	NaN	NaN	NaN	NaN	NaN	NaN	NaN	NaN	NaN	NaN	NaN	NaN	NaN	NaN	NaN	NaN	23.1603	NaN	23.2455	22.4124	23.8297	23.3506	22.6765	22.4711	22.5419	23.1962	22.8468	23.0048
ALNEQIARL	O14777	O14777	NDC80	Kinetochore protein NDC80 homolog	9	1026.58	0.0051057	181.69	24.6446	23.8683	24.5696	24.1651	27.4174	27.0285	NaN	NaN	NaN	NaN	NaN	NaN	NaN	NaN	NaN	NaN	NaN	NaN	NaN	NaN	NaN	NaN	NaN	NaN	NaN	NaN	NaN	NaN	NaN	NaN	NaN	NaN	NaN	NaN	NaN	NaN	NaN	NaN	NaN	NaN
ALNGSQTLV	Q9Y4A5	Q9Y4A5	TRRAP	Transformation/transcription domain-associated protein	9	901.487	0.011979	126.28	NaN	23.0616	NaN	NaN	NaN	NaN	NaN	NaN	NaN	NaN	NaN	NaN	NaN	NaN	NaN	NaN	NaN	NaN	NaN	NaN	NaN	NaN	NaN	NaN	NaN	NaN	NaN	NaN	NaN	NaN	NaN	NaN	NaN	NaN	NaN	NaN	NaN	NaN	NaN	NaN
ALNHHIHSV	Q92859	Q92859	NEO1	Neogenin	9	1026.54	0.012689	124.08	25.6767	25.411	25.7504	24.9812	NaN	NaN	NaN	NaN	NaN	NaN	NaN	NaN	NaN	NaN	NaN	NaN	NaN	NaN	NaN	NaN	NaN	NaN	NaN	NaN	NaN	NaN	NaN	NaN	NaN	NaN	NaN	NaN	NaN	NaN	NaN	NaN	NaN	NaN	NaN	NaN
ALNKVKILI	Q9BZH6	Q9BZH6	WDR11	WD repeat-containing protein 11	9	1010.69	0.0060926	154.01	25.1899	25.4217	25.3544	24.3593	NaN	NaN	NaN	NaN	NaN	NaN	NaN	NaN	NaN	NaN	NaN	NaN	NaN	NaN	NaN	NaN	NaN	NaN	NaN	NaN	NaN	NaN	NaN	NaN	NaN	NaN	NaN	NaN	NaN	NaN	NaN	NaN	NaN	NaN	NaN	NaN
ALNPADITV	Q8IXH7	Q8IXH7	NELFCD	Negative elongation factor C/D	9	912.492	0.0058339	147.16	25.0633	24.9068	25.2919	24.1232	24.4131	23.7964	NaN	NaN	NaN	NaN	NaN	NaN	NaN	NaN	NaN	NaN	NaN	NaN	NaN	NaN	NaN	NaN	NaN	NaN	NaN	NaN	NaN	NaN	NaN	NaN	NaN	NaN	NaN	NaN	NaN	NaN	NaN	NaN	NaN	NaN
ALNQETTYV	Q9HCN4	Q9HCN4	GPN1	GPN-loop GTPase 1	9	1037.5	0.013422	122.74	23.1594	22.986	23.4206	NaN	NaN	NaN	NaN	NaN	NaN	NaN	NaN	NaN	NaN	NaN	NaN	NaN	NaN	NaN	NaN	NaN	NaN	NaN	NaN	NaN	NaN	NaN	NaN	NaN	NaN	NaN	NaN	NaN	NaN	NaN	NaN	NaN	NaN	NaN	NaN	NaN
ALNSGILTI	Q2QGD7	Q2QGD7	ZXDC	Zinc finger protein ZXDC	9	900.528	0.0089217	137.18	NaN	26.2969	26.6048	25.8971	NaN	NaN	NaN	NaN	NaN	NaN	NaN	NaN	NaN	NaN	NaN	NaN	NaN	NaN	NaN	NaN	NaN	NaN	NaN	NaN	NaN	NaN	NaN	NaN	NaN	NaN	NaN	NaN	NaN	NaN	NaN	NaN	NaN	NaN	NaN	NaN
ALNSKILSV	Q96NW4	Q96NW4	ANKRD27	Ankyrin repeat domain-containing protein 27	9	943.57	0.0072225	142.04	27.1717	26.7913	27.0318	26.4411	NaN	NaN	NaN	NaN	NaN	NaN	NaN	NaN	NaN	NaN	NaN	NaN	NaN	NaN	NaN	NaN	NaN	NaN	NaN	NaN	NaN	NaN	NaN	NaN	NaN	NaN	NaN	NaN	NaN	NaN	NaN	NaN	NaN	NaN	NaN	NaN
ALNSVPVII	O94955	O94955	RHOBTB3	Rho-related BTB domain-containing protein 3	9	924.564	0.01043	132.09	NaN	23.7174	NaN	NaN	NaN	NaN	NaN	NaN	NaN	NaN	NaN	NaN	NaN	NaN	NaN	NaN	NaN	NaN	NaN	NaN	NaN	NaN	NaN	NaN	NaN	NaN	NaN	NaN	NaN	NaN	NaN	NaN	NaN	NaN	NaN	NaN	NaN	NaN	NaN	NaN
ALPDQGIAKA	P78318	P78318	IGBP1	Immunoglobulin-binding protein 1	10	982.545	0.0066186	152.11	29.7407	29.9066	30.0388	NaN	NaN	NaN	NaN	NaN	NaN	NaN	NaN	NaN	NaN	NaN	NaN	NaN	NaN	NaN	NaN	NaN	NaN	NaN	NaN	NaN	NaN	NaN	NaN	NaN	NaN	NaN	NaN	NaN	NaN	NaN	NaN	NaN	NaN	NaN	NaN	NaN
ALPEPSPAA	Q15149	Q15149	PLEC	Plectin	9	851.439	0.011392	128.48	23.0128	23.0517	24.0663	NaN	NaN	NaN	NaN	NaN	NaN	NaN	NaN	NaN	NaN	NaN	NaN	NaN	NaN	NaN	NaN	NaN	NaN	NaN	NaN	NaN	NaN	NaN	NaN	NaN	NaN	NaN	NaN	NaN	NaN	NaN	NaN	NaN	NaN	NaN	NaN	NaN
ALPESGSSL	Q9NWH2	Q9NWH2	TMEM242	Transmembrane protein 242	9	859.429	0.0085187	138.33	NaN	NaN	NaN	NaN	NaN	NaN	NaN	24.1055	24.5142	24.4167	NaN	24.6432	26.3691	26.3411	NaN	26.1259	NaN	NaN	NaN	NaN	NaN	NaN	NaN	NaN	NaN	NaN	NaN	NaN	NaN	NaN	NaN	NaN	NaN	NaN	NaN	NaN	NaN	NaN	NaN	NaN
ALPEVSVEA	Q8IWC1	Q8IWC1	MAP7D3	MAP7 domain-containing protein 3	9	913.476	0.017974	114.43	23.9154	23.6612	23.6339	22.9233	NaN	NaN	NaN	NaN	NaN	NaN	NaN	NaN	NaN	NaN	NaN	NaN	NaN	NaN	NaN	NaN	NaN	NaN	NaN	NaN	NaN	NaN	NaN	NaN	NaN	NaN	NaN	NaN	NaN	NaN	NaN	NaN	NaN	NaN	NaN	NaN
ALPLDTVTFYK	P30040	P30040	ERP29	Endoplasmic reticulum resident protein 29	11	1266.69	0.010438	122.13	NaN	NaN	NaN	NaN	NaN	NaN	25.5814	25.6526	25.7757	25.6761	26.013	25.7635	25.9833	26.2151	25.206	25.1635	NaN	NaN	NaN	NaN	NaN	NaN	NaN	NaN	NaN	NaN	NaN	NaN	NaN	NaN	NaN	NaN	NaN	NaN	NaN	NaN	NaN	NaN	NaN	NaN
ALPPVLTTV	Q6PKG0	Q6PKG0	LARP1	La-related protein 1	9	909.554	0.013228	123.1	NaN	26.8272	26.4488	26.2868	NaN	NaN	NaN	NaN	NaN	NaN	NaN	NaN	NaN	NaN	NaN	NaN	NaN	NaN	NaN	NaN	NaN	NaN	NaN	NaN	NaN	NaN	NaN	NaN	NaN	NaN	NaN	NaN	NaN	NaN	NaN	NaN	NaN	NaN	NaN	NaN
ALQEALENA	O75694	O75694	NUP155	Nuclear pore complex protein Nup155	9	957.477	0.01113	129.47	24.1136	24.4883	24.3002	NaN	NaN	NaN	NaN	NaN	NaN	NaN	NaN	NaN	NaN	NaN	NaN	NaN	NaN	NaN	NaN	NaN	NaN	NaN	NaN	NaN	NaN	NaN	NaN	NaN	NaN	NaN	NaN	NaN	NaN	NaN	NaN	NaN	NaN	NaN	NaN	NaN
ALQEASEAYLV	Q71DI3;Q6NXT2;P0DPK2;P0DPK5;P84243	Q71DI3	HIST2H3A;H3F3C;H3F3A	Histone H3.2;Histone H3.3C;Histone H3.3	11	1192.6	0.012239	114.99	NaN	23.5721	23.1153	22.0836	24.1391	23.9693	NaN	NaN	NaN	NaN	NaN	NaN	NaN	NaN	NaN	NaN	NaN	22.4084	NaN	NaN	NaN	NaN	24.2661	NaN	23.8659	23.838	24.2667	24.0299	NaN	NaN	NaN	NaN	NaN	NaN	NaN	NaN	NaN	NaN	NaN	NaN
ALQEEQARL	P80217	P80217	IFI35	Interferon-induced 35 kDa protein	9	1056.56	0.01788	116.9	24.9741	25.3057	25.1816	NaN	NaN	NaN	NaN	NaN	NaN	NaN	NaN	NaN	NaN	NaN	NaN	NaN	NaN	NaN	NaN	NaN	NaN	NaN	NaN	NaN	NaN	NaN	NaN	NaN	NaN	NaN	NaN	NaN	NaN	NaN	NaN	NaN	NaN	NaN	NaN	NaN
ALQEIYNQK	Q9NRZ7	Q9NRZ7	AGPAT3	1-acyl-sn-glycerol-3-phosphate acyltransferase gamma	9	1105.58	0.0059727	150.84	NaN	NaN	NaN	NaN	NaN	NaN	NaN	NaN	NaN	NaN	NaN	NaN	25.6199	25.4208	25.2675	24.9198	NaN	NaN	NaN	NaN	NaN	NaN	NaN	NaN	NaN	NaN	NaN	NaN	NaN	NaN	NaN	NaN	NaN	NaN	NaN	NaN	NaN	NaN	NaN	NaN
ALQEKLQYL	Q96CN4	Q96CN4	EVI5L	EVI5-like protein	9	1104.62	0.016911	116.37	NaN	NaN	NaN	NaN	24.1799	24.3343	NaN	NaN	NaN	NaN	NaN	NaN	NaN	NaN	NaN	NaN	NaN	NaN	NaN	NaN	NaN	NaN	NaN	NaN	NaN	NaN	NaN	NaN	NaN	NaN	NaN	NaN	NaN	NaN	NaN	NaN	NaN	NaN	NaN	NaN
ALQEKLWNV	Q96HW7	Q96HW7	INTS4	Integrator complex subunit 4	9	1099.6	0.0062948	157.68	26.9957	26.6277	27.2723	26.8636	NaN	NaN	NaN	NaN	NaN	NaN	NaN	NaN	NaN	NaN	NaN	NaN	NaN	NaN	NaN	NaN	NaN	NaN	NaN	NaN	NaN	NaN	NaN	NaN	NaN	NaN	NaN	NaN	NaN	NaN	NaN	NaN	NaN	NaN	NaN	NaN
ALQEKVQAV	Q15018	Q15018	FAM175B	BRISC complex subunit Abro1	9	984.56	0.011062	129.72	26.0013	26.0071	26.1106	20.5122	NaN	NaN	NaN	NaN	NaN	NaN	NaN	NaN	NaN	NaN	NaN	NaN	NaN	NaN	NaN	NaN	NaN	NaN	NaN	NaN	NaN	NaN	NaN	NaN	NaN	NaN	NaN	NaN	NaN	NaN	NaN	NaN	NaN	NaN	NaN	NaN
ALQEMVHQV	Q14511	Q14511	NEDD9	Enhancer of filamentation 1;Enhancer of filamentation 1 p55	9	1053.53	1.3514e-07	225.24	29.7546	29.5389	29.6065	24.4282	NaN	NaN	NaN	NaN	NaN	NaN	NaN	NaN	NaN	NaN	NaN	NaN	NaN	23.2921	23.481	21.6086	22.7245	21.2019	22.9488	22.9139	NaN	NaN	NaN	NaN	NaN	NaN	NaN	NaN	NaN	NaN	NaN	NaN	NaN	NaN	NaN	NaN
ALQETLIRA	Q14995	Q14995	NR1D2	Nuclear receptor subfamily 1 group D member 2	9	1013.59	0.01788	114.6	NaN	NaN	NaN	NaN	NaN	NaN	NaN	NaN	NaN	NaN	NaN	NaN	NaN	NaN	NaN	NaN	22.6116	21.7138	22.543	20.9958	NaN	21.5698	22.0817	21.9671	20.1121	19.6542	20.516	20.2	21.1188	20.5332	21.8019	21.4944	22.5437	22.1473	22.7776	22.7851	22.0719	21.9838	22.746	21.8843
ALQETPTSV	P09914	P09914	IFIT1	Interferon-induced protein with tetratricopeptide repeats 1	9	944.481	0.0045131	185.55	26.3316	26.9074	25.641	26.3991	NaN	NaN	NaN	NaN	NaN	NaN	NaN	NaN	NaN	NaN	NaN	NaN	NaN	NaN	NaN	NaN	NaN	NaN	NaN	NaN	NaN	NaN	NaN	NaN	NaN	NaN	NaN	NaN	NaN	NaN	NaN	NaN	NaN	NaN	NaN	NaN
ALQGIIHSI	Q9H6X2	Q9H6X2	ANTXR1	Anthrax toxin receptor 1	9	950.555	0.0051615	181.33	23.149	NaN	NaN	NaN	NaN	NaN	NaN	NaN	NaN	NaN	NaN	NaN	NaN	NaN	NaN	NaN	NaN	NaN	NaN	NaN	NaN	NaN	NaN	NaN	NaN	NaN	NaN	NaN	NaN	NaN	NaN	NaN	NaN	NaN	NaN	NaN	NaN	NaN	NaN	NaN
ALQKDALSI	Q9NTJ3	Q9NTJ3	SMC4	Structural maintenance of chromosomes protein 4	9	957.549	0.0074511	141.39	NaN	27.3097	25.3112	26.5189	25.1299	25.1413	NaN	NaN	NaN	NaN	NaN	NaN	NaN	NaN	NaN	NaN	NaN	NaN	NaN	NaN	NaN	NaN	NaN	NaN	NaN	NaN	NaN	NaN	NaN	NaN	NaN	NaN	NaN	NaN	NaN	NaN	NaN	NaN	NaN	NaN
ALQKRLDEV	Q9P2E9	Q9P2E9	RRBP1	Ribosome-binding protein 1	9	1070.61	0.018756	113.26	29.5928	29.4332	23.8179	NaN	NaN	NaN	NaN	NaN	NaN	NaN	NaN	NaN	NaN	NaN	NaN	NaN	NaN	NaN	NaN	NaN	NaN	NaN	NaN	NaN	NaN	NaN	NaN	NaN	NaN	NaN	NaN	NaN	NaN	NaN	NaN	NaN	NaN	NaN	NaN	NaN
ALQSQASEEAKG	P36021	P36021	SLC16A2	Monocarboxylate transporter 8	12	1217.59	0.00015597	153.97	NaN	NaN	NaN	NaN	NaN	NaN	NaN	NaN	NaN	NaN	NaN	NaN	NaN	NaN	NaN	NaN	NaN	21.2512	NaN	21.5937	21.9015	NaN	22.5426	22.2968	22.0407	20.4414	21.313	NaN	NaN	NaN	NaN	NaN	NaN	NaN	NaN	NaN	NaN	NaN	NaN	NaN
ALRAKVCGA	P78504	P78504	JAG1	Protein jagged-1	9	887.501	0.05396	95.541	NaN	NaN	NaN	NaN	22.4898	22.8727	NaN	NaN	NaN	NaN	NaN	NaN	NaN	NaN	NaN	NaN	NaN	NaN	NaN	NaN	NaN	NaN	NaN	NaN	NaN	NaN	NaN	NaN	NaN	NaN	NaN	NaN	NaN	NaN	NaN	NaN	NaN	NaN	NaN	NaN
ALRDVSEEL	P40222	P40222	TXLNA	Alpha-taxilin	9	1030.53	0.0090707	136.75	26.8029	26.9744	27.4148	26.5918	NaN	NaN	NaN	NaN	NaN	NaN	NaN	NaN	NaN	NaN	NaN	NaN	NaN	25.9684	NaN	NaN	NaN	NaN	NaN	26.3364	NaN	NaN	26.1302	NaN	NaN	NaN	NaN	NaN	NaN	NaN	NaN	NaN	NaN	NaN	NaN	NaN
ALREEEEGV	P43355	P43355	MAGEA1	Melanoma-associated antigen 1	9	1030.49	0.031943	98.458	NaN	NaN	NaN	NaN	NaN	NaN	NaN	NaN	NaN	NaN	NaN	NaN	NaN	NaN	NaN	NaN	NaN	23.514	NaN	NaN	25.9752	23.7016	24.225	NaN	22.8345	22.3203	23.0171	22.5104	NaN	NaN	NaN	NaN	NaN	NaN	NaN	NaN	NaN	NaN	NaN	NaN
ALREENEQL	Q8IYR2	Q8IYR2	SMYD4	SET and MYND domain-containing protein 4	9	1100.55	0.0062826	157.58	NaN	NaN	NaN	NaN	25.8538	26.3189	NaN	NaN	NaN	NaN	NaN	NaN	NaN	NaN	NaN	NaN	22.3225	NaN	21.879	20.723	22.9087	21.5339	23.269	22.6869	21.8144	21.731	21.6986	21.5712	NaN	NaN	NaN	NaN	NaN	NaN	NaN	NaN	NaN	NaN	NaN	NaN
ALREKTSL	O75330	O75330	HMMR	Hyaluronan mediated motility receptor	8	916.534	0.018472	147.08	NaN	NaN	NaN	NaN	27.0117	27.255	NaN	NaN	NaN	NaN	NaN	NaN	NaN	NaN	NaN	NaN	NaN	NaN	NaN	NaN	NaN	NaN	NaN	NaN	NaN	NaN	NaN	NaN	NaN	NaN	NaN	NaN	NaN	NaN	NaN	NaN	NaN	NaN	NaN	NaN
ALRKLNDLV	Q9NZN4	Q9NZN4	EHD2	EH domain-containing protein 2	9	1040.63	0.016479	117.16	NaN	NaN	NaN	NaN	26.2406	26.2631	NaN	NaN	NaN	NaN	NaN	NaN	NaN	NaN	NaN	NaN	NaN	NaN	NaN	NaN	NaN	NaN	NaN	NaN	NaN	NaN	NaN	NaN	NaN	NaN	NaN	NaN	NaN	NaN	NaN	NaN	NaN	NaN	NaN	NaN
ALRPEVERL	Q03001	Q03001	DST	Dystonin	9	1081.62	0.014382	120.99	NaN	NaN	NaN	25.1656	NaN	NaN	NaN	NaN	NaN	NaN	NaN	NaN	NaN	NaN	NaN	NaN	NaN	NaN	NaN	NaN	NaN	NaN	NaN	NaN	NaN	NaN	NaN	NaN	NaN	NaN	NaN	NaN	NaN	NaN	NaN	NaN	NaN	NaN	NaN	NaN
ALSALRQLV	Q15084	Q15084	PDIA6	Protein disulfide-isomerase A6	9	969.597	0.0058673	148.04	25.4112	25.4611	25.0244	24.5221	NaN	NaN	NaN	NaN	NaN	NaN	NaN	NaN	NaN	NaN	NaN	NaN	NaN	NaN	NaN	NaN	NaN	NaN	NaN	NaN	NaN	NaN	NaN	NaN	NaN	NaN	NaN	NaN	NaN	NaN	NaN	NaN	NaN	NaN	NaN	NaN
ALSALTARL	P04844	P04844	RPN2	Dolichyl-diphosphooligosaccharide--protein glycosyltransferase subunit 2	9	914.555	0.0061583	171.38	29.3036	29.624	28.7471	28.5544	26.6242	26.4952	NaN	NaN	NaN	NaN	NaN	NaN	NaN	NaN	NaN	NaN	24.7669	23.785	25.1206	23.5946	25.2618	23.7101	23.2116	22.9541	20.249	20.1254	21.4022	21.3616	NaN	NaN	23.0705	22.3186	23.69	NaN	25.4489	25.7912	NaN	NaN	NaN	NaN
ALSDHHIYL	P04075	P04075	ALDOA	Fructose-bisphosphate aldolase A	9	1067.54	0.006436	144.29	32.3498	32.2841	31.9901	32.0035	29.7644	29.9791	NaN	NaN	NaN	NaN	NaN	NaN	NaN	NaN	NaN	NaN	22.6537	28.2793	23.1987	NaN	22.7868	27.2667	28.9386	28.9302	27.2445	26.6087	27.2589	26.7596	NaN	25.7126	26.5761	NaN	NaN	NaN	28.3339	28.8198	27.2565	27.0144	27.2623	26.2937
ALSDQGLDI	Q8WX93	Q8WX93	PALLD	Palladin	9	930.466	0.0058294	147.04	26.7953	27.0655	26.9863	26.3823	24.5171	24.6592	NaN	NaN	NaN	NaN	NaN	NaN	NaN	NaN	NaN	NaN	NaN	NaN	NaN	NaN	NaN	NaN	NaN	NaN	NaN	NaN	NaN	NaN	NaN	NaN	NaN	NaN	NaN	NaN	NaN	NaN	NaN	NaN	NaN	NaN
ALSDSIHTV	Q9UKN5	Q9UKN5	PRDM4	PR domain zinc finger protein 4	9	941.482	1.634e-06	221.53	28.484	28.8886	28.9803	28.618	NaN	NaN	NaN	NaN	NaN	NaN	NaN	NaN	NaN	NaN	NaN	NaN	NaN	NaN	NaN	NaN	NaN	NaN	NaN	NaN	NaN	NaN	NaN	NaN	25.6723	25.435	NaN	NaN	NaN	25.3279	25.9996	25.9143	NaN	25.2295	25.5173	24.806
ALSDTTEEL	Q8TD20	Q8TD20	SLC2A12	Solute carrier family 2, facilitated glucose transporter member 12	9	977.455	0.010315	132.53	NaN	NaN	NaN	NaN	23.2266	23.4918	NaN	NaN	NaN	NaN	NaN	NaN	NaN	NaN	NaN	NaN	NaN	NaN	NaN	NaN	NaN	NaN	NaN	NaN	NaN	NaN	NaN	NaN	NaN	NaN	NaN	NaN	NaN	NaN	NaN	NaN	NaN	NaN	NaN	NaN
ALSEELVQL	P33176	P33176	KIF5B	Kinesin-1 heavy chain	9	1000.54	0.0085067	138.37	28.4194	25.5643	25.9656	24.2885	NaN	NaN	NaN	NaN	NaN	NaN	NaN	NaN	NaN	NaN	NaN	NaN	NaN	NaN	NaN	NaN	NaN	NaN	NaN	NaN	NaN	NaN	NaN	NaN	NaN	NaN	NaN	NaN	NaN	NaN	NaN	NaN	NaN	NaN	NaN	NaN
ALSEGDIHTL	P06756	P06756	ITGAV	Integrin alpha-V;Integrin alpha-V heavy chain;Integrin alpha-V light chain	10	1054.53	0.014469	126.67	25.6026	25.4552	25.9843	25.6652	NaN	NaN	NaN	NaN	NaN	NaN	NaN	NaN	NaN	NaN	NaN	NaN	NaN	NaN	NaN	NaN	NaN	NaN	NaN	NaN	NaN	NaN	NaN	NaN	NaN	NaN	NaN	NaN	NaN	NaN	NaN	NaN	NaN	NaN	NaN	NaN
ALSEKIVSV	Q567U6	Q567U6	CCDC93	Coiled-coil domain-containing protein 93	9	944.554	0.0068462	143.12	27.943	27.683	28.2508	27.8182	26.769	26.6557	NaN	NaN	NaN	NaN	NaN	NaN	NaN	NaN	NaN	NaN	25.1327	24.172	24.3056	22.9486	25.0463	23.5274	24.8885	24.5422	23.9002	23.4631	24.0616	23.6702	NaN	NaN	NaN	NaN	NaN	NaN	NaN	NaN	NaN	NaN	NaN	NaN
ALSELATAV	Q9BWL3	Q9BWL3	C1orf43	Uncharacterized protein C1orf43	9	873.481	0.01132	128.75	NaN	28.0542	27.6494	27.3017	NaN	NaN	NaN	NaN	NaN	NaN	NaN	NaN	NaN	NaN	NaN	NaN	NaN	NaN	NaN	NaN	NaN	NaN	NaN	NaN	NaN	NaN	NaN	NaN	NaN	NaN	NaN	NaN	NaN	NaN	NaN	NaN	NaN	NaN	NaN	NaN
ALSELLQQV	Q14146	Q14146	URB2	Unhealthy ribosome biogenesis protein 2 homolog	9	999.56	0.011291	128.86	23.0837	22.9303	NaN	NaN	NaN	NaN	NaN	NaN	NaN	NaN	NaN	NaN	NaN	NaN	NaN	NaN	NaN	NaN	NaN	NaN	NaN	NaN	NaN	NaN	NaN	NaN	NaN	NaN	NaN	NaN	NaN	NaN	NaN	NaN	NaN	NaN	NaN	NaN	NaN	NaN
ALSELTQGV	Q96Q89	Q96Q89	KIF20B	Kinesin-like protein KIF20B	9	916.487	0.0058259	156.4	24.9693	25.1645	25.2199	24.8711	NaN	NaN	NaN	NaN	NaN	NaN	NaN	NaN	NaN	NaN	NaN	NaN	23.8439	23.0148	22.2491	21.0513	24.1089	22.2322	23.5757	23.1727	22.3546	22.0419	22.7803	22.4879	NaN	NaN	NaN	NaN	NaN	NaN	NaN	NaN	NaN	NaN	NaN	NaN
ALSELVANA	Q9UPN3	Q9UPN3	MACF1	Microtubule-actin cross-linking factor 1, isoforms 1/2/3/5	9	886.476	0.015643	118.69	NaN	NaN	NaN	NaN	22.5634	22.3343	NaN	NaN	NaN	NaN	NaN	NaN	NaN	NaN	NaN	NaN	NaN	NaN	NaN	NaN	NaN	NaN	NaN	NaN	NaN	NaN	NaN	NaN	NaN	NaN	NaN	NaN	NaN	NaN	NaN	NaN	NaN	NaN	NaN	NaN
ALSEMVEYI	Q13362	Q13362	PPP2R5C	Serine/threonine-protein phosphatase 2A 56 kDa regulatory subunit gamma isoform	9	1053.51	0.015988	118.06	NaN	23.7781	24.5956	23.9128	NaN	NaN	NaN	NaN	NaN	NaN	NaN	NaN	NaN	NaN	NaN	NaN	NaN	NaN	NaN	NaN	NaN	NaN	NaN	NaN	NaN	NaN	NaN	NaN	NaN	NaN	NaN	NaN	NaN	NaN	NaN	NaN	NaN	NaN	NaN	NaN
ALSEQILMV	P48552	P48552	NRIP1	Nuclear receptor-interacting protein 1	9	1002.54	0.01137	128.57	NaN	25.4795	25.4213	24.9113	NaN	NaN	NaN	NaN	NaN	NaN	NaN	NaN	NaN	NaN	NaN	NaN	NaN	NaN	NaN	NaN	NaN	NaN	NaN	NaN	NaN	NaN	NaN	NaN	NaN	NaN	NaN	NaN	NaN	NaN	NaN	NaN	NaN	NaN	NaN	NaN
ALSEVTAAL	Q13586	Q13586	STIM1	Stromal interaction molecule 1	9	873.481	0.013292	122.98	25.6407	25.473	25.1674	24.3715	NaN	NaN	NaN	NaN	NaN	NaN	NaN	NaN	NaN	NaN	NaN	NaN	NaN	NaN	NaN	NaN	NaN	NaN	NaN	NaN	NaN	NaN	NaN	NaN	NaN	NaN	NaN	NaN	NaN	NaN	NaN	NaN	NaN	NaN	NaN	NaN
ALSGHLETV	P07355;A6NMY6	P07355	ANXA2;ANXA2P2	Annexin A2;Putative annexin A2-like protein	9	925.487	0.0058259	147.83	31.8603	31.8456	32.3126	31.88	31.8174	31.7461	NaN	NaN	NaN	NaN	NaN	NaN	NaN	NaN	NaN	NaN	NaN	NaN	NaN	NaN	NaN	NaN	25.699	NaN	NaN	25.2211	NaN	NaN	25.9656	25.4504	25.452	NaN	25.821	24.8975	25.8629	25.8922	NaN	24.7835	25.6464	25.0031
ALSGHVSTV	Q9Y283	Q9Y283	INVS	Inversin	9	869.461	0.017815	114.72	NaN	NaN	NaN	NaN	25.9872	26.1604	NaN	NaN	NaN	NaN	NaN	NaN	NaN	NaN	NaN	NaN	NaN	NaN	NaN	NaN	NaN	NaN	NaN	NaN	NaN	NaN	NaN	NaN	NaN	23.3193	23.6599	NaN	NaN	NaN	23.4506	NaN	NaN	NaN	NaN	NaN
ALSGLAVRL	P0DMW4;P0DMW5;Q96HG1	P0DMW4	SMIM10	Small integral membrane protein 10	9	898.56	0.0058406	147.34	27.4177	27.3145	26.9259	26.2726	24.9046	24.9146	NaN	NaN	NaN	NaN	NaN	NaN	NaN	NaN	NaN	NaN	23.514	NaN	24.0099	22.2924	24.2168	22.5766	23.6538	23.6278	21.3817	21.5246	22.9653	22.3914	NaN	NaN	23.3965	NaN	23.6855	22.8915	24.2421	24.1639	23.3115	23.1642	23.8688	22.9618
ALSGTLSGV	P33992	P33992	MCM5	DNA replication licensing factor MCM5	9	803.439	0.0058815	145.88	26.0242	25.9493	25.9638	25.5549	25.7349	25.7318	NaN	NaN	NaN	NaN	NaN	NaN	NaN	NaN	NaN	NaN	NaN	NaN	NaN	NaN	NaN	NaN	NaN	NaN	NaN	NaN	NaN	NaN	NaN	NaN	NaN	NaN	NaN	NaN	NaN	NaN	NaN	NaN	NaN	NaN
ALSHLVLGV	Q6ZMK1	Q6ZMK1	CYHR1	Cysteine and histidine-rich protein 1	9	907.549	0.016013	118.01	23.6785	NaN	NaN	NaN	NaN	NaN	NaN	NaN	NaN	NaN	NaN	NaN	NaN	NaN	NaN	NaN	NaN	NaN	NaN	NaN	NaN	NaN	NaN	NaN	NaN	NaN	NaN	NaN	NaN	NaN	NaN	NaN	NaN	NaN	NaN	NaN	NaN	NaN	NaN	NaN
ALSKPTEKK	O43852	O43852	CALU	Calumenin	9	1000.59	0.0058854	148.52	NaN	NaN	NaN	NaN	NaN	NaN	30.0142	29.7052	29.9259	30.0258	26.3182	26.9271	NaN	NaN	NaN	NaN	NaN	NaN	NaN	NaN	NaN	NaN	NaN	NaN	NaN	NaN	NaN	NaN	NaN	NaN	NaN	NaN	NaN	NaN	NaN	NaN	NaN	NaN	NaN	NaN
ALSKVHFTA	Q7KZF4	Q7KZF4	SND1	Staphylococcal nuclease domain-containing protein 1	9	972.539	0.0067306	143.45	NaN	NaN	NaN	NaN	25.6929	26.0782	NaN	NaN	NaN	NaN	NaN	NaN	NaN	NaN	NaN	NaN	NaN	NaN	NaN	NaN	NaN	NaN	NaN	NaN	NaN	NaN	NaN	NaN	NaN	NaN	NaN	NaN	NaN	NaN	NaN	NaN	NaN	NaN	NaN	NaN
ALSNALHSL	O14525	O14525	ASTN1	Astrotactin-1	9	924.503	0.012428	124.59	24.215	24.1985	23.0321	22.9667	NaN	NaN	NaN	NaN	NaN	NaN	NaN	NaN	NaN	NaN	NaN	NaN	NaN	NaN	NaN	NaN	NaN	NaN	NaN	NaN	NaN	NaN	NaN	NaN	NaN	NaN	NaN	NaN	NaN	NaN	NaN	NaN	NaN	NaN	NaN	NaN
ALSNHLNAV	Q07866	Q07866	KLC1	Kinesin light chain 1	9	937.498	0.015248	119.41	NaN	NaN	NaN	NaN	24.5117	24.6656	NaN	NaN	NaN	NaN	NaN	NaN	NaN	NaN	NaN	NaN	NaN	NaN	NaN	NaN	NaN	NaN	NaN	NaN	NaN	NaN	NaN	NaN	NaN	NaN	NaN	NaN	NaN	NaN	NaN	NaN	NaN	NaN	NaN	NaN
ALSNLEVTL	Q9BQL6	Q9BQL6	FERMT1	Fermitin family homolog 1	9	958.534	0.0070742	170.32	NaN	25.0727	24.4911	NaN	NaN	NaN	NaN	NaN	NaN	NaN	NaN	NaN	NaN	NaN	NaN	NaN	NaN	NaN	NaN	NaN	NaN	NaN	NaN	NaN	NaN	NaN	NaN	NaN	NaN	NaN	NaN	NaN	NaN	NaN	NaN	NaN	NaN	NaN	NaN	NaN
ALSPNNHEV	Q92747	Q92747	ARPC1A	Actin-related protein 2/3 complex subunit 1A	9	979.472	0.014673	120.46	22.7747	22.7284	23.0803	NaN	NaN	NaN	NaN	NaN	NaN	NaN	NaN	NaN	NaN	NaN	NaN	NaN	NaN	NaN	NaN	NaN	NaN	NaN	NaN	NaN	NaN	NaN	NaN	NaN	23.5796	22.8984	NaN	22.544	24.2914	23.6995	23.7823	23.7495	23.5728	23.5893	23.8181	23.4265
ALSPSYLTV	Q63HN8	Q63HN8	RNF213	E3 ubiquitin-protein ligase RNF213	9	949.512	0.016226	117.62	NaN	NaN	NaN	23.6469	NaN	NaN	NaN	NaN	NaN	NaN	NaN	NaN	NaN	NaN	NaN	NaN	NaN	NaN	NaN	NaN	NaN	NaN	NaN	NaN	NaN	NaN	NaN	NaN	NaN	NaN	NaN	NaN	NaN	NaN	NaN	NaN	NaN	NaN	NaN	NaN
ALSQINTKL	O95825	O95825	CRYZL1	Quinone oxidoreductase-like protein 1	9	986.576	0.018545	113.5	NaN	NaN	NaN	NaN	NaN	NaN	NaN	NaN	NaN	NaN	NaN	NaN	NaN	NaN	NaN	NaN	NaN	NaN	NaN	NaN	NaN	NaN	NaN	NaN	NaN	NaN	NaN	NaN	23.3519	22.5141	22.865	22.56	23.3113	22.8626	23.3988	23.7788	23.1888	22.7677	23.4133	22.595
ALSRLKLKL	P12956	P12956	XRCC6	X-ray repair cross-complementing protein 6	9	1040.71	0.022354	109.02	NaN	NaN	NaN	NaN	NaN	NaN	NaN	NaN	NaN	NaN	NaN	NaN	NaN	NaN	NaN	NaN	NaN	NaN	NaN	NaN	NaN	NaN	NaN	NaN	NaN	NaN	NaN	NaN	24.414	23.8881	25.5025	24.3977	25.6627	25.1725	NaN	25.7225	24.4128	NaN	NaN	NaN
ALSSELAQA	P35241	P35241	RDX	Radixin	9	888.455	0.014093	121.52	NaN	NaN	NaN	NaN	21.6722	21.6351	NaN	NaN	NaN	NaN	NaN	NaN	NaN	NaN	NaN	NaN	NaN	NaN	NaN	NaN	NaN	NaN	NaN	NaN	NaN	NaN	NaN	NaN	NaN	NaN	NaN	NaN	NaN	NaN	NaN	NaN	NaN	NaN	NaN	NaN
ALSSLAVVV	Q5VW36	Q5VW36	FOCAD	Focadhesin	9	857.522	0.010264	132.72	25.2947	25.3751	25.4949	24.5473	24.5436	24.8977	NaN	NaN	NaN	NaN	NaN	NaN	NaN	NaN	NaN	NaN	NaN	NaN	NaN	NaN	NaN	NaN	NaN	NaN	NaN	NaN	NaN	NaN	NaN	NaN	NaN	NaN	NaN	NaN	NaN	NaN	NaN	NaN	NaN	NaN
ALSSVIKEL	Q08AG7	Q08AG7	MZT1	Mitotic-spindle organizing protein 1	9	958.57	0.01391	121.85	NaN	21.9575	21.4242	25.5179	NaN	NaN	NaN	NaN	NaN	NaN	NaN	NaN	NaN	NaN	NaN	NaN	NaN	NaN	NaN	NaN	NaN	NaN	NaN	NaN	NaN	NaN	NaN	NaN	NaN	NaN	NaN	NaN	NaN	NaN	NaN	NaN	NaN	NaN	NaN	NaN
ALSTPVVEK	P29084	P29084	GTF2E2	Transcription initiation factor IIE subunit beta	9	942.539	0.0071673	164.72	NaN	NaN	NaN	NaN	NaN	NaN	22.7093	21.6268	22.0038	22.0355	22.0961	23.4091	22.8297	21.3765	22.9095	21.6145	NaN	NaN	NaN	NaN	NaN	NaN	NaN	NaN	NaN	NaN	NaN	NaN	NaN	NaN	NaN	NaN	NaN	NaN	NaN	NaN	NaN	NaN	NaN	NaN
ALSTVGSAI	O43399	O43399	TPD52L2	Tumor protein D54	9	817.455	0.016238	117.6	25.3993	25.6275	25.5289	24.5718	NaN	NaN	NaN	NaN	NaN	NaN	NaN	NaN	NaN	NaN	NaN	NaN	NaN	NaN	NaN	NaN	NaN	NaN	NaN	NaN	NaN	NaN	NaN	NaN	NaN	NaN	NaN	NaN	NaN	NaN	NaN	NaN	NaN	NaN	NaN	NaN
ALSVAIFSV	P14672	P14672	SLC2A4	Solute carrier family 2, facilitated glucose transporter member 4	9	905.522	0.011989	126.24	22.6979	22.3252	22.1487	21.6837	NaN	NaN	NaN	NaN	NaN	NaN	NaN	NaN	NaN	NaN	NaN	NaN	NaN	NaN	NaN	NaN	NaN	NaN	NaN	NaN	NaN	NaN	NaN	NaN	NaN	NaN	NaN	NaN	NaN	NaN	NaN	NaN	NaN	NaN	NaN	NaN
ALSVTGLAL	Q96K78	Q96K78	GPR128	Probable G-protein coupled receptor 128	9	843.507	0.008694	137.83	NaN	NaN	NaN	NaN	NaN	NaN	21.5875	31.248	32.0503	31.8978	NaN	19.666	NaN	NaN	NaN	NaN	NaN	NaN	NaN	NaN	NaN	NaN	NaN	NaN	NaN	NaN	NaN	NaN	NaN	NaN	NaN	NaN	NaN	NaN	NaN	NaN	NaN	NaN	NaN	NaN
ALTAAATLSV	P54198	P54198	HIRA	Protein HIRA	10	916.523	0.006275	158.36	23.7995	27.5317	24.4089	NaN	26.9698	27.0886	NaN	NaN	NaN	NaN	NaN	NaN	NaN	NaN	NaN	NaN	NaN	NaN	25.6087	24.6348	NaN	24.3791	NaN	24.5606	NaN	NaN	NaN	23.4984	NaN	NaN	NaN	NaN	NaN	NaN	NaN	NaN	NaN	NaN	NaN	NaN
ALTAFVTIAL	P0C0L5;P0C0L4	P0C0L5	C4B;C4A	Complement C4-B;Complement C4 beta chain;Complement C4-B alpha chain;C4a anaphylatoxin;C4b-B;C4d-B;Complement C4 gamma chain;Complement C4-A;Complement C4 beta chain;Complement C4-A alpha chain;C4a anaphylatoxin;C4b-A;C4d-A;Complement C4 gamma chain	10	1018.61	0.028268	107.66	NaN	NaN	NaN	NaN	NaN	NaN	NaN	NaN	NaN	NaN	NaN	NaN	NaN	NaN	NaN	NaN	NaN	NaN	25.5844	NaN	25.4045	NaN	NaN	NaN	NaN	25.3662	25.3065	26.3546	NaN	NaN	NaN	NaN	NaN	NaN	NaN	NaN	NaN	NaN	NaN	NaN
ALTAVSSQL	Q7Z6Z7	Q7Z6Z7	HUWE1	E3 ubiquitin-protein ligase HUWE1	9	888.492	0.0097064	134.81	24.4257	24.3039	24.0282	23.5106	NaN	NaN	NaN	NaN	NaN	NaN	NaN	NaN	NaN	NaN	NaN	NaN	NaN	NaN	NaN	NaN	NaN	NaN	NaN	NaN	NaN	NaN	NaN	NaN	NaN	NaN	NaN	NaN	NaN	NaN	NaN	NaN	NaN	NaN	NaN	NaN
ALTDIDLQL	Q6UVK1	Q6UVK1	CSPG4	Chondroitin sulfate proteoglycan 4	9	1000.54	0.013403	126.24	24.5026	NaN	NaN	NaN	NaN	NaN	NaN	NaN	NaN	NaN	NaN	NaN	NaN	NaN	NaN	NaN	NaN	NaN	NaN	NaN	NaN	NaN	NaN	NaN	NaN	NaN	NaN	NaN	NaN	NaN	NaN	NaN	NaN	NaN	NaN	NaN	NaN	NaN	NaN	NaN
ALTEIQEFI	P78527	P78527	PRKDC	DNA-dependent protein kinase catalytic subunit	9	1062.56	0.013395	122.79	22.1292	NaN	NaN	NaN	NaN	NaN	NaN	NaN	NaN	NaN	NaN	NaN	NaN	NaN	NaN	NaN	NaN	NaN	NaN	NaN	NaN	NaN	NaN	NaN	NaN	NaN	NaN	NaN	NaN	NaN	NaN	NaN	NaN	NaN	NaN	NaN	NaN	NaN	NaN	NaN
ALTELGYNV	Q9H2L4	Q9H2L4	TMEM60	Transmembrane protein 60	9	978.502	0.006174	145.04	26.1707	23.327	23.2455	22.8568	21.8851	21.7208	NaN	NaN	NaN	NaN	NaN	NaN	NaN	NaN	NaN	NaN	NaN	NaN	NaN	NaN	NaN	NaN	NaN	NaN	NaN	NaN	NaN	NaN	NaN	NaN	NaN	NaN	NaN	NaN	NaN	NaN	NaN	NaN	NaN	NaN
ALTEPSPDI	P27816	P27816	MAP4	Microtubule-associated protein 4	9	941.471	0.0045326	185.42	24.8446	24.7093	25.1922	24.1122	22.4896	22.739	NaN	NaN	NaN	NaN	NaN	NaN	NaN	NaN	NaN	NaN	NaN	NaN	NaN	NaN	NaN	NaN	NaN	NaN	NaN	NaN	NaN	NaN	NaN	NaN	NaN	NaN	NaN	NaN	NaN	NaN	NaN	NaN	NaN	NaN
ALTGAILAA	Q99595	Q99595	TIMM17A	Mitochondrial import inner membrane translocase subunit Tim17-A	9	799.48	0.017889	114.59	NaN	NaN	23.211	22.748	24.8738	24.8287	NaN	NaN	NaN	NaN	NaN	NaN	NaN	NaN	NaN	NaN	NaN	NaN	NaN	NaN	NaN	NaN	NaN	NaN	NaN	NaN	NaN	NaN	NaN	NaN	NaN	NaN	NaN	NaN	NaN	NaN	NaN	NaN	NaN	NaN
ALTGHLEEV	P04083	P04083	ANXA1	Annexin A1	9	967.497	0.003936	189.31	30.1831	30.1691	30.408	29.7166	28.3298	28.0929	NaN	NaN	NaN	NaN	NaN	NaN	NaN	NaN	NaN	NaN	24.4026	23.5393	24.4702	23.3329	23.7918	NaN	NaN	NaN	NaN	23.1952	NaN	23.3542	NaN	24.0995	23.8065	22.817	NaN	NaN	23.811	NaN	NaN	NaN	NaN	NaN
ALTGYLHTI	Q9NYY8	Q9NYY8	FASTKD2	FAST kinase domain-containing protein 2	9	987.539	0.012739	123.99	26.3112	NaN	NaN	NaN	NaN	NaN	NaN	NaN	NaN	NaN	NaN	NaN	NaN	NaN	NaN	NaN	NaN	NaN	NaN	NaN	NaN	NaN	NaN	NaN	NaN	NaN	NaN	NaN	NaN	NaN	21.8113	20.9698	23.0973	22.5715	22.5596	NaN	22.0871	22.1023	22.3891	21.7612
ALTPVEQVV	Q96NA8	Q96NA8	TSNARE1	t-SNARE domain-containing protein 1	9	954.539	0.0060322	152.41	23.4461	23.161	22.5933	NaN	NaN	NaN	NaN	NaN	NaN	NaN	NaN	NaN	NaN	NaN	NaN	NaN	NaN	NaN	NaN	NaN	NaN	NaN	NaN	NaN	NaN	NaN	NaN	NaN	NaN	NaN	NaN	NaN	NaN	NaN	NaN	NaN	NaN	NaN	NaN	NaN
ALTPVVVTL	P11802	P11802	CDK4	Cyclin-dependent kinase 4	9	911.569	0.0060957	168.74	27.0996	26.798	26.6342	25.8486	NaN	NaN	NaN	NaN	NaN	NaN	NaN	NaN	NaN	NaN	NaN	NaN	NaN	NaN	NaN	NaN	NaN	NaN	NaN	NaN	NaN	NaN	NaN	NaN	NaN	NaN	NaN	NaN	NaN	NaN	NaN	NaN	NaN	NaN	NaN	NaN
ALTSIAQKI	Q9Y5Y2	Q9Y5Y2	NUBP2	Cytosolic Fe-S cluster assembly factor NUBP2	9	943.57	0.0068462	143.12	23.0769	NaN	23.0526	NaN	26.4504	25.9858	NaN	NaN	NaN	NaN	NaN	NaN	NaN	NaN	NaN	NaN	NaN	NaN	NaN	NaN	NaN	NaN	NaN	NaN	NaN	NaN	NaN	NaN	NaN	NaN	NaN	NaN	NaN	NaN	NaN	NaN	NaN	NaN	NaN	NaN
ALTSVVVTL	Q00534	Q00534	CDK6	Cyclin-dependent kinase 6	9	901.548	0.01235	124.89	25.6517	25.4312	25.7392	23.7302	NaN	NaN	NaN	NaN	NaN	NaN	NaN	NaN	NaN	NaN	NaN	NaN	NaN	NaN	NaN	NaN	NaN	NaN	NaN	NaN	NaN	NaN	NaN	NaN	NaN	NaN	NaN	NaN	NaN	NaN	NaN	NaN	NaN	NaN	NaN	NaN
ALVDHTPYL	P13611	P13611	VCAN	Versican core protein	9	1027.53	0.013292	122.98	NaN	NaN	NaN	NaN	26.2751	26.1774	NaN	NaN	NaN	NaN	NaN	NaN	NaN	NaN	NaN	NaN	NaN	NaN	NaN	NaN	NaN	NaN	NaN	NaN	NaN	NaN	NaN	NaN	NaN	NaN	NaN	NaN	NaN	NaN	NaN	NaN	NaN	NaN	NaN	NaN
ALVDQRELYL	Q9UL33	Q9UL33	TRAPPC2L	Trafficking protein particle complex subunit 2-like protein	10	1218.66	0.010494	134.26	26.4745	22.8321	26.4942	26.0854	NaN	NaN	NaN	NaN	NaN	NaN	NaN	NaN	NaN	NaN	NaN	NaN	NaN	NaN	NaN	NaN	NaN	NaN	NaN	NaN	NaN	NaN	NaN	NaN	NaN	NaN	NaN	NaN	NaN	NaN	NaN	NaN	NaN	NaN	NaN	NaN
ALVQDLAKA	P14635	P14635	CCNB1	G2/mitotic-specific cyclin-B1	9	927.539	0.015312	119.29	28.5712	28.2522	28.5146	25.9623	26.607	26.7064	NaN	NaN	NaN	NaN	NaN	NaN	NaN	NaN	NaN	NaN	25.8267	25.2424	24.4546	23.0016	26.1134	24.7806	25.6956	NaN	NaN	NaN	NaN	NaN	24.5209	24.2306	25.1045	24.5157	26.2086	25.4393	24.9993	24.7079	25.2788	25.2225	25.131	24.8755
ALVVQVAEA	P07686	P07686	HEXB	Beta-hexosaminidase subunit beta;Beta-hexosaminidase subunit beta chain B;Beta-hexosaminidase subunit beta chain A	9	898.512	0.016184	117.7	NaN	NaN	NaN	NaN	NaN	NaN	NaN	NaN	NaN	NaN	NaN	NaN	NaN	NaN	NaN	NaN	24.5117	NaN	24.2196	24.8717	24.3186	25.5227	24.2674	NaN	23.3628	23.0115	NaN	NaN	NaN	NaN	26.2797	NaN	26.6531	26.2993	27.5147	27.6769	27.3865	27.1719	27.2298	26.854
ALWDIETGQQT	P62879;P62873	P62873	GNB2;GNB1	Guanine nucleotide-binding protein G(I)/G(S)/G(T) subunit beta-2;Guanine nucleotide-binding protein G(I)/G(S)/G(T) subunit beta-1	11	1260.6	0.010038	123.72	23.0558	NaN	NaN	NaN	21.3788	20.919	NaN	NaN	NaN	NaN	NaN	NaN	NaN	NaN	NaN	NaN	NaN	NaN	NaN	NaN	NaN	NaN	NaN	NaN	NaN	NaN	NaN	NaN	NaN	NaN	NaN	NaN	NaN	NaN	NaN	NaN	NaN	NaN	NaN	NaN
ALWDIETGQQTT	P62873	P62873	GNB1	Guanine nucleotide-binding protein G(I)/G(S)/G(T) subunit beta-1	12	1361.65	0.0018138	137.95	NaN	25.5765	25.5147	24.9609	NaN	NaN	NaN	NaN	NaN	NaN	NaN	NaN	NaN	NaN	NaN	NaN	NaN	NaN	NaN	NaN	NaN	NaN	NaN	NaN	NaN	NaN	NaN	NaN	NaN	NaN	NaN	NaN	NaN	NaN	NaN	NaN	NaN	NaN	NaN	NaN
ALWDIETGQQTV	P62879	P62879	GNB2	Guanine nucleotide-binding protein G(I)/G(S)/G(T) subunit beta-2	12	1359.67	2.5852e-06	182.24	28.047	28.0996	28.4878	27.5836	27.0797	26.4825	NaN	NaN	NaN	NaN	NaN	NaN	NaN	NaN	NaN	NaN	26.4883	25.276	26.465	25.2221	25.4637	23.9675	27.5099	27.8126	25.0402	25.2911	28.5799	28.7314	NaN	NaN	27.2503	26.2884	26.4584	25.9755	25.1079	26.3201	24.9679	25.3654	24.3224	24.7263
ALWDLAADKQTL	P35998	P35998	PSMC2	26S protease regulatory subunit 7	12	1343.71	8.8516e-06	160.75	NaN	22.1313	22.6201	NaN	NaN	NaN	NaN	NaN	NaN	NaN	NaN	NaN	NaN	NaN	NaN	NaN	NaN	NaN	NaN	NaN	NaN	NaN	NaN	NaN	NaN	NaN	NaN	NaN	NaN	NaN	NaN	NaN	NaN	NaN	NaN	NaN	NaN	NaN	NaN	NaN
ALWEDEGVRA	P63092;Q5JWF2	P63092	GNAS	Guanine nucleotide-binding protein G(s) subunit alpha isoforms short;Guanine nucleotide-binding protein G(s) subunit alpha isoforms XLas	10	1144.55	0.00025633	211.48	23.4386	NaN	23.892	22.4285	NaN	NaN	NaN	NaN	NaN	NaN	NaN	NaN	NaN	NaN	NaN	NaN	NaN	NaN	NaN	NaN	NaN	NaN	NaN	NaN	NaN	NaN	NaN	NaN	NaN	NaN	NaN	NaN	NaN	NaN	NaN	NaN	NaN	NaN	NaN	NaN
ALWEKNTHL	Q9BV73	Q9BV73	CEP250	Centrosome-associated protein CEP250	9	1110.58	0.011637	127.56	25.6209	25.9614	26.0448	NaN	23.6076	23.7218	NaN	NaN	NaN	NaN	NaN	NaN	NaN	NaN	NaN	NaN	NaN	NaN	NaN	NaN	NaN	NaN	NaN	NaN	NaN	NaN	NaN	NaN	NaN	NaN	NaN	NaN	NaN	NaN	NaN	NaN	NaN	NaN	NaN	NaN
ALWTGMHTI	Q9P2R3	Q9P2R3	ANKFY1	Rabankyrin-5	9	1028.51	0.0065858	163.34	23.8501	23.6131	23.3926	NaN	NaN	NaN	NaN	NaN	NaN	NaN	NaN	NaN	NaN	NaN	NaN	NaN	NaN	NaN	NaN	NaN	NaN	NaN	NaN	NaN	NaN	NaN	NaN	NaN	NaN	NaN	NaN	NaN	NaN	NaN	NaN	NaN	NaN	NaN	NaN	NaN
ALYATKGSLNK	Q96N46	Q96N46	TTC14	Tetratricopeptide repeat protein 14	11	1164.65	0.0010047	177.3	NaN	NaN	NaN	NaN	NaN	NaN	22.7037	23.4661	22.8233	23.0448	23.5087	22.519	NaN	NaN	NaN	NaN	NaN	NaN	NaN	NaN	NaN	NaN	NaN	NaN	NaN	NaN	NaN	NaN	NaN	NaN	NaN	NaN	NaN	NaN	NaN	NaN	NaN	NaN	NaN	NaN
ALYDASFET	P60981	P60981	DSTN	Destrin	9	1015.45	0.01235	124.89	27.3535	27.1659	26.7938	26.1208	NaN	NaN	NaN	NaN	NaN	NaN	NaN	NaN	NaN	NaN	NaN	NaN	NaN	NaN	NaN	NaN	NaN	NaN	NaN	NaN	NaN	NaN	NaN	NaN	NaN	NaN	NaN	NaN	NaN	NaN	NaN	NaN	NaN	NaN	NaN	NaN
ALYDENTKLWYA	P23458	P23458	JAK1	Tyrosine-protein kinase JAK1	12	1485.71	0.00041834	148.56	24.9155	24.3665	24.8501	24.3818	22.7951	22.9319	NaN	NaN	NaN	NaN	NaN	NaN	NaN	NaN	NaN	NaN	NaN	NaN	NaN	NaN	NaN	NaN	NaN	NaN	NaN	NaN	NaN	NaN	NaN	NaN	NaN	NaN	NaN	NaN	NaN	NaN	NaN	NaN	NaN	NaN
ALYDNVEKL	P08243	P08243	ASNS	Asparagine synthetase [glutamine-hydrolyzing]	9	1063.56	0.0061324	172.23	25.0421	24.5446	24.2554	23.1867	NaN	NaN	NaN	NaN	NaN	NaN	NaN	NaN	NaN	NaN	NaN	NaN	NaN	NaN	NaN	NaN	NaN	NaN	NaN	NaN	NaN	NaN	NaN	NaN	NaN	NaN	NaN	NaN	NaN	NaN	NaN	NaN	NaN	NaN	NaN	NaN
ALYDQQEEL	Q8NEA6	Q8NEA6	GLIS3	Zinc finger protein GLIS3	9	1107.51	0.0081761	139.31	24.099	24.245	24.1342	22.6569	NaN	NaN	NaN	NaN	NaN	NaN	NaN	NaN	NaN	NaN	NaN	NaN	NaN	NaN	NaN	NaN	NaN	NaN	NaN	NaN	NaN	NaN	NaN	NaN	NaN	NaN	NaN	NaN	NaN	NaN	NaN	NaN	NaN	NaN	NaN	NaN
ALYEQSLHI	P61201	P61201	COPS2	COP9 signalosome complex subunit 2	9	1072.56	0.0043978	186.3	28.9675	29.0318	28.3376	28.2114	26.5293	26.5101	NaN	NaN	NaN	NaN	NaN	NaN	NaN	NaN	NaN	NaN	NaN	NaN	NaN	NaN	NaN	NaN	NaN	NaN	NaN	NaN	NaN	NaN	NaN	NaN	NaN	NaN	NaN	NaN	NaN	NaN	NaN	NaN	NaN	NaN
ALYPNVVQV	Q6P158	Q6P158	DHX57	Putative ATP-dependent RNA helicase DHX57	9	1001.55	0.0083387	138.85	NaN	27.4835	27.1871	26.4345	27.3016	27.2654	NaN	NaN	NaN	NaN	NaN	NaN	NaN	NaN	NaN	NaN	NaN	NaN	NaN	NaN	NaN	NaN	NaN	NaN	NaN	NaN	NaN	NaN	NaN	NaN	NaN	NaN	NaN	NaN	NaN	NaN	NaN	NaN	NaN	NaN
ALYPTLQEV	Q86UQ4	Q86UQ4	ABCA13	ATP-binding cassette sub-family A member 13	9	1032.55	0.0066463	160.52	23.9903	NaN	NaN	NaN	NaN	NaN	NaN	NaN	NaN	NaN	NaN	NaN	NaN	NaN	NaN	NaN	NaN	NaN	NaN	NaN	NaN	NaN	NaN	NaN	NaN	NaN	NaN	NaN	NaN	NaN	NaN	NaN	NaN	NaN	NaN	NaN	NaN	NaN	NaN	NaN
ALYSDPKSLET	Q9HB40	Q9HB40	SCPEP1	Retinoid-inducible serine carboxypeptidase	11	1222.61	0.0028454	139.98	24.0953	24.1693	24.4129	24.0723	NaN	NaN	NaN	NaN	NaN	NaN	NaN	NaN	NaN	NaN	NaN	NaN	NaN	NaN	NaN	NaN	NaN	NaN	NaN	NaN	NaN	NaN	NaN	NaN	NaN	NaN	NaN	NaN	NaN	NaN	NaN	NaN	NaN	NaN	NaN	NaN
ALYSGVHKK	O94885	O94885	SASH1	SAM and SH3 domain-containing protein 1	9	1001.57	0.016717	116.73	NaN	NaN	NaN	NaN	NaN	NaN	NaN	28.4592	28.7716	28.3457	NaN	NaN	28.5165	28.6215	28.238	28.5003	NaN	NaN	NaN	NaN	NaN	NaN	NaN	NaN	NaN	NaN	NaN	NaN	NaN	NaN	NaN	NaN	NaN	NaN	NaN	NaN	NaN	NaN	NaN	NaN
ALYSKGILL	O75694	O75694	NUP155	Nuclear pore complex protein Nup155	9	976.596	0.018545	113.5	NaN	25.0439	24.9628	24.3735	NaN	NaN	NaN	NaN	NaN	NaN	NaN	NaN	NaN	NaN	NaN	NaN	NaN	NaN	NaN	NaN	NaN	NaN	NaN	NaN	NaN	NaN	NaN	NaN	NaN	NaN	NaN	NaN	NaN	NaN	NaN	NaN	NaN	NaN	NaN	NaN
ALYSVYRQK	Q969V5	Q969V5	MUL1	Mitochondrial ubiquitin ligase activator of NFKB 1	9	1126.61	0.0079466	139.97	NaN	NaN	NaN	NaN	NaN	NaN	23.731	23.9536	23.7012	23.6449	NaN	NaN	NaN	NaN	NaN	NaN	NaN	NaN	NaN	NaN	NaN	NaN	NaN	NaN	NaN	NaN	NaN	NaN	NaN	NaN	NaN	NaN	NaN	NaN	NaN	NaN	NaN	NaN	NaN	NaN
ALYTVIETV	Q6NUK4	Q6NUK4	REEP3	Receptor expression-enhancing protein 3	9	1007.55	0.011212	129.16	26.5347	27.1221	27.3984	26.642	25.5539	25.8584	NaN	NaN	NaN	NaN	NaN	NaN	NaN	NaN	NaN	NaN	NaN	23.6252	24.3647	23.2734	24.7132	NaN	24.6227	24.9621	24.0573	24.1758	24.884	24.9265	NaN	NaN	NaN	NaN	NaN	NaN	NaN	NaN	NaN	NaN	NaN	NaN
AMAARPHSI	P22626	P22626	HNRNPA2B1	Heterogeneous nuclear ribonucleoproteins A2/B1	9	952.491	0.011664	127.46	26.3678	26.6005	26.282	NaN	24.1287	24.3046	NaN	NaN	NaN	NaN	NaN	NaN	NaN	NaN	NaN	NaN	NaN	NaN	NaN	NaN	NaN	NaN	NaN	NaN	NaN	NaN	NaN	NaN	NaN	NaN	NaN	NaN	NaN	NaN	NaN	NaN	NaN	NaN	NaN	NaN
AMAASPHAV	Q13151	Q13151	HNRNPA0	Heterogeneous nuclear ribonucleoprotein A0	9	853.412	0.016013	118.01	22.3679	22.2494	NaN	NaN	NaN	NaN	NaN	NaN	NaN	NaN	NaN	NaN	NaN	NaN	NaN	NaN	NaN	NaN	NaN	NaN	NaN	NaN	NaN	NaN	NaN	NaN	NaN	NaN	NaN	NaN	NaN	NaN	NaN	NaN	NaN	NaN	NaN	NaN	NaN	NaN
AMADLEQKV	Q12933	Q12933	TRAF2	TNF receptor-associated factor 2	9	1003.5	0.011914	126.52	NaN	NaN	NaN	NaN	23.3606	23.3652	NaN	NaN	NaN	NaN	NaN	NaN	NaN	NaN	NaN	NaN	NaN	NaN	NaN	NaN	NaN	NaN	NaN	NaN	NaN	NaN	NaN	NaN	NaN	NaN	NaN	NaN	NaN	NaN	NaN	NaN	NaN	NaN	NaN	NaN
AMADTFLEH	P14618;P30613	P14618	PKM;PKLR	Pyruvate kinase PKM;Pyruvate kinase PKLR	9	1033.45	0.01132	128.75	NaN	NaN	NaN	NaN	NaN	NaN	25.8307	25.7206	25.6579	25.5173	25.1328	25.6074	NaN	NaN	NaN	NaN	NaN	NaN	NaN	NaN	NaN	NaN	NaN	NaN	NaN	NaN	NaN	NaN	NaN	NaN	NaN	NaN	NaN	NaN	NaN	NaN	NaN	NaN	NaN	NaN
AMAKIQAKI	Q9NQC3	Q9NQC3	RTN4	Reticulon-4	9	972.579	0.0058541	147.69	25.8116	25.6644	25.7904	NaN	NaN	NaN	NaN	NaN	NaN	NaN	NaN	NaN	NaN	NaN	NaN	NaN	NaN	NaN	NaN	NaN	NaN	NaN	NaN	NaN	NaN	NaN	NaN	NaN	NaN	NaN	NaN	NaN	NaN	NaN	NaN	NaN	NaN	NaN	NaN	NaN
AMAKTLQQV	Q63HK5	Q63HK5	TSHZ3	Teashirt homolog 3	9	988.538	0.0083607	138.78	23.5708	NaN	NaN	27.0758	NaN	24.8545	NaN	NaN	NaN	NaN	NaN	NaN	NaN	NaN	NaN	NaN	NaN	NaN	NaN	NaN	NaN	NaN	NaN	NaN	NaN	NaN	NaN	NaN	NaN	NaN	NaN	NaN	NaN	NaN	NaN	NaN	NaN	NaN	NaN	NaN
AMAPGAPQV	P98160	P98160	HSPG2	Basement membrane-specific heparan sulfate proteoglycan core protein;Endorepellin;LG3 peptide	9	840.416	0.0068261	143.18	26.6909	26.7339	27.1773	26.8091	24.2547	24.7042	NaN	NaN	NaN	NaN	NaN	NaN	NaN	NaN	NaN	NaN	NaN	NaN	NaN	NaN	NaN	NaN	NaN	NaN	NaN	NaN	NaN	NaN	NaN	NaN	NaN	NaN	NaN	NaN	NaN	NaN	NaN	NaN	NaN	NaN
AMAPGTVTV	Q9P243	Q9P243	ZFAT	Zinc finger protein ZFAT	9	845.432	0.013743	122.15	25.9232	25.8027	26.7056	26.1307	23.4451	23.8976	NaN	NaN	NaN	NaN	NaN	NaN	NaN	NaN	NaN	NaN	NaN	NaN	NaN	NaN	NaN	NaN	NaN	NaN	NaN	NaN	NaN	NaN	NaN	NaN	NaN	NaN	NaN	NaN	NaN	NaN	NaN	NaN	NaN	NaN
AMAPTSPQI	Q9BYD2	Q9BYD2	MRPL9	39S ribosomal protein L9, mitochondrial	9	914.453	0.0060294	170.73	25.1143	24.5149	25.431	23.8156	NaN	NaN	NaN	NaN	NaN	NaN	NaN	NaN	NaN	NaN	NaN	NaN	NaN	NaN	NaN	NaN	NaN	NaN	NaN	NaN	NaN	NaN	NaN	NaN	NaN	NaN	NaN	NaN	NaN	NaN	NaN	NaN	NaN	NaN	NaN	NaN
AMASHLTST	Q9BWF3	Q9BWF3	RBM4	RNA-binding protein 4	9	917.428	0.0099073	134.06	25.2038	25.3796	25.3591	NaN	NaN	NaN	NaN	NaN	NaN	NaN	NaN	NaN	NaN	NaN	NaN	NaN	NaN	NaN	NaN	NaN	NaN	NaN	NaN	NaN	NaN	NaN	NaN	NaN	NaN	NaN	NaN	NaN	NaN	NaN	NaN	NaN	NaN	NaN	NaN	NaN
AMASIINRL	Q96N67	Q96N67	DOCK7	Dedicator of cytokinesis protein 7	9	987.554	0.016474	117.17	NaN	NaN	NaN	NaN	22.4629	22.8919	NaN	NaN	NaN	NaN	NaN	NaN	NaN	NaN	NaN	NaN	NaN	NaN	NaN	NaN	NaN	NaN	NaN	NaN	NaN	NaN	NaN	NaN	NaN	NaN	NaN	NaN	NaN	NaN	NaN	NaN	NaN	NaN	NaN	NaN
AMASLGALA	P51571	P51571	SSR4	Translocon-associated protein subunit delta	9	803.421	0.017914	114.54	24.2041	23.8828	24.185	23.0887	NaN	NaN	NaN	NaN	NaN	NaN	NaN	NaN	NaN	NaN	NaN	NaN	NaN	NaN	NaN	NaN	NaN	NaN	NaN	NaN	NaN	NaN	NaN	NaN	NaN	NaN	NaN	NaN	NaN	NaN	NaN	NaN	NaN	NaN	NaN	NaN
AMDPVSVSY	P57682	P57682	KLF3	Krueppel-like factor 3	9	967.432	0.016055	117.93	25.6563	25.6019	25.3218	24.44	NaN	NaN	NaN	NaN	NaN	NaN	NaN	NaN	NaN	NaN	NaN	NaN	NaN	NaN	NaN	NaN	NaN	NaN	NaN	NaN	NaN	NaN	NaN	NaN	NaN	NaN	NaN	NaN	NaN	NaN	NaN	NaN	NaN	NaN	NaN	NaN
AMDVYKNLY	P60228	P60228	EIF3E	Eukaryotic translation initiation factor 3 subunit E	9	1115.53	0.0086757	137.88	24.9674	25.137	25.3584	24.7736	24.5461	24.3854	NaN	NaN	NaN	NaN	NaN	NaN	NaN	NaN	NaN	NaN	NaN	NaN	NaN	NaN	NaN	NaN	NaN	NaN	NaN	NaN	NaN	NaN	NaN	NaN	NaN	NaN	NaN	NaN	NaN	NaN	NaN	NaN	NaN	NaN
AMFDKKVQL	O15061	O15061	SYNM	Synemin	9	1078.58	0.015612	118.74	29.6351	29.4351	29.973	NaN	26.3304	26.3596	NaN	NaN	NaN	NaN	NaN	NaN	NaN	NaN	NaN	NaN	NaN	NaN	NaN	NaN	NaN	NaN	NaN	NaN	NaN	NaN	NaN	NaN	NaN	NaN	NaN	NaN	NaN	NaN	NaN	NaN	NaN	NaN	NaN	NaN
AMFENFVSV	Q09161	Q09161	NCBP1	Nuclear cap-binding protein subunit 1	9	1042.48	0.014985	119.89	24.7855	24.9947	25.0996	NaN	NaN	NaN	NaN	NaN	NaN	NaN	NaN	NaN	NaN	NaN	NaN	NaN	NaN	NaN	NaN	NaN	NaN	NaN	NaN	NaN	NaN	NaN	NaN	NaN	NaN	NaN	NaN	NaN	NaN	NaN	NaN	NaN	NaN	NaN	NaN	NaN
AMGEKSFSV	Q5VW38	Q5VW38	GPR107	Protein GPR107	9	954.448	0.012324	124.98	NaN	NaN	NaN	NaN	24.8595	24.7813	NaN	NaN	NaN	NaN	NaN	NaN	NaN	NaN	NaN	NaN	NaN	NaN	NaN	NaN	NaN	NaN	NaN	NaN	NaN	NaN	NaN	NaN	NaN	NaN	NaN	NaN	NaN	NaN	NaN	NaN	NaN	NaN	NaN	NaN
AMHAQDPQV	O43679	O43679	LDB2	LIM domain-binding protein 2	9	995.449	0.06615	91.626	NaN	NaN	22.6685	NaN	NaN	NaN	NaN	NaN	NaN	NaN	NaN	NaN	NaN	NaN	NaN	NaN	NaN	NaN	NaN	NaN	NaN	NaN	NaN	NaN	NaN	NaN	NaN	NaN	NaN	NaN	NaN	NaN	NaN	NaN	NaN	NaN	NaN	NaN	NaN	NaN
AMIELVERL	Q96DX7	Q96DX7	TRIM44	Tripartite motif-containing protein 44	9	1072.6	0.015321	119.27	25.5243	NaN	NaN	21.3188	NaN	NaN	NaN	NaN	NaN	NaN	NaN	NaN	NaN	NaN	NaN	NaN	NaN	NaN	NaN	NaN	NaN	NaN	NaN	NaN	NaN	NaN	NaN	NaN	NaN	NaN	NaN	NaN	NaN	NaN	NaN	NaN	NaN	NaN	NaN	NaN
AMKEEKEQL	Q9UQE7	Q9UQE7	SMC3	Structural maintenance of chromosomes protein 3	9	1104.55	0.0061806	156.35	24.2736	NaN	NaN	NaN	NaN	NaN	NaN	NaN	NaN	NaN	NaN	NaN	NaN	NaN	NaN	NaN	NaN	NaN	NaN	NaN	NaN	NaN	NaN	NaN	NaN	NaN	NaN	NaN	NaN	NaN	NaN	NaN	NaN	NaN	NaN	NaN	NaN	NaN	NaN	NaN
AMKSDIDEV	Q14974	Q14974	KPNB1	Importin subunit beta-1	9	1006.46	0.012164	125.58	25.9388	25.8176	26.1279	25.502	NaN	NaN	NaN	NaN	NaN	NaN	NaN	NaN	NaN	NaN	NaN	NaN	NaN	NaN	NaN	NaN	NaN	NaN	NaN	NaN	NaN	NaN	NaN	NaN	NaN	NaN	NaN	NaN	NaN	NaN	NaN	NaN	NaN	NaN	NaN	NaN
AMKSEEQKI	Q9NQR1	Q9NQR1	SETD8	N-lysine methyltransferase SETD8	9	1062.54	0.0031689	192.6	27.3372	27.4204	27.8942	25.084	22.9658	22.8419	NaN	NaN	NaN	NaN	NaN	NaN	NaN	NaN	NaN	NaN	NaN	NaN	NaN	NaN	NaN	NaN	NaN	NaN	NaN	NaN	NaN	NaN	NaN	NaN	NaN	NaN	NaN	NaN	NaN	NaN	NaN	NaN	NaN	NaN
AMLAVLHTV	Q9BSB4	Q9BSB4	ATG101	Autophagy-related protein 101	9	953.537	0.0086089	138.07	25.8045	26.2354	26.0205	25.5168	24.1045	23.8818	NaN	NaN	NaN	NaN	NaN	NaN	NaN	NaN	NaN	NaN	23.4645	21.9794	22.5274	NaN	22.54	NaN	22.8578	22.4108	NaN	NaN	21.619	21.4928	24.2281	23.3327	23.3742	22.4324	24.0382	22.9085	22.5953	22.3156	22.3893	22.4202	22.6536	22.1005
AMLDTVVFK	O00487	O00487	PSMD14	26S proteasome non-ATPase regulatory subunit 14	9	1022.55	0.0054071	179.73	NaN	NaN	NaN	NaN	NaN	NaN	22.7048	23.1421	23.3506	23.1565	23.2301	22.6913	22.3987	22.771	22.1823	22.4013	NaN	NaN	NaN	NaN	NaN	NaN	NaN	NaN	NaN	NaN	NaN	NaN	NaN	NaN	NaN	NaN	NaN	NaN	NaN	NaN	NaN	NaN	NaN	NaN
AMLGGDLNSA	Q14814	Q14814	MEF2D	Myocyte-specific enhancer factor 2D	10	947.438	0.0064167	157.58	23.4525	23.4024	23.6749	23.4392	NaN	NaN	NaN	NaN	NaN	NaN	NaN	NaN	NaN	NaN	NaN	NaN	NaN	NaN	NaN	NaN	NaN	NaN	NaN	NaN	NaN	NaN	NaN	NaN	NaN	NaN	NaN	NaN	NaN	NaN	NaN	NaN	NaN	NaN	NaN	NaN
AMLSTPVAEG	P01920	P01920	HLA-DQB1	HLA class II histocompatibility antigen, DQ beta 1 chain	10	974.474	0.015078	125.5	23.868	24.1647	24.8844	24.4702	NaN	NaN	NaN	NaN	NaN	NaN	NaN	NaN	NaN	NaN	NaN	NaN	NaN	NaN	NaN	NaN	NaN	NaN	NaN	NaN	NaN	NaN	NaN	NaN	NaN	NaN	NaN	NaN	NaN	NaN	NaN	NaN	NaN	NaN	NaN	NaN
AMNARPHKV	P09651	P09651	HNRNPA1	Heterogeneous nuclear ribonucleoprotein A1;Heterogeneous nuclear ribonucleoprotein A1, N-terminally processed	9	1022.54	0.011107	129.55	27.7987	27.4629	27.5516	NaN	NaN	24.9878	NaN	NaN	NaN	NaN	NaN	NaN	NaN	NaN	NaN	NaN	NaN	NaN	NaN	NaN	NaN	NaN	NaN	NaN	NaN	NaN	NaN	NaN	NaN	NaN	NaN	NaN	NaN	NaN	NaN	NaN	NaN	NaN	NaN	NaN
AMNDILAQV	O43747	O43747	AP1G1	AP-1 complex subunit gamma-1	9	973.49	0.013422	122.74	23.2014	NaN	NaN	NaN	NaN	NaN	NaN	NaN	NaN	NaN	NaN	NaN	NaN	NaN	NaN	NaN	NaN	NaN	NaN	NaN	NaN	NaN	NaN	NaN	NaN	NaN	NaN	NaN	NaN	NaN	NaN	NaN	NaN	NaN	NaN	NaN	NaN	NaN	NaN	NaN
AMNGHTAAV	O75179	O75179	ANKRD17	Ankyrin repeat domain-containing protein 17	9	870.402	0.0060344	152.47	24.9099	25.0885	24.9792	24.5176	NaN	NaN	NaN	NaN	NaN	NaN	NaN	NaN	NaN	NaN	NaN	NaN	NaN	NaN	NaN	NaN	NaN	NaN	NaN	NaN	NaN	NaN	NaN	NaN	NaN	NaN	NaN	NaN	NaN	NaN	NaN	NaN	NaN	NaN	NaN	NaN
AMNSQILEV	O60281	O60281	ZNF292	Zinc finger protein 292	9	1003.5	0.0073137	141.78	25.8398	24.5627	22.8474	23.1632	26.1136	26.4157	NaN	NaN	NaN	NaN	NaN	NaN	NaN	NaN	NaN	NaN	NaN	NaN	NaN	NaN	NaN	NaN	NaN	NaN	NaN	NaN	NaN	NaN	NaN	NaN	NaN	NaN	NaN	NaN	NaN	NaN	NaN	NaN	NaN	NaN
AMPPPPPQGV	O60216	O60216	RAD21	Double-strand-break repair protein rad21 homolog	10	989.5	0.043005	97.071	NaN	NaN	NaN	NaN	NaN	NaN	NaN	NaN	NaN	NaN	NaN	NaN	NaN	NaN	NaN	NaN	NaN	NaN	NaN	NaN	NaN	NaN	NaN	NaN	NaN	NaN	NaN	NaN	23.4985	22.9341	22.803	21.6466	23.3994	22.5186	22.8391	22.7012	22.3454	22.2607	23.1175	22.7427
AMSNLVPPVEL	P63092;Q5JWF2	P63092	GNAS	Guanine nucleotide-binding protein G(s) subunit alpha isoforms short;Guanine nucleotide-binding protein G(s) subunit alpha isoforms XLas	11	1168.62	0.018744	103.82	23.25	NaN	NaN	NaN	NaN	NaN	NaN	NaN	NaN	NaN	NaN	NaN	NaN	NaN	NaN	NaN	NaN	NaN	NaN	NaN	NaN	NaN	NaN	NaN	NaN	NaN	NaN	NaN	NaN	NaN	NaN	NaN	NaN	NaN	NaN	NaN	NaN	NaN	NaN	NaN
AMTKDNNLL	P11142;P54652;P0DMV8;P0DMV9	P11142	HSPA8;HSPA2;HSPA1A;HSPA1B	Heat shock cognate 71 kDa protein;Heat shock-related 70 kDa protein 2;Heat shock 70 kDa protein 1A;Heat shock 70 kDa protein 1B	9	1018.51	0.016479	117.16	27.2385	27.0418	27.5753	26.7902	NaN	NaN	NaN	NaN	NaN	NaN	NaN	NaN	NaN	NaN	NaN	NaN	NaN	NaN	NaN	NaN	NaN	NaN	NaN	NaN	NaN	NaN	NaN	NaN	NaN	NaN	NaN	NaN	NaN	NaN	NaN	NaN	NaN	NaN	NaN	NaN
AMTNSKQSI	P18206	P18206	VCL	Vinculin	9	978.48	0.0064044	158.61	26.4392	26.6667	26.4744	25.9534	23.6441	23.368	NaN	NaN	NaN	NaN	NaN	NaN	NaN	NaN	NaN	NaN	NaN	NaN	NaN	NaN	NaN	NaN	NaN	NaN	NaN	NaN	NaN	NaN	NaN	NaN	NaN	NaN	NaN	NaN	NaN	NaN	NaN	NaN	NaN	NaN
AMTQLLAGV	P24821	P24821	TNC	Tenascin	9	902.49	0.0099723	133.81	NaN	NaN	NaN	NaN	28.9262	28.7286	NaN	NaN	NaN	NaN	NaN	NaN	NaN	NaN	NaN	NaN	NaN	NaN	NaN	NaN	NaN	NaN	NaN	NaN	NaN	NaN	NaN	NaN	NaN	NaN	NaN	NaN	NaN	NaN	NaN	NaN	NaN	NaN	NaN	NaN
AMWEHPITA	Q96CD2	Q96CD2	PPCDC	Phosphopantothenoylcysteine decarboxylase	9	1054.49	0.0063224	157.9	29.4	28.9753	29.9352	29.2558	NaN	NaN	NaN	NaN	NaN	NaN	NaN	NaN	NaN	NaN	NaN	NaN	NaN	NaN	NaN	NaN	NaN	NaN	NaN	NaN	NaN	NaN	NaN	NaN	NaN	NaN	NaN	NaN	NaN	NaN	NaN	NaN	NaN	NaN	NaN	NaN
AMYESELERA	Q9BVG8	Q9BVG8	KIFC3	Kinesin-like protein KIFC3	10	1197.53	0.0066617	149.65	24.846	24.8966	24.5959	21.9374	NaN	NaN	NaN	NaN	NaN	NaN	NaN	NaN	NaN	NaN	NaN	NaN	NaN	NaN	NaN	NaN	NaN	NaN	NaN	NaN	NaN	NaN	NaN	NaN	NaN	NaN	NaN	NaN	NaN	NaN	NaN	NaN	NaN	NaN	NaN	NaN
AMYFIQQKV	Q9UBC2	Q9UBC2	EPS15L1	Epidermal growth factor receptor substrate 15-like 1	9	1126.58	0.068145	90.986	NaN	NaN	NaN	NaN	23.3681	NaN	NaN	NaN	NaN	NaN	NaN	NaN	NaN	NaN	NaN	NaN	NaN	NaN	NaN	NaN	NaN	NaN	NaN	NaN	NaN	NaN	NaN	NaN	NaN	NaN	NaN	NaN	NaN	NaN	NaN	NaN	NaN	NaN	NaN	NaN
AMYPDQVQL	O94952	O94952	FBXO21	F-box only protein 21	9	1063.5	0.010818	130.64	24.8582	25.1626	24.9311	23.634	NaN	NaN	NaN	NaN	NaN	NaN	NaN	NaN	NaN	NaN	NaN	NaN	NaN	NaN	NaN	NaN	NaN	NaN	NaN	NaN	NaN	NaN	NaN	NaN	NaN	NaN	NaN	NaN	NaN	NaN	NaN	NaN	NaN	NaN	NaN	NaN
AMYTYFQAK	O00391	O00391	QSOX1	Sulfhydryl oxidase 1	9	1121.52	0.01695	116.3	NaN	NaN	NaN	NaN	NaN	NaN	23.4975	23.1186	23.8811	23.6528	NaN	NaN	26.1853	NaN	25.8511	26.0514	NaN	NaN	NaN	NaN	NaN	NaN	NaN	NaN	NaN	NaN	NaN	NaN	NaN	NaN	NaN	NaN	NaN	NaN	NaN	NaN	NaN	NaN	NaN	NaN
ANARLFGIR	P26373	P26373	RPL13	60S ribosomal protein L13	9	1016.59	0.0083607	138.78	NaN	NaN	NaN	NaN	NaN	NaN	NaN	NaN	NaN	NaN	NaN	NaN	NaN	NaN	NaN	NaN	NaN	NaN	NaN	NaN	NaN	NaN	22.3963	22.5419	NaN	NaN	23.2765	NaN	NaN	NaN	NaN	NaN	NaN	NaN	NaN	NaN	NaN	NaN	NaN	NaN
ANIAILNNNLNT	P20036	P20036	HLA-DPA1	HLA class II histocompatibility antigen, DP alpha 1 chain	12	1283.68	0.00653	122.52	NaN	NaN	NaN	NaN	NaN	NaN	21.4876	21.4062	21.6545	22.2145	NaN	NaN	NaN	NaN	NaN	NaN	NaN	NaN	NaN	NaN	NaN	NaN	NaN	NaN	NaN	NaN	NaN	NaN	NaN	NaN	NaN	NaN	NaN	NaN	NaN	NaN	NaN	NaN	NaN	NaN
ANKFKQEL	Q8TDB6	Q8TDB6	DTX3L	E3 ubiquitin-protein ligase DTX3L	8	976.534	0.018875	143.89	NaN	NaN	NaN	NaN	23.0746	22.8625	NaN	NaN	NaN	NaN	NaN	NaN	NaN	NaN	NaN	NaN	NaN	NaN	NaN	NaN	NaN	NaN	NaN	NaN	NaN	NaN	NaN	NaN	NaN	NaN	NaN	NaN	NaN	NaN	NaN	NaN	NaN	NaN	NaN	NaN
APAAGDTIISL	Q16665	Q16665	HIF1A	Hypoxia-inducible factor 1-alpha	11	1027.56	0.010813	120.65	NaN	NaN	NaN	NaN	NaN	NaN	NaN	NaN	NaN	NaN	NaN	NaN	NaN	NaN	NaN	NaN	24.4767	23.9508	24.7248	23.564	24.9404	23.0679	23.4099	23.034	NaN	21.3507	22.863	22.6008	NaN	NaN	NaN	NaN	NaN	NaN	NaN	NaN	NaN	NaN	NaN	NaN
APAAGEGE	A0A0J9YXQ4	A0A0J9YXQ4			8	700.303	0.01901	153.67	NaN	NaN	NaN	NaN	NaN	NaN	NaN	NaN	NaN	NaN	NaN	NaN	23.1269	23.1711	22.9457	23.2001	NaN	NaN	NaN	NaN	NaN	NaN	NaN	NaN	NaN	NaN	NaN	NaN	NaN	NaN	NaN	NaN	NaN	NaN	NaN	NaN	NaN	NaN	NaN	NaN
APAPAPAAA	Q9H7N4;P0C7V6;Q86YV5;Q92830;Q92777	Q9H7N4	SCAF1;SUPT20HL2;SGK223;KAT2A;SYN2	Splicing factor, arginine/serine-rich 19;Putative transcription factor SPT20 homolog-like 2;Tyrosine-protein kinase SgK223;Histone acetyltransferase KAT2A;Synapsin-2	9	735.392	0.017047	116.12	23.9413	23.9528	24.2312	NaN	NaN	NaN	NaN	NaN	NaN	NaN	NaN	NaN	NaN	NaN	NaN	NaN	NaN	NaN	NaN	NaN	NaN	NaN	NaN	NaN	NaN	NaN	NaN	NaN	NaN	NaN	NaN	NaN	NaN	NaN	NaN	NaN	NaN	NaN	NaN	NaN
APAPKAYVL	A6NDG6	A6NDG6	PGP	Phosphoglycolate phosphatase	9	928.538	0.044152	88.029	NaN	NaN	NaN	NaN	NaN	NaN	NaN	NaN	NaN	NaN	NaN	NaN	NaN	NaN	NaN	NaN	NaN	NaN	NaN	NaN	NaN	NaN	NaN	NaN	NaN	NaN	NaN	NaN	NaN	22.8564	NaN	23.0912	NaN	23.8127	24.5724	24.5855	24.2888	24.0604	24.049	23.1237
APAQRAQSL	Q63ZY3	Q63ZY3	KANK2	KN motif and ankyrin repeat domain-containing protein 2	9	940.509	0.0066752	163.9	26.7297	26.4355	26.2125	25.5527	24.5692	24.7597	NaN	NaN	NaN	NaN	NaN	NaN	24.2442	24.1609	24.3302	24.5235	NaN	NaN	NaN	NaN	NaN	NaN	NaN	NaN	NaN	NaN	NaN	NaN	NaN	NaN	NaN	NaN	NaN	NaN	NaN	NaN	NaN	NaN	NaN	NaN
APDEAAEAL	Q96C19	Q96C19	EFHD2	EF-hand domain-containing protein D2	9	885.408	0.014432	120.9	NaN	NaN	NaN	NaN	NaN	NaN	NaN	NaN	NaN	NaN	NaN	NaN	NaN	NaN	NaN	NaN	24.2055	23.4055	24.2562	22.9456	24.1044	22.4551	NaN	NaN	NaN	NaN	NaN	NaN	NaN	NaN	NaN	NaN	NaN	NaN	NaN	NaN	NaN	NaN	NaN	NaN
APDKTSTVL	Q9NR12	Q9NR12	PDLIM7	PDZ and LIM domain protein 7	9	930.502	0.018373	113.71	NaN	NaN	NaN	NaN	NaN	NaN	NaN	NaN	NaN	NaN	NaN	NaN	NaN	NaN	NaN	NaN	24.5736	23.6083	24.4806	23.4951	24.0835	22.8435	22.8281	22.1762	NaN	NaN	NaN	NaN	NaN	NaN	NaN	NaN	NaN	NaN	NaN	NaN	NaN	NaN	NaN	NaN
APEEEDHVL	P07237	P07237	P4HB	Protein disulfide-isomerase	9	1037.47	0.029687	100.74	NaN	NaN	NaN	NaN	NaN	NaN	NaN	NaN	NaN	NaN	NaN	NaN	NaN	NaN	NaN	NaN	NaN	NaN	NaN	25.3779	26.3697	25.2318	25.4777	24.8436	23.7132	23.25	23.9285	24.1163	NaN	NaN	NaN	NaN	NaN	NaN	NaN	NaN	NaN	NaN	NaN	NaN
APEEHPVLL	P60709;A5A3E0;P63261	P60709	ACTB;POTEF;ACTG1	Actin, cytoplasmic 1;Actin, cytoplasmic 1, N-terminally processed;POTE ankyrin domain family member F;Actin, cytoplasmic 2;Actin, cytoplasmic 2, N-terminally processed	9	1003.53	0.010064	133.47	NaN	NaN	NaN	NaN	NaN	NaN	NaN	NaN	NaN	NaN	NaN	NaN	NaN	NaN	NaN	NaN	25.3252	22.5838	25.1453	22.2559	24.4012	21.3805	NaN	20.8059	NaN	NaN	NaN	NaN	27.4617	26.7353	28.5873	27.9426	29.1328	28.5197	30.568	30.6433	29.2353	28.8351	29.2077	28.5882
APEERPAAL	Q96BI1	Q96BI1	SLC22A18	Solute carrier family 22 member 18	9	952.498	0.011664	127.46	NaN	NaN	NaN	NaN	NaN	NaN	NaN	NaN	NaN	NaN	NaN	NaN	NaN	NaN	NaN	NaN	24.9538	23.9335	25.4425	NaN	24.5725	23.2527	NaN	24.9597	NaN	NaN	NaN	NaN	22.0971	NaN	NaN	21.6147	21.5448	NaN	NaN	24.4219	23.0311	NaN	NaN	NaN
APFLRNVEL	A5YKK6	A5YKK6	CNOT1	CCR4-NOT transcription complex subunit 1	9	1057.59	0.013422	122.74	NaN	NaN	NaN	NaN	NaN	NaN	NaN	NaN	NaN	NaN	NaN	NaN	28.5959	28.4115	27.8362	27.9921	NaN	NaN	NaN	NaN	NaN	NaN	NaN	NaN	NaN	NaN	NaN	NaN	NaN	NaN	NaN	NaN	NaN	NaN	NaN	NaN	NaN	NaN	NaN	NaN
APHPFPHPAF	Q14687	Q14687	GSE1	Genetic suppressor element 1	10	1116.55	0.028979	106.84	NaN	NaN	NaN	NaN	NaN	NaN	NaN	NaN	NaN	NaN	NaN	NaN	NaN	NaN	NaN	NaN	23.138	21.8933	22.6179	21.4203	22.5816	20.6621	NaN	NaN	NaN	NaN	NaN	NaN	NaN	NaN	NaN	NaN	NaN	NaN	NaN	NaN	NaN	NaN	NaN	NaN
APIEAQVRL	P52756	P52756	RBM5	RNA-binding protein 5	9	995.576	0.020666	111.01	NaN	NaN	NaN	NaN	NaN	NaN	NaN	NaN	NaN	NaN	NaN	NaN	NaN	NaN	NaN	NaN	NaN	23.1878	NaN	NaN	NaN	22.4751	NaN	NaN	NaN	NaN	NaN	NaN	NaN	NaN	19.053	18.1211	NaN	19.6782	23.2886	23.0976	21.7167	NaN	21.1267	NaN
APILKRAL	Q5VSL9;Q9ULQ0	Q5VSL9	STRIP1;STRIP2	Striatin-interacting protein 1;Striatin-interacting protein 2	8	880.586	0.019145	150.82	NaN	NaN	NaN	NaN	25.3272	25.5171	NaN	NaN	NaN	NaN	NaN	NaN	NaN	NaN	NaN	NaN	NaN	NaN	NaN	NaN	NaN	NaN	NaN	NaN	NaN	NaN	NaN	NaN	NaN	NaN	NaN	NaN	NaN	NaN	NaN	NaN	NaN	NaN	NaN	NaN
APLEDEATL	P35544	P35544	FAU	Ubiquitin-like protein FUBI	9	957.465	0.011392	128.48	NaN	NaN	NaN	NaN	NaN	NaN	NaN	NaN	NaN	NaN	NaN	NaN	NaN	NaN	NaN	NaN	28.3511	28.9955	27.4916	28.4194	28.8074	26.7405	27.3182	27.3105	25.4603	25.0638	26.5678	26.0591	NaN	NaN	23.8764	NaN	25.2415	NaN	25.7503	NaN	24.9844	24.7894	24.0469	23.6332
APLQGQLVARPS	O00560	O00560	SDCBP	Syntenin-1	12	1235.7	1.0462e-11	223.31	NaN	NaN	NaN	NaN	NaN	NaN	24.256	24.0267	23.9336	24.189	23.1199	23.3155	NaN	NaN	NaN	NaN	NaN	NaN	NaN	NaN	NaN	NaN	NaN	NaN	NaN	NaN	NaN	NaN	NaN	NaN	NaN	NaN	NaN	NaN	NaN	NaN	NaN	NaN	NaN	NaN
APLQRSQSL	Q8WUA7	Q8WUA7	TBC1D22A	TBC1 domain family member 22A	9	998.551	0.011177	129.29	23.6452	23.3827	22.6562	NaN	NaN	NaN	NaN	NaN	NaN	NaN	NaN	NaN	NaN	NaN	NaN	NaN	NaN	NaN	NaN	NaN	NaN	NaN	NaN	NaN	NaN	NaN	NaN	NaN	NaN	NaN	NaN	NaN	NaN	NaN	NaN	NaN	NaN	NaN	NaN	NaN
APMSAAHQL	P54259	P54259	ATN1	Atrophin-1	9	924.449	0.012903	123.69	NaN	NaN	NaN	NaN	NaN	NaN	NaN	NaN	NaN	NaN	NaN	NaN	NaN	NaN	NaN	NaN	23.8446	23.6446	24.8285	23.6991	24.8324	23.4711	23.748	23.5601	NaN	20.5295	21.8185	21.5169	NaN	NaN	NaN	NaN	NaN	NaN	NaN	NaN	NaN	NaN	NaN	NaN
APSATALPA	Q8N5H7	Q8N5H7	SH2D3C	SH2 domain-containing protein 3C	9	797.428	0.015988	118.06	NaN	NaN	NaN	NaN	NaN	NaN	NaN	NaN	NaN	NaN	NaN	NaN	NaN	NaN	NaN	NaN	23.2852	22.6182	23.1255	22.0049	23.3624	22.1294	23.9016	23.8831	23.3923	22.709	23.8364	22.9992	21.2229	20.155	NaN	NaN	21.1592	19.6314	20.2998	20.3786	19.7935	NaN	NaN	19.6874
APSFLEGLW	Q6NUT2;Q6NXN4	Q6NUT2	DPY19L2;DPY19L2P1	Probable C-mannosyltransferase DPY19L2;Putative C-mannosyltransferase DPY19L2P1	9	1018.51	0.13555	75.311	NaN	NaN	NaN	NaN	NaN	NaN	NaN	NaN	NaN	NaN	NaN	NaN	NaN	NaN	NaN	NaN	NaN	NaN	NaN	NaN	NaN	NaN	NaN	NaN	NaN	NaN	NaN	NaN	NaN	NaN	NaN	NaN	NaN	NaN	NaN	19.4542	NaN	NaN	NaN	NaN
APSLVAPAL	Q15691	Q15691	MAPRE1	Microtubule-associated protein RP/EB family member 1	9	837.496	0.011612	127.66	NaN	NaN	NaN	NaN	NaN	NaN	NaN	NaN	NaN	NaN	NaN	NaN	NaN	NaN	NaN	NaN	23.4854	22.6855	23.6057	22.28	23.6262	21.8029	21.5037	21.496	20.1526	19.8053	20.6359	19.9906	NaN	NaN	20.1691	19.0736	20.339	19.4368	22.2179	22.3923	21.1495	20.5677	20.7203	20.1899
APSPAPAPT	Q86UU5	Q86UU5	GGN	Gametogenetin	9	807.413	0.037861	92.467	NaN	NaN	NaN	NaN	NaN	NaN	NaN	NaN	NaN	NaN	NaN	NaN	NaN	NaN	NaN	NaN	NaN	NaN	NaN	NaN	NaN	NaN	NaN	NaN	NaN	NaN	NaN	NaN	22.5541	NaN	NaN	NaN	NaN	NaN	24.2444	23.8674	23.3079	22.8568	23.027	22.4409
APSTIIFHL	P04844	P04844	RPN2	Dolichyl-diphosphooligosaccharide--protein glycosyltransferase subunit 2	9	997.56	0.1009	82.263	NaN	NaN	NaN	NaN	NaN	NaN	NaN	NaN	NaN	NaN	NaN	NaN	NaN	NaN	NaN	NaN	23.4889	22.3705	24.1959	22.9891	23.8819	22.2622	20.9987	20.5194	18.0003	NaN	20.2189	NaN	NaN	NaN	NaN	NaN	NaN	NaN	NaN	NaN	NaN	NaN	NaN	NaN
APVGSGSAL	Q99607	Q99607	ELF4	ETS-related transcription factor Elf-4	9	757.397	0.011303	128.82	NaN	NaN	NaN	NaN	NaN	NaN	NaN	NaN	NaN	NaN	NaN	NaN	NaN	NaN	NaN	NaN	NaN	20.6889	21.2572	NaN	23.0475	21.4735	NaN	NaN	NaN	NaN	NaN	NaN	NaN	NaN	NaN	NaN	NaN	NaN	NaN	NaN	NaN	NaN	NaN	NaN
APVKPGPAL	Q9UBP4	Q9UBP4	DKK3	Dickkopf-related protein 3	9	848.512	0.010641	131.3	NaN	NaN	NaN	NaN	NaN	NaN	NaN	NaN	NaN	NaN	NaN	NaN	NaN	NaN	NaN	NaN	28.8212	27.8162	28.4453	27.3705	28.7757	27.4988	28.3757	27.983	26.224	25.9133	26.914	26.6775	24.7621	NaN	25.387	24.808	25.672	NaN	28.0774	27.8649	NaN	26.4941	26.2476	NaN
APVQPFEDPEH	Q07954	Q07954	LRP1	Prolow-density lipoprotein receptor-related protein 1;Low-density lipoprotein receptor-related protein 1 85 kDa subunit;Low-density lipoprotein receptor-related protein 1 515 kDa subunit;Low-density lipoprotein receptor-related protein 1 intracellular domain	11	1264.57	0.002868	139.88	NaN	NaN	NaN	NaN	NaN	NaN	NaN	NaN	22.3232	22.3882	NaN	NaN	NaN	NaN	NaN	NaN	NaN	NaN	NaN	NaN	NaN	NaN	NaN	NaN	NaN	NaN	NaN	NaN	NaN	NaN	NaN	NaN	NaN	NaN	NaN	NaN	NaN	NaN	NaN	NaN
APYMRSMMQSL	Q9UHD9;Q9UMX0	Q9UMX0	UBQLN2;UBQLN1	Ubiquilin-2;Ubiquilin-1	11	1313.59	0.0077707	128.27	NaN	NaN	NaN	NaN	NaN	NaN	NaN	NaN	NaN	NaN	NaN	NaN	22.5074	22.8763	23.1051	22.6177	NaN	NaN	NaN	NaN	NaN	NaN	NaN	NaN	NaN	NaN	NaN	NaN	NaN	NaN	NaN	NaN	NaN	NaN	NaN	NaN	NaN	NaN	NaN	NaN
AQAAAPASV	P47914	P47914	RPL29	60S ribosomal protein L29	9	784.408	0.013033	123.45	24.6306	24.2874	24.5128	NaN	NaN	NaN	NaN	NaN	NaN	NaN	NaN	NaN	NaN	NaN	NaN	NaN	NaN	NaN	NaN	NaN	NaN	NaN	NaN	NaN	NaN	NaN	NaN	NaN	NaN	NaN	NaN	NaN	NaN	NaN	NaN	NaN	NaN	NaN	NaN	NaN
AQAAARQEL	Q9NZV5	Q9NZV5	SEPN1	Selenoprotein N	9	956.504	0.012164	125.58	NaN	NaN	NaN	NaN	22.5164	25.3042	NaN	NaN	NaN	NaN	NaN	NaN	NaN	NaN	NaN	NaN	NaN	NaN	NaN	NaN	NaN	NaN	NaN	NaN	NaN	NaN	NaN	NaN	NaN	NaN	NaN	NaN	NaN	NaN	NaN	NaN	NaN	NaN	NaN	NaN
AQAALPLHT	P10588	P10588	NR2F6	Nuclear receptor subfamily 2 group F member 6	9	920.508	0.01457	120.65	NaN	NaN	NaN	NaN	22.2026	NaN	NaN	NaN	NaN	NaN	NaN	NaN	NaN	NaN	NaN	NaN	NaN	NaN	NaN	NaN	NaN	NaN	NaN	NaN	NaN	NaN	NaN	NaN	NaN	NaN	NaN	NaN	NaN	NaN	NaN	NaN	NaN	NaN	NaN	NaN
AQADPLVRR	Q14444	Q14444	CAPRIN1	Caprin-1	9	1024.58	0.013545	122.52	NaN	NaN	NaN	NaN	NaN	NaN	26.0511	26.1975	26.0957	26.0561	26.1855	26.014	NaN	NaN	NaN	NaN	NaN	NaN	NaN	NaN	NaN	NaN	NaN	NaN	NaN	NaN	NaN	NaN	NaN	NaN	NaN	NaN	NaN	NaN	NaN	NaN	NaN	NaN	NaN	NaN
AQAELQQHDV	P49327	P49327	FASN	Fatty acid synthase;[Acyl-carrier-protein] S-acetyltransferase;[Acyl-carrier-protein] S-malonyltransferase;3-oxoacyl-[acyl-carrier-protein] synthase;3-oxoacyl-[acyl-carrier-protein] reductase;3-hydroxyacyl-[acyl-carrier-protein] dehydratase;Enoyl-[acyl-carrier-protein] reductase;Oleoyl-[acyl-carrier-protein] hydrolase	10	1137.54	0.0065662	155.1	27.2097	27.5176	27.3334	26.4724	25.0995	25.2163	NaN	NaN	NaN	NaN	NaN	NaN	NaN	NaN	NaN	NaN	NaN	NaN	NaN	NaN	NaN	NaN	NaN	NaN	NaN	NaN	NaN	NaN	NaN	NaN	NaN	NaN	NaN	NaN	NaN	NaN	NaN	NaN	NaN	NaN
AQAESLRYK	P23396	P23396	RPS3	40S ribosomal protein S3	9	1064.56	0.0058208	150.36	NaN	NaN	NaN	NaN	NaN	NaN	27.2977	27.4797	27.2848	27.0999	27.2796	27.9424	27.3173	26.9666	27.0602	27.0957	NaN	NaN	NaN	NaN	NaN	NaN	NaN	NaN	NaN	NaN	NaN	NaN	NaN	NaN	NaN	NaN	NaN	NaN	NaN	NaN	NaN	NaN	NaN	NaN
AQAKSKQAI	O60869	O60869	EDF1	Endothelial differentiation-related factor 1	9	943.545	0.0086898	137.84	NaN	NaN	NaN	24.5195	NaN	NaN	NaN	NaN	NaN	NaN	NaN	NaN	NaN	NaN	NaN	NaN	NaN	NaN	NaN	NaN	NaN	NaN	NaN	NaN	NaN	NaN	NaN	NaN	NaN	NaN	NaN	NaN	NaN	NaN	NaN	NaN	NaN	NaN	NaN	NaN
AQALAKLTI	Q9H3U1	Q9H3U1	UNC45A	Protein unc-45 homolog A	9	927.575	0.007262	141.93	26.7581	26.9206	26.4447	24.4178	NaN	NaN	NaN	NaN	NaN	NaN	NaN	NaN	NaN	NaN	NaN	NaN	NaN	NaN	NaN	NaN	NaN	NaN	NaN	NaN	NaN	NaN	NaN	NaN	NaN	NaN	NaN	NaN	NaN	NaN	NaN	NaN	NaN	NaN	NaN	NaN
AQANGTPTTK	Q9BQG0	Q9BQG0	MYBBP1A	Myb-binding protein 1A	10	987.499	0.020153	117.89	NaN	NaN	NaN	NaN	NaN	NaN	NaN	NaN	22.151	NaN	NaN	NaN	NaN	NaN	NaN	NaN	NaN	NaN	NaN	NaN	NaN	NaN	NaN	NaN	NaN	NaN	NaN	NaN	NaN	NaN	NaN	NaN	NaN	NaN	NaN	NaN	NaN	NaN	NaN	NaN
AQANSKLQL	P07942	P07942	LAMB1	Laminin subunit beta-1	9	971.54	0.014058	121.58	NaN	NaN	NaN	26.9298	27.4073	27.7368	NaN	NaN	NaN	NaN	NaN	NaN	NaN	NaN	NaN	NaN	NaN	NaN	NaN	NaN	NaN	NaN	NaN	NaN	NaN	NaN	NaN	NaN	NaN	NaN	NaN	NaN	NaN	NaN	NaN	NaN	NaN	NaN	NaN	NaN
AQAPDLQRV	P46087	P46087	NOP2	Probable 28S rRNA (cytosine(4447)-C(5))-methyltransferase	9	996.535	0.01827	113.89	29.4407	29.4419	29.486	NaN	NaN	NaN	NaN	NaN	NaN	NaN	NaN	NaN	NaN	NaN	NaN	NaN	NaN	NaN	NaN	NaN	NaN	NaN	NaN	NaN	NaN	NaN	NaN	NaN	NaN	NaN	NaN	NaN	NaN	NaN	NaN	NaN	NaN	NaN	NaN	NaN
AQAPGVITGV	Q9UHX1	Q9UHX1	PUF60	Poly(U)-binding-splicing factor PUF60	10	911.508	0.01911	119.41	24.8939	NaN	NaN	NaN	NaN	NaN	NaN	NaN	NaN	NaN	NaN	NaN	NaN	NaN	NaN	NaN	NaN	NaN	NaN	NaN	NaN	NaN	NaN	NaN	NaN	NaN	NaN	NaN	NaN	NaN	NaN	NaN	NaN	NaN	NaN	NaN	NaN	NaN	NaN	NaN
AQAPSSFQL	P11586	P11586	MTHFD1	C-1-tetrahydrofolate synthase, cytoplasmic;Methylenetetrahydrofolate dehydrogenase;Methenyltetrahydrofolate cyclohydrolase;Formyltetrahydrofolate synthetase;C-1-tetrahydrofolate synthase, cytoplasmic, N-terminally processed	9	947.471	0.010029	133.6	23.1536	NaN	NaN	NaN	NaN	NaN	NaN	NaN	NaN	NaN	NaN	NaN	NaN	NaN	NaN	NaN	NaN	NaN	NaN	NaN	NaN	NaN	NaN	NaN	NaN	NaN	NaN	NaN	NaN	NaN	NaN	NaN	NaN	NaN	NaN	NaN	NaN	NaN	NaN	NaN
AQAPSSTEI	Q75T13	Q75T13	PGAP1	GPI inositol-deacylase	9	902.435	0.012187	125.5	26.5414	26.1137	26.31	25.3534	24.7667	25.1849	NaN	NaN	NaN	NaN	NaN	NaN	NaN	NaN	NaN	NaN	NaN	NaN	NaN	NaN	NaN	NaN	NaN	NaN	NaN	NaN	NaN	NaN	NaN	NaN	NaN	NaN	NaN	NaN	NaN	NaN	NaN	NaN	NaN	NaN
AQAQAQAQV	A5YKK6;Q7Z3H0;O14776	A5YKK6	CNOT1;ANKRD33;TCERG1	CCR4-NOT transcription complex subunit 1;Ankyrin repeat domain-containing protein 33;Transcription elongation regulator 1	9	913.462	0.0070155	142.64	25.8988	25.8447	25.8858	25.131	23.9485	23.5112	NaN	NaN	NaN	NaN	NaN	NaN	NaN	NaN	NaN	NaN	NaN	NaN	NaN	NaN	NaN	NaN	NaN	NaN	NaN	NaN	NaN	NaN	NaN	NaN	NaN	NaN	NaN	NaN	NaN	NaN	NaN	NaN	NaN	NaN
AQAQEVFFLK	Q8WUM4	Q8WUM4	PDCD6IP	Programmed cell death 6-interacting protein	10	1179.63	0.012578	130.28	NaN	NaN	NaN	NaN	NaN	NaN	25.1155	25.0583	25.4736	25.6546	25.7783	25.0198	25.3793	25.1079	25.0745	24.8899	NaN	NaN	NaN	NaN	NaN	NaN	NaN	NaN	NaN	NaN	NaN	NaN	NaN	NaN	NaN	NaN	NaN	NaN	NaN	NaN	NaN	NaN	NaN	NaN
AQARHPLST	Q8NCJ5	Q8NCJ5	SPRYD3	SPRY domain-containing protein 3	9	979.52	0.007406	141.52	24.7674	25.6005	24.6521	NaN	NaN	NaN	NaN	NaN	NaN	NaN	NaN	NaN	NaN	NaN	NaN	NaN	NaN	NaN	NaN	NaN	NaN	NaN	NaN	NaN	NaN	NaN	NaN	NaN	NaN	NaN	NaN	NaN	NaN	NaN	NaN	NaN	NaN	NaN	NaN	NaN
AQARPPGIYK	O60942	O60942	RNGTT	mRNA-capping enzyme;Polynucleotide 5-triphosphatase;mRNA guanylyltransferase	10	1099.61	0.015963	123.98	NaN	NaN	NaN	NaN	NaN	NaN	23.4573	22.9118	23.1629	23.0844	NaN	NaN	NaN	NaN	NaN	NaN	NaN	NaN	NaN	NaN	NaN	NaN	NaN	NaN	NaN	NaN	NaN	NaN	NaN	NaN	NaN	NaN	NaN	NaN	NaN	NaN	NaN	NaN	NaN	NaN
AQATISFPK	Q99741	Q99741	CDC6	Cell division control protein 6 homolog	9	961.523	0.015922	118.18	NaN	NaN	NaN	NaN	NaN	NaN	24.3412	25.0919	24.9853	24.0327	24.3437	25.1259	23.1177	23.2437	22.6921	22.2321	NaN	NaN	NaN	NaN	NaN	NaN	NaN	NaN	NaN	NaN	NaN	NaN	NaN	NaN	NaN	NaN	NaN	NaN	NaN	NaN	NaN	NaN	NaN	NaN
AQDKEEMKV	Q08379	Q08379	GOLGA2	Golgin subfamily A member 2	9	1076.52	0.0061055	154.35	24.7115	24.7984	25.7234	NaN	NaN	NaN	NaN	NaN	NaN	NaN	NaN	NaN	NaN	NaN	NaN	NaN	NaN	NaN	NaN	NaN	NaN	NaN	NaN	NaN	NaN	NaN	NaN	NaN	NaN	NaN	NaN	NaN	NaN	NaN	NaN	NaN	NaN	NaN	NaN	NaN
AQEPGNYEV	O75369	O75369	FLNB	Filamin-B	9	1005.44	0.0071713	142.19	25.3713	25.6539	25.3761	24.5948	NaN	NaN	NaN	NaN	NaN	NaN	NaN	NaN	NaN	NaN	NaN	NaN	NaN	NaN	NaN	NaN	NaN	NaN	NaN	NaN	NaN	NaN	NaN	NaN	NaN	NaN	NaN	NaN	NaN	NaN	NaN	NaN	NaN	NaN	NaN	NaN
AQEPLGLEV	Q9NZM5	Q9NZM5	GLTSCR2	Glioma tumor suppressor candidate region gene 2 protein	9	954.502	0.010175	133.05	NaN	23.8146	23.5942	23.0015	22.0457	21.945	NaN	NaN	NaN	NaN	NaN	NaN	NaN	NaN	NaN	NaN	NaN	NaN	NaN	NaN	NaN	NaN	NaN	NaN	NaN	NaN	NaN	NaN	NaN	NaN	NaN	NaN	NaN	NaN	NaN	NaN	NaN	NaN	NaN	NaN
AQESGTIPKK	O00116	O00116	AGPS	Alkyldihydroxyacetonephosphate synthase, peroxisomal	10	1057.58	0.0098214	135.71	NaN	NaN	NaN	NaN	NaN	NaN	23.1589	22.8759	NaN	23.2791	NaN	NaN	NaN	NaN	NaN	NaN	NaN	NaN	NaN	NaN	NaN	NaN	NaN	NaN	NaN	NaN	NaN	NaN	NaN	NaN	NaN	NaN	NaN	NaN	NaN	NaN	NaN	NaN	NaN	NaN
AQFEHTILL	P50579	P50579	METAP2	Methionine aminopeptidase 2	9	1070.58	0.01373	122.18	25.2703	NaN	NaN	NaN	NaN	NaN	NaN	NaN	NaN	NaN	NaN	NaN	NaN	NaN	NaN	NaN	NaN	NaN	NaN	NaN	NaN	NaN	NaN	NaN	NaN	NaN	NaN	NaN	NaN	NaN	NaN	NaN	NaN	NaN	NaN	NaN	NaN	NaN	NaN	NaN
AQFEPSQRQNQV	Q08211	Q08211	DHX9	ATP-dependent RNA helicase A	12	1430.69	3.4621e-06	170.47	24.5153	24.7594	24.6433	23.7456	22.5006	22.7285	NaN	NaN	NaN	NaN	NaN	NaN	NaN	NaN	NaN	NaN	NaN	NaN	NaN	NaN	NaN	NaN	NaN	NaN	NaN	NaN	NaN	NaN	NaN	NaN	NaN	NaN	NaN	NaN	NaN	NaN	NaN	NaN	NaN	NaN
AQFEYPIHR	Q10571	Q10571	MN1	Probable tumor suppressor protein MN1	9	1159.58	0.010029	133.6	NaN	NaN	NaN	NaN	NaN	NaN	23.8436	23.4907	23.5163	NaN	23.7132	23.9842	24.4397	24.4935	24.2213	23.2998	NaN	NaN	NaN	NaN	NaN	NaN	NaN	NaN	NaN	NaN	NaN	NaN	NaN	NaN	NaN	NaN	NaN	NaN	NaN	NaN	NaN	NaN	NaN	NaN
AQFGGKILRK	Q9P1Y6	Q9P1Y6	PHRF1	PHD and RING finger domain-containing protein 1	10	1116.68	0.014284	127.02	NaN	NaN	NaN	NaN	NaN	NaN	24.7719	24.1168	23.65	24.99	NaN	NaN	25.2365	24.1048	24.1463	24.39	NaN	NaN	NaN	NaN	NaN	NaN	NaN	NaN	NaN	NaN	NaN	NaN	NaN	NaN	NaN	NaN	NaN	NaN	NaN	NaN	NaN	NaN	NaN	NaN
AQFHPTEDLVV	P53621	P53621	COPA	Coatomer subunit alpha;Xenin;Proxenin	11	1254.62	0.015209	109.48	NaN	NaN	NaN	NaN	26.952	26.7244	NaN	NaN	NaN	NaN	NaN	NaN	NaN	NaN	NaN	NaN	NaN	NaN	NaN	NaN	NaN	NaN	NaN	NaN	NaN	NaN	NaN	NaN	NaN	NaN	NaN	NaN	NaN	NaN	NaN	NaN	NaN	NaN	NaN	NaN
AQFKGTQSL	Q9UK61	Q9UK61	FAM208A	Protein FAM208A	9	978.513	0.0059544	150.35	30.7158	30.7045	30.6392	29.8748	29.8114	29.9114	26.5544	26.2061	26.6617	26.4769	NaN	NaN	NaN	NaN	NaN	NaN	NaN	NaN	NaN	NaN	NaN	NaN	NaN	NaN	NaN	NaN	NaN	NaN	NaN	NaN	NaN	NaN	NaN	NaN	NaN	NaN	NaN	NaN	NaN	NaN
AQFLGSPQL	P49753	P49753	ACOT2	Acyl-coenzyme A thioesterase 2, mitochondrial	9	959.508	0.015981	118.07	NaN	23.6686	23.3445	23.0374	NaN	NaN	NaN	NaN	NaN	NaN	NaN	NaN	NaN	NaN	NaN	NaN	NaN	NaN	NaN	NaN	NaN	NaN	NaN	NaN	NaN	NaN	NaN	NaN	NaN	NaN	NaN	NaN	NaN	NaN	NaN	NaN	NaN	NaN	NaN	NaN
AQFMQQRV	O75030	O75030	MITF	Microphthalmia-associated transcription factor	8	1006.5	0.018316	146.21	27.2299	27.2693	27.0639	NaN	NaN	NaN	NaN	NaN	NaN	NaN	NaN	NaN	NaN	NaN	NaN	NaN	NaN	NaN	NaN	NaN	NaN	NaN	NaN	NaN	NaN	NaN	NaN	NaN	NaN	NaN	NaN	NaN	NaN	NaN	NaN	NaN	NaN	NaN	NaN	NaN
AQFMTQEAAQK	Q9NW13	Q9NW13	RBM28	RNA-binding protein 28	11	1251.59	0.020286	120.12	NaN	NaN	NaN	NaN	NaN	NaN	NaN	NaN	NaN	22.3008	NaN	NaN	NaN	NaN	NaN	NaN	NaN	NaN	NaN	NaN	NaN	NaN	NaN	NaN	NaN	NaN	NaN	NaN	NaN	NaN	NaN	NaN	NaN	NaN	NaN	NaN	NaN	NaN	NaN	NaN
AQFPGSQNM	Q92585	Q92585	MAML1	Mastermind-like protein 1	9	978.423	0.011072	129.68	NaN	NaN	NaN	NaN	23.9142	23.8842	NaN	NaN	NaN	NaN	NaN	NaN	NaN	NaN	NaN	NaN	NaN	NaN	NaN	NaN	NaN	NaN	NaN	NaN	NaN	NaN	NaN	NaN	NaN	NaN	NaN	NaN	NaN	NaN	NaN	NaN	NaN	NaN	NaN	NaN
AQFQAQLQT	Q15714	Q15714	TSC22D1	TSC22 domain family protein 1	9	1033.52	0.018858	113.14	23.6379	23.6609	NaN	NaN	NaN	NaN	NaN	NaN	NaN	NaN	NaN	NaN	NaN	NaN	NaN	NaN	NaN	NaN	NaN	NaN	NaN	NaN	NaN	NaN	NaN	NaN	NaN	NaN	NaN	NaN	NaN	NaN	NaN	NaN	NaN	NaN	NaN	NaN	NaN	NaN
AQFTGHIIL	Q9NZV5	Q9NZV5	SEPN1	Selenoprotein N	9	998.555	0.0097064	134.81	23.6614	24.4666	24.0781	24.1199	NaN	NaN	NaN	NaN	NaN	NaN	NaN	NaN	NaN	NaN	NaN	NaN	NaN	NaN	NaN	NaN	NaN	NaN	NaN	NaN	NaN	NaN	NaN	NaN	NaN	NaN	NaN	NaN	NaN	NaN	NaN	NaN	NaN	NaN	NaN	NaN
AQGALANIAVDK	P01903	P01903	HLA-DRA	HLA class II histocompatibility antigen, DR alpha chain	12	1169.64	0.011946	110.53	NaN	NaN	NaN	NaN	NaN	NaN	23.3361	23.3807	24.2825	23.9954	24.223	24.8776	NaN	NaN	NaN	NaN	NaN	NaN	NaN	NaN	NaN	NaN	NaN	NaN	NaN	NaN	NaN	NaN	NaN	NaN	NaN	NaN	NaN	NaN	NaN	NaN	NaN	NaN	NaN	NaN
AQGEVQLTV	O15031	O15031	PLXNB2	Plexin-B2	9	943.497	0.0098824	134.15	25.4623	25.6949	NaN	NaN	NaN	NaN	NaN	NaN	NaN	NaN	NaN	NaN	NaN	NaN	NaN	NaN	NaN	NaN	NaN	NaN	NaN	NaN	NaN	NaN	NaN	NaN	NaN	NaN	NaN	NaN	NaN	NaN	NaN	NaN	NaN	NaN	NaN	NaN	NaN	NaN
AQGHPGVVI	Q86U38	Q86U38	NOP9	Nucleolar protein 9	9	876.482	0.017914	114.54	NaN	NaN	NaN	23.6337	NaN	NaN	NaN	NaN	NaN	NaN	NaN	NaN	NaN	NaN	NaN	NaN	NaN	NaN	NaN	NaN	NaN	NaN	NaN	NaN	NaN	NaN	NaN	NaN	NaN	NaN	NaN	NaN	NaN	NaN	NaN	NaN	NaN	NaN	NaN	NaN
AQGIAQGAI	P55268	P55268	LAMB2	Laminin subunit beta-2	9	827.45	0.0061096	154.46	23.4936	23.4078	NaN	NaN	NaN	NaN	NaN	NaN	NaN	NaN	NaN	NaN	NaN	NaN	NaN	NaN	NaN	NaN	NaN	NaN	NaN	NaN	NaN	NaN	NaN	NaN	NaN	NaN	NaN	NaN	NaN	NaN	NaN	NaN	NaN	NaN	NaN	NaN	NaN	NaN
AQGPALDLI	Q8IVF7	Q8IVF7	FMNL3	Formin-like protein 3	9	896.497	0.014419	120.92	NaN	23.7875	23.3777	22.9026	NaN	NaN	NaN	NaN	NaN	NaN	NaN	NaN	NaN	NaN	NaN	NaN	NaN	NaN	NaN	NaN	NaN	NaN	NaN	NaN	NaN	NaN	NaN	NaN	NaN	NaN	NaN	NaN	NaN	NaN	NaN	NaN	NaN	NaN	NaN	NaN
AQGTPLPVI	Q96RW7	Q96RW7	HMCN1	Hemicentin-1	9	894.517	0.018858	113.14	23.8788	NaN	NaN	NaN	NaN	NaN	NaN	NaN	NaN	NaN	NaN	NaN	NaN	NaN	NaN	NaN	NaN	NaN	NaN	NaN	NaN	NaN	NaN	NaN	NaN	NaN	NaN	NaN	NaN	NaN	NaN	NaN	NaN	NaN	NaN	NaN	NaN	NaN	NaN	NaN
AQHGQPLNM	Q09472	Q09472	EP300	Histone acetyltransferase p300	9	994.465	0.016817	116.54	24.498	24.6717	24.388	NaN	NaN	NaN	NaN	NaN	NaN	NaN	NaN	NaN	NaN	NaN	NaN	NaN	NaN	NaN	NaN	NaN	NaN	NaN	NaN	NaN	NaN	NaN	NaN	NaN	NaN	NaN	NaN	NaN	NaN	NaN	NaN	NaN	NaN	NaN	NaN	NaN
AQHPNIVTV	Q9UQ88;P21127	Q9UQ88	CDK11A;CDK11B	Cyclin-dependent kinase 11A;Cyclin-dependent kinase 11B	9	977.529	0.0072098	142.08	23.9325	24.2608	25.3427	NaN	NaN	NaN	NaN	NaN	NaN	NaN	NaN	NaN	NaN	NaN	NaN	NaN	NaN	NaN	NaN	NaN	NaN	NaN	NaN	NaN	NaN	NaN	NaN	NaN	NaN	NaN	NaN	NaN	NaN	NaN	NaN	NaN	NaN	NaN	NaN	NaN
AQHQQVRQI	P61247	P61247	RPS3A	40S ribosomal protein S3a	9	1106.59	0.012364	124.83	29.3252	29.4424	29.9317	26.8392	26.9277	26.8559	NaN	NaN	NaN	NaN	NaN	NaN	NaN	NaN	NaN	NaN	NaN	NaN	NaN	NaN	NaN	NaN	NaN	NaN	NaN	NaN	NaN	NaN	NaN	NaN	NaN	NaN	NaN	NaN	NaN	NaN	NaN	NaN	NaN	NaN
AQHQTKLYL	P40692	P40692	MLH1	DNA mismatch repair protein Mlh1	9	1100.6	0.010662	131.22	NaN	NaN	NaN	24.721	NaN	NaN	NaN	NaN	NaN	NaN	NaN	NaN	NaN	NaN	NaN	NaN	NaN	NaN	NaN	NaN	NaN	NaN	NaN	NaN	NaN	NaN	NaN	NaN	NaN	NaN	NaN	NaN	NaN	NaN	NaN	NaN	NaN	NaN	NaN	NaN
AQHSVELTL	Q9NV70	Q9NV70	EXOC1	Exocyst complex component 1	9	996.524	0.014037	121.62	27.095	27.2038	26.663	26.3421	NaN	NaN	NaN	NaN	NaN	NaN	NaN	NaN	NaN	NaN	NaN	NaN	NaN	NaN	NaN	NaN	NaN	NaN	NaN	NaN	NaN	NaN	NaN	NaN	NaN	NaN	NaN	NaN	NaN	NaN	NaN	NaN	NaN	NaN	NaN	NaN
AQHSVPLQL	Q15628	Q15628	TRADD	Tumor necrosis factor receptor type 1-associated DEATH domain protein	9	991.545	0.009959	133.86	25.0077	30.2079	29.8512	29.4822	NaN	NaN	NaN	NaN	NaN	NaN	NaN	NaN	NaN	NaN	NaN	NaN	NaN	NaN	NaN	NaN	NaN	NaN	NaN	NaN	NaN	NaN	NaN	NaN	NaN	NaN	NaN	NaN	NaN	NaN	NaN	NaN	NaN	NaN	NaN	NaN
AQHSVTGSAV	Q13492	Q13492	PICALM	Phosphatidylinositol-binding clathrin assembly protein	10	955.472	0.012169	131.06	29.0359	29.1166	29.5289	28.4277	27.5552	27.5893	NaN	NaN	NaN	NaN	NaN	NaN	NaN	NaN	NaN	NaN	NaN	NaN	NaN	NaN	NaN	NaN	NaN	NaN	NaN	NaN	NaN	NaN	NaN	NaN	NaN	NaN	NaN	NaN	NaN	NaN	NaN	NaN	NaN	NaN
AQHTGQLVL	P55345	P55345	PRMT2	Protein arginine N-methyltransferase 2	9	965.529	0.012742	123.98	23.9064	24.0775	24.9872	23.8054	NaN	NaN	NaN	NaN	NaN	NaN	NaN	NaN	NaN	NaN	NaN	NaN	NaN	NaN	NaN	NaN	NaN	NaN	NaN	NaN	NaN	NaN	NaN	NaN	NaN	NaN	NaN	NaN	NaN	NaN	NaN	NaN	NaN	NaN	NaN	NaN
AQIDHYLGL	Q9NQC3	Q9NQC3	RTN4	Reticulon-4	9	1028.53	0.013732	122.18	24.3723	24.3788	23.9459	NaN	NaN	NaN	NaN	NaN	NaN	NaN	NaN	NaN	NaN	NaN	NaN	NaN	NaN	NaN	NaN	NaN	NaN	NaN	NaN	NaN	NaN	NaN	NaN	NaN	NaN	NaN	NaN	NaN	NaN	NaN	NaN	NaN	NaN	NaN	NaN	NaN
AQIDSNIAHTV	P48553	P48553	TRAPPC10	Trafficking protein particle complex subunit 10	11	1167.59	0.0027291	140.5	25.7936	25.5722	25.809	24.8799	23.4974	23.8217	NaN	NaN	NaN	NaN	NaN	NaN	NaN	NaN	NaN	NaN	NaN	NaN	NaN	NaN	NaN	NaN	NaN	NaN	NaN	NaN	NaN	NaN	NaN	NaN	NaN	NaN	NaN	NaN	NaN	NaN	NaN	NaN	NaN	NaN
AQIENSAAV	P32456;P32455;Q9H0R5	P32456	GBP2;GBP1;GBP3	Interferon-induced guanylate-binding protein 2;Interferon-induced guanylate-binding protein 1;Guanylate-binding protein 3	9	901.451	0.013758	122.13	24.0826	23.8253	23.7066	NaN	NaN	NaN	NaN	NaN	NaN	NaN	NaN	NaN	NaN	NaN	NaN	NaN	NaN	NaN	NaN	NaN	NaN	NaN	NaN	NaN	NaN	NaN	NaN	NaN	NaN	NaN	NaN	NaN	NaN	NaN	NaN	NaN	NaN	NaN	NaN	NaN
AQIENSAAVEK	P32456	P32456	GBP2	Interferon-induced guanylate-binding protein 2	11	1158.59	0.00081032	162.64	NaN	NaN	NaN	NaN	NaN	NaN	27.3103	28.0399	27.6914	27.8529	27.8392	27.6517	26.1972	26.1872	26.0593	26.0939	NaN	NaN	NaN	NaN	NaN	NaN	NaN	NaN	NaN	NaN	NaN	NaN	NaN	NaN	NaN	NaN	NaN	NaN	NaN	NaN	NaN	NaN	NaN	NaN
AQIENSAAVQK	P32455;Q9H0R5	P32455	GBP1;GBP3	Interferon-induced guanylate-binding protein 1;Guanylate-binding protein 3	11	1157.6	0.0015396	145.84	NaN	NaN	NaN	NaN	NaN	NaN	30.2833	30.2266	29.9677	30.2398	30.1022	29.9769	29.3011	29.0615	29.1577	28.9143	NaN	NaN	NaN	NaN	NaN	NaN	NaN	NaN	NaN	NaN	NaN	NaN	NaN	NaN	NaN	NaN	NaN	NaN	NaN	NaN	NaN	NaN	NaN	NaN
AQIEVVPSA	P30050	P30050	RPL12	60S ribosomal protein L12	9	912.492	0.01827	113.89	26.9517	26.3664	22.8823	27.039	NaN	NaN	NaN	NaN	NaN	NaN	NaN	NaN	NaN	NaN	NaN	NaN	NaN	NaN	NaN	NaN	NaN	NaN	NaN	NaN	NaN	NaN	NaN	NaN	NaN	NaN	NaN	NaN	NaN	NaN	NaN	NaN	NaN	NaN	NaN	NaN
AQIGSYVHV	Q9BTE1	Q9BTE1	DCTN5	Dynactin subunit 5	9	972.503	0.004614	184.89	23.164	NaN	23.9888	23.6132	NaN	NaN	NaN	NaN	NaN	NaN	NaN	NaN	NaN	NaN	NaN	NaN	NaN	NaN	NaN	NaN	NaN	NaN	NaN	NaN	NaN	NaN	NaN	NaN	NaN	NaN	NaN	NaN	NaN	NaN	NaN	NaN	NaN	NaN	NaN	NaN
AQIKPFYTV	O14977	O14977	AZIN1	Antizyme inhibitor 1	9	1065.59	0.0081761	139.31	29.4947	29.6028	24.9633	29.0004	28.125	28.2233	NaN	NaN	NaN	NaN	NaN	NaN	NaN	NaN	NaN	NaN	NaN	NaN	NaN	NaN	NaN	NaN	NaN	NaN	NaN	NaN	NaN	NaN	NaN	NaN	NaN	NaN	NaN	NaN	NaN	NaN	NaN	NaN	NaN	NaN
AQILGPLSI	Q8NBM4	Q8NBM4	UBAC2	Ubiquitin-associated domain-containing protein 2	9	910.549	0.0089217	137.18	23.3487	23.0001	23.302	22.204	NaN	NaN	NaN	NaN	NaN	NaN	NaN	NaN	NaN	NaN	NaN	NaN	NaN	NaN	NaN	NaN	NaN	NaN	NaN	NaN	NaN	NaN	NaN	NaN	NaN	NaN	NaN	NaN	NaN	NaN	NaN	NaN	NaN	NaN	NaN	NaN
AQIPLAAVI	O94855	O94855	SEC24D	Protein transport protein Sec24D	9	894.554	0.015643	118.69	25.0254	24.8213	23.8243	22.9552	NaN	NaN	NaN	NaN	NaN	NaN	NaN	NaN	NaN	NaN	NaN	NaN	NaN	NaN	NaN	NaN	NaN	NaN	NaN	NaN	NaN	NaN	NaN	NaN	NaN	NaN	NaN	NaN	NaN	NaN	NaN	NaN	NaN	NaN	NaN	NaN
AQITQKIGV	P05161	P05161	ISG15	Ubiquitin-like protein ISG15	9	956.565	0.006196	166.82	31.2277	31.2226	30.3831	29.7982	NaN	NaN	NaN	NaN	NaN	NaN	NaN	NaN	NaN	NaN	NaN	NaN	NaN	NaN	NaN	NaN	NaN	NaN	NaN	NaN	NaN	NaN	NaN	NaN	NaN	NaN	NaN	NaN	NaN	NaN	NaN	NaN	NaN	NaN	NaN	NaN
AQIYKYFET	Q5M775	Q5M775	SPECC1	Cytospin-B	9	1161.57	0.0098436	134.3	25.5622	25.7625	25.1616	24.9522	25.2432	25.4569	NaN	NaN	NaN	NaN	NaN	NaN	NaN	NaN	NaN	NaN	NaN	NaN	NaN	NaN	NaN	NaN	NaN	NaN	NaN	NaN	NaN	NaN	NaN	NaN	NaN	NaN	NaN	NaN	NaN	NaN	NaN	NaN	NaN	NaN
AQKEEQLKI	O60264	O60264	SMARCA5	SWI/SNF-related matrix-associated actin-dependent regulator of chromatin subfamily A member 5	9	1085.61	0.0058297	150.17	26.9682	27.3781	26.8386	NaN	NaN	NaN	NaN	NaN	NaN	NaN	NaN	NaN	NaN	NaN	NaN	NaN	NaN	NaN	NaN	NaN	NaN	NaN	NaN	NaN	NaN	NaN	NaN	NaN	NaN	NaN	NaN	NaN	NaN	NaN	NaN	NaN	NaN	NaN	NaN	NaN
AQKELEALI	Q00341	Q00341	HDLBP	Vigilin	9	1013.58	0.0060703	145.34	29.2054	29.0866	28.8391	28.9464	NaN	NaN	NaN	NaN	NaN	NaN	NaN	NaN	NaN	NaN	NaN	NaN	NaN	NaN	NaN	NaN	NaN	NaN	NaN	NaN	NaN	NaN	NaN	NaN	NaN	NaN	NaN	NaN	NaN	NaN	NaN	NaN	NaN	NaN	NaN	NaN
AQKELEEAV	Q9UPN3	Q9UPN3	MACF1	Microtubule-actin cross-linking factor 1, isoforms 1/2/3/5	9	1015.52	0.015248	119.41	24.422	24.421	23.9325	NaN	NaN	NaN	NaN	NaN	NaN	NaN	NaN	NaN	NaN	NaN	NaN	NaN	NaN	NaN	NaN	NaN	NaN	NaN	NaN	NaN	NaN	NaN	NaN	NaN	NaN	NaN	NaN	NaN	NaN	NaN	NaN	NaN	NaN	NaN	NaN	NaN
AQKELQEKV	O43395	O43395	PRPF3	U4/U6 small nuclear ribonucleoprotein Prp3	9	1071.59	0.0060466	154.28	27.277	27.2911	27.746	NaN	NaN	NaN	NaN	NaN	NaN	NaN	NaN	NaN	NaN	NaN	NaN	NaN	NaN	NaN	NaN	NaN	NaN	NaN	NaN	NaN	NaN	NaN	NaN	NaN	NaN	NaN	NaN	NaN	NaN	NaN	NaN	NaN	NaN	NaN	NaN	NaN
AQKKLISQV	P42695	P42695	NCAPD3	Condensin-2 complex subunit D3	9	1013.62	0.015981	118.07	NaN	NaN	26.1941	NaN	NaN	NaN	NaN	NaN	NaN	NaN	NaN	NaN	NaN	NaN	NaN	NaN	NaN	NaN	NaN	NaN	NaN	NaN	NaN	NaN	NaN	NaN	NaN	NaN	NaN	NaN	NaN	NaN	NaN	NaN	NaN	NaN	NaN	NaN	NaN	NaN
AQKSQTEEI	P49792	P49792	RANBP2	E3 SUMO-protein ligase RanBP2	9	1032.51	0.0070649	163.9	25.2504	25.4044	24.6426	NaN	22.9579	22.7731	NaN	NaN	NaN	NaN	NaN	NaN	NaN	NaN	NaN	NaN	NaN	NaN	NaN	NaN	NaN	NaN	NaN	NaN	NaN	NaN	NaN	NaN	NaN	NaN	NaN	NaN	NaN	NaN	NaN	NaN	NaN	NaN	NaN	NaN
AQLADPWQK	P51812	P51812	RPS6KA3	Ribosomal protein S6 kinase alpha-3	9	1055.54	0.013834	121.99	NaN	NaN	NaN	NaN	NaN	NaN	24.6405	24.6516	24.3588	24.2616	NaN	NaN	NaN	NaN	NaN	NaN	NaN	NaN	NaN	NaN	NaN	NaN	NaN	NaN	NaN	NaN	NaN	NaN	NaN	NaN	NaN	NaN	NaN	NaN	NaN	NaN	NaN	NaN	NaN	NaN
AQLDPEALGNI	Q53HL2	Q53HL2	CDCA8	Borealin	11	1139.58	0.010597	121.5	NaN	23.8669	23.6899	23.4948	NaN	NaN	NaN	NaN	NaN	NaN	NaN	NaN	NaN	NaN	NaN	NaN	NaN	NaN	NaN	NaN	NaN	NaN	NaN	NaN	NaN	NaN	NaN	NaN	NaN	NaN	NaN	NaN	NaN	NaN	NaN	NaN	NaN	NaN	NaN	NaN
AQLELISRL	Q9NYV4	Q9NYV4	CDK12	Cyclin-dependent kinase 12	9	1041.62	0.015986	118.06	27.2859	NaN	NaN	NaN	NaN	NaN	NaN	NaN	NaN	NaN	NaN	NaN	NaN	NaN	NaN	NaN	NaN	NaN	NaN	NaN	NaN	NaN	NaN	NaN	NaN	NaN	NaN	NaN	NaN	NaN	NaN	NaN	NaN	NaN	NaN	NaN	NaN	NaN	NaN	NaN
AQLHPLSGYSI	Q7L7V1	Q7L7V1	DHX32	Putative pre-mRNA-splicing factor ATP-dependent RNA helicase DHX32	11	1184.62	0.0013658	148.52	23.2129	NaN	NaN	NaN	NaN	NaN	NaN	NaN	NaN	NaN	NaN	NaN	NaN	NaN	NaN	NaN	NaN	NaN	NaN	NaN	NaN	NaN	NaN	NaN	NaN	NaN	NaN	NaN	NaN	NaN	NaN	NaN	NaN	NaN	NaN	NaN	NaN	NaN	NaN	NaN
AQLIAQSI	Q02410;Q99767	Q99767	APBA1;APBA2	Amyloid beta A4 precursor protein-binding family A member 1;Amyloid beta A4 precursor protein-binding family A member 2	8	842.486	0.01701	175.24	24.1118	24.0376	23.8448	22.0467	NaN	NaN	NaN	NaN	NaN	NaN	NaN	NaN	NaN	NaN	NaN	NaN	NaN	NaN	NaN	NaN	NaN	NaN	NaN	NaN	NaN	NaN	NaN	NaN	NaN	NaN	NaN	NaN	NaN	NaN	NaN	NaN	NaN	NaN	NaN	NaN
AQLKSLELI	Q8IWZ3	Q8IWZ3	ANKHD1	Ankyrin repeat and KH domain-containing protein 1	9	1013.61	0.011781	127.02	NaN	25.858	24.9147	24.6453	23.6287	23.3915	NaN	NaN	NaN	NaN	NaN	NaN	NaN	NaN	NaN	NaN	NaN	NaN	NaN	NaN	NaN	NaN	NaN	NaN	NaN	NaN	NaN	NaN	NaN	NaN	NaN	NaN	NaN	NaN	NaN	NaN	NaN	NaN	NaN	NaN
AQLLAQSV	Q99717;O15198;Q15797	Q99717	SMAD5;SMAD9;SMAD1	Mothers against decapentaplegic homolog 5;Mothers against decapentaplegic homolog 9;Mothers against decapentaplegic homolog 1	8	828.471	0.0020033	197.17	25.1519	24.7082	24.9966	24.4774	NaN	NaN	NaN	NaN	NaN	NaN	NaN	NaN	NaN	NaN	NaN	NaN	NaN	NaN	NaN	NaN	NaN	NaN	NaN	NaN	NaN	NaN	NaN	NaN	NaN	NaN	NaN	NaN	NaN	NaN	NaN	NaN	NaN	NaN	NaN	NaN
AQLLHVHEI	Q8N3S3	Q8N3S3	PHTF2	Putative homeodomain transcription factor 2	9	1058.59	0.01788	114.6	26.3865	NaN	26.8202	NaN	NaN	NaN	NaN	NaN	NaN	NaN	NaN	NaN	NaN	NaN	NaN	NaN	NaN	NaN	NaN	NaN	NaN	NaN	NaN	NaN	NaN	NaN	NaN	NaN	NaN	NaN	NaN	NaN	NaN	NaN	NaN	NaN	NaN	NaN	NaN	NaN
AQLNIGNVL	P62917	P62917	RPL8	60S ribosomal protein L8	9	940.534	0.0079654	139.92	NaN	NaN	NaN	NaN	NaN	NaN	21.9222	21.9631	22.3734	22.3081	NaN	NaN	NaN	NaN	NaN	NaN	NaN	NaN	NaN	NaN	NaN	NaN	NaN	NaN	NaN	NaN	NaN	NaN	NaN	NaN	NaN	NaN	NaN	NaN	NaN	NaN	NaN	NaN	NaN	NaN
AQLNRAVQV	P41226	P41226	UBA7	Ubiquitin-like modifier-activating enzyme 7	9	997.567	0.012428	124.59	26.1022	NaN	NaN	NaN	NaN	NaN	NaN	NaN	NaN	NaN	NaN	NaN	NaN	NaN	NaN	NaN	NaN	NaN	NaN	NaN	NaN	NaN	NaN	NaN	NaN	NaN	NaN	NaN	NaN	NaN	NaN	NaN	NaN	NaN	NaN	NaN	NaN	NaN	NaN	NaN
AQLPNQVLESI	Q9NZN4	Q9NZN4	EHD2	EH domain-containing protein 2	11	1210.66	0.0012514	151.04	23.565	23.5265	24.1281	23.0761	NaN	NaN	NaN	NaN	NaN	NaN	NaN	NaN	NaN	NaN	NaN	NaN	NaN	NaN	NaN	NaN	NaN	NaN	NaN	NaN	NaN	NaN	NaN	NaN	NaN	NaN	NaN	NaN	NaN	NaN	NaN	NaN	NaN	NaN	NaN	NaN
AQLPSLLSV	Q2KHR3	Q2KHR3	QSER1	Glutamine and serine-rich protein 1	9	926.544	0.0058673	148.04	24.7431	24.9725	24.7708	24.705	NaN	NaN	NaN	NaN	NaN	NaN	NaN	NaN	NaN	NaN	NaN	NaN	NaN	NaN	NaN	NaN	NaN	NaN	NaN	NaN	NaN	NaN	NaN	NaN	NaN	NaN	NaN	NaN	NaN	NaN	NaN	NaN	NaN	NaN	NaN	NaN
AQLSTIRSFLK	Q9Y262	Q9Y262	EIF3L	Eukaryotic translation initiation factor 3 subunit L	11	1262.73	0.00069183	166.55	NaN	NaN	NaN	NaN	NaN	NaN	NaN	NaN	NaN	NaN	22.6187	23.036	NaN	NaN	NaN	NaN	NaN	NaN	NaN	NaN	NaN	NaN	NaN	NaN	NaN	NaN	NaN	NaN	NaN	NaN	NaN	NaN	NaN	NaN	NaN	NaN	NaN	NaN	NaN	NaN
AQMPAYQEL	P37837	P37837	TALDO1	Transaldolase	9	1049.49	0.0060557	164.72	24.4609	25.0531	24.9285	24.0719	22.6535	22.9424	NaN	NaN	NaN	NaN	NaN	NaN	NaN	NaN	NaN	NaN	NaN	NaN	NaN	NaN	NaN	NaN	NaN	NaN	NaN	NaN	NaN	NaN	NaN	NaN	NaN	NaN	NaN	NaN	NaN	NaN	NaN	NaN	NaN	NaN
AQMQGPYNFI	Q14444	Q14444	CAPRIN1	Caprin-1	10	1167.54	0.0067023	147.34	23.772	23.6714	23.3961	23.1882	NaN	NaN	NaN	NaN	NaN	NaN	NaN	NaN	NaN	NaN	NaN	NaN	NaN	NaN	NaN	NaN	NaN	NaN	NaN	NaN	NaN	NaN	NaN	NaN	NaN	NaN	NaN	NaN	NaN	NaN	NaN	NaN	NaN	NaN	NaN	NaN
AQMRAAINQK	Q9NPA8	Q9NPA8	ENY2	Transcription and mRNA export factor ENY2	10	1129.6	0.00023845	212.2	NaN	NaN	NaN	NaN	NaN	NaN	26.568	27.0868	26.5915	26.3151	26.7914	27.0566	25.329	25.6362	25.221	25.502	NaN	NaN	NaN	NaN	NaN	NaN	NaN	NaN	NaN	NaN	NaN	NaN	NaN	NaN	NaN	NaN	NaN	NaN	NaN	NaN	NaN	NaN	NaN	NaN
AQNAAVQAV	Q16891	Q16891	IMMT	MICOS complex subunit MIC60	9	870.456	0.016226	117.62	23.4892	NaN	NaN	NaN	NaN	NaN	NaN	NaN	NaN	NaN	NaN	NaN	NaN	NaN	NaN	NaN	NaN	NaN	NaN	NaN	NaN	NaN	NaN	NaN	NaN	NaN	NaN	NaN	NaN	NaN	NaN	NaN	NaN	NaN	NaN	NaN	NaN	NaN	NaN	NaN
AQNAKVIEK	Q9H5V9	Q9H5V9	CXorf56	UPF0428 protein CXorf56	9	999.571	0.0098532	134.26	NaN	NaN	NaN	NaN	NaN	NaN	27.7318	27.5685	27.5998	28.0316	NaN	NaN	NaN	NaN	NaN	NaN	NaN	NaN	NaN	NaN	NaN	NaN	NaN	NaN	NaN	NaN	NaN	NaN	NaN	NaN	NaN	NaN	NaN	NaN	NaN	NaN	NaN	NaN	NaN	NaN
AQNARALKI	O60921	O60921	HUS1	Checkpoint protein HUS1	9	983.588	0.01115	129.39	26.1352	25.6793	25.9822	21.9239	NaN	NaN	NaN	NaN	NaN	NaN	NaN	NaN	NaN	NaN	NaN	NaN	NaN	NaN	NaN	NaN	NaN	NaN	NaN	NaN	NaN	NaN	NaN	NaN	NaN	NaN	NaN	NaN	NaN	NaN	NaN	NaN	NaN	NaN	NaN	NaN
AQNEKSFFK	Q96S55	Q96S55	WRNIP1	ATPase WRNIP1	9	1097.55	0.013648	122.33	NaN	NaN	NaN	NaN	NaN	NaN	23.3785	23.1372	24.0742	23.938	NaN	NaN	NaN	NaN	NaN	NaN	NaN	NaN	NaN	NaN	NaN	NaN	NaN	NaN	NaN	NaN	NaN	NaN	NaN	NaN	NaN	NaN	NaN	NaN	NaN	NaN	NaN	NaN	NaN	NaN
AQNEPLTQK	O95104	O95104	SCAF4	Splicing factor, arginine/serine-rich 15	9	1027.53	0.0059562	166.68	NaN	NaN	NaN	NaN	NaN	NaN	26.7737	26.8534	26.7599	26.6843	26.7174	27.3103	26.222	26.5693	25.9915	25.9709	NaN	NaN	NaN	NaN	NaN	NaN	NaN	NaN	NaN	NaN	NaN	NaN	NaN	NaN	NaN	NaN	NaN	NaN	NaN	NaN	NaN	NaN	NaN	NaN
AQNGIPLRI	Q86TG7	Q86TG7	PEG10	Retrotransposon-derived protein PEG10	9	980.577	0.011876	126.67	27.7973	28.2764	28.4086	27.5243	25.6718	26.0869	NaN	NaN	NaN	NaN	NaN	NaN	NaN	NaN	NaN	NaN	NaN	NaN	NaN	NaN	NaN	NaN	NaN	NaN	NaN	NaN	NaN	NaN	NaN	NaN	NaN	NaN	NaN	NaN	NaN	NaN	NaN	NaN	NaN	NaN
AQNGVSQLI	P48201	P48201	ATP5G3	ATP synthase F(0) complex subunit C3, mitochondrial	9	928.498	0.009294	136.11	31.6404	31.7836	31.9387	31.3319	28.7054	29.0593	NaN	NaN	NaN	NaN	NaN	NaN	NaN	NaN	NaN	NaN	NaN	NaN	NaN	NaN	NaN	NaN	NaN	NaN	NaN	NaN	NaN	NaN	NaN	NaN	NaN	NaN	NaN	NaN	NaN	NaN	NaN	NaN	NaN	NaN
AQNKLFNKI	Q9P2N6	Q9P2N6	KANSL3	KAT8 regulatory NSL complex subunit 3	9	1074.62	0.0084431	138.55	27.2327	27.1529	27.4369	NaN	24.8464	24.6542	NaN	NaN	NaN	NaN	NaN	NaN	NaN	NaN	NaN	NaN	NaN	NaN	NaN	NaN	NaN	NaN	NaN	NaN	NaN	NaN	NaN	NaN	NaN	NaN	NaN	NaN	NaN	NaN	NaN	NaN	NaN	NaN	NaN	NaN
AQNLHQNLI	Q9H0C8	Q9H0C8	ILKAP	Integrin-linked kinase-associated serine/threonine phosphatase 2C	9	1049.56	0.0097457	134.66	NaN	NaN	NaN	26.8362	NaN	NaN	NaN	NaN	NaN	NaN	NaN	NaN	NaN	NaN	NaN	NaN	NaN	NaN	NaN	NaN	NaN	NaN	NaN	NaN	NaN	NaN	NaN	NaN	NaN	NaN	NaN	NaN	NaN	NaN	NaN	NaN	NaN	NaN	NaN	NaN
AQNNPLPKGK	Q8TBP6	Q8TBP6	SLC25A40	Solute carrier family 25 member 40	10	1065.59	0.0069577	145.34	NaN	NaN	NaN	NaN	NaN	NaN	22.6804	22.948	23.1583	23.2638	22.7193	23.2577	NaN	NaN	NaN	NaN	NaN	NaN	NaN	NaN	NaN	NaN	NaN	NaN	NaN	NaN	NaN	NaN	NaN	NaN	NaN	NaN	NaN	NaN	NaN	NaN	NaN	NaN	NaN	NaN
AQNPQIKRI	O00161	O00161	SNAP23	Synaptosomal-associated protein 23	9	1066.62	0.006379	158.36	25.3663	25.5464	25.4387	NaN	23.5417	23.4635	NaN	NaN	NaN	NaN	NaN	NaN	NaN	NaN	NaN	NaN	NaN	NaN	NaN	NaN	NaN	NaN	NaN	NaN	NaN	NaN	NaN	NaN	NaN	NaN	NaN	NaN	NaN	NaN	NaN	NaN	NaN	NaN	NaN	NaN
AQNPSLFVK	Q99437	Q99437	ATP6V0B	V-type proton ATPase 21 kDa proteolipid subunit	9	1002.55	0.0053608	180.03	NaN	NaN	NaN	NaN	NaN	NaN	30.5489	30.4345	30.9194	30.4965	30.4516	30.8582	29.1455	28.9568	29.0515	28.7587	NaN	NaN	NaN	NaN	NaN	NaN	NaN	NaN	NaN	NaN	NaN	NaN	NaN	NaN	NaN	NaN	NaN	NaN	NaN	NaN	NaN	NaN	NaN	NaN
AQNQVLNLI	P15927	P15927	RPA2	Replication protein A 32 kDa subunit	9	1011.57	0.014985	119.89	26.9328	26.9547	26.3657	26.1689	24.6225	24.9083	NaN	NaN	NaN	NaN	NaN	NaN	NaN	NaN	NaN	NaN	NaN	NaN	NaN	NaN	NaN	NaN	NaN	NaN	NaN	NaN	NaN	NaN	NaN	NaN	NaN	NaN	NaN	NaN	NaN	NaN	NaN	NaN	NaN	NaN
AQNYDIPNLAK	E0CX11	E0CX11	C7orf73	Uncharacterized protein C7orf73	11	1245.64	0.011971	116.05	NaN	NaN	NaN	NaN	NaN	NaN	23.7264	23.5112	23.2389	23.493	23.7227	23.7564	NaN	NaN	NaN	NaN	NaN	NaN	NaN	NaN	NaN	NaN	NaN	NaN	NaN	NaN	NaN	NaN	NaN	NaN	NaN	NaN	NaN	NaN	NaN	NaN	NaN	NaN	NaN	NaN
AQPLQPLQV	Q9UQL6	Q9UQL6	HDAC5	Histone deacetylase 5	9	992.565	0.0060285	152.31	23.9373	26.7385	26.456	26.0813	25.3735	25.2484	NaN	NaN	NaN	NaN	NaN	NaN	NaN	NaN	NaN	NaN	NaN	NaN	NaN	NaN	NaN	NaN	NaN	NaN	NaN	NaN	NaN	NaN	NaN	NaN	NaN	NaN	NaN	NaN	NaN	NaN	NaN	NaN	NaN	NaN
AQQDLYRKV	Q8NE65;Q9H8G1	Q8NE65	ZNF738;ZNF430	Protein ZNF738;Zinc finger protein 430	9	1119.6	0.012324	124.98	24.1287	23.8889	24.1272	NaN	NaN	NaN	NaN	NaN	NaN	NaN	NaN	NaN	NaN	NaN	NaN	NaN	NaN	NaN	NaN	NaN	NaN	NaN	NaN	NaN	NaN	NaN	NaN	NaN	NaN	NaN	NaN	NaN	NaN	NaN	NaN	NaN	NaN	NaN	NaN	NaN
AQQDRIQQEI	Q96FW1	Q96FW1	OTUB1	Ubiquitin thioesterase OTUB1	10	1227.62	0.0048673	170.5	25.7899	25.7572	25.7843	24.6917	22.6361	23.1725	NaN	NaN	NaN	NaN	NaN	NaN	NaN	NaN	NaN	NaN	NaN	NaN	NaN	NaN	NaN	NaN	NaN	NaN	NaN	NaN	NaN	NaN	NaN	NaN	NaN	NaN	NaN	NaN	NaN	NaN	NaN	NaN	NaN	NaN
AQQEKQEQV	Q16891	Q16891	IMMT	MICOS complex subunit MIC60	9	1086.53	0.0061678	175.12	25.2079	25.0497	25.3212	24.4522	23.4264	23.1054	NaN	NaN	NaN	NaN	NaN	NaN	NaN	NaN	NaN	NaN	NaN	NaN	NaN	NaN	NaN	NaN	NaN	NaN	NaN	NaN	NaN	NaN	NaN	NaN	NaN	NaN	NaN	NaN	NaN	NaN	NaN	NaN	NaN	NaN
AQQELKLLL	Q9Y5Q9	Q9Y5Q9	GTF3C3	General transcription factor 3C polypeptide 3	9	1054.64	0.010662	131.22	NaN	25.2396	24.6379	24.1984	22.3749	22.5223	NaN	NaN	NaN	NaN	NaN	NaN	NaN	NaN	NaN	NaN	NaN	NaN	NaN	NaN	NaN	NaN	NaN	NaN	NaN	NaN	NaN	NaN	NaN	NaN	NaN	NaN	NaN	NaN	NaN	NaN	NaN	NaN	NaN	NaN
AQQGVRIFI	Q13393	Q13393	PLD1	Phospholipase D1	9	1030.59	0.0099073	134.06	25.6561	25.5516	24.9173	NaN	NaN	NaN	NaN	NaN	NaN	NaN	NaN	NaN	NaN	NaN	NaN	NaN	NaN	NaN	NaN	NaN	NaN	NaN	NaN	NaN	NaN	NaN	NaN	NaN	NaN	NaN	NaN	NaN	NaN	NaN	NaN	NaN	NaN	NaN	NaN	NaN
AQQIGSHHI	Q6IA69	Q6IA69	NADSYN1	Glutamine-dependent NAD(+) synthetase	9	989.504	0.01235	124.89	25.094	24.8895	24.8808	24.199	23.1966	23.3239	NaN	NaN	NaN	NaN	NaN	NaN	NaN	NaN	NaN	NaN	NaN	NaN	NaN	NaN	NaN	NaN	NaN	NaN	NaN	NaN	NaN	NaN	NaN	NaN	NaN	NaN	NaN	NaN	NaN	NaN	NaN	NaN	NaN	NaN
AQQKAGRTI	Q8NA72	Q8NA72	POC5	Centrosomal protein POC5	9	971.551	0.015312	119.29	25.2406	25.0925	25.3817	NaN	NaN	NaN	NaN	NaN	NaN	NaN	NaN	NaN	NaN	NaN	NaN	NaN	NaN	NaN	NaN	NaN	NaN	NaN	NaN	NaN	NaN	NaN	NaN	NaN	NaN	NaN	NaN	NaN	NaN	NaN	NaN	NaN	NaN	NaN	NaN	NaN
AQQNKQQAI	Q9H6T3	Q9H6T3	RPAP3	RNA polymerase II-associated protein 3	9	1027.54	0.00043962	181.2	24.1557	NaN	NaN	NaN	NaN	NaN	NaN	NaN	NaN	NaN	NaN	NaN	NaN	NaN	NaN	NaN	NaN	NaN	NaN	NaN	NaN	NaN	NaN	NaN	NaN	NaN	NaN	NaN	NaN	NaN	NaN	NaN	NaN	NaN	NaN	NaN	NaN	NaN	NaN	NaN
AQQNNVEHKV	P62081	P62081	RPS7	40S ribosomal protein S7	10	1165.58	0.0058785	171.99	23.9805	23.9712	24.2537	23.3723	NaN	NaN	NaN	NaN	NaN	NaN	NaN	NaN	NaN	NaN	NaN	NaN	NaN	NaN	NaN	NaN	NaN	NaN	NaN	NaN	NaN	NaN	NaN	NaN	NaN	NaN	NaN	NaN	NaN	NaN	NaN	NaN	NaN	NaN	NaN	NaN
AQQPHIAGV	Q8TB72	Q8TB72	PUM2	Pumilio homolog 2	9	919.488	0.011535	127.95	26.2834	26.5308	26.6697	NaN	NaN	NaN	NaN	NaN	NaN	NaN	NaN	NaN	NaN	NaN	NaN	NaN	NaN	NaN	NaN	NaN	NaN	NaN	NaN	NaN	NaN	NaN	NaN	NaN	NaN	NaN	NaN	NaN	NaN	NaN	NaN	NaN	NaN	NaN	NaN	NaN
AQQPPATTI	Q09472	Q09472	EP300	Histone acetyltransferase p300	9	925.487	0.018549	113.5	NaN	NaN	NaN	23.8813	NaN	NaN	NaN	NaN	NaN	NaN	NaN	NaN	NaN	NaN	NaN	NaN	NaN	NaN	NaN	NaN	NaN	NaN	NaN	NaN	NaN	NaN	NaN	NaN	NaN	NaN	NaN	NaN	NaN	NaN	NaN	NaN	NaN	NaN	NaN	NaN
AQQPTAVQV	Q13952	Q13952	NFYC	Nuclear transcription factor Y subunit gamma	9	940.498	0.0058003	146.27	26.1316	26.2904	26.9914	25.3482	23.2849	23.3885	NaN	NaN	NaN	NaN	NaN	NaN	NaN	NaN	NaN	NaN	NaN	NaN	NaN	NaN	NaN	NaN	NaN	NaN	NaN	NaN	NaN	NaN	NaN	NaN	NaN	NaN	NaN	NaN	NaN	NaN	NaN	NaN	NaN	NaN
AQQQAALQK	Q9H3P7	Q9H3P7	ACBD3	Golgi resident protein GCP60	9	984.535	0.016055	117.93	NaN	NaN	NaN	NaN	NaN	NaN	22.5785	23.5406	22.983	22.8854	NaN	NaN	NaN	NaN	NaN	NaN	NaN	NaN	NaN	NaN	NaN	NaN	NaN	NaN	NaN	NaN	NaN	NaN	NaN	NaN	NaN	NaN	NaN	NaN	NaN	NaN	NaN	NaN	NaN	NaN
AQQQQVGTNK	Q07954	Q07954	LRP1	Prolow-density lipoprotein receptor-related protein 1;Low-density lipoprotein receptor-related protein 1 85 kDa subunit;Low-density lipoprotein receptor-related protein 1 515 kDa subunit;Low-density lipoprotein receptor-related protein 1 intracellular domain	10	1100.56	0.0089788	138.54	NaN	NaN	NaN	NaN	NaN	NaN	21.2241	21.5934	22.097	NaN	NaN	NaN	21.5367	21.8191	NaN	NaN	NaN	NaN	NaN	NaN	NaN	NaN	NaN	NaN	NaN	NaN	NaN	NaN	NaN	NaN	NaN	NaN	NaN	NaN	NaN	NaN	NaN	NaN	NaN	NaN
AQQQQVIRK	Q03933	Q03933	HSF2	Heat shock factor protein 2	9	1097.63	0.019509	112.37	NaN	NaN	NaN	NaN	NaN	NaN	22.6702	22.1584	22.654	22.6335	NaN	NaN	NaN	NaN	NaN	NaN	NaN	NaN	NaN	NaN	NaN	NaN	NaN	NaN	NaN	NaN	NaN	NaN	NaN	NaN	NaN	NaN	NaN	NaN	NaN	NaN	NaN	NaN	NaN	NaN
AQQQTQLNL	P49327	P49327	FASN	Fatty acid synthase;[Acyl-carrier-protein] S-acetyltransferase;[Acyl-carrier-protein] S-malonyltransferase;3-oxoacyl-[acyl-carrier-protein] synthase;3-oxoacyl-[acyl-carrier-protein] reductase;3-hydroxyacyl-[acyl-carrier-protein] dehydratase;Enoyl-[acyl-carrier-protein] reductase;Oleoyl-[acyl-carrier-protein] hydrolase	9	1042.54	0.0083466	138.83	23.1614	NaN	23.6876	NaN	24.3365	24.425	NaN	NaN	NaN	NaN	NaN	NaN	NaN	NaN	NaN	NaN	NaN	NaN	NaN	NaN	NaN	NaN	NaN	NaN	NaN	NaN	NaN	NaN	NaN	NaN	NaN	NaN	NaN	NaN	NaN	NaN	NaN	NaN	NaN	NaN
AQQVVKQEL	P19484	P19484	TFEB	Transcription factor EB	9	1041.58	0.009959	133.86	25.8448	26.0743	NaN	25.0091	23.238	23.3286	NaN	NaN	NaN	NaN	NaN	NaN	NaN	NaN	NaN	NaN	NaN	NaN	NaN	NaN	NaN	NaN	NaN	NaN	NaN	NaN	NaN	NaN	NaN	NaN	NaN	NaN	NaN	NaN	NaN	NaN	NaN	NaN	NaN	NaN
AQRLQEAGI	Q15149	Q15149	PLEC	Plectin	9	984.535	0.0058407	147.34	25.3343	25.5662	25.5305	24.5397	22.5217	22.791	NaN	NaN	NaN	NaN	NaN	NaN	NaN	NaN	NaN	NaN	NaN	NaN	NaN	NaN	NaN	NaN	NaN	NaN	NaN	NaN	NaN	NaN	NaN	NaN	NaN	NaN	NaN	NaN	NaN	NaN	NaN	NaN	NaN	NaN
AQSELDIYL	Q9NTJ3	Q9NTJ3	SMC4	Structural maintenance of chromosomes protein 4	9	1050.52	0.012103	125.81	23.7693	23.385	23.2448	NaN	NaN	NaN	NaN	NaN	NaN	NaN	NaN	NaN	NaN	NaN	NaN	NaN	NaN	NaN	NaN	NaN	NaN	NaN	NaN	NaN	NaN	NaN	NaN	NaN	NaN	NaN	NaN	NaN	NaN	NaN	NaN	NaN	NaN	NaN	NaN	NaN
AQSESILKV	Q27J81	Q27J81	INF2	Inverted formin-2	9	973.544	0.014382	120.99	23.2842	23.1433	24.0601	NaN	NaN	NaN	NaN	NaN	NaN	NaN	NaN	NaN	NaN	NaN	NaN	NaN	NaN	NaN	NaN	NaN	NaN	NaN	NaN	NaN	NaN	NaN	NaN	NaN	NaN	NaN	NaN	NaN	NaN	NaN	NaN	NaN	NaN	NaN	NaN	NaN
AQSKGIYYV	Q9UQ53	Q9UQ53	MGAT4B	Alpha-1,3-mannosyl-glycoprotein 4-beta-N-acetylglucosaminyltransferase B	9	1027.53	0.006962	163.72	22.3637	22.7657	23.6532	22.9887	NaN	NaN	NaN	NaN	NaN	NaN	NaN	NaN	NaN	NaN	NaN	NaN	NaN	NaN	NaN	NaN	NaN	NaN	NaN	NaN	NaN	NaN	NaN	NaN	NaN	NaN	NaN	NaN	NaN	NaN	NaN	NaN	NaN	NaN	NaN	NaN
AQSQAVTKI	Q5H9R4	Q5H9R4	ARMCX4	Armadillo repeat-containing X-linked protein 4	9	944.529	0.0073335	166.07	21.8793	22.368	22.9515	NaN	26.1337	25.9139	NaN	NaN	NaN	NaN	NaN	NaN	NaN	NaN	NaN	NaN	NaN	NaN	NaN	NaN	NaN	NaN	NaN	NaN	NaN	NaN	NaN	NaN	NaN	NaN	NaN	NaN	NaN	NaN	NaN	NaN	NaN	NaN	NaN	NaN
AQSQHNQSL	Q5SW96	Q5SW96	LDLRAP1	Low density lipoprotein receptor adapter protein 1	9	1011.47	0.012059	125.98	26.4856	26.8978	26.1236	25.6223	NaN	NaN	NaN	NaN	NaN	NaN	NaN	NaN	NaN	NaN	NaN	NaN	NaN	NaN	NaN	NaN	NaN	NaN	NaN	NaN	NaN	NaN	NaN	NaN	NaN	NaN	NaN	NaN	NaN	NaN	NaN	NaN	NaN	NaN	NaN	NaN
AQSQVQVLK	Q2M1P5	Q2M1P5	KIF7	Kinesin-like protein KIF7	9	999.571	0.018624	113.41	NaN	NaN	NaN	NaN	NaN	NaN	25.5935	25.8257	25.6343	25.7168	25.5079	26.0561	NaN	NaN	NaN	NaN	NaN	NaN	NaN	NaN	NaN	NaN	NaN	NaN	NaN	NaN	NaN	NaN	NaN	NaN	NaN	NaN	NaN	NaN	NaN	NaN	NaN	NaN	NaN	NaN
AQSSQPTRV	Q9UK96	Q9UK96	FBXO10	F-box only protein 10	9	972.499	0.018756	113.26	NaN	NaN	NaN	NaN	23.0898	23.2261	NaN	NaN	NaN	NaN	NaN	NaN	NaN	NaN	NaN	NaN	NaN	NaN	NaN	NaN	NaN	NaN	NaN	NaN	NaN	NaN	NaN	NaN	NaN	NaN	NaN	NaN	NaN	NaN	NaN	NaN	NaN	NaN	NaN	NaN
AQSTPTPGV	P48634	P48634	PRRC2A	Protein PRRC2A	9	856.429	0.018624	113.41	24.6258	24.6937	24.6579	NaN	NaN	NaN	NaN	NaN	NaN	NaN	NaN	NaN	NaN	NaN	NaN	NaN	NaN	NaN	NaN	NaN	NaN	NaN	NaN	NaN	NaN	NaN	NaN	NaN	NaN	NaN	NaN	NaN	NaN	NaN	NaN	NaN	NaN	NaN	NaN	NaN
AQSVVNLSV	P98160	P98160	HSPG2	Basement membrane-specific heparan sulfate proteoglycan core protein;Endorepellin;LG3 peptide	9	915.503	0.010126	133.23	23.5106	23.3803	23.0086	22.2944	22.3617	22.0167	NaN	NaN	NaN	NaN	NaN	NaN	NaN	NaN	NaN	NaN	NaN	NaN	NaN	NaN	NaN	NaN	NaN	NaN	NaN	NaN	NaN	NaN	NaN	NaN	NaN	NaN	NaN	NaN	NaN	NaN	NaN	NaN	NaN	NaN
AQTEQGDIFKI	Q15393	Q15393	SF3B3	Splicing factor 3B subunit 3	11	1248.63	0.0021246	143.21	NaN	26.5042	26.6501	26.2584	25.7135	25.7959	NaN	NaN	NaN	NaN	NaN	NaN	NaN	NaN	NaN	NaN	NaN	NaN	NaN	NaN	NaN	NaN	NaN	NaN	NaN	NaN	NaN	NaN	NaN	NaN	NaN	NaN	NaN	NaN	NaN	NaN	NaN	NaN	NaN	NaN
AQTGTRWNK	Q9BZL1	Q9BZL1	UBL5	Ubiquitin-like protein 5	9	1060.54	4.0335e-05	215.42	NaN	NaN	NaN	NaN	NaN	NaN	27.5787	27.5842	27.4418	27.2886	27.2482	26.9144	26.194	26.0073	26.3076	26.1146	NaN	NaN	NaN	NaN	NaN	NaN	NaN	NaN	NaN	NaN	NaN	NaN	NaN	NaN	NaN	NaN	NaN	NaN	NaN	NaN	NaN	NaN	NaN	NaN
AQTLLTQDV	Q99943	Q99943	AGPAT1	1-acyl-sn-glycerol-3-phosphate acyltransferase alpha	9	987.524	0.0058006	146.27	24.3523	24.3983	23.3761	22.9303	NaN	NaN	NaN	NaN	NaN	NaN	NaN	NaN	NaN	NaN	NaN	NaN	NaN	NaN	NaN	NaN	NaN	NaN	NaN	NaN	NaN	NaN	NaN	NaN	NaN	NaN	NaN	NaN	NaN	NaN	NaN	NaN	NaN	NaN	NaN	NaN
AQTQIQNI	Q15436	Q15436	SEC23A	Protein transport protein Sec23A	8	914.482	0.00050832	201.49	25.1349	25.2303	25.7836	23.1751	22.9408	23.0268	NaN	NaN	NaN	NaN	NaN	NaN	NaN	NaN	NaN	NaN	NaN	NaN	NaN	NaN	NaN	NaN	NaN	NaN	NaN	NaN	NaN	NaN	NaN	NaN	NaN	NaN	NaN	NaN	NaN	NaN	NaN	NaN	NaN	NaN
AQTSYIQQI	O94972	O94972	TRIM37	E3 ubiquitin-protein ligase TRIM37	9	1050.53	0.010029	133.6	25.6665	24.3823	24.4855	24.0421	NaN	NaN	NaN	NaN	NaN	NaN	NaN	NaN	NaN	NaN	NaN	NaN	NaN	NaN	NaN	NaN	NaN	NaN	NaN	NaN	NaN	NaN	NaN	NaN	NaN	NaN	NaN	NaN	NaN	NaN	NaN	NaN	NaN	NaN	NaN	NaN
AQTTPVQTV	Q01167	Q01167	FOXK2	Forkhead box protein K2	9	943.497	0.0062442	174.92	24.1637	24.1009	25.0378	NaN	NaN	NaN	NaN	NaN	NaN	NaN	NaN	NaN	NaN	NaN	NaN	NaN	NaN	NaN	NaN	NaN	NaN	NaN	NaN	NaN	NaN	NaN	NaN	NaN	NaN	NaN	NaN	NaN	NaN	NaN	NaN	NaN	NaN	NaN	NaN	NaN
AQTVILILT	Q7Z7H5	Q7Z7H5	TMED4	Transmembrane emp24 domain-containing protein 4	9	970.606	0.0058406	147.34	23.9049	23.8082	24.1404	22.0936	NaN	NaN	NaN	NaN	NaN	NaN	NaN	NaN	NaN	NaN	NaN	NaN	NaN	NaN	NaN	NaN	NaN	NaN	NaN	NaN	NaN	NaN	NaN	NaN	NaN	NaN	NaN	NaN	NaN	NaN	NaN	NaN	NaN	NaN	NaN	NaN
AQVAAQNAV	Q71SY5	Q71SY5	MED25	Mediator of RNA polymerase II transcription subunit 25	9	870.456	0.0072982	141.83	23.2148	NaN	22.631	NaN	NaN	NaN	NaN	NaN	NaN	NaN	NaN	NaN	NaN	NaN	NaN	NaN	NaN	NaN	NaN	NaN	NaN	NaN	NaN	NaN	NaN	NaN	NaN	NaN	NaN	NaN	NaN	NaN	NaN	NaN	NaN	NaN	NaN	NaN	NaN	NaN
AQVALVNEV	Q7Z6Z7	Q7Z6Z7	HUWE1	E3 ubiquitin-protein ligase HUWE1	9	941.518	0.018099	114.2	26.8844	26.8053	26.8011	26.4516	NaN	NaN	NaN	NaN	NaN	NaN	NaN	NaN	NaN	NaN	NaN	NaN	NaN	NaN	NaN	NaN	NaN	NaN	NaN	NaN	NaN	NaN	NaN	NaN	NaN	NaN	NaN	NaN	NaN	NaN	NaN	NaN	NaN	NaN	NaN	NaN
AQVDGGAQV	O95782	O95782	AP2A1	AP-2 complex subunit alpha-1	9	843.409	0.0077151	140.63	23.3077	23.4288	23.2973	NaN	NaN	NaN	NaN	NaN	NaN	NaN	NaN	NaN	NaN	NaN	NaN	NaN	NaN	NaN	NaN	NaN	NaN	NaN	NaN	NaN	NaN	NaN	NaN	NaN	NaN	NaN	NaN	NaN	NaN	NaN	NaN	NaN	NaN	NaN	NaN	NaN
AQVKAPLVL	Q99497	Q99497	PARK7	Protein deglycase DJ-1	9	937.596	0.010712	131.04	28.6266	29.0036	28.6746	28.1624	25.9904	25.7935	NaN	NaN	NaN	NaN	NaN	NaN	NaN	NaN	NaN	NaN	NaN	NaN	NaN	NaN	NaN	NaN	NaN	NaN	NaN	NaN	NaN	NaN	NaN	NaN	NaN	NaN	NaN	NaN	NaN	NaN	NaN	NaN	NaN	NaN
AQVKPNSNQV	P48507	P48507	GCLM	Glutamate--cysteine ligase regulatory subunit	10	1083.57	0.016532	123.16	21.7587	21.1725	24.7449	NaN	NaN	NaN	NaN	NaN	NaN	NaN	NaN	NaN	NaN	NaN	NaN	NaN	NaN	NaN	NaN	NaN	NaN	NaN	NaN	NaN	NaN	NaN	NaN	NaN	NaN	NaN	NaN	NaN	NaN	NaN	NaN	NaN	NaN	NaN	NaN	NaN
AQVKSLTQKV	Q8NEJ9	Q8NEJ9	NGDN	Neuroguidin	10	1100.66	0.0068442	145.72	24.3414	24.1832	24.0468	23.6742	NaN	NaN	NaN	NaN	NaN	NaN	NaN	NaN	NaN	NaN	NaN	NaN	NaN	NaN	NaN	NaN	NaN	NaN	NaN	NaN	NaN	NaN	NaN	NaN	NaN	NaN	NaN	NaN	NaN	NaN	NaN	NaN	NaN	NaN	NaN	NaN
AQVNLKYLL	P09874	P09874	PARP1	Poly [ADP-ribose] polymerase 1	9	1060.63	0.0074783	167.24	25.9803	26.1494	25.3095	24.8001	NaN	NaN	NaN	NaN	NaN	NaN	NaN	NaN	NaN	NaN	NaN	NaN	NaN	NaN	NaN	NaN	NaN	NaN	NaN	NaN	NaN	NaN	NaN	NaN	NaN	NaN	NaN	NaN	NaN	NaN	NaN	NaN	NaN	NaN	NaN	NaN
AQVNPLKKV	P30711	P30711	GSTT1	Glutathione S-transferase theta-1	9	995.613	0.0060344	152.47	27.5627	27.5028	27.3115	NaN	NaN	NaN	NaN	NaN	NaN	NaN	NaN	NaN	NaN	NaN	NaN	NaN	NaN	NaN	NaN	NaN	NaN	NaN	NaN	NaN	NaN	NaN	NaN	NaN	NaN	NaN	NaN	NaN	NaN	NaN	NaN	NaN	NaN	NaN	NaN	NaN
AQVPDHQSI	Q9HBD1	Q9HBD1	RC3H2	Roquin-2	9	993.488	0.0058294	147.04	25.9832	25.7149	25.8986	NaN	24.4468	24.6573	NaN	NaN	NaN	NaN	NaN	NaN	NaN	NaN	NaN	NaN	NaN	NaN	NaN	NaN	NaN	NaN	NaN	NaN	NaN	NaN	NaN	NaN	NaN	NaN	NaN	NaN	NaN	NaN	NaN	NaN	NaN	NaN	NaN	NaN
AQVPGMQEI	Q96IJ6	Q96IJ6	GMPPA	Mannose-1-phosphate guanyltransferase alpha	9	971.475	0.0061353	145.16	26.6285	26.9663	27.2246	26.7681	NaN	NaN	NaN	NaN	NaN	NaN	NaN	NaN	NaN	NaN	NaN	NaN	NaN	NaN	NaN	NaN	NaN	NaN	NaN	NaN	NaN	NaN	NaN	NaN	NaN	NaN	NaN	NaN	NaN	NaN	NaN	NaN	NaN	NaN	NaN	NaN
AQVPKITLI	Q9HCC0	Q9HCC0	MCCC2	Methylcrotonoyl-CoA carboxylase beta chain, mitochondrial	9	981.622	0.015612	118.74	NaN	24.7815	24.6971	24.1088	NaN	NaN	NaN	NaN	NaN	NaN	NaN	NaN	NaN	NaN	NaN	NaN	NaN	NaN	NaN	NaN	NaN	NaN	NaN	NaN	NaN	NaN	NaN	NaN	NaN	NaN	NaN	NaN	NaN	NaN	NaN	NaN	NaN	NaN	NaN	NaN
AQVPMNMTI	Q9BWM7;Q9H9B4	Q9H9B4	SFXN3;SFXN1	Sideroflexin-3;Sideroflexin-1	9	1003.48	0.0072098	142.08	25.9483	28.5355	28.2718	27.7161	NaN	NaN	NaN	NaN	NaN	NaN	NaN	NaN	NaN	NaN	NaN	NaN	NaN	NaN	NaN	NaN	NaN	NaN	NaN	NaN	NaN	NaN	NaN	NaN	NaN	NaN	NaN	NaN	NaN	NaN	NaN	NaN	NaN	NaN	NaN	NaN
AQWGSNMQV	P46821	P46821	MAP1B	Microtubule-associated protein 1B;MAP1B heavy chain;MAP1 light chain LC1	9	1019.45	0.0086757	137.88	25.5034	25.3656	25.4574	24.5175	NaN	NaN	NaN	NaN	NaN	NaN	NaN	NaN	NaN	NaN	NaN	NaN	NaN	NaN	NaN	NaN	NaN	NaN	NaN	NaN	NaN	NaN	NaN	NaN	NaN	NaN	NaN	NaN	NaN	NaN	NaN	NaN	NaN	NaN	NaN	NaN
AQYAQRASV	Q9Y2L1	Q9Y2L1	DIS3	Exosome complex exonuclease RRP44	9	992.504	0.0090707	136.75	25.2792	25.395	25.0703	NaN	24.461	24.4603	NaN	NaN	NaN	NaN	NaN	NaN	NaN	NaN	NaN	NaN	NaN	NaN	NaN	NaN	NaN	NaN	NaN	NaN	NaN	NaN	NaN	NaN	NaN	NaN	NaN	NaN	NaN	NaN	NaN	NaN	NaN	NaN	NaN	NaN
AQYDGKGVGL	P08123	P08123	COL1A2	Collagen alpha-2(I) chain	10	1006.51	0.0072087	144.5	22.1522	22.48	23.4897	NaN	NaN	NaN	NaN	NaN	NaN	NaN	NaN	NaN	NaN	NaN	NaN	NaN	NaN	NaN	NaN	NaN	NaN	NaN	NaN	NaN	NaN	NaN	NaN	NaN	NaN	NaN	NaN	NaN	NaN	NaN	NaN	NaN	NaN	NaN	NaN	NaN
AQYDSGLSV	Q99715	Q99715	COL12A1	Collagen alpha-1(XII) chain	9	938.435	0.016977	116.25	24.8681	24.65	24.539	23.7327	NaN	NaN	NaN	NaN	NaN	NaN	NaN	NaN	NaN	NaN	NaN	NaN	NaN	NaN	NaN	NaN	NaN	NaN	NaN	NaN	NaN	NaN	NaN	NaN	NaN	NaN	NaN	NaN	NaN	NaN	NaN	NaN	NaN	NaN	NaN	NaN
AQYEHDLEV	P62826	P62826	RAN	GTP-binding nuclear protein Ran	9	1102.49	0.0059432	153.04	26.3252	27.1089	28.4336	26.6834	NaN	NaN	NaN	NaN	NaN	NaN	NaN	NaN	NaN	NaN	NaN	NaN	NaN	NaN	NaN	NaN	NaN	NaN	NaN	NaN	NaN	NaN	NaN	NaN	NaN	NaN	NaN	NaN	NaN	NaN	NaN	NaN	NaN	NaN	NaN	NaN
AQYFEPLTL	Q9Y490	Q9Y490	TLN1	Talin-1	9	1080.55	0.010929	130.22	27.3306	27.2511	26.9721	26.5242	25.9465	25.9462	NaN	NaN	NaN	NaN	NaN	NaN	NaN	NaN	NaN	NaN	NaN	NaN	NaN	NaN	NaN	NaN	NaN	NaN	NaN	NaN	NaN	NaN	NaN	NaN	NaN	NaN	NaN	NaN	NaN	NaN	NaN	NaN	NaN	NaN
AQYFLDKI	P63092;Q5JWF2	P63092	GNAS	Guanine nucleotide-binding protein G(s) subunit alpha isoforms short;Guanine nucleotide-binding protein G(s) subunit alpha isoforms XLas	8	996.528	0.0082938	186.33	26.2349	NaN	NaN	NaN	NaN	NaN	NaN	NaN	NaN	NaN	NaN	NaN	NaN	NaN	NaN	NaN	NaN	NaN	NaN	NaN	NaN	NaN	NaN	NaN	NaN	NaN	NaN	NaN	NaN	NaN	NaN	NaN	NaN	NaN	NaN	NaN	NaN	NaN	NaN	NaN
AQYFLDKIDVI	P63092;Q5JWF2	P63092	GNAS	Guanine nucleotide-binding protein G(s) subunit alpha isoforms short;Guanine nucleotide-binding protein G(s) subunit alpha isoforms XLas	11	1323.71	0.00078772	175.93	28.6555	28.7067	28.6708	28.1766	NaN	NaN	NaN	NaN	NaN	NaN	NaN	NaN	NaN	NaN	NaN	NaN	NaN	NaN	NaN	NaN	NaN	NaN	NaN	NaN	NaN	NaN	NaN	NaN	NaN	NaN	NaN	NaN	NaN	NaN	NaN	NaN	NaN	NaN	NaN	NaN
AQYIAEDYFMAK	Q16739	Q16739	UGCG	Ceramide glucosyltransferase	12	1448.66	0.0046253	128.27	NaN	NaN	NaN	NaN	NaN	NaN	23.4606	21.7715	24.3191	24.4324	24.1851	24.3813	24.0092	24.277	23.6427	23.6832	NaN	NaN	NaN	NaN	NaN	NaN	NaN	NaN	NaN	NaN	NaN	NaN	NaN	NaN	NaN	NaN	NaN	NaN	NaN	NaN	NaN	NaN	NaN	NaN
AQYKFVYQV	Q15678	Q15678	PTPN14	Tyrosine-protein phosphatase non-receptor type 14	9	1144.59	0.0065587	143.94	25.3205	25.5385	24.725	24.6143	27.3526	28.0137	NaN	NaN	NaN	NaN	NaN	NaN	NaN	NaN	NaN	NaN	NaN	NaN	NaN	NaN	NaN	NaN	NaN	NaN	NaN	NaN	NaN	NaN	NaN	NaN	NaN	NaN	NaN	NaN	NaN	NaN	NaN	NaN	NaN	NaN
AQYLINARL	Q15365	Q15365	PCBP1	Poly(rC)-binding protein 1	9	1060.6	0.00010408	210.67	25.7108	30.0863	29.8051	29.2272	27.2882	27.4348	NaN	NaN	NaN	NaN	NaN	NaN	NaN	NaN	NaN	NaN	NaN	NaN	NaN	NaN	NaN	NaN	NaN	NaN	NaN	NaN	NaN	NaN	NaN	NaN	NaN	NaN	NaN	NaN	NaN	NaN	NaN	NaN	NaN	NaN
AQYLINVRL	Q15366	Q15366	PCBP2	Poly(rC)-binding protein 2	9	1088.63	7.3258e-08	228.59	26.3986	25.14	24.9509	24.2107	NaN	NaN	NaN	NaN	NaN	NaN	NaN	NaN	NaN	NaN	NaN	NaN	NaN	NaN	NaN	NaN	NaN	NaN	NaN	NaN	NaN	NaN	NaN	NaN	NaN	NaN	NaN	NaN	NaN	NaN	NaN	NaN	NaN	NaN	NaN	NaN
AQYLLQNSV	P61978	P61978	HNRNPK	Heterogeneous nuclear ribonucleoprotein K	9	1034.54	0.0030077	193.29	26.9575	26.3392	26.3533	24.8723	NaN	NaN	NaN	NaN	NaN	NaN	NaN	NaN	NaN	NaN	NaN	NaN	NaN	NaN	NaN	NaN	NaN	NaN	NaN	NaN	NaN	NaN	NaN	NaN	NaN	NaN	NaN	NaN	NaN	NaN	NaN	NaN	NaN	NaN	NaN	NaN
AQYNPKLDV	Q92569;P27986	P27986	PIK3R3;PIK3R1	Phosphatidylinositol 3-kinase regulatory subunit gamma;Phosphatidylinositol 3-kinase regulatory subunit alpha	9	1046.54	0.013725	122.19	24.6999	25.3086	26.3666	24.6229	NaN	NaN	NaN	NaN	NaN	NaN	NaN	NaN	NaN	NaN	NaN	NaN	NaN	NaN	NaN	NaN	NaN	NaN	NaN	NaN	NaN	NaN	NaN	NaN	NaN	NaN	NaN	NaN	NaN	NaN	NaN	NaN	NaN	NaN	NaN	NaN
AQYQFTGIKK	Q96IX5	Q96IX5	USMG5	Up-regulated during skeletal muscle growth protein 5	10	1182.64	0.0053046	163.69	NaN	NaN	NaN	NaN	NaN	NaN	25.8637	25.3132	NaN	NaN	NaN	NaN	NaN	NaN	NaN	NaN	NaN	NaN	NaN	NaN	NaN	NaN	NaN	NaN	NaN	NaN	NaN	NaN	NaN	NaN	NaN	NaN	NaN	NaN	NaN	NaN	NaN	NaN	NaN	NaN
AQYSDDVKV	P12111	P12111	COL6A3	Collagen alpha-3(VI) chain	9	1023.49	0.013911	121.85	23.6906	23.6197	24.3145	NaN	NaN	NaN	NaN	NaN	NaN	NaN	NaN	NaN	NaN	NaN	NaN	NaN	NaN	NaN	NaN	NaN	NaN	NaN	NaN	NaN	NaN	NaN	NaN	NaN	NaN	NaN	NaN	NaN	NaN	NaN	NaN	NaN	NaN	NaN	NaN	NaN
AQYSPQQLAGK	Q01581	Q01581	HMGCS1	Hydroxymethylglutaryl-CoA synthase, cytoplasmic	11	1189.61	0.0014968	146.03	NaN	NaN	NaN	NaN	NaN	NaN	26.7568	26.7439	26.962	27.1174	27.0251	27.4375	26.3882	26.2236	26.1533	26.0139	NaN	NaN	NaN	NaN	NaN	NaN	NaN	NaN	NaN	NaN	NaN	NaN	NaN	NaN	NaN	NaN	NaN	NaN	NaN	NaN	NaN	NaN	NaN	NaN
ARAGIISTV	P55786	P55786	NPEPPS	Puromycin-sensitive aminopeptidase	9	886.524	0.018382	113.7	NaN	NaN	NaN	NaN	24.9266	24.8321	NaN	NaN	NaN	NaN	NaN	NaN	NaN	NaN	NaN	NaN	NaN	NaN	NaN	NaN	NaN	NaN	NaN	NaN	NaN	NaN	NaN	NaN	NaN	NaN	NaN	NaN	NaN	NaN	NaN	NaN	NaN	NaN	NaN	NaN
ARAGVVLEM	Q9UKP3	Q9UKP3	ITGB1BP2	Integrin beta-1-binding protein 2	9	944.511	0.014216	121.29	NaN	24.1494	NaN	22.9914	NaN	NaN	NaN	NaN	NaN	NaN	NaN	NaN	NaN	NaN	NaN	NaN	NaN	NaN	NaN	NaN	NaN	NaN	NaN	NaN	NaN	NaN	NaN	NaN	NaN	NaN	NaN	NaN	NaN	NaN	NaN	NaN	NaN	NaN	NaN	NaN
ARAPGTRTL	Q13505	Q13505	MTX1	Metaxin-1	9	941.541	0.0060561	153.05	29.7888	29.792	29.9068	28.6886	26.2501	26.707	NaN	NaN	NaN	NaN	NaN	NaN	NaN	NaN	NaN	NaN	NaN	NaN	NaN	NaN	NaN	NaN	NaN	NaN	NaN	NaN	NaN	NaN	NaN	NaN	NaN	NaN	NaN	NaN	NaN	NaN	NaN	NaN	NaN	NaN
AREKMADIYLK	Q7Z4L5	Q7Z4L5	TTC21B	Tetratricopeptide repeat protein 21B	11	1336.72	0.023308	99.442	NaN	NaN	NaN	NaN	NaN	NaN	25.3835	25.1365	24.4753	25.054	NaN	NaN	NaN	NaN	NaN	NaN	NaN	NaN	NaN	NaN	NaN	NaN	NaN	NaN	NaN	NaN	NaN	NaN	NaN	NaN	NaN	NaN	NaN	NaN	NaN	NaN	NaN	NaN	NaN	NaN
ARFEREQLL	Q69YQ0	Q69YQ0	SPECC1L	Cytospin-A	9	1160.63	0.0074192	141.48	26.0555	26.2501	26.3193	NaN	NaN	NaN	NaN	NaN	NaN	NaN	NaN	NaN	NaN	NaN	NaN	NaN	NaN	NaN	NaN	NaN	NaN	NaN	NaN	NaN	NaN	NaN	NaN	NaN	NaN	NaN	NaN	NaN	NaN	NaN	NaN	NaN	NaN	NaN	NaN	NaN
ARFNDLRFV	Q13950;Q13761;Q01196	Q13950	RUNX2;RUNX3;RUNX1	Runt-related transcription factor 2;Runt-related transcription factor 3;Runt-related transcription factor 1	9	1136.61	0.017086	116.05	NaN	NaN	NaN	NaN	23.1976	22.9764	NaN	NaN	NaN	NaN	NaN	NaN	NaN	NaN	NaN	NaN	NaN	NaN	NaN	NaN	NaN	NaN	NaN	NaN	NaN	NaN	NaN	NaN	NaN	NaN	NaN	NaN	NaN	NaN	NaN	NaN	NaN	NaN	NaN	NaN
ARFSGNLLV	P61619	P61619	SEC61A1	Protein transport protein Sec61 subunit alpha isoform 1	9	975.55	0.016717	116.73	26.0974	NaN	25.803	25.6214	NaN	NaN	NaN	NaN	NaN	NaN	NaN	NaN	NaN	NaN	NaN	NaN	NaN	NaN	NaN	NaN	NaN	NaN	NaN	NaN	NaN	NaN	NaN	NaN	NaN	NaN	NaN	NaN	NaN	NaN	NaN	NaN	NaN	NaN	NaN	NaN
ARHSEIQQL	Q12846	Q12846	STX4	Syntaxin-4	9	1080.57	0.010713	131.03	NaN	NaN	24.1233	NaN	NaN	NaN	NaN	NaN	NaN	NaN	NaN	NaN	NaN	NaN	NaN	NaN	NaN	NaN	NaN	NaN	NaN	NaN	NaN	NaN	NaN	NaN	NaN	NaN	NaN	NaN	NaN	NaN	NaN	NaN	NaN	NaN	NaN	NaN	NaN	NaN
ARLDFVVRY	Q6ZSY5	Q6ZSY5	PPP1R3F	Protein phosphatase 1 regulatory subunit 3F	9	1137.63	0.017279	115.7	24.5794	24.8092	23.378	NaN	NaN	NaN	NaN	NaN	NaN	NaN	NaN	NaN	NaN	NaN	NaN	NaN	NaN	NaN	NaN	NaN	NaN	NaN	NaN	NaN	NaN	NaN	NaN	NaN	NaN	NaN	NaN	NaN	NaN	NaN	NaN	NaN	NaN	NaN	NaN	NaN
ARLDLERKV	P08670	P08670	VIM	Vimentin	9	1098.65	0.015098	119.68	29.9854	30.0371	30.2319	NaN	30.1391	30.308	NaN	NaN	NaN	NaN	NaN	NaN	NaN	NaN	NaN	NaN	NaN	NaN	NaN	NaN	NaN	NaN	NaN	NaN	NaN	NaN	NaN	NaN	NaN	NaN	NaN	NaN	NaN	NaN	NaN	NaN	NaN	NaN	NaN	NaN
ARNTVTQVL	Q9P2B4	Q9P2B4	CTTNBP2NL	CTTNBP2 N-terminal-like protein	9	1000.57	0.013834	121.99	NaN	24.0459	24.5219	NaN	NaN	NaN	NaN	NaN	NaN	NaN	NaN	NaN	NaN	NaN	NaN	NaN	NaN	NaN	NaN	NaN	NaN	NaN	NaN	NaN	NaN	NaN	NaN	NaN	NaN	NaN	NaN	NaN	NaN	NaN	NaN	NaN	NaN	NaN	NaN	NaN
ARYEREQYVDR	Q9BQ04	Q9BQ04	RBM4B	RNA-binding protein 4B	11	1483.72	0.0012172	151.79	25.764	25.739	25.5338	24.8226	NaN	NaN	NaN	NaN	NaN	NaN	NaN	NaN	NaN	NaN	NaN	NaN	NaN	NaN	NaN	NaN	NaN	NaN	NaN	NaN	NaN	NaN	NaN	NaN	NaN	NaN	NaN	NaN	NaN	NaN	NaN	NaN	NaN	NaN	NaN	NaN
ARYPKKIHY	Q9Y6J0	Q9Y6J0	CABIN1	Calcineurin-binding protein cabin-1	9	1174.66	0.0079051	140.09	NaN	NaN	NaN	NaN	27.0361	26.003	NaN	NaN	NaN	NaN	NaN	NaN	NaN	NaN	NaN	NaN	NaN	NaN	NaN	NaN	NaN	NaN	NaN	NaN	NaN	NaN	NaN	NaN	NaN	NaN	NaN	NaN	NaN	NaN	NaN	NaN	NaN	NaN	NaN	NaN
ARYPNGVVV	Q96JC1	Q96JC1	VPS39	Vam6/Vps39-like protein	9	973.535	0.016055	117.93	23.6688	24.275	24.7653	NaN	NaN	NaN	NaN	NaN	NaN	NaN	NaN	NaN	NaN	NaN	NaN	NaN	NaN	NaN	NaN	NaN	NaN	NaN	NaN	NaN	NaN	NaN	NaN	NaN	NaN	NaN	NaN	NaN	NaN	NaN	NaN	NaN	NaN	NaN	NaN	NaN
ARYSGSYNDY	Q96PK6	Q96PK6	RBM14	RNA-binding protein 14	10	1194.49	0.0075198	143.45	26.4893	26.1294	26.717	25.8972	24.9132	25.1719	NaN	NaN	NaN	NaN	NaN	NaN	NaN	NaN	NaN	NaN	NaN	NaN	NaN	NaN	NaN	NaN	NaN	NaN	NaN	NaN	NaN	NaN	NaN	NaN	NaN	NaN	NaN	NaN	NaN	NaN	NaN	NaN	NaN	NaN
ASAAAALVLK	Q9Y490	Q9Y490	TLN1	Talin-1	10	913.56	0.022635	114.28	NaN	NaN	NaN	NaN	NaN	NaN	26.7615	26.6741	27.1631	26.8149	NaN	NaN	NaN	NaN	NaN	NaN	NaN	NaN	NaN	NaN	NaN	NaN	NaN	NaN	NaN	NaN	NaN	NaN	NaN	NaN	NaN	NaN	NaN	NaN	NaN	NaN	NaN	NaN	NaN	NaN
ASAAASGGLLK	Q96JH7	Q96JH7	VCPIP1	Deubiquitinating protein VCIP135	11	944.529	0.012363	118.18	NaN	NaN	NaN	NaN	NaN	NaN	26.3019	26.8336	26.7676	26.823	NaN	26.7433	NaN	NaN	NaN	25.2894	NaN	NaN	NaN	NaN	NaN	NaN	NaN	NaN	NaN	NaN	NaN	NaN	NaN	NaN	NaN	NaN	NaN	NaN	NaN	NaN	NaN	NaN	NaN	NaN
ASAAAVLSH	P04844	P04844	RPN2	Dolichyl-diphosphooligosaccharide--protein glycosyltransferase subunit 2	9	825.434	0.0060926	162.07	NaN	NaN	NaN	NaN	NaN	NaN	24.0447	24.2983	24.2128	23.9489	23.6052	23.6417	25.5689	25.1167	25.2854	24.8399	NaN	NaN	NaN	NaN	NaN	NaN	NaN	NaN	NaN	NaN	NaN	NaN	NaN	NaN	NaN	NaN	NaN	NaN	NaN	NaN	NaN	NaN	NaN	NaN
ASAADLDNRFRK	P35568	P35568	IRS1	Insulin receptor substrate 1	12	1362.7	0.012327	110.08	NaN	NaN	NaN	NaN	NaN	NaN	26.6618	26.4082	26.6574	26.7905	NaN	NaN	NaN	NaN	NaN	NaN	NaN	NaN	NaN	NaN	NaN	NaN	NaN	NaN	NaN	NaN	NaN	NaN	NaN	NaN	NaN	NaN	NaN	NaN	NaN	NaN	NaN	NaN	NaN	NaN
ASADLKIQI	Q9Y4C2	Q9Y4C2	TCAF1	TRPM8 channel-associated factor 1	9	957.549	0.0036071	190.73	26.5982	26.652	25.8872	25.2509	NaN	NaN	NaN	NaN	NaN	NaN	NaN	NaN	NaN	NaN	NaN	NaN	NaN	NaN	NaN	NaN	NaN	NaN	NaN	NaN	NaN	NaN	NaN	NaN	NaN	NaN	NaN	NaN	NaN	NaN	NaN	NaN	NaN	NaN	NaN	NaN
ASADLSPYVR	O00203	O00203	AP3B1	AP-3 complex subunit beta-1	10	1077.55	0.009619	136.39	NaN	NaN	NaN	NaN	NaN	NaN	24.3998	24.35	24.3596	24.1011	NaN	NaN	NaN	NaN	NaN	NaN	NaN	NaN	NaN	NaN	NaN	NaN	NaN	NaN	NaN	NaN	NaN	NaN	NaN	NaN	NaN	NaN	NaN	NaN	NaN	NaN	NaN	NaN	NaN	NaN
ASAGPAAAVLR	P42830	P42830	CXCL5	C-X-C motif chemokine 5;ENA-78(8-78);ENA-78(9-78)	11	982.556	0.018797	103.74	NaN	NaN	NaN	NaN	NaN	NaN	NaN	NaN	NaN	NaN	26.0727	26.3574	NaN	NaN	NaN	NaN	NaN	NaN	NaN	NaN	NaN	NaN	NaN	NaN	NaN	NaN	NaN	NaN	NaN	NaN	NaN	NaN	NaN	NaN	NaN	NaN	NaN	NaN	NaN	NaN
ASALGSSSYKK	Q9Y4C8	Q9Y4C8	RBM19	Probable RNA-binding protein 19	11	1097.57	0.0057093	132.01	NaN	NaN	NaN	NaN	NaN	NaN	25.7179	25.9621	25.5778	25.7441	NaN	NaN	24.9533	24.9493	24.5201	24.6946	NaN	NaN	NaN	NaN	NaN	NaN	NaN	NaN	NaN	NaN	NaN	NaN	NaN	NaN	NaN	NaN	NaN	NaN	NaN	NaN	NaN	NaN	NaN	NaN
ASANLGGVPSK	P62341	P62341	SELT	Selenoprotein T	11	999.535	0.00092679	180.07	NaN	NaN	NaN	NaN	NaN	NaN	28.2837	28.1498	28.6039	28.5426	28.4797	28.6758	28.0899	27.8207	27.9076	27.5965	NaN	NaN	NaN	NaN	NaN	NaN	NaN	NaN	NaN	NaN	NaN	NaN	NaN	NaN	NaN	NaN	NaN	NaN	NaN	NaN	NaN	NaN	NaN	NaN
ASAPILQNI	O60287	O60287	URB1	Nucleolar pre-ribosomal-associated protein 1	9	925.523	0.0075925	140.98	NaN	NaN	23.03	NaN	NaN	NaN	NaN	NaN	NaN	NaN	NaN	NaN	NaN	NaN	NaN	NaN	NaN	NaN	NaN	NaN	NaN	NaN	NaN	NaN	NaN	NaN	NaN	NaN	NaN	NaN	NaN	NaN	NaN	NaN	NaN	NaN	NaN	NaN	NaN	NaN
ASAPLHQNK	Q5W111	Q5W111	SPRYD7	SPRY domain-containing protein 7	9	964.509	0.015991	118.05	NaN	NaN	NaN	NaN	NaN	NaN	23.3913	24.2099	22.4167	24.0867	NaN	NaN	NaN	NaN	NaN	NaN	NaN	NaN	NaN	NaN	NaN	NaN	NaN	NaN	NaN	NaN	NaN	NaN	NaN	NaN	NaN	NaN	NaN	NaN	NaN	NaN	NaN	NaN	NaN	NaN
ASAPPQEQK	P11940	P11940	PABPC1	Polyadenylate-binding protein 1	9	954.477	0.0059029	148.99	NaN	NaN	NaN	NaN	NaN	NaN	29.0826	29.1736	28.5576	28.3504	28.8013	28.7296	28.0145	28.0354	27.3733	27.2483	NaN	NaN	NaN	NaN	NaN	NaN	NaN	NaN	NaN	NaN	NaN	NaN	NaN	NaN	NaN	NaN	NaN	NaN	NaN	NaN	NaN	NaN	NaN	NaN
ASAPTGSGK	Q9Y2R4	Q9Y2R4	DDX52	Probable ATP-dependent RNA helicase DDX52	9	774.387	0.019868	111.95	NaN	NaN	NaN	NaN	NaN	NaN	NaN	NaN	NaN	22.9322	NaN	NaN	NaN	NaN	NaN	NaN	NaN	NaN	NaN	NaN	NaN	NaN	NaN	NaN	NaN	NaN	NaN	NaN	NaN	NaN	NaN	NaN	NaN	NaN	NaN	NaN	NaN	NaN	NaN	NaN
ASAPVPFTV	Q5T4S7	Q5T4S7	UBR4	E3 ubiquitin-protein ligase UBR4	9	887.475	0.012103	125.81	23.8786	24.1712	24.3182	23.7514	NaN	NaN	NaN	NaN	NaN	NaN	NaN	NaN	NaN	NaN	NaN	NaN	NaN	NaN	NaN	NaN	NaN	NaN	NaN	NaN	NaN	NaN	NaN	NaN	NaN	NaN	NaN	NaN	NaN	NaN	NaN	NaN	NaN	NaN	NaN	NaN
ASAPVSSEGK	F8VTS6;A6NLU0	F8VTS6	RFPL4AL1;RFPL4A	Ret finger protein-like 4A-like protein 1;Ret finger protein-like 4A	10	931.461	0.015383	124.92	NaN	NaN	NaN	NaN	NaN	NaN	24.4691	24.3291	25.0092	25.1749	NaN	NaN	NaN	NaN	NaN	NaN	NaN	NaN	NaN	NaN	NaN	NaN	NaN	NaN	NaN	NaN	NaN	NaN	NaN	NaN	NaN	NaN	NaN	NaN	NaN	NaN	NaN	NaN	NaN	NaN
ASAPVTVKR	Q9HCI7	Q9HCI7	MSL2	E3 ubiquitin-protein ligase MSL2	9	927.55	0.010126	133.23	NaN	NaN	NaN	NaN	NaN	NaN	25.5656	25.5791	25.627	25.523	25.3464	24.7712	24.8145	24.9635	24.8754	24.5455	NaN	NaN	NaN	NaN	NaN	NaN	NaN	NaN	NaN	NaN	NaN	NaN	NaN	NaN	NaN	NaN	NaN	NaN	NaN	NaN	NaN	NaN	NaN	NaN
ASAQQAEVFTK	Q96JN2	Q96JN2	CCDC136	Coiled-coil domain-containing protein 136	11	1178.59	7.5068e-05	179.95	NaN	NaN	NaN	NaN	NaN	NaN	NaN	NaN	NaN	NaN	NaN	NaN	24.1212	23.948	23.6374	NaN	NaN	NaN	NaN	NaN	NaN	NaN	NaN	NaN	NaN	NaN	NaN	NaN	NaN	NaN	NaN	NaN	NaN	NaN	NaN	NaN	NaN	NaN	NaN	NaN
ASASASLPTK	Q01167	Q01167	FOXK2	Forkhead box protein K2	10	931.497	0.008106	141.48	NaN	NaN	NaN	NaN	NaN	NaN	26.3058	26.2296	26.07	26.2614	26.2391	26.5214	25.6952	25.4362	25.4448	25.355	NaN	NaN	NaN	NaN	NaN	NaN	NaN	NaN	NaN	NaN	NaN	NaN	NaN	NaN	NaN	NaN	NaN	NaN	NaN	NaN	NaN	NaN	NaN	NaN
ASASKGLEK	Q8TCT9	Q8TCT9	HM13	Minor histocompatibility antigen H13	9	889.487	0.006031	156.35	NaN	NaN	NaN	NaN	NaN	NaN	27.039	26.4678	26.8176	27.2987	NaN	NaN	26.9787	26.6583	27.0534	26.6185	NaN	NaN	NaN	NaN	NaN	NaN	NaN	NaN	NaN	NaN	NaN	NaN	NaN	NaN	NaN	NaN	NaN	NaN	NaN	NaN	NaN	NaN	NaN	NaN
ASATALVSR	Q86YP4	Q86YP4	GATAD2A	Transcriptional repressor p66-alpha	9	874.487	0.0058297	147.36	NaN	NaN	NaN	NaN	NaN	NaN	24.8595	24.9009	25.3565	25.1374	24.9927	25.0871	NaN	NaN	25.0735	NaN	NaN	NaN	NaN	NaN	NaN	NaN	NaN	NaN	NaN	NaN	NaN	NaN	NaN	NaN	NaN	NaN	NaN	NaN	NaN	NaN	NaN	NaN	NaN	NaN
ASATPVGRR	Q9NQW6	Q9NQW6	ANLN	Actin-binding protein anillin	9	913.509	0.011359	128.61	NaN	NaN	NaN	NaN	NaN	NaN	25.6061	25.131	25.5626	25.1519	23.6399	23.5581	NaN	NaN	NaN	NaN	NaN	NaN	NaN	NaN	NaN	NaN	NaN	NaN	NaN	NaN	NaN	NaN	NaN	NaN	NaN	NaN	NaN	NaN	NaN	NaN	NaN	NaN	NaN	NaN
ASATSVATK	P04181	P04181	OAT	Ornithine aminotransferase, mitochondrial;Ornithine aminotransferase, hepatic form;Ornithine aminotransferase, renal form	9	834.445	0.014083	121.53	NaN	NaN	NaN	NaN	NaN	NaN	25.2456	25.0851	24.6866	25.0552	NaN	NaN	NaN	NaN	NaN	NaN	NaN	NaN	NaN	NaN	NaN	NaN	NaN	NaN	NaN	NaN	NaN	NaN	NaN	NaN	NaN	NaN	NaN	NaN	NaN	NaN	NaN	NaN	NaN	NaN
ASATSVATKK	P04181	P04181	OAT	Ornithine aminotransferase, mitochondrial;Ornithine aminotransferase, hepatic form;Ornithine aminotransferase, renal form	10	962.54	0.0066146	152.34	NaN	NaN	NaN	NaN	NaN	NaN	24.5486	24.0462	NaN	23.7215	NaN	NaN	NaN	NaN	NaN	NaN	NaN	NaN	NaN	NaN	NaN	NaN	NaN	NaN	NaN	NaN	NaN	NaN	NaN	NaN	NaN	NaN	NaN	NaN	NaN	NaN	NaN	NaN	NaN	NaN
ASATVAIPK	Q00341	Q00341	HDLBP	Vigilin	9	856.502	0.018055	114.28	NaN	NaN	NaN	NaN	NaN	NaN	24.477	NaN	24.3288	24.5633	NaN	NaN	NaN	NaN	NaN	NaN	NaN	NaN	NaN	NaN	NaN	NaN	NaN	NaN	NaN	NaN	NaN	NaN	NaN	NaN	NaN	NaN	NaN	NaN	NaN	NaN	NaN	NaN	NaN	NaN
ASAYYPSSFPK	Q4V9L6	Q4V9L6	TMEM119	Transmembrane protein 119	11	1216.58	0.013878	111.61	NaN	NaN	NaN	NaN	NaN	NaN	NaN	NaN	NaN	NaN	NaN	NaN	28.0677	28.0144	27.5886	27.4332	NaN	NaN	NaN	NaN	NaN	NaN	NaN	NaN	NaN	NaN	NaN	NaN	NaN	NaN	NaN	NaN	NaN	NaN	NaN	NaN	NaN	NaN	NaN	NaN
ASDAAPLQY	P25705	P25705	ATP5A1	ATP synthase subunit alpha, mitochondrial	9	934.44	0.0060285	152.31	NaN	26.6266	26.8156	25.5094	24.0741	23.8683	NaN	NaN	NaN	NaN	NaN	NaN	NaN	NaN	NaN	NaN	NaN	NaN	NaN	NaN	NaN	NaN	NaN	NaN	NaN	NaN	NaN	NaN	NaN	NaN	NaN	NaN	NaN	NaN	NaN	NaN	NaN	NaN	NaN	NaN
ASDALDKIRY	P08238;Q58FF7;Q58FF8;Q58FF6	P08238	HSP90AB1;HSP90AB3P;HSP90AB2P;HSP90AB4P	Heat shock protein HSP 90-beta;Putative heat shock protein HSP 90-beta-3;Putative heat shock protein HSP 90-beta 2;Putative heat shock protein HSP 90-beta 4	10	1150.6	0.0066605	149.72	NaN	NaN	NaN	NaN	22.9471	22.9739	NaN	NaN	NaN	NaN	NaN	NaN	NaN	NaN	NaN	NaN	NaN	NaN	NaN	NaN	NaN	NaN	NaN	NaN	NaN	NaN	NaN	NaN	NaN	NaN	NaN	NaN	NaN	NaN	NaN	NaN	NaN	NaN	NaN	NaN
ASDDFDQASY	Q86SQ0	Q86SQ0	PHLDB2	Pleckstrin homology-like domain family B member 2	10	1117.42	0.0049754	173.68	24.5727	24.9337	24.4646	NaN	NaN	NaN	NaN	NaN	NaN	NaN	NaN	NaN	NaN	NaN	NaN	NaN	NaN	NaN	NaN	NaN	NaN	NaN	NaN	NaN	NaN	NaN	NaN	NaN	NaN	NaN	NaN	NaN	NaN	NaN	NaN	NaN	NaN	NaN	NaN	NaN
ASDFITKMDY	P06396	P06396	GSN	Gelsolin	10	1189.53	0.0051232	195.57	28.2965	28.215	27.5839	27.1032	28.5293	28.7055	NaN	NaN	NaN	NaN	NaN	NaN	NaN	NaN	NaN	NaN	NaN	NaN	NaN	NaN	NaN	NaN	NaN	NaN	NaN	NaN	NaN	NaN	NaN	NaN	NaN	NaN	NaN	NaN	NaN	NaN	NaN	NaN	NaN	NaN
ASDGSSFVVARY	Q9H4G4	Q9H4G4	GLIPR2	Golgi-associated plant pathogenesis-related protein 1	12	1257.6	0.0063901	122.96	NaN	23.34	22.1311	NaN	22.5574	23.2716	NaN	NaN	NaN	NaN	NaN	NaN	NaN	NaN	NaN	NaN	NaN	NaN	NaN	NaN	NaN	NaN	NaN	NaN	NaN	NaN	NaN	NaN	NaN	NaN	NaN	NaN	NaN	NaN	NaN	NaN	NaN	NaN	NaN	NaN
ASDGTVRLR	P31942	P31942	HNRNPH3	Heterogeneous nuclear ribonucleoprotein H3	9	973.53	0.020781	110.87	NaN	NaN	NaN	NaN	NaN	NaN	NaN	NaN	NaN	NaN	25.0393	24.9465	NaN	NaN	NaN	NaN	NaN	NaN	NaN	NaN	NaN	NaN	NaN	NaN	NaN	NaN	NaN	NaN	NaN	NaN	NaN	NaN	NaN	NaN	NaN	NaN	NaN	NaN	NaN	NaN
ASDIAKHVY	O95164	O95164	UBL3	Ubiquitin-like protein 3	9	1002.51	0.017937	114.5	NaN	NaN	NaN	NaN	25.7273	25.7146	NaN	NaN	NaN	NaN	NaN	NaN	NaN	NaN	NaN	NaN	NaN	NaN	NaN	NaN	NaN	NaN	NaN	NaN	NaN	NaN	NaN	NaN	NaN	NaN	NaN	NaN	NaN	NaN	NaN	NaN	NaN	NaN	NaN	NaN
ASDIAMTEL	P62258	P62258	YWHAE	14-3-3 protein epsilon	9	949.443	0.006174	145.04	NaN	NaN	NaN	NaN	NaN	NaN	23.8412	23.8231	23.8954	23.5098	23.599	23.1137	23.3377	23.1868	23.8063	23.0448	NaN	NaN	NaN	NaN	NaN	NaN	NaN	NaN	NaN	NaN	NaN	NaN	NaN	NaN	NaN	NaN	NaN	NaN	NaN	NaN	NaN	NaN	NaN	NaN
ASDKETYELRY	Q6P5R6	Q6P5R6	RPL22L1	60S ribosomal protein L22-like 1	11	1373.65	0.0012497	151.07	23.919	24.2809	24.8	25.7235	25.7052	25.4073	NaN	NaN	NaN	NaN	NaN	NaN	NaN	NaN	NaN	NaN	NaN	NaN	NaN	NaN	NaN	NaN	NaN	NaN	NaN	NaN	NaN	NaN	NaN	NaN	NaN	NaN	NaN	NaN	NaN	NaN	NaN	NaN	NaN	NaN
ASDLESKQL	P35790	P35790	CHKA	Choline kinase alpha	9	989.503	0.0046751	184.49	NaN	NaN	NaN	NaN	NaN	NaN	25.4236	25.8009	25.7902	NaN	26.0222	26.1592	25.9402	25.5732	25.7767	25.4349	NaN	NaN	NaN	NaN	NaN	NaN	NaN	NaN	NaN	NaN	NaN	NaN	NaN	NaN	NaN	NaN	NaN	NaN	NaN	NaN	NaN	NaN	NaN	NaN
ASDMLQLEY	Q86V97;Q8WVZ9	Q86V97	KBTBD6;KBTBD7	Kelch repeat and BTB domain-containing protein 6;Kelch repeat and BTB domain-containing protein 7	9	1068.48	0.014037	121.62	NaN	26.9853	26.2579	25.1543	NaN	NaN	NaN	NaN	NaN	NaN	NaN	NaN	NaN	NaN	NaN	NaN	NaN	NaN	NaN	NaN	NaN	NaN	NaN	NaN	NaN	NaN	NaN	NaN	NaN	NaN	NaN	NaN	NaN	NaN	NaN	NaN	NaN	NaN	NaN	NaN
ASDNTGRYAY	Q9BVL4	Q9BVL4	SELO	Selenoprotein O	10	1116.48	0.0097977	135.79	NaN	NaN	NaN	NaN	21.9544	22.5256	NaN	NaN	NaN	NaN	NaN	NaN	NaN	NaN	NaN	NaN	NaN	NaN	NaN	NaN	NaN	NaN	NaN	NaN	NaN	NaN	NaN	NaN	NaN	NaN	NaN	NaN	NaN	NaN	NaN	NaN	NaN	NaN	NaN	NaN
ASDPAGPSY	P18887	P18887	XRCC1	DNA repair protein XRCC1	9	863.366	0.0099723	133.81	NaN	NaN	NaN	NaN	21.4621	21.499	NaN	NaN	NaN	NaN	NaN	NaN	NaN	NaN	NaN	NaN	NaN	NaN	NaN	NaN	NaN	NaN	NaN	NaN	NaN	NaN	NaN	NaN	NaN	NaN	NaN	NaN	NaN	NaN	NaN	NaN	NaN	NaN	NaN	NaN
ASDPHIIIK	Q9ULH0	Q9ULH0	KIDINS220	Kinase D-interacting substrate of 220 kDa	9	992.565	0.0084446	138.54	NaN	NaN	NaN	NaN	NaN	NaN	27.0236	NaN	27.1814	27.0968	26.9892	27.5393	27.3105	27.1394	27.207	26.8491	NaN	NaN	NaN	NaN	NaN	NaN	NaN	NaN	NaN	NaN	NaN	NaN	NaN	NaN	NaN	NaN	NaN	NaN	NaN	NaN	NaN	NaN	NaN	NaN
ASDPIHTFDLY	Q562E7	Q562E7	WDR81	WD repeat-containing protein 81	11	1277.59	0.0029123	139.68	NaN	NaN	NaN	NaN	22.8546	22.5028	NaN	NaN	NaN	NaN	NaN	NaN	NaN	NaN	NaN	NaN	NaN	NaN	NaN	NaN	NaN	NaN	NaN	NaN	NaN	NaN	NaN	NaN	NaN	NaN	NaN	NaN	NaN	NaN	NaN	NaN	NaN	NaN	NaN	NaN
ASDPNVSKKLK	Q9P2Q2	Q9P2Q2	FRMD4A	FERM domain-containing protein 4A	11	1185.67	7.6467e-21	253.29	NaN	NaN	NaN	NaN	NaN	NaN	29.5174	25.9583	29.5528	29.6166	29.3771	29.3742	28.3438	28.5211	28.2968	28.504	NaN	NaN	NaN	NaN	NaN	NaN	NaN	NaN	NaN	NaN	NaN	NaN	NaN	NaN	NaN	NaN	NaN	NaN	NaN	NaN	NaN	NaN	NaN	NaN
ASDPYQVHV	P30876	P30876	POLR2B	DNA-directed RNA polymerase II subunit RPB2	9	1014.48	0.010379	132.29	NaN	NaN	NaN	NaN	26.6181	26.7	NaN	NaN	NaN	NaN	NaN	NaN	NaN	NaN	NaN	NaN	NaN	NaN	NaN	NaN	NaN	NaN	NaN	NaN	NaN	NaN	NaN	NaN	NaN	NaN	NaN	NaN	NaN	NaN	NaN	NaN	NaN	NaN	NaN	NaN
ASDQPSHSL	Q8TEW0	Q8TEW0	PARD3	Partitioning defective 3 homolog	9	940.425	0.049314	99.375	NaN	NaN	NaN	NaN	NaN	NaN	NaN	NaN	NaN	NaN	NaN	NaN	22.8157	22.7963	22.6799	22.5902	NaN	NaN	NaN	NaN	NaN	NaN	NaN	NaN	NaN	NaN	NaN	NaN	NaN	NaN	NaN	NaN	NaN	NaN	NaN	NaN	NaN	NaN	NaN	NaN
ASDRNIVLY	Q9NV06	Q9NV06	DCAF13	DDB1- and CUL4-associated factor 13	9	1049.55	0.015312	119.29	NaN	NaN	NaN	25.718	NaN	NaN	NaN	NaN	NaN	NaN	NaN	NaN	NaN	NaN	NaN	NaN	NaN	NaN	NaN	NaN	NaN	NaN	NaN	NaN	NaN	NaN	NaN	NaN	NaN	NaN	NaN	NaN	NaN	NaN	NaN	NaN	NaN	NaN	NaN	NaN
ASDTNPDFY	P11717	P11717	IGF2R	Cation-independent mannose-6-phosphate receptor	9	1028.41	0.00078997	205.13	24.0346	24.172	24.4124	23.5479	NaN	NaN	NaN	NaN	NaN	NaN	NaN	NaN	NaN	NaN	NaN	NaN	NaN	NaN	NaN	NaN	NaN	NaN	NaN	NaN	NaN	NaN	NaN	NaN	NaN	NaN	NaN	NaN	NaN	NaN	NaN	NaN	NaN	NaN	NaN	NaN
ASDYFDQLY	P47897	P47897	QARS	Glutamine--tRNA ligase	9	1120.47	0.01043	132.09	NaN	25.3708	24.646	23.2417	24.4094	23.92	NaN	NaN	NaN	NaN	NaN	NaN	NaN	NaN	NaN	NaN	NaN	NaN	NaN	NaN	NaN	NaN	NaN	NaN	NaN	NaN	NaN	NaN	NaN	NaN	NaN	NaN	NaN	NaN	NaN	NaN	NaN	NaN	NaN	NaN
ASEAEMRLFY	Q8IY37	Q8IY37	DHX37	Probable ATP-dependent RNA helicase DHX37	10	1215.56	0.004854	166.16	25.3112	25.0144	24.5464	24.6997	23.591	23.3464	NaN	NaN	NaN	NaN	NaN	NaN	NaN	NaN	NaN	NaN	NaN	NaN	NaN	NaN	NaN	NaN	NaN	NaN	NaN	NaN	NaN	NaN	NaN	NaN	NaN	NaN	NaN	NaN	NaN	NaN	NaN	NaN	NaN	NaN
ASEDATIKVWDY	P43034	P43034	PAFAH1B1	Platelet-activating factor acetylhydrolase IB subunit alpha	12	1396.65	4.2027e-06	172.56	25.4176	25.2685	25.3399	24.0025	23.3352	23.3671	NaN	NaN	NaN	NaN	NaN	NaN	NaN	NaN	NaN	NaN	NaN	NaN	NaN	NaN	NaN	NaN	NaN	NaN	NaN	NaN	NaN	NaN	NaN	NaN	NaN	NaN	NaN	NaN	NaN	NaN	NaN	NaN	NaN	NaN
ASEFGNHYLY	Q15393	Q15393	SF3B3	Splicing factor 3B subunit 3	10	1199.52	0.0051066	164.77	25.0832	24.8691	25.6182	25.2525	25.4289	25.2415	NaN	NaN	NaN	NaN	NaN	NaN	NaN	NaN	NaN	NaN	NaN	NaN	NaN	NaN	NaN	NaN	NaN	NaN	NaN	NaN	NaN	NaN	NaN	NaN	NaN	NaN	NaN	NaN	NaN	NaN	NaN	NaN	NaN	NaN
ASEFPGAQHY	Q9BRR6	Q9BRR6	ADPGK	ADP-dependent glucokinase	10	1105.48	0.0065416	156.51	21.9748	NaN	23.2998	NaN	NaN	NaN	NaN	NaN	NaN	NaN	NaN	NaN	NaN	NaN	NaN	NaN	NaN	NaN	NaN	NaN	NaN	NaN	NaN	NaN	NaN	NaN	NaN	NaN	NaN	NaN	NaN	NaN	NaN	NaN	NaN	NaN	NaN	NaN	NaN	NaN
ASEITSKGASLY	Q96AJ1	Q96AJ1	CLUAP1	Clusterin-associated protein 1	12	1225.62	0.0035416	131.45	26.2635	25.9434	26.0709	NaN	25.0643	25.0906	NaN	NaN	NaN	NaN	NaN	NaN	NaN	NaN	NaN	NaN	NaN	NaN	NaN	NaN	NaN	NaN	NaN	NaN	NaN	NaN	NaN	NaN	NaN	NaN	NaN	NaN	NaN	NaN	NaN	NaN	NaN	NaN	NaN	NaN
ASELKALGY	Q12996	Q12996	CSTF3	Cleavage stimulation factor subunit 3	9	950.507	0.0059976	162.25	26.9553	26.8819	26.9538	27.0386	NaN	NaN	NaN	NaN	NaN	NaN	NaN	NaN	NaN	NaN	NaN	NaN	NaN	NaN	NaN	NaN	NaN	NaN	NaN	NaN	NaN	NaN	NaN	NaN	NaN	NaN	NaN	NaN	NaN	NaN	NaN	NaN	NaN	NaN	NaN	NaN
ASENNGGEGIHY	P78527	P78527	PRKDC	DNA-dependent protein kinase catalytic subunit	12	1246.52	4.3373e-06	172.94	23.1841	23.0713	23.0299	NaN	23.2794	23.3972	NaN	NaN	NaN	NaN	NaN	NaN	NaN	NaN	NaN	NaN	NaN	NaN	NaN	NaN	NaN	NaN	NaN	NaN	NaN	NaN	NaN	NaN	NaN	NaN	NaN	NaN	NaN	NaN	NaN	NaN	NaN	NaN	NaN	NaN
ASEPDSTHVY	Q05707	Q05707	COL14A1	Collagen alpha-1(XIV) chain	10	1104.47	0.007046	145.04	NaN	NaN	NaN	NaN	27.2506	27.3194	NaN	NaN	NaN	NaN	NaN	NaN	NaN	NaN	NaN	NaN	NaN	NaN	NaN	NaN	NaN	NaN	NaN	NaN	NaN	NaN	NaN	NaN	NaN	NaN	NaN	NaN	NaN	NaN	NaN	NaN	NaN	NaN	NaN	NaN
ASEPRPLSK	Q9H425	Q9H425	C1orf198	Uncharacterized protein C1orf198	9	983.54	0.0092608	136.21	NaN	NaN	NaN	NaN	NaN	NaN	24.3885	NaN	24.9383	24.8963	25.9623	25.4109	24.5081	24.3032	24.1689	24.3779	NaN	NaN	NaN	NaN	NaN	NaN	NaN	NaN	NaN	NaN	NaN	NaN	NaN	NaN	NaN	NaN	NaN	NaN	NaN	NaN	NaN	NaN	NaN	NaN
ASEPSAQLSY	Q96A65	Q96A65	EXOC4	Exocyst complex component 4	10	1051.48	0.0067209	146.27	24.6515	25.0456	24.9564	23.5552	24.0006	24.0701	NaN	NaN	NaN	NaN	NaN	NaN	NaN	NaN	NaN	NaN	NaN	NaN	NaN	NaN	NaN	NaN	NaN	NaN	NaN	NaN	NaN	NaN	NaN	NaN	NaN	NaN	NaN	NaN	NaN	NaN	NaN	NaN	NaN	NaN
ASEQQALHTVQY	Q5SRE5	Q5SRE5	NUP188	Nucleoporin NUP188 homolog	12	1373.66	3.5774e-32	255.11	26.0262	26.292	26.269	25.18	24.2528	24.2394	NaN	NaN	NaN	NaN	NaN	NaN	NaN	NaN	NaN	NaN	NaN	NaN	NaN	NaN	NaN	NaN	NaN	NaN	NaN	NaN	NaN	NaN	NaN	NaN	NaN	NaN	NaN	NaN	NaN	NaN	NaN	NaN	NaN	NaN
ASETAGSGFLY	Q8NFA0	Q8NFA0	USP32	Ubiquitin carboxyl-terminal hydrolase 32	11	1101.5	0.01155	117.72	25.2707	25.4728	25.3577	24.1267	24.7737	NaN	NaN	NaN	NaN	NaN	NaN	NaN	NaN	NaN	NaN	NaN	NaN	NaN	NaN	NaN	NaN	NaN	NaN	NaN	NaN	NaN	NaN	NaN	NaN	NaN	NaN	NaN	NaN	NaN	NaN	NaN	NaN	NaN	NaN	NaN
ASETGFLTY	O15213	O15213	WDR46	WD repeat-containing protein 46	9	987.455	0.011392	128.48	28.2181	28.1163	28.1471	27.8898	28.3031	27.9333	NaN	NaN	NaN	NaN	NaN	NaN	NaN	NaN	NaN	NaN	NaN	NaN	NaN	NaN	NaN	NaN	NaN	NaN	NaN	NaN	NaN	NaN	NaN	NaN	NaN	NaN	NaN	NaN	NaN	NaN	NaN	NaN	NaN	NaN
ASETSGHQGY	Q9UGU0	Q9UGU0	TCF20	Transcription factor 20	10	1035.43	0.0065614	155.38	24.0492	24.2683	24.1902	23.0577	23.4501	NaN	NaN	NaN	NaN	NaN	NaN	NaN	NaN	NaN	NaN	NaN	NaN	NaN	NaN	NaN	NaN	NaN	NaN	NaN	NaN	NaN	NaN	NaN	NaN	NaN	NaN	NaN	NaN	NaN	NaN	NaN	NaN	NaN	NaN	NaN
ASEVLKHLK	Q9UJX4	Q9UJX4	ANAPC5	Anaphase-promoting complex subunit 5	9	1023.61	0.0059503	160.26	NaN	NaN	NaN	NaN	NaN	NaN	25.0398	25.0443	25.3039	25.563	24.4252	24.5166	NaN	24.2025	23.7348	24.1463	NaN	NaN	NaN	NaN	NaN	NaN	NaN	NaN	NaN	NaN	NaN	NaN	NaN	NaN	NaN	NaN	NaN	NaN	NaN	NaN	NaN	NaN	NaN	NaN
ASEYDQIRY	Q86Z02;Q9H2X6	Q86Z02	HIPK1;HIPK2	Homeodomain-interacting protein kinase 1;Homeodomain-interacting protein kinase 2	9	1143.52	0.004865	183.26	26.286	26.6554	26.3862	25.4532	26.2858	26.6688	NaN	NaN	NaN	NaN	NaN	NaN	NaN	NaN	NaN	NaN	NaN	NaN	NaN	NaN	NaN	NaN	NaN	NaN	NaN	NaN	NaN	NaN	NaN	NaN	NaN	NaN	NaN	NaN	NaN	NaN	NaN	NaN	NaN	NaN
ASFAVKLFK	Q9Y6E2	Q9Y6E2	BZW2	Basic leucine zipper and W2 domain-containing protein 2	9	1009.6	0.012689	124.08	NaN	NaN	NaN	NaN	NaN	NaN	24.1125	24.0621	23.9913	24.1929	NaN	NaN	NaN	NaN	NaN	NaN	NaN	NaN	NaN	NaN	NaN	NaN	NaN	NaN	NaN	NaN	NaN	NaN	NaN	NaN	NaN	NaN	NaN	NaN	NaN	NaN	NaN	NaN	NaN	NaN
ASFDKAKLK	P63313	P63313	TMSB10	Thymosin beta-10	9	1006.58	0.0044871	185.72	NaN	NaN	NaN	NaN	NaN	NaN	35.1446	34.9546	34.8469	34.9184	34.9309	35.0569	31.61	31.4915	31.3049	31.5179	NaN	NaN	NaN	NaN	NaN	NaN	NaN	NaN	NaN	NaN	NaN	NaN	NaN	NaN	NaN	NaN	NaN	NaN	NaN	NaN	NaN	NaN	NaN	NaN
ASFDKAKLKK	P63313	P63313	TMSB10	Thymosin beta-10	10	1134.68	2.0617e-07	227.99	NaN	NaN	NaN	NaN	NaN	NaN	31.6504	31.9204	31.3152	31.7066	26.919	26.4042	25.9028	25.1777	26.0495	26.539	NaN	NaN	NaN	NaN	NaN	NaN	NaN	NaN	NaN	NaN	NaN	NaN	NaN	NaN	NaN	NaN	NaN	NaN	NaN	NaN	NaN	NaN	NaN	NaN
ASFDQTIRI	Q2TAY7	Q2TAY7	SMU1	WD40 repeat-containing protein SMU1;WD40 repeat-containing protein SMU1, N-terminally processed	9	1049.55	0.010916	130.27	25.2133	25.2912	25.5122	24.6758	23.4546	23.9687	NaN	NaN	NaN	NaN	NaN	NaN	NaN	NaN	NaN	NaN	NaN	NaN	NaN	NaN	NaN	NaN	NaN	NaN	NaN	NaN	NaN	NaN	NaN	NaN	NaN	NaN	NaN	NaN	NaN	NaN	NaN	NaN	NaN	NaN
ASFEKASELRI	P55040	P55040	GEM	GTP-binding protein GEM	11	1249.67	0.028717	93.843	NaN	NaN	24.0196	NaN	NaN	NaN	NaN	NaN	NaN	NaN	NaN	NaN	NaN	NaN	NaN	NaN	NaN	NaN	NaN	NaN	NaN	NaN	NaN	NaN	NaN	NaN	NaN	NaN	NaN	NaN	NaN	NaN	NaN	NaN	NaN	NaN	NaN	NaN	NaN	NaN
ASFENVRAK	P63000;P60763	P63000	RAC1;RAC3	Ras-related C3 botulinum toxin substrate 1;Ras-related C3 botulinum toxin substrate 3	9	1020.54	0.0058208	166.68	NaN	NaN	NaN	NaN	NaN	NaN	27.8437	28.1231	27.9485	27.9857	27.8806	27.97	27.4242	27.352	26.6887	27.0177	NaN	NaN	NaN	NaN	NaN	NaN	NaN	NaN	NaN	NaN	NaN	NaN	NaN	NaN	NaN	NaN	NaN	NaN	NaN	NaN	NaN	NaN	NaN	NaN
ASFGKSFAQK	Q96EY5	Q96EY5	MVB12A	Multivesicular body subunit 12A	10	1069.56	0.00014077	216.12	NaN	NaN	NaN	NaN	NaN	NaN	25.9406	26.1165	26.6911	25.9526	26.277	26.3505	NaN	NaN	NaN	NaN	NaN	NaN	NaN	NaN	NaN	NaN	NaN	NaN	NaN	NaN	NaN	NaN	NaN	NaN	NaN	NaN	NaN	NaN	NaN	NaN	NaN	NaN	NaN	NaN
ASFLLTGGK	P42858	P42858	HTT	Huntingtin	9	892.502	0.0084446	138.54	NaN	NaN	NaN	NaN	NaN	NaN	25.359	25.6166	25.7596	25.6617	25.5161	25.8687	25.0561	25.1095	24.8688	25.0792	NaN	NaN	NaN	NaN	NaN	NaN	NaN	NaN	NaN	NaN	NaN	NaN	NaN	NaN	NaN	NaN	NaN	NaN	NaN	NaN	NaN	NaN	NaN	NaN
ASFNAYENHLK	Q969S3	Q969S3	ZNF622	Zinc finger protein 622	11	1292.61	7.4704e-05	209.73	NaN	NaN	NaN	NaN	NaN	NaN	24.5857	23.9684	24.0766	24.3322	23.5275	25.0763	NaN	NaN	NaN	NaN	NaN	NaN	NaN	NaN	NaN	NaN	NaN	NaN	NaN	NaN	NaN	NaN	NaN	NaN	NaN	NaN	NaN	NaN	NaN	NaN	NaN	NaN	NaN	NaN
ASFNDTFVH	P62263	P62263	RPS14	40S ribosomal protein S14	9	1036.46	0.01043	132.09	NaN	NaN	NaN	NaN	NaN	NaN	28.264	28.0318	28.6314	28.3086	NaN	NaN	28.4762	28.5567	28.4817	28.0528	NaN	NaN	NaN	NaN	NaN	NaN	NaN	NaN	NaN	NaN	NaN	NaN	NaN	NaN	NaN	NaN	NaN	NaN	NaN	NaN	NaN	NaN	NaN	NaN
ASFNLNAINR	P09972	P09972	ALDOC	Fructose-bisphosphate aldolase C	10	1118.58	0.0059277	160.26	NaN	NaN	NaN	NaN	NaN	NaN	23.2529	23.1746	23.0618	23.1905	23.0538	23.2714	NaN	NaN	NaN	NaN	NaN	NaN	NaN	NaN	NaN	NaN	NaN	NaN	NaN	NaN	NaN	NaN	NaN	NaN	NaN	NaN	NaN	NaN	NaN	NaN	NaN	NaN	NaN	NaN
ASFQSTSVK	Q9UHB6	Q9UHB6	LIMA1	LIM domain and actin-binding protein 1	9	953.482	0.007979	139.88	NaN	NaN	NaN	NaN	NaN	NaN	26.9884	27.3111	27.3457	27.5294	27.5594	27.5405	26.8313	27.3017	26.4606	26.5873	NaN	NaN	NaN	NaN	NaN	NaN	NaN	NaN	NaN	NaN	NaN	NaN	NaN	NaN	NaN	NaN	NaN	NaN	NaN	NaN	NaN	NaN	NaN	NaN
ASFSKRIQK	O75446	O75446	SAP30	Histone deacetylase complex subunit SAP30	9	1063.61	0.00066169	206.16	NaN	NaN	NaN	NaN	NaN	NaN	24.378	23.709	23.7308	24.047	23.8851	23.4906	23.9703	23.5777	22.9751	23.4836	NaN	NaN	NaN	NaN	NaN	NaN	NaN	NaN	NaN	NaN	NaN	NaN	NaN	NaN	NaN	NaN	NaN	NaN	NaN	NaN	NaN	NaN	NaN	NaN
ASFTPTSILK	Q9H175	Q9H175	CSRNP2	Cysteine/serine-rich nuclear protein 2	10	1063.59	0.014783	126.07	NaN	NaN	NaN	NaN	NaN	NaN	NaN	NaN	NaN	NaN	NaN	NaN	26.041	25.9279	25.7782	25.6243	NaN	NaN	NaN	NaN	NaN	NaN	NaN	NaN	NaN	NaN	NaN	NaN	NaN	NaN	NaN	NaN	NaN	NaN	NaN	NaN	NaN	NaN	NaN	NaN
ASFVTSTNPRK	P49916	P49916	LIG3	DNA ligase 3	11	1206.64	0.0070237	129.63	NaN	NaN	NaN	NaN	NaN	NaN	23.1196	NaN	23.1174	23.0669	23.4127	23.3952	NaN	NaN	NaN	NaN	NaN	NaN	NaN	NaN	NaN	NaN	NaN	NaN	NaN	NaN	NaN	NaN	NaN	NaN	NaN	NaN	NaN	NaN	NaN	NaN	NaN	NaN	NaN	NaN
ASGGAAYTK	Q9Y2W1	Q9Y2W1	THRAP3	Thyroid hormone receptor-associated protein 3	9	824.403	0.016079	117.89	NaN	NaN	NaN	NaN	NaN	NaN	24.5513	24.9304	25.2117	25.2768	NaN	NaN	NaN	NaN	NaN	NaN	NaN	NaN	NaN	NaN	NaN	NaN	NaN	NaN	NaN	NaN	NaN	NaN	NaN	NaN	NaN	NaN	NaN	NaN	NaN	NaN	NaN	NaN	NaN	NaN
ASGNANMVNK	P35606	P35606	COPB2	Coatomer subunit beta	10	1004.47	0.015963	123.98	NaN	NaN	NaN	NaN	NaN	NaN	24.5789	24.6337	24.654	24.9596	NaN	NaN	NaN	NaN	NaN	NaN	NaN	NaN	NaN	NaN	NaN	NaN	NaN	NaN	NaN	NaN	NaN	NaN	NaN	NaN	NaN	NaN	NaN	NaN	NaN	NaN	NaN	NaN	NaN	NaN
ASGSFKLNK	P16403;Q02539;P10412;P16401;P16402	P10412	HIST1H1C;HIST1H1A;HIST1H1E;HIST1H1B;HIST1H1D	Histone H1.2;Histone H1.1;Histone H1.4;Histone H1.5;Histone H1.3	9	950.519	1.3106e-05	219.72	NaN	NaN	NaN	NaN	NaN	NaN	26.577	26.7321	26.7367	26.6499	24.9524	25.0752	NaN	23.275	23.4033	22.9817	NaN	NaN	NaN	NaN	NaN	NaN	NaN	NaN	NaN	NaN	NaN	NaN	NaN	NaN	NaN	NaN	NaN	NaN	NaN	NaN	NaN	NaN	NaN	NaN
ASGSQPKGLQK	Q9UBD5	Q9UBD5	ORC3	Origin recognition complex subunit 3	11	1099.6	0.010578	121.58	NaN	NaN	NaN	NaN	NaN	NaN	24.6567	NaN	24.9848	24.1949	NaN	NaN	NaN	NaN	NaN	NaN	NaN	NaN	NaN	NaN	NaN	NaN	NaN	NaN	NaN	NaN	NaN	NaN	NaN	NaN	NaN	NaN	NaN	NaN	NaN	NaN	NaN	NaN	NaN	NaN
ASGSTTFTK	Q6P2Q9	Q6P2Q9	PRPF8	Pre-mRNA-processing-splicing factor 8	9	898.44	0.0098532	134.26	NaN	NaN	NaN	NaN	NaN	NaN	22.9298	23.2605	23.1549	23.2768	NaN	NaN	NaN	NaN	NaN	NaN	NaN	NaN	NaN	NaN	NaN	NaN	NaN	NaN	NaN	NaN	NaN	NaN	NaN	NaN	NaN	NaN	NaN	NaN	NaN	NaN	NaN	NaN	NaN	NaN
ASGSVILKI	Q14168	Q14168	MPP2	MAGUK p55 subfamily member 2	9	886.549	0.0070431	163.72	25.9324	25.7643	24.7533	23.7408	24.36	24.6701	NaN	NaN	NaN	NaN	NaN	NaN	NaN	NaN	NaN	NaN	NaN	NaN	NaN	NaN	NaN	NaN	NaN	NaN	NaN	NaN	NaN	NaN	NaN	NaN	NaN	NaN	NaN	NaN	NaN	NaN	NaN	NaN	NaN	NaN
ASGTGLSEK	O43148	O43148	RNMT	mRNA cap guanine-N7 methyltransferase	9	848.424	0.013545	122.52	NaN	NaN	NaN	NaN	NaN	NaN	23.7652	24.0045	23.996	24.2274	NaN	NaN	NaN	NaN	NaN	NaN	NaN	NaN	NaN	NaN	NaN	NaN	NaN	NaN	NaN	NaN	NaN	NaN	NaN	NaN	NaN	NaN	NaN	NaN	NaN	NaN	NaN	NaN	NaN	NaN
ASGTLREYK	Q02543	Q02543	RPL18A	60S ribosomal protein L18a	9	1023.53	0.0019536	197.81	NaN	NaN	NaN	NaN	NaN	NaN	25.8687	25.9158	25.5837	25.9688	24.5799	24.5783	NaN	NaN	NaN	NaN	NaN	NaN	NaN	NaN	NaN	NaN	NaN	NaN	NaN	NaN	NaN	NaN	NaN	NaN	NaN	NaN	NaN	NaN	NaN	NaN	NaN	NaN	NaN	NaN
ASHIASNPK	Q15006	Q15006	EMC2	ER membrane protein complex subunit 2	9	923.482	0.0042448	187.3	NaN	NaN	NaN	NaN	NaN	NaN	27.0028	26.8653	26.3848	27.3508	27.1	27.0825	26.6068	26.5968	26.1514	26.0843	NaN	NaN	NaN	NaN	NaN	NaN	NaN	NaN	NaN	NaN	NaN	NaN	NaN	NaN	NaN	NaN	NaN	NaN	NaN	NaN	NaN	NaN	NaN	NaN
ASHISKLPK	P09874	P09874	PARP1	Poly [ADP-ribose] polymerase 1	9	979.581	0.018892	113.1	NaN	NaN	NaN	NaN	NaN	NaN	24.1177	24.0217	23.8965	24.3119	24.8117	24.6893	NaN	NaN	NaN	NaN	NaN	NaN	NaN	NaN	NaN	NaN	NaN	NaN	NaN	NaN	NaN	NaN	NaN	NaN	NaN	NaN	NaN	NaN	NaN	NaN	NaN	NaN	NaN	NaN
ASIDWLAQR	P48449	P48449	LSS	Lanosterol synthase	9	1058.55	0.0062826	171.38	NaN	NaN	NaN	NaN	NaN	NaN	NaN	NaN	NaN	NaN	NaN	NaN	25.2644	25.4243	25.2627	25.2532	NaN	NaN	NaN	NaN	NaN	NaN	NaN	NaN	NaN	NaN	NaN	NaN	NaN	NaN	NaN	NaN	NaN	NaN	NaN	NaN	NaN	NaN	NaN	NaN
ASIEKGGSLPK	P06748	P06748	NPM1	Nucleophosmin	11	1085.61	0.0043012	134.57	NaN	NaN	NaN	NaN	NaN	NaN	24.6425	24.7643	24.5104	24.6191	24.2877	24.1795	23.4946	23.9186	23.7252	23.6638	NaN	NaN	NaN	NaN	NaN	NaN	NaN	NaN	NaN	NaN	NaN	NaN	NaN	NaN	NaN	NaN	NaN	NaN	NaN	NaN	NaN	NaN	NaN	NaN
ASIKEITEK	Q8TDM6	Q8TDM6	DLG5	Disks large homolog 5	9	1017.57	0.01721	115.82	NaN	NaN	NaN	NaN	NaN	NaN	NaN	NaN	NaN	NaN	NaN	NaN	23.8925	23.587	23.5534	23.5961	NaN	NaN	NaN	NaN	NaN	NaN	NaN	NaN	NaN	NaN	NaN	NaN	NaN	NaN	NaN	NaN	NaN	NaN	NaN	NaN	NaN	NaN	NaN	NaN
ASILVKDYILK	O15084	O15084	ANKRD28	Serine/threonine-protein phosphatase 6 regulatory ankyrin repeat subunit A	11	1261.76	0.00074928	176.95	NaN	NaN	NaN	NaN	NaN	NaN	23.5946	23.6949	23.4042	23.4646	24.1816	23.7419	22.6238	22.9345	22.5803	22.6566	NaN	NaN	NaN	NaN	NaN	NaN	NaN	NaN	NaN	NaN	NaN	NaN	NaN	NaN	NaN	NaN	NaN	NaN	NaN	NaN	NaN	NaN	NaN	NaN
ASIPTILTH	O60244	O60244	MED14	Mediator of RNA polymerase II transcription subunit 14	9	951.539	0.014216	121.29	NaN	NaN	NaN	NaN	NaN	NaN	NaN	NaN	NaN	NaN	NaN	NaN	22.7825	22.411	22.4755	22.4894	NaN	NaN	NaN	NaN	NaN	NaN	NaN	NaN	NaN	NaN	NaN	NaN	NaN	NaN	NaN	NaN	NaN	NaN	NaN	NaN	NaN	NaN	NaN	NaN
ASIQNHVRK	Q5JVL4	Q5JVL4	EFHC1	EF-hand domain-containing protein 1	9	1051.59	0.021175	110.41	NaN	NaN	NaN	NaN	NaN	NaN	23.2782	24.4428	23.865	23.6755	NaN	NaN	NaN	NaN	NaN	NaN	NaN	NaN	NaN	NaN	NaN	NaN	NaN	NaN	NaN	NaN	NaN	NaN	NaN	NaN	NaN	NaN	NaN	NaN	NaN	NaN	NaN	NaN	NaN	NaN
ASLADIMAK	P83731	P83731	RPL24	60S ribosomal protein L24	9	918.484	0.0059281	167.24	NaN	NaN	NaN	NaN	NaN	NaN	27.2919	27.3772	27.622	28.0368	27.5721	27.7301	NaN	NaN	NaN	NaN	NaN	NaN	NaN	NaN	NaN	NaN	NaN	NaN	NaN	NaN	NaN	NaN	NaN	NaN	NaN	NaN	NaN	NaN	NaN	NaN	NaN	NaN	NaN	NaN
ASLDASSNVDK	Q16649	Q16649	NFIL3	Nuclear factor interleukin-3-regulated protein	11	1105.53	0.0012155	180.09	NaN	NaN	NaN	NaN	NaN	NaN	25.4369	25.5459	25.4433	25.7512	25.4383	25.5961	24.7478	25.4771	24.5453	24.5469	NaN	NaN	NaN	NaN	NaN	NaN	NaN	NaN	NaN	NaN	NaN	NaN	NaN	NaN	NaN	NaN	NaN	NaN	NaN	NaN	NaN	NaN	NaN	NaN
ASLDISRKWEK	Q9NWU5	Q9NWU5	MRPL22	39S ribosomal protein L22, mitochondrial	11	1331.72	0.00013739	208.33	NaN	NaN	NaN	NaN	NaN	NaN	26.8108	26.7204	26.7964	27.1113	NaN	NaN	NaN	NaN	NaN	NaN	NaN	NaN	NaN	NaN	NaN	NaN	NaN	NaN	NaN	NaN	NaN	NaN	NaN	NaN	NaN	NaN	NaN	NaN	NaN	NaN	NaN	NaN	NaN	NaN
ASLGKNPTDEYL	P19105;P24844	P19105	MYL12A;MYL9	Myosin regulatory light chain 12A;Myosin regulatory light polypeptide 9	12	1306.64	0.011506	111.06	NaN	NaN	NaN	NaN	NaN	NaN	NaN	NaN	NaN	NaN	NaN	NaN	21.2398	22.0598	23.1757	22.6937	NaN	NaN	NaN	NaN	NaN	NaN	NaN	NaN	NaN	NaN	NaN	NaN	NaN	NaN	NaN	NaN	NaN	NaN	NaN	NaN	NaN	NaN	NaN	NaN
ASLMHSFILK	Q9NP97	Q9NP97	DYNLRB1	Dynein light chain roadblock-type 1	10	1145.63	0.0049831	174.02	NaN	NaN	NaN	NaN	NaN	NaN	26.4408	26.3753	26.2848	26.5254	26.468	26.353	26.3941	26.5483	25.9504	25.8225	NaN	NaN	NaN	NaN	NaN	NaN	NaN	NaN	NaN	NaN	NaN	NaN	NaN	NaN	NaN	NaN	NaN	NaN	NaN	NaN	NaN	NaN	NaN	NaN
ASLRVTEPEV	Q5VST9	Q5VST9	OBSCN	Obscurin	10	1099.59	0.017239	122.13	25.2756	25.4444	24.3843	NaN	NaN	NaN	NaN	NaN	NaN	NaN	NaN	NaN	NaN	NaN	NaN	NaN	NaN	NaN	NaN	NaN	NaN	NaN	NaN	NaN	NaN	NaN	NaN	NaN	NaN	NaN	NaN	NaN	NaN	NaN	NaN	NaN	NaN	NaN	NaN	NaN
ASLSEDYIVSR	Q96DT5	Q96DT5	DNAH11	Dynein heavy chain 11, axonemal	11	1238.61	0.012039	115.78	NaN	NaN	NaN	NaN	NaN	NaN	NaN	NaN	NaN	NaN	NaN	NaN	23.2864	23.0595	22.9614	23.1105	NaN	NaN	NaN	NaN	NaN	NaN	NaN	NaN	NaN	NaN	NaN	NaN	NaN	NaN	NaN	NaN	NaN	NaN	NaN	NaN	NaN	NaN	NaN	NaN
ASLSTFQQM	P60709;Q6S8J3;P0CG38;P0CG39;A5A3E0;Q9BYX7;P63267;P62736;P63261;P68032;P68133;Q562R1	P60709	ACTB;POTEE;POTEI;POTEJ;POTEF;POTEKP;ACTG2;ACTA2;ACTG1;ACTC1;ACTA1;ACTBL2	Actin, cytoplasmic 1;Actin, cytoplasmic 1, N-terminally processed;POTE ankyrin domain family member E;POTE ankyrin domain family member I;POTE ankyrin domain family member J;POTE ankyrin domain family member F;Putative beta-actin-like protein 3;Putative beta-actin-like protein 3, N-terminally processed;Actin, gamma-enteric smooth muscle;Actin, aortic smooth muscle;Actin, cytoplasmic 2;Actin, cyto…	9	1011.47	0.0058107	146.54	NaN	NaN	NaN	NaN	NaN	NaN	NaN	NaN	NaN	NaN	NaN	NaN	NaN	NaN	23.6203	NaN	NaN	NaN	NaN	NaN	NaN	NaN	NaN	NaN	NaN	NaN	NaN	NaN	NaN	NaN	NaN	NaN	NaN	NaN	NaN	NaN	NaN	NaN	NaN	NaN
ASLTNPFGK	Q13823	Q13823	GNL2	Nucleolar GTP-binding protein 2	9	933.492	0.010705	131.06	NaN	NaN	NaN	NaN	NaN	NaN	24.1345	24.2329	24.6515	24.4753	23.9438	24.6534	NaN	NaN	NaN	NaN	NaN	NaN	NaN	NaN	NaN	NaN	NaN	NaN	NaN	NaN	NaN	NaN	NaN	NaN	NaN	NaN	NaN	NaN	NaN	NaN	NaN	NaN	NaN	NaN
ASLVGQTSPK	Q9Y2X3	Q9Y2X3	NOP58	Nucleolar protein 58	10	986.54	0.0066815	148.52	NaN	NaN	NaN	NaN	NaN	NaN	26.1351	26.2791	25.9387	26.4861	27.436	27.6182	25.7851	25.8382	25.7811	25.8739	NaN	NaN	NaN	NaN	NaN	NaN	NaN	NaN	NaN	NaN	NaN	NaN	NaN	NaN	NaN	NaN	NaN	NaN	NaN	NaN	NaN	NaN	NaN	NaN
ASMAIKNPK	Q9Y4L1	Q9Y4L1	HYOU1	Hypoxia up-regulated protein 1	9	958.527	0.011359	128.61	NaN	NaN	NaN	NaN	NaN	NaN	25.3714	26.0752	25.7054	25.607	NaN	NaN	NaN	NaN	NaN	NaN	NaN	NaN	NaN	NaN	NaN	NaN	NaN	NaN	NaN	NaN	NaN	NaN	NaN	NaN	NaN	NaN	NaN	NaN	NaN	NaN	NaN	NaN	NaN	NaN
ASMPDNTAAQK	P35579;P35749	P35579	MYH9;MYH11	Myosin-9;Myosin-11	11	1132.52	0.0094839	125.16	NaN	NaN	NaN	NaN	NaN	NaN	30.5907	30.7833	30.8383	30.7916	30.823	30.3378	26.1626	26.2709	25.3713	24.8546	NaN	NaN	NaN	NaN	NaN	NaN	NaN	NaN	NaN	NaN	NaN	NaN	NaN	NaN	NaN	NaN	NaN	NaN	NaN	NaN	NaN	NaN	NaN	NaN
ASMPENTVAQK	P35580	P35580	MYH10	Myosin-10	11	1174.57	0.011211	119.07	NaN	NaN	NaN	NaN	NaN	NaN	24.6364	24.6969	24.8643	24.4053	NaN	NaN	NaN	NaN	NaN	NaN	NaN	NaN	NaN	NaN	NaN	NaN	NaN	NaN	NaN	NaN	NaN	NaN	NaN	NaN	NaN	NaN	NaN	NaN	NaN	NaN	NaN	NaN	NaN	NaN
ASMPHALSY	O75578	O75578	ITGA10	Integrin alpha-10	9	975.448	0.0066941	143.56	NaN	NaN	NaN	NaN	NaN	NaN	27.7945	27.9625	28.0541	27.6636	27.9436	28.157	NaN	NaN	NaN	NaN	NaN	NaN	NaN	NaN	NaN	NaN	NaN	NaN	NaN	NaN	NaN	NaN	NaN	NaN	NaN	NaN	NaN	NaN	NaN	NaN	NaN	NaN	NaN	NaN
ASMTQNLEPLLK	Q9NX61	Q9NX61	TMEM161A	Transmembrane protein 161A	12	1343.71	1.0081e-05	159.4	NaN	NaN	NaN	NaN	NaN	NaN	23.7352	23.4373	23.8911	23.7153	24.1062	24.099	21.4989	21.7734	21.8823	21.8699	NaN	NaN	NaN	NaN	NaN	NaN	NaN	NaN	NaN	NaN	NaN	NaN	NaN	NaN	NaN	NaN	NaN	NaN	NaN	NaN	NaN	NaN	NaN	NaN
ASNFKSPVK	P67870	P67870	CSNK2B	Casein kinase II subunit beta	9	976.534	0.0034387	191.45	NaN	NaN	NaN	NaN	NaN	NaN	26.4578	26.376	26.8048	26.6398	26.6606	26.5268	25.3121	25.6991	25.6072	25.5465	NaN	NaN	NaN	NaN	NaN	NaN	NaN	NaN	NaN	NaN	NaN	NaN	NaN	NaN	NaN	NaN	NaN	NaN	NaN	NaN	NaN	NaN	NaN	NaN
ASNGKFVTSK	Q16658	Q16658	FSCN1	Fascin	10	1037.55	0.017817	121.29	NaN	NaN	NaN	NaN	NaN	NaN	22.937	23.1573	23.1611	23.3703	NaN	NaN	NaN	NaN	NaN	NaN	NaN	NaN	NaN	NaN	NaN	NaN	NaN	NaN	NaN	NaN	NaN	NaN	NaN	NaN	NaN	NaN	NaN	NaN	NaN	NaN	NaN	NaN	NaN	NaN
ASNLRVQPK	Q5VWN6	Q5VWN6	FAM208B	Protein FAM208B	9	1011.58	0.015841	118.32	NaN	NaN	NaN	NaN	NaN	NaN	22.94	22.867	23.3923	22.9685	NaN	NaN	NaN	NaN	NaN	NaN	NaN	NaN	NaN	NaN	NaN	NaN	NaN	NaN	NaN	NaN	NaN	NaN	NaN	NaN	NaN	NaN	NaN	NaN	NaN	NaN	NaN	NaN	NaN	NaN
ASNNELVRTK	P62241	P62241	RPS8	40S ribosomal protein S8	10	1130.6	0.0052736	180.15	NaN	NaN	NaN	NaN	NaN	NaN	23.4311	23.0733	23.8511	23.7122	23.4275	23.3467	NaN	NaN	NaN	NaN	NaN	NaN	NaN	NaN	NaN	NaN	NaN	NaN	NaN	NaN	NaN	NaN	NaN	NaN	NaN	NaN	NaN	NaN	NaN	NaN	NaN	NaN	NaN	NaN
ASNPATFQR	P0CG12	P0CG12	CHTF8	Chromosome transmission fidelity protein 8 homolog isoform 2	9	990.488	0.0064079	144.38	NaN	NaN	NaN	NaN	NaN	NaN	27.739	27.8401	27.4836	27.5444	NaN	NaN	NaN	NaN	NaN	NaN	NaN	NaN	NaN	NaN	NaN	NaN	NaN	NaN	NaN	NaN	NaN	NaN	NaN	NaN	NaN	NaN	NaN	NaN	NaN	NaN	NaN	NaN	NaN	NaN
ASNPYSGDLTKF	Q14157	Q14157	UBAP2L	Ubiquitin-associated protein 2-like	12	1298.61	0.01623	105.4	NaN	NaN	NaN	NaN	NaN	NaN	NaN	NaN	NaN	NaN	23.7378	24.1326	NaN	NaN	NaN	NaN	NaN	NaN	NaN	NaN	NaN	NaN	NaN	NaN	NaN	NaN	NaN	NaN	NaN	NaN	NaN	NaN	NaN	NaN	NaN	NaN	NaN	NaN	NaN	NaN
ASNSATAFR	P12111	P12111	COL6A3	Collagen alpha-3(VI) chain	9	923.446	0.0086898	137.84	NaN	NaN	NaN	NaN	NaN	NaN	NaN	NaN	NaN	NaN	NaN	NaN	23.249	23.2836	23.1631	23.1803	NaN	NaN	NaN	NaN	NaN	NaN	NaN	NaN	NaN	NaN	NaN	NaN	NaN	NaN	NaN	NaN	NaN	NaN	NaN	NaN	NaN	NaN	NaN	NaN
ASNSVILHL	Q86Z23;O75973	Q86Z23	C1QL4;C1QL1	Complement C1q-like protein 4;C1q-related factor	9	952.534	0.014985	119.89	24.3524	24.3494	24.3458	24.1926	NaN	NaN	NaN	NaN	NaN	NaN	NaN	NaN	NaN	NaN	NaN	NaN	NaN	NaN	NaN	NaN	NaN	NaN	NaN	NaN	NaN	NaN	NaN	NaN	NaN	NaN	NaN	NaN	NaN	NaN	NaN	NaN	NaN	NaN	NaN	NaN
ASPAGQGAL	O15230	O15230	LAMA5	Laminin subunit alpha-5	9	770.392	0.0061827	156.4	NaN	NaN	NaN	NaN	NaN	NaN	NaN	NaN	NaN	NaN	NaN	NaN	22.6689	22.4356	22.4018	22.278	NaN	NaN	NaN	NaN	NaN	NaN	NaN	NaN	NaN	NaN	NaN	NaN	NaN	NaN	NaN	NaN	NaN	NaN	NaN	NaN	NaN	NaN	NaN	NaN
ASPEAGNTL	Q9UJX6	Q9UJX6	ANAPC2	Anaphase-promoting complex subunit 2	9	858.408	0.0058339	156.4	NaN	NaN	NaN	NaN	NaN	NaN	NaN	NaN	NaN	NaN	NaN	NaN	24.7391	24.697	24.7873	24.401	NaN	NaN	NaN	NaN	NaN	NaN	NaN	NaN	NaN	NaN	NaN	NaN	NaN	NaN	NaN	NaN	NaN	NaN	NaN	NaN	NaN	NaN	NaN	NaN
ASPEPGTAA	O14730	O14730	RIOK3	Serine/threonine-protein kinase RIO3	9	799.371	0.0063179	165.11	NaN	NaN	NaN	NaN	NaN	NaN	NaN	NaN	NaN	NaN	NaN	NaN	23.3203	23.7816	22.9976	23.3593	NaN	NaN	NaN	NaN	NaN	NaN	NaN	NaN	NaN	NaN	NaN	NaN	NaN	NaN	NaN	NaN	NaN	NaN	NaN	NaN	NaN	NaN	NaN	NaN
ASPSAASQL	O94855	O94855	SEC24D	Protein transport protein Sec24D	9	830.413	0.0044302	186.09	NaN	NaN	NaN	NaN	NaN	NaN	NaN	NaN	NaN	NaN	NaN	NaN	NaN	24.3875	23.9985	24.1289	NaN	NaN	NaN	NaN	NaN	NaN	NaN	NaN	NaN	NaN	NaN	NaN	NaN	NaN	NaN	NaN	NaN	NaN	NaN	NaN	NaN	NaN	NaN	NaN
ASPTGSAV	Q09666	Q09666	AHNAK	Neuroblast differentiation-associated protein AHNAK	8	688.339	0.013246	180.49	NaN	NaN	NaN	NaN	NaN	NaN	24.3563	23.9371	23.8179	23.9305	24.0491	24.2109	25.2761	25.4771	25.5618	25.236	NaN	NaN	NaN	NaN	NaN	NaN	NaN	NaN	NaN	NaN	NaN	NaN	NaN	NaN	NaN	NaN	NaN	NaN	NaN	NaN	NaN	NaN	NaN	NaN
ASQDIIPQLKK	P21964	P21964	COMT	Catechol O-methyltransferase	11	1239.72	0.001052	182.39	NaN	NaN	NaN	NaN	NaN	NaN	23.6966	23.8073	23.3177	22.6913	22.8456	23.8244	NaN	NaN	NaN	NaN	NaN	NaN	NaN	NaN	NaN	NaN	NaN	NaN	NaN	NaN	NaN	NaN	NaN	NaN	NaN	NaN	NaN	NaN	NaN	NaN	NaN	NaN	NaN	NaN
ASQEIAEKALK	P31943;P55795	P31943	HNRNPH1;HNRNPH2	Heterogeneous nuclear ribonucleoprotein H;Heterogeneous nuclear ribonucleoprotein H, N-terminally processed;Heterogeneous nuclear ribonucleoprotein H2	11	1186.66	1.8257e-05	211.64	NaN	NaN	NaN	NaN	NaN	NaN	26.3469	26.5466	26.4038	26.6316	26.838	26.307	26.1995	25.841	25.5845	25.3155	NaN	NaN	NaN	NaN	NaN	NaN	NaN	NaN	NaN	NaN	NaN	NaN	NaN	NaN	NaN	NaN	NaN	NaN	NaN	NaN	NaN	NaN	NaN	NaN
ASQEIAEKALKK	P31943;P55795	P31943	HNRNPH1;HNRNPH2	Heterogeneous nuclear ribonucleoprotein H;Heterogeneous nuclear ribonucleoprotein H, N-terminally processed;Heterogeneous nuclear ribonucleoprotein H2	12	1314.75	0.0080127	117.79	NaN	NaN	NaN	NaN	NaN	NaN	26.6913	26.1831	26.8898	27.132	26.6381	26.7182	25.7521	25.9359	25.8729	25.8802	NaN	NaN	NaN	NaN	NaN	NaN	NaN	NaN	NaN	NaN	NaN	NaN	NaN	NaN	NaN	NaN	NaN	NaN	NaN	NaN	NaN	NaN	NaN	NaN
ASQELWLNH	Q6ZN55	Q6ZN55	ZNF574	Zinc finger protein 574	9	1096.53	0.0060344	174.69	NaN	NaN	NaN	NaN	NaN	NaN	27.4406	26.9986	26.7992	27.0811	26.4702	26.7165	24.9556	24.7468	24.5487	24.5983	NaN	NaN	NaN	NaN	NaN	NaN	NaN	NaN	NaN	NaN	NaN	NaN	NaN	NaN	NaN	NaN	NaN	NaN	NaN	NaN	NaN	NaN	NaN	NaN
ASQGSQALK	Q9H425	Q9H425	C1orf198	Uncharacterized protein C1orf198	9	888.466	0.007979	139.88	NaN	NaN	NaN	NaN	NaN	NaN	25.9226	25.9094	26.0477	25.7686	NaN	NaN	NaN	NaN	NaN	NaN	NaN	NaN	NaN	NaN	NaN	NaN	NaN	NaN	NaN	NaN	NaN	NaN	NaN	NaN	NaN	NaN	NaN	NaN	NaN	NaN	NaN	NaN	NaN	NaN
ASQGYTVAR	Q9UBV2	Q9UBV2	SEL1L	Protein sel-1 homolog 1	9	951.477	0.012742	123.98	NaN	NaN	NaN	NaN	NaN	NaN	25.1096	25.0712	24.9785	25.0047	25.0189	25.0612	NaN	NaN	NaN	NaN	NaN	NaN	NaN	NaN	NaN	NaN	NaN	NaN	NaN	NaN	NaN	NaN	NaN	NaN	NaN	NaN	NaN	NaN	NaN	NaN	NaN	NaN	NaN	NaN
ASQLVGIEK	Q9NPD8	Q9NPD8	UBE2T	Ubiquitin-conjugating enzyme E2 T	9	943.534	0.00045522	207.83	NaN	NaN	NaN	NaN	NaN	NaN	29.8902	29.8089	30.0936	30.2438	30.1358	30.7201	29.5387	29.4596	29.4342	29.1061	NaN	NaN	NaN	NaN	NaN	NaN	NaN	NaN	NaN	NaN	NaN	NaN	NaN	NaN	NaN	NaN	NaN	NaN	NaN	NaN	NaN	NaN	NaN	NaN
ASQLVSEKV	Q99961	Q99961	SH3GL1	Endophilin-A2	9	959.529	0.0089387	137.13	NaN	NaN	NaN	NaN	24.062	24.1238	NaN	NaN	NaN	NaN	NaN	NaN	NaN	NaN	NaN	NaN	NaN	NaN	NaN	NaN	NaN	NaN	NaN	NaN	NaN	NaN	NaN	NaN	NaN	NaN	NaN	NaN	NaN	NaN	NaN	NaN	NaN	NaN	NaN	NaN
ASSDIQVKEL	P16949	P16949	STMN1	Stathmin	10	1088.57	0.0022888	205.83	NaN	NaN	NaN	NaN	NaN	NaN	31.7447	31.4721	31.7002	31.9941	31.9247	31.8099	30.9554	30.6935	31.0511	30.8698	NaN	NaN	NaN	NaN	NaN	NaN	NaN	NaN	NaN	NaN	NaN	NaN	NaN	NaN	NaN	NaN	NaN	NaN	NaN	NaN	NaN	NaN	NaN	NaN
ASSGALRSK	P23497	P23497	SP100	Nuclear autoantigen Sp-100	9	875.482	0.0059342	149.82	NaN	NaN	NaN	NaN	NaN	NaN	24.8335	24.3347	23.0759	24.2896	24.0693	20.5031	NaN	NaN	NaN	NaN	NaN	NaN	NaN	NaN	NaN	NaN	NaN	NaN	NaN	NaN	NaN	NaN	NaN	NaN	NaN	NaN	NaN	NaN	NaN	NaN	NaN	NaN	NaN	NaN
ASSHVPIQK	Q13620	Q13620	CUL4B	Cullin-4B	9	965.529	0.0058123	158.56	NaN	NaN	NaN	NaN	NaN	NaN	29.4145	29.6767	29.7079	29.4336	29.3959	29.7302	29.471	29.3765	29.3576	29.1818	NaN	NaN	NaN	NaN	NaN	NaN	NaN	NaN	NaN	NaN	NaN	NaN	NaN	NaN	NaN	NaN	NaN	NaN	NaN	NaN	NaN	NaN	NaN	NaN
ASSPIPVVI	P21333	P21333	FLNA	Filamin-A	9	881.522	0.015161	119.57	25.4088	NaN	NaN	NaN	NaN	NaN	NaN	NaN	NaN	NaN	NaN	NaN	NaN	NaN	NaN	NaN	NaN	NaN	NaN	NaN	NaN	NaN	NaN	NaN	NaN	NaN	NaN	NaN	NaN	NaN	NaN	NaN	NaN	NaN	NaN	NaN	NaN	NaN	NaN	NaN
ASSSDITEK	P52732	P52732	KIF11	Kinesin-like protein KIF11	9	936.44	0.01772	114.89	NaN	NaN	NaN	NaN	NaN	NaN	NaN	NaN	NaN	NaN	25.7194	NaN	NaN	NaN	NaN	NaN	NaN	NaN	NaN	NaN	NaN	NaN	NaN	NaN	NaN	NaN	NaN	NaN	NaN	NaN	NaN	NaN	NaN	NaN	NaN	NaN	NaN	NaN	NaN	NaN
ASSSGSTAIKK	O75368	O75368	SH3BGRL	SH3 domain-binding glutamic acid-rich-like protein	11	1035.56	0.015326	109.29	NaN	NaN	NaN	NaN	NaN	NaN	25.2329	25.4994	25.5278	25.5644	NaN	NaN	26.1263	NaN	24.877	25.0017	NaN	NaN	NaN	NaN	NaN	NaN	NaN	NaN	NaN	NaN	NaN	NaN	NaN	NaN	NaN	NaN	NaN	NaN	NaN	NaN	NaN	NaN	NaN	NaN
ASTILHLV	P61803	P61803	DAD1	Dolichyl-diphosphooligosaccharide--protein glycosyltransferase subunit DAD1	8	852.507	0.018316	146.21	24.1726	24.3202	24.3196	22.9474	NaN	NaN	NaN	NaN	NaN	NaN	NaN	NaN	NaN	NaN	NaN	NaN	NaN	NaN	NaN	NaN	NaN	NaN	NaN	NaN	NaN	NaN	NaN	NaN	NaN	NaN	NaN	NaN	NaN	NaN	NaN	NaN	NaN	NaN	NaN	NaN
ASTVILHSI	Q96FM1	Q96FM1	PGAP3	Post-GPI attachment to proteins factor 3	9	939.539	0.019319	112.59	NaN	NaN	NaN	NaN	24.6207	24.5548	NaN	NaN	NaN	NaN	NaN	NaN	NaN	NaN	NaN	NaN	NaN	NaN	NaN	NaN	NaN	NaN	NaN	NaN	NaN	NaN	NaN	NaN	NaN	NaN	NaN	NaN	NaN	NaN	NaN	NaN	NaN	NaN	NaN	NaN
ASVALHRL	Q008S8	Q008S8	ECT2L	Epithelial cell-transforming sequence 2 oncogene-like	8	865.513	0.026982	124.34	NaN	NaN	NaN	NaN	NaN	NaN	NaN	NaN	NaN	NaN	NaN	NaN	NaN	NaN	NaN	NaN	20.8195	20.0636	NaN	19.9614	NaN	NaN	NaN	NaN	NaN	NaN	20.4577	20.1797	NaN	NaN	NaN	NaN	NaN	NaN	NaN	NaN	NaN	NaN	NaN	NaN
ASVAWAVLK	Q9BZ76;Q96NU0	Q9BZ76	CNTNAP3;CNTNAP3B	Contactin-associated protein-like 3;Contactin-associated protein-like 3B	9	943.549	0.0059727	150.84	NaN	NaN	NaN	NaN	NaN	NaN	NaN	NaN	22.0872	22.2506	21.7903	22.284	NaN	NaN	NaN	NaN	NaN	NaN	NaN	NaN	NaN	NaN	NaN	NaN	NaN	NaN	NaN	NaN	NaN	NaN	NaN	NaN	NaN	NaN	NaN	NaN	NaN	NaN	NaN	NaN
ASVETGFAK	Q9BRQ8	Q9BRQ8	AIFM2	Apoptosis-inducing factor 2	9	908.46	0.011359	128.61	NaN	NaN	NaN	NaN	NaN	NaN	26.6752	26.8588	26.8377	26.8265	26.3233	26.324	26.3554	26.0886	26.2792	25.9357	NaN	NaN	NaN	NaN	NaN	NaN	NaN	NaN	NaN	NaN	NaN	NaN	NaN	NaN	NaN	NaN	NaN	NaN	NaN	NaN	NaN	NaN	NaN	NaN
ASVFGTMPLK	Q93063	Q93063	EXT2	Exostosin-2	10	1049.56	0.013571	128.38	NaN	NaN	NaN	NaN	NaN	NaN	29.0941	28.9919	29.1772	29.3975	23.2233	22.8831	29.1851	29.2937	28.9936	28.8656	NaN	NaN	NaN	NaN	NaN	NaN	NaN	NaN	NaN	NaN	NaN	NaN	NaN	NaN	NaN	NaN	NaN	NaN	NaN	NaN	NaN	NaN	NaN	NaN
ASVKAIFSK	Q9NTI5	Q9NTI5	PDS5B	Sister chromatid cohesion protein PDS5 homolog B	9	949.56	0.015798	118.4	NaN	NaN	NaN	NaN	NaN	NaN	NaN	NaN	NaN	NaN	24.4961	25.0744	NaN	NaN	NaN	NaN	NaN	NaN	NaN	NaN	NaN	NaN	NaN	NaN	NaN	NaN	NaN	NaN	NaN	NaN	NaN	NaN	NaN	NaN	NaN	NaN	NaN	NaN	NaN	NaN
ASVNTLVNK	P53367	P53367	ARFIP1	Arfaptin-1	9	944.529	0.014419	120.92	NaN	NaN	NaN	NaN	NaN	NaN	NaN	NaN	21.3752	NaN	25.7808	25.9568	NaN	NaN	NaN	NaN	NaN	NaN	NaN	NaN	NaN	NaN	NaN	NaN	NaN	NaN	NaN	NaN	NaN	NaN	NaN	NaN	NaN	NaN	NaN	NaN	NaN	NaN	NaN	NaN
ASVVTIVVI	P26715	P26715	KLRC1	NKG2-A/NKG2-B type II integral membrane protein	9	899.569	0.0072431	141.98	NaN	NaN	NaN	NaN	NaN	NaN	26.6057	26.6862	27.3096	27.3024	27.0976	27.1535	25.5157	25.6372	25.271	25.3452	NaN	NaN	NaN	NaN	NaN	NaN	NaN	NaN	NaN	NaN	NaN	NaN	NaN	NaN	NaN	NaN	NaN	NaN	NaN	NaN	NaN	NaN	NaN	NaN
ASWGGTIEK	Q6ZS30	Q6ZS30	NBEAL1	Neurobeachin-like protein 1	9	947.471	0.0093929	135.83	NaN	NaN	NaN	NaN	NaN	NaN	NaN	26.8168	26.3759	NaN	NaN	NaN	NaN	NaN	NaN	NaN	NaN	NaN	NaN	NaN	NaN	NaN	NaN	NaN	NaN	NaN	NaN	NaN	NaN	NaN	NaN	NaN	NaN	NaN	NaN	NaN	NaN	NaN	NaN	NaN
ASYDTSAPNAK	Q9HCE5	Q9HCE5	METTL14	N6-adenosine-methyltransferase subunit METTL14	11	1123.51	0.0028894	139.78	NaN	NaN	NaN	NaN	NaN	NaN	25.7834	26.6244	26.1132	25.8594	25.803	25.6481	24.7572	25.242	24.6579	24.6716	NaN	NaN	NaN	NaN	NaN	NaN	NaN	NaN	NaN	NaN	NaN	NaN	NaN	NaN	NaN	NaN	NaN	NaN	NaN	NaN	NaN	NaN	NaN	NaN
ASYEFVQRLLK	Q14204	Q14204	DYNC1H1	Cytoplasmic dynein 1 heavy chain 1	11	1352.75	0.0010167	177.06	NaN	NaN	NaN	NaN	NaN	NaN	25.9706	25.7862	25.6288	25.8748	25.7825	25.6484	NaN	NaN	NaN	NaN	NaN	NaN	NaN	NaN	NaN	NaN	NaN	NaN	NaN	NaN	NaN	NaN	NaN	NaN	NaN	NaN	NaN	NaN	NaN	NaN	NaN	NaN	NaN	NaN
ASYENVRAK	P15153	P15153	RAC2	Ras-related C3 botulinum toxin substrate 2	9	1036.53	0.0058123	146.58	NaN	NaN	NaN	NaN	NaN	NaN	27.6731	27.4913	27.0616	27.5928	27.527	27.5584	NaN	NaN	NaN	NaN	NaN	NaN	NaN	NaN	NaN	NaN	NaN	NaN	NaN	NaN	NaN	NaN	NaN	NaN	NaN	NaN	NaN	NaN	NaN	NaN	NaN	NaN	NaN	NaN
ASYGVSKGK	Q00839	Q00839	HNRNPU	Heterogeneous nuclear ribonucleoprotein U	9	895.476	0.005799	146.69	NaN	NaN	NaN	NaN	NaN	NaN	32.1273	31.3863	31.8434	31.4265	25.1253	23.966	24.2618	24.5062	22.753	NaN	NaN	NaN	NaN	NaN	NaN	NaN	NaN	NaN	NaN	NaN	NaN	NaN	NaN	NaN	NaN	NaN	NaN	NaN	NaN	NaN	NaN	NaN	NaN	NaN
ASYNVKTAYRK	P29374	P29374	ARID4A	AT-rich interactive domain-containing protein 4A	11	1299.69	0.016724	107.06	NaN	NaN	NaN	NaN	NaN	NaN	23.8841	24.5781	23.6855	23.5577	23.0383	23.7724	NaN	NaN	NaN	NaN	NaN	NaN	NaN	NaN	NaN	NaN	NaN	NaN	NaN	NaN	NaN	NaN	NaN	NaN	NaN	NaN	NaN	NaN	NaN	NaN	NaN	NaN	NaN	NaN
ASYSGLMRI	Q13098	Q13098	GPS1	COP9 signalosome complex subunit 1	9	996.506	0.014037	121.62	NaN	NaN	NaN	NaN	26.3675	26.3106	NaN	NaN	NaN	NaN	NaN	NaN	NaN	NaN	NaN	NaN	NaN	NaN	NaN	NaN	NaN	NaN	NaN	NaN	NaN	NaN	NaN	NaN	NaN	NaN	NaN	NaN	NaN	NaN	NaN	NaN	NaN	NaN	NaN	NaN
ASYVASTKYQK	P35221;P26232	P35221	CTNNA1;CTNNA2	Catenin alpha-1;Catenin alpha-2	11	1244.64	1.974e-28	260.04	NaN	NaN	NaN	NaN	NaN	NaN	27.1766	27.4501	27.2515	27.2156	27.1602	26.7962	25.9203	26.3202	25.7305	25.9535	NaN	NaN	NaN	NaN	NaN	NaN	NaN	NaN	NaN	NaN	NaN	NaN	NaN	NaN	NaN	NaN	NaN	NaN	NaN	NaN	NaN	NaN	NaN	NaN
ATAAAIGATPR	Q14980	Q14980	NUMA1	Nuclear mitotic apparatus protein 1	11	998.551	0.0077707	128.27	NaN	NaN	NaN	NaN	NaN	NaN	25.7699	25.9599	26.6527	26.8749	25.9723	26.5835	26.9706	26.4863	26.7767	26.3972	NaN	NaN	NaN	NaN	NaN	NaN	NaN	NaN	NaN	NaN	NaN	NaN	NaN	NaN	NaN	NaN	NaN	NaN	NaN	NaN	NaN	NaN	NaN	NaN
ATAAKPVAAK	P12111	P12111	COL6A3	Collagen alpha-3(VI) chain	10	926.555	0.0093994	137.13	NaN	NaN	NaN	NaN	NaN	NaN	23.8333	24.259	23.2627	23.5869	23.551	23.2805	24.772	24.3591	23.6138	23.4003	NaN	NaN	NaN	NaN	NaN	NaN	NaN	NaN	NaN	NaN	NaN	NaN	NaN	NaN	NaN	NaN	NaN	NaN	NaN	NaN	NaN	NaN	NaN	NaN
ATAASSSSL	P60709;Q6S8J3;P63267;P62736;P63261;P68032;P68133	P60709	ACTB;POTEE;ACTG2;ACTA2;ACTG1;ACTC1;ACTA1	Actin, cytoplasmic 1;Actin, cytoplasmic 1, N-terminally processed;POTE ankyrin domain family member E;Actin, gamma-enteric smooth muscle;Actin, aortic smooth muscle;Actin, cytoplasmic 2;Actin, cytoplasmic 2, N-terminally processed;Actin, alpha cardiac muscle 1;Actin, alpha skeletal muscle	9	793.382	0.01137	128.57	NaN	NaN	NaN	NaN	NaN	NaN	23.5574	23.6572	21.4696	NaN	23.1456	23.3644	25.6465	25.5819	26.3919	26.5617	NaN	NaN	NaN	NaN	NaN	NaN	NaN	NaN	NaN	NaN	NaN	NaN	NaN	NaN	NaN	NaN	NaN	NaN	NaN	NaN	NaN	NaN	NaN	NaN
ATAASSSSLEK	P60709;Q6S8J3;P63267;P62736;P63261;P68032;P68133	P60709	ACTB;POTEE;ACTG2;ACTA2;ACTG1;ACTC1;ACTA1	Actin, cytoplasmic 1;Actin, cytoplasmic 1, N-terminally processed;POTE ankyrin domain family member E;Actin, gamma-enteric smooth muscle;Actin, aortic smooth muscle;Actin, cytoplasmic 2;Actin, cytoplasmic 2, N-terminally processed;Actin, alpha cardiac muscle 1;Actin, alpha skeletal muscle	11	1050.52	0.00077594	198.25	NaN	NaN	NaN	NaN	NaN	NaN	29.4694	29.7951	29.5039	29.6259	29.6948	29.7303	28.2716	28.4982	28.2263	28.194	NaN	NaN	NaN	NaN	NaN	NaN	NaN	NaN	NaN	NaN	NaN	NaN	NaN	NaN	NaN	NaN	NaN	NaN	NaN	NaN	NaN	NaN	NaN	NaN
ATAASSSSLEKS	P60709;Q6S8J3;P63267;P62736;P63261;P68032;P68133	P60709	ACTB;POTEE;ACTG2;ACTA2;ACTG1;ACTC1;ACTA1	Actin, cytoplasmic 1;Actin, cytoplasmic 1, N-terminally processed;POTE ankyrin domain family member E;Actin, gamma-enteric smooth muscle;Actin, aortic smooth muscle;Actin, cytoplasmic 2;Actin, cytoplasmic 2, N-terminally processed;Actin, alpha cardiac muscle 1;Actin, alpha skeletal muscle	12	1137.55	3.191e-06	193.52	25.4659	25.6634	26.9815	26.1547	22.9287	NaN	27.674	27.9961	25.0341	25.337	27.5719	27.5873	29.4521	29.4864	30.4856	30.2512	NaN	NaN	NaN	NaN	NaN	NaN	NaN	NaN	NaN	NaN	NaN	NaN	NaN	NaN	NaN	NaN	NaN	NaN	NaN	NaN	NaN	NaN	NaN	NaN
ATAATSPALK	Q8WTW3	Q8WTW3	COG1	Conserved oligomeric Golgi complex subunit 1	10	929.518	0.012333	130.75	NaN	NaN	NaN	NaN	NaN	NaN	NaN	NaN	NaN	NaN	24.8475	25.4418	NaN	NaN	NaN	NaN	NaN	NaN	NaN	NaN	NaN	NaN	NaN	NaN	NaN	NaN	NaN	NaN	NaN	NaN	NaN	NaN	NaN	NaN	NaN	NaN	NaN	NaN	NaN	NaN
ATAATTVLR	Q9UKL0	Q9UKL0	RCOR1	REST corepressor 1	9	902.519	0.0059802	166.68	NaN	NaN	NaN	NaN	NaN	NaN	24.0379	23.9788	24.1911	24.2937	24.0034	24.2256	NaN	NaN	NaN	NaN	NaN	NaN	NaN	NaN	NaN	NaN	NaN	NaN	NaN	NaN	NaN	NaN	NaN	NaN	NaN	NaN	NaN	NaN	NaN	NaN	NaN	NaN	NaN	NaN
ATAAVIFLH	O75608	O75608	LYPLA1	Acyl-protein thioesterase 1	9	941.533	0.0088079	137.5	NaN	NaN	NaN	NaN	NaN	NaN	24.7979	24.6432	25.1479	24.9847	24.8971	25.1774	24.1776	24.0397	23.6136	23.6622	NaN	NaN	NaN	NaN	NaN	NaN	NaN	NaN	NaN	NaN	NaN	NaN	NaN	NaN	NaN	NaN	NaN	NaN	NaN	NaN	NaN	NaN	NaN	NaN
ATAAVSSMK	Q9UEY8	Q9UEY8	ADD3	Gamma-adducin	9	864.438	0.013545	122.52	NaN	NaN	NaN	NaN	NaN	NaN	25.1625	25.2511	25.0012	24.8612	24.5855	24.7005	NaN	NaN	NaN	NaN	NaN	NaN	NaN	NaN	NaN	NaN	NaN	NaN	NaN	NaN	NaN	NaN	NaN	NaN	NaN	NaN	NaN	NaN	NaN	NaN	NaN	NaN	NaN	NaN
ATAAVTAAV	Q6NUK4	Q6NUK4	REEP3	Receptor expression-enhancing protein 3	9	773.428	0.0086089	138.07	NaN	22.883	22.4844	NaN	NaN	NaN	NaN	NaN	NaN	NaN	NaN	NaN	NaN	NaN	NaN	NaN	NaN	NaN	NaN	NaN	NaN	NaN	NaN	NaN	NaN	NaN	NaN	NaN	NaN	NaN	NaN	NaN	NaN	NaN	NaN	NaN	NaN	NaN	NaN	NaN
ATADLALGR	P55268	P55268	LAMB2	Laminin subunit beta-2	9	886.487	0.00098243	203.57	NaN	NaN	NaN	NaN	NaN	NaN	30.0531	29.8766	29.7435	29.7891	29.6409	29.9942	30.3254	30.2772	30.0952	29.9044	NaN	NaN	NaN	NaN	NaN	NaN	NaN	NaN	NaN	NaN	NaN	NaN	NaN	NaN	NaN	NaN	NaN	NaN	NaN	NaN	NaN	NaN	NaN	NaN
ATAEAKISK	Q96MY7	Q96MY7	FAM161B	Protein FAM161B	9	917.518	0.010103	133.32	NaN	NaN	NaN	NaN	NaN	NaN	25.0404	24.8917	24.8547	24.5262	23.7485	24.3963	24.4633	24.2364	24.3005	24.6024	NaN	NaN	NaN	NaN	NaN	NaN	NaN	NaN	NaN	NaN	NaN	NaN	NaN	NaN	NaN	NaN	NaN	NaN	NaN	NaN	NaN	NaN	NaN	NaN
ATAEKCLHK	Q9NX07	Q9NX07	TRNAU1AP	tRNA selenocysteine 1-associated protein 1	9	999.517	0.017086	116.05	NaN	NaN	NaN	NaN	NaN	NaN	24.1657	24.3204	NaN	NaN	NaN	NaN	NaN	NaN	NaN	NaN	NaN	NaN	NaN	NaN	NaN	NaN	NaN	NaN	NaN	NaN	NaN	NaN	NaN	NaN	NaN	NaN	NaN	NaN	NaN	NaN	NaN	NaN	NaN	NaN
ATAELIMSR	Q9BVK8	Q9BVK8	TMEM147	Transmembrane protein 147	9	990.517	0.013195	123.16	NaN	NaN	NaN	NaN	NaN	NaN	28.9278	28.8772	28.4717	28.4453	28.4095	28.9191	NaN	NaN	NaN	NaN	NaN	NaN	NaN	NaN	NaN	NaN	NaN	NaN	NaN	NaN	NaN	NaN	NaN	NaN	NaN	NaN	NaN	NaN	NaN	NaN	NaN	NaN	NaN	NaN
ATAEQACKEK	Q9P2E9	Q9P2E9	RRBP1	Ribosome-binding protein 1	10	1077.51	0.0047844	199.89	NaN	NaN	NaN	NaN	NaN	NaN	26.566	26.9094	26.757	25.8171	24.7323	24.6918	25.4075	25.301	24.8851	24.7877	NaN	NaN	NaN	NaN	NaN	NaN	NaN	NaN	NaN	NaN	NaN	NaN	NaN	NaN	NaN	NaN	NaN	NaN	NaN	NaN	NaN	NaN	NaN	NaN
ATAEQGPILTK	Q12906	Q12906	ILF3	Interleukin enhancer-binding factor 3	11	1127.62	0.021917	97.965	NaN	NaN	NaN	NaN	NaN	NaN	25.4602	25.0711	25.1791	25.2802	NaN	NaN	NaN	NaN	NaN	NaN	NaN	NaN	NaN	NaN	NaN	NaN	NaN	NaN	NaN	NaN	NaN	NaN	NaN	NaN	NaN	NaN	NaN	NaN	NaN	NaN	NaN	NaN	NaN	NaN
ATAESGSVTK	Q96D09	Q96D09	GPRASP2	G-protein coupled receptor-associated sorting protein 2	10	949.472	0.019955	118.18	NaN	NaN	NaN	NaN	NaN	NaN	NaN	NaN	NaN	NaN	NaN	NaN	24.9715	25.0259	24.2301	24.4419	NaN	NaN	NaN	NaN	NaN	NaN	NaN	NaN	NaN	NaN	NaN	NaN	NaN	NaN	NaN	NaN	NaN	NaN	NaN	NaN	NaN	NaN	NaN	NaN
ATAETEGYLR	O60568	O60568	PLOD3	Procollagen-lysine,2-oxoglutarate 5-dioxygenase 3	10	1109.54	0.006577	154.49	NaN	NaN	NaN	NaN	NaN	NaN	24.5457	24.7199	24.9869	24.6929	NaN	24.6517	NaN	NaN	NaN	NaN	NaN	NaN	NaN	NaN	NaN	NaN	NaN	NaN	NaN	NaN	NaN	NaN	NaN	NaN	NaN	NaN	NaN	NaN	NaN	NaN	NaN	NaN	NaN	NaN
ATAEVGYNR	Q15751	Q15751	HERC1	Probable E3 ubiquitin-protein ligase HERC1	9	979.472	0.006483	171.38	NaN	NaN	NaN	NaN	NaN	NaN	23.9056	23.9208	23.8618	23.4497	23.3504	23.468	NaN	NaN	NaN	NaN	NaN	NaN	NaN	NaN	NaN	NaN	NaN	NaN	NaN	NaN	NaN	NaN	NaN	NaN	NaN	NaN	NaN	NaN	NaN	NaN	NaN	NaN	NaN	NaN
ATAEVLNIGK	P22234	P22234	PAICS	Multifunctional protein ADE2;Phosphoribosylaminoimidazole-succinocarboxamide synthase;Phosphoribosylaminoimidazole carboxylase	10	1014.57	0.009786	135.83	NaN	NaN	NaN	NaN	NaN	NaN	26.261	26.3871	26.9349	26.5251	NaN	NaN	NaN	NaN	NaN	NaN	NaN	NaN	NaN	NaN	NaN	NaN	NaN	NaN	NaN	NaN	NaN	NaN	NaN	NaN	NaN	NaN	NaN	NaN	NaN	NaN	NaN	NaN	NaN	NaN
ATAGDGLIELRK	P35232	P35232	PHB	Prohibitin	12	1242.69	7.7194e-24	248.45	NaN	NaN	NaN	NaN	NaN	NaN	31.0632	30.5241	30.5271	30.769	32.9216	33.2214	31.2062	30.8966	31.0951	30.2768	NaN	NaN	NaN	NaN	NaN	NaN	NaN	NaN	NaN	NaN	NaN	NaN	NaN	NaN	NaN	NaN	NaN	NaN	NaN	NaN	NaN	NaN	NaN	NaN
ATAGFTIGR	Q93074	Q93074	MED12	Mediator of RNA polymerase II transcription subunit 12	9	892.477	0.0059562	150.4	NaN	NaN	NaN	NaN	NaN	NaN	27.1637	26.7512	26.9319	26.9067	20.8911	20.8457	NaN	NaN	26.8224	26.6319	NaN	NaN	NaN	NaN	NaN	NaN	NaN	NaN	NaN	NaN	NaN	NaN	NaN	NaN	NaN	NaN	NaN	NaN	NaN	NaN	NaN	NaN	NaN	NaN
ATAGGVFQSI	P35080	P35080	PFN2	Profilin-2	10	949.487	0.013774	128	NaN	24.2345	23.995	NaN	NaN	NaN	NaN	NaN	NaN	NaN	NaN	NaN	NaN	NaN	NaN	NaN	NaN	NaN	NaN	NaN	NaN	NaN	NaN	NaN	NaN	NaN	NaN	NaN	NaN	NaN	NaN	NaN	NaN	NaN	NaN	NaN	NaN	NaN	NaN	NaN
ATAGIIGVNR	Q00610	Q00610	CLTC	Clathrin heavy chain 1	10	970.556	0.003035	203.93	NaN	NaN	NaN	NaN	NaN	NaN	32.1171	31.9896	32.1279	32.0786	32.2905	32.385	31.2627	31.242	31.3428	30.7864	NaN	NaN	NaN	NaN	NaN	NaN	NaN	NaN	NaN	NaN	NaN	NaN	NaN	NaN	NaN	NaN	NaN	NaN	NaN	NaN	NaN	NaN	NaN	NaN
ATAGIIGVNRK	Q00610	Q00610	CLTC	Clathrin heavy chain 1	11	1098.65	0.00068989	182.98	NaN	NaN	NaN	NaN	NaN	NaN	29.9373	30.0176	30.4173	30.2772	30.0888	30.3998	28.7411	28.4783	28.5783	28.2736	NaN	NaN	NaN	NaN	NaN	NaN	NaN	NaN	NaN	NaN	NaN	NaN	NaN	NaN	NaN	NaN	NaN	NaN	NaN	NaN	NaN	NaN	NaN	NaN
ATAGPGTTK	P46821	P46821	MAP1B	Microtubule-associated protein 1B;MAP1B heavy chain;MAP1 light chain LC1	9	802.418	0.0093929	135.83	NaN	NaN	NaN	NaN	NaN	NaN	26.2995	26.619	26.6183	26.6649	NaN	NaN	26.2294	26.5731	26.6668	26.6958	NaN	NaN	NaN	NaN	NaN	NaN	NaN	NaN	NaN	NaN	NaN	NaN	NaN	NaN	NaN	NaN	NaN	NaN	NaN	NaN	NaN	NaN	NaN	NaN
ATAGPGTTKTTK	P46821	P46821	MAP1B	Microtubule-associated protein 1B;MAP1B heavy chain;MAP1 light chain LC1	12	1132.61	0.0080004	117.83	NaN	NaN	NaN	NaN	NaN	NaN	22.6956	22.6599	NaN	22.5464	22.197	21.9597	NaN	NaN	NaN	NaN	NaN	NaN	NaN	NaN	NaN	NaN	NaN	NaN	NaN	NaN	NaN	NaN	NaN	NaN	NaN	NaN	NaN	NaN	NaN	NaN	NaN	NaN	NaN	NaN
ATAHEDLAYSSY	Q92624	Q92624	APPBP2	Amyloid protein-binding protein 2	12	1326.57	0.0012769	141.39	NaN	NaN	NaN	NaN	23.2405	23.147	NaN	NaN	NaN	NaN	NaN	NaN	NaN	NaN	NaN	NaN	NaN	NaN	NaN	NaN	NaN	NaN	NaN	NaN	NaN	NaN	NaN	NaN	NaN	NaN	NaN	NaN	NaN	NaN	NaN	NaN	NaN	NaN	NaN	NaN
ATAIGMPVEK	Q14728	Q14728	MFSD10	Major facilitator superfamily domain-containing protein 10	10	1015.54	0.0048218	166.34	NaN	NaN	NaN	NaN	NaN	NaN	NaN	NaN	NaN	NaN	23.112	24.5578	23.7499	23.9876	23.3756	21.2414	NaN	NaN	NaN	NaN	NaN	NaN	NaN	NaN	NaN	NaN	NaN	NaN	NaN	NaN	NaN	NaN	NaN	NaN	NaN	NaN	NaN	NaN	NaN	NaN
ATAKLDKV	Q9Y2K3	Q9Y2K3	MYH15	Myosin-15	8	844.502	0.0016514	153.73	NaN	NaN	NaN	NaN	24.717	25.1388	NaN	NaN	NaN	NaN	NaN	NaN	NaN	NaN	NaN	NaN	24.7589	24.6404	25.0748	24.0354	23.9866	22.1725	24.0777	23.3729	23.0441	22.5109	23.2585	22.6205	24.0805	22.7789	23.3969	22.9138	23.4721	22.4831	24.2809	24.2407	NaN	24.0728	24.0493	NaN
ATAKQRLGKILK	Q6ZMT4;O75151	Q6ZMT4	KDM7A;PHF2	Lysine-specific demethylase 7A;Lysine-specific demethylase PHF2	12	1325.85	0.01805	103.21	NaN	NaN	NaN	NaN	NaN	NaN	NaN	NaN	NaN	NaN	24.5659	24.3066	NaN	NaN	NaN	NaN	NaN	NaN	NaN	NaN	NaN	NaN	NaN	NaN	NaN	NaN	NaN	NaN	NaN	NaN	NaN	NaN	NaN	NaN	NaN	NaN	NaN	NaN	NaN	NaN
ATALEYVYK	P78537	P78537	BLOC1S1	Biogenesis of lysosome-related organelles complex 1 subunit 1	9	1056.55	0.0063175	172.21	NaN	NaN	NaN	NaN	NaN	NaN	29.7439	29.8519	29.6475	29.6857	NaN	25.126	23.944	23.386	28.712	28.9482	NaN	NaN	NaN	NaN	NaN	NaN	NaN	NaN	NaN	NaN	NaN	NaN	NaN	NaN	NaN	NaN	NaN	NaN	NaN	NaN	NaN	NaN	NaN	NaN
ATALPLSH	O75420	O75420	GIGYF1	PERQ amino acid-rich with GYF domain-containing protein 1	8	808.444	0.018771	144.29	NaN	NaN	NaN	NaN	NaN	NaN	23.5082	23.2246	23.0404	23.3818	NaN	NaN	NaN	NaN	NaN	NaN	NaN	NaN	NaN	NaN	NaN	NaN	NaN	NaN	NaN	NaN	NaN	NaN	NaN	NaN	NaN	NaN	NaN	NaN	NaN	NaN	NaN	NaN	NaN	NaN
ATALPTGTSK	Q8IUQ4	Q8IUQ4	SIAH1	E3 ubiquitin-protein ligase SIAH1	10	945.513	0.0058262	179.81	NaN	NaN	NaN	NaN	NaN	NaN	23.8689	24.0683	23.8219	23.5425	23.7182	24.3703	22.6569	22.7115	22.6981	22.678	NaN	NaN	NaN	NaN	NaN	NaN	NaN	NaN	NaN	NaN	NaN	NaN	NaN	NaN	NaN	NaN	NaN	NaN	NaN	NaN	NaN	NaN	NaN	NaN
ATAMGAFVR	A6NFY7	A6NFY7	SDHAF1	Succinate dehydrogenase assembly factor 1, mitochondrial	9	922.469	0.0061053	154.35	NaN	NaN	NaN	NaN	NaN	NaN	24.5345	24.7197	24.3211	24.0886	24.016	24.2401	23.2477	22.8259	23.051	23.0921	NaN	NaN	NaN	NaN	NaN	NaN	NaN	NaN	NaN	NaN	NaN	NaN	NaN	NaN	NaN	NaN	NaN	NaN	NaN	NaN	NaN	NaN	NaN	NaN
ATAMLQSLLK	Q9UM54	Q9UM54	MYO6	Unconventional myosin-VI	10	1074.61	0.008106	141.48	NaN	NaN	NaN	NaN	NaN	NaN	24.6313	24.7268	24.3869	24.7346	NaN	NaN	NaN	NaN	NaN	NaN	NaN	NaN	NaN	NaN	NaN	NaN	NaN	NaN	NaN	NaN	NaN	NaN	NaN	NaN	NaN	NaN	NaN	NaN	NaN	NaN	NaN	NaN	NaN	NaN
ATAMVTEQK	O15063	O15063	KIAA0355	Uncharacterized protein KIAA0355	9	977.485	0.0039867	188.98	NaN	NaN	NaN	NaN	NaN	NaN	24.8883	25.2059	24.5544	24.6296	24.8564	24.279	NaN	NaN	NaN	NaN	NaN	NaN	NaN	NaN	NaN	NaN	NaN	NaN	NaN	NaN	NaN	NaN	NaN	NaN	NaN	NaN	NaN	NaN	NaN	NaN	NaN	NaN	NaN	NaN
ATAPAPTAH	Q92522	Q92522	H1FX	Histone H1x	9	835.419	0.0081925	139.27	NaN	NaN	NaN	NaN	NaN	NaN	NaN	NaN	NaN	NaN	NaN	NaN	22.5628	23.761	23.7643	23.4196	NaN	NaN	NaN	18.9344	NaN	NaN	NaN	NaN	23.1218	22.3469	NaN	21.8975	23.5651	23.1048	23.0338	22.0839	22.8713	22.0001	22.2141	22.3635	21.7668	21.7265	21.9919	21.2753
ATAPASSPGLAK	Q6P1N0	Q6P1N0	CC2D1A	Coiled-coil and C2 domain-containing protein 1A	12	1069.58	0.026776	94.409	NaN	NaN	NaN	NaN	NaN	NaN	25.095	24.799	25.2722	24.7158	NaN	NaN	NaN	NaN	NaN	NaN	NaN	NaN	NaN	NaN	NaN	NaN	NaN	NaN	NaN	NaN	NaN	NaN	NaN	NaN	NaN	NaN	NaN	NaN	NaN	NaN	NaN	NaN	NaN	NaN
ATAPPAPAY	Q5VT06	Q5VT06	CEP350	Centrosome-associated protein 350	9	857.428	0.0058763	153.88	NaN	NaN	NaN	NaN	NaN	NaN	27.157	26.8081	26.6498	26.8945	26.1536	26.7939	26.6714	26.5306	26.5538	25.9534	NaN	NaN	NaN	NaN	NaN	NaN	NaN	NaN	NaN	NaN	NaN	NaN	NaN	NaN	NaN	NaN	NaN	NaN	NaN	NaN	NaN	NaN	NaN	NaN
ATAPQTQHV	P29692	P29692	EEF1D	Elongation factor 1-delta	9	951.477	0.0060926	154.01	25.1478	25.0499	25.0821	24.1566	NaN	NaN	NaN	NaN	NaN	NaN	NaN	NaN	NaN	NaN	NaN	NaN	NaN	NaN	NaN	NaN	NaN	NaN	NaN	NaN	NaN	NaN	NaN	NaN	NaN	NaN	NaN	NaN	NaN	NaN	NaN	NaN	NaN	NaN	NaN	NaN
ATAPSGVRR	Q7L8A9	Q7L8A9	VASH1	Vasohibin-1	9	913.509	0.013545	122.52	NaN	NaN	NaN	NaN	NaN	NaN	25.306	25.2288	24.8522	24.8397	NaN	NaN	NaN	NaN	NaN	25.8214	NaN	NaN	NaN	NaN	NaN	NaN	NaN	NaN	NaN	NaN	NaN	NaN	NaN	NaN	NaN	NaN	NaN	NaN	NaN	NaN	NaN	NaN	NaN	NaN
ATAQDPVFQK	Q9Y4A5	Q9Y4A5	TRRAP	Transformation/transcription domain-associated protein	10	1103.56	0.015896	124.08	NaN	NaN	NaN	NaN	NaN	NaN	22.7461	22.9512	23.2301	23.4486	23.9759	24.275	NaN	NaN	NaN	NaN	NaN	NaN	NaN	NaN	NaN	NaN	NaN	NaN	NaN	NaN	NaN	NaN	NaN	NaN	NaN	NaN	NaN	NaN	NaN	NaN	NaN	NaN	NaN	NaN
ATAQFKINK	Q9BZD4	Q9BZD4	NUF2	Kinetochore protein Nuf2	9	1019.58	0.005835	166.52	NaN	NaN	NaN	NaN	NaN	NaN	25.5119	25.9878	25.7942	25.745	26.3024	25.9224	24.9209	24.504	24.1393	24.1534	NaN	NaN	NaN	NaN	NaN	NaN	NaN	NaN	NaN	NaN	NaN	NaN	NaN	NaN	NaN	NaN	NaN	NaN	NaN	NaN	NaN	NaN	NaN	NaN
ATAQFKINKK	Q9BZD4	Q9BZD4	NUF2	Kinetochore protein Nuf2	10	1147.67	4.1742e-12	240.46	NaN	NaN	NaN	NaN	NaN	NaN	26.4878	26.3741	26.3385	26.759	26.4022	26.9554	25.0885	25.224	25.0707	24.6722	NaN	NaN	NaN	NaN	NaN	NaN	NaN	NaN	NaN	NaN	NaN	NaN	NaN	NaN	NaN	NaN	NaN	NaN	NaN	NaN	NaN	NaN	NaN	NaN
ATAQGEGNIKK	Q16849	Q16849	PTPRN	Receptor-type tyrosine-protein phosphatase-like N	11	1115.59	0.00067447	189.18	NaN	NaN	NaN	NaN	NaN	NaN	24.7245	25.3656	24.1576	24.351	24.8478	24.3805	25.2459	25.2189	23.9837	24.1181	NaN	NaN	NaN	NaN	NaN	NaN	NaN	NaN	NaN	NaN	NaN	NaN	NaN	NaN	NaN	NaN	NaN	NaN	NaN	NaN	NaN	NaN	NaN	NaN
ATAQGTPEK	Q96ND0	Q96ND0	FAM210A	Protein FAM210A	9	901.451	0.02053	113.71	NaN	NaN	NaN	NaN	NaN	NaN	23.7288	24.5159	24.5438	23.8861	NaN	NaN	NaN	NaN	NaN	NaN	NaN	NaN	NaN	NaN	NaN	NaN	NaN	NaN	NaN	NaN	NaN	NaN	NaN	NaN	NaN	NaN	NaN	NaN	NaN	NaN	NaN	NaN	NaN	NaN
ATASFPEAL	Q5VXH5;Q5VWM4	Q5VXH5	PRAMEF7;PRAMEF8	PRAME family member 7;PRAME family member 8	9	905.449	0.012528	124.37	NaN	NaN	NaN	NaN	NaN	NaN	29.7068	29.7427	30.3075	29.8706	30.012	30.2132	NaN	NaN	NaN	NaN	NaN	NaN	NaN	NaN	NaN	NaN	NaN	NaN	NaN	NaN	NaN	NaN	NaN	NaN	NaN	NaN	NaN	NaN	NaN	NaN	NaN	NaN	NaN	NaN
ATASGNANMVNK	P35606	P35606	COPB2	Coatomer subunit beta	12	1176.56	7.9668e-17	234.2	NaN	NaN	NaN	NaN	NaN	NaN	27.5345	27.5454	27.7262	27.7492	27.5975	27.7943	26.0257	26.0695	25.7186	26.0142	NaN	NaN	NaN	NaN	NaN	NaN	NaN	NaN	NaN	NaN	NaN	NaN	NaN	NaN	NaN	NaN	NaN	NaN	NaN	NaN	NaN	NaN	NaN	NaN
ATASPAAPAR	Q6ZN55	Q6ZN55	ZNF574	Zinc finger protein 574	10	911.482	0.0065894	153.78	NaN	NaN	NaN	NaN	NaN	NaN	25.2216	25.189	25.185	25.2893	25.2728	25.1984	24.0566	24.1148	23.9899	23.8743	NaN	NaN	NaN	NaN	NaN	NaN	NaN	NaN	NaN	NaN	NaN	NaN	NaN	NaN	NaN	NaN	NaN	NaN	NaN	NaN	NaN	NaN	NaN	NaN
ATASPIVAR	Q5JSH3	Q5JSH3	WDR44	WD repeat-containing protein 44	9	884.508	0.0058673	148.04	NaN	NaN	NaN	NaN	NaN	NaN	26.485	26.2989	26.6185	26.8182	26.797	26.742	26.1079	26.0044	25.5331	25.931	NaN	NaN	NaN	NaN	NaN	NaN	NaN	NaN	NaN	NaN	NaN	NaN	NaN	NaN	NaN	NaN	NaN	NaN	NaN	NaN	NaN	NaN	NaN	NaN
ATASPPRQK	Q9UQ35	Q9UQ35	SRRM2	Serine/arginine repetitive matrix protein 2	9	954.525	0.0065785	162.5	NaN	NaN	NaN	NaN	NaN	NaN	27.9665	28.0832	28.7792	28.6242	26.3092	26.0049	NaN	NaN	24.8823	25.4328	NaN	NaN	NaN	NaN	NaN	NaN	NaN	NaN	NaN	NaN	NaN	NaN	NaN	NaN	NaN	NaN	NaN	NaN	NaN	NaN	NaN	NaN	NaN	NaN
ATASVVKEK	Q9NW68	Q9NW68	BSDC1	BSD domain-containing protein 1	9	931.534	0.0089371	137.14	NaN	NaN	NaN	NaN	NaN	NaN	25.575	24.8752	25.3224	25.0108	NaN	NaN	23.8513	23.6577	23.7494	23.8332	NaN	NaN	NaN	NaN	NaN	NaN	NaN	NaN	NaN	NaN	NaN	NaN	NaN	NaN	NaN	NaN	NaN	NaN	NaN	NaN	NaN	NaN	NaN	NaN
ATATELTTK	Q9UHC7;Q13434	Q9UHC7	MKRN1;MKRN4P	E3 ubiquitin-protein ligase makorin-1;Putative E3 ubiquitin-protein ligase makorin-4	9	934.497	0.0058208	152.47	NaN	NaN	NaN	NaN	NaN	NaN	28.3889	28.1331	28.5246	28.4827	28.23	28.3041	27.5403	27.3799	26.9251	27.1354	NaN	NaN	NaN	NaN	NaN	NaN	NaN	NaN	NaN	NaN	NaN	NaN	NaN	NaN	NaN	NaN	NaN	NaN	NaN	NaN	NaN	NaN	NaN	NaN
ATATLIIEH	Q96EK6	Q96EK6	GNPNAT1	Glucosamine 6-phosphate N-acetyltransferase	9	967.534	0.010379	132.29	NaN	NaN	NaN	NaN	NaN	NaN	25.5982	25.3425	25.7416	25.7198	25.4672	25.9582	25.4667	25.4012	25.7443	25.7221	NaN	NaN	NaN	NaN	NaN	NaN	NaN	NaN	NaN	NaN	NaN	NaN	NaN	NaN	NaN	NaN	NaN	NaN	NaN	NaN	NaN	NaN	NaN	NaN
ATATQLLQH	Q13043;Q13188	Q13043	STK4;STK3	Serine/threonine-protein kinase 4;Serine/threonine-protein kinase 4 37kDa subunit;Serine/threonine-protein kinase 4 18kDa subunit;Serine/threonine-protein kinase 3;Serine/threonine-protein kinase 3 36kDa subunit;Serine/threonine-protein kinase 3 20kDa subunit	9	981.524	0.011562	127.84	NaN	NaN	NaN	NaN	NaN	NaN	NaN	NaN	NaN	NaN	23.3631	23.7671	23.2222	23.3377	23.1356	22.9463	NaN	NaN	NaN	NaN	NaN	NaN	NaN	NaN	NaN	NaN	NaN	NaN	NaN	NaN	NaN	NaN	NaN	NaN	NaN	NaN	NaN	NaN	NaN	NaN
ATATTSTATSK	Q9H2X6	Q9H2X6	HIPK2	Homeodomain-interacting protein kinase 2	11	1038.52	0.0022108	142.83	NaN	NaN	NaN	NaN	NaN	NaN	23.6963	24.2973	24.9058	25.2391	24.7217	24.329	NaN	NaN	NaN	NaN	NaN	NaN	NaN	NaN	NaN	NaN	NaN	NaN	NaN	NaN	NaN	NaN	NaN	NaN	NaN	NaN	NaN	NaN	NaN	NaN	NaN	NaN	NaN	NaN
ATATVAALQEK	Q8NF64	Q8NF64	ZMIZ2	Zinc finger MIZ domain-containing protein 2	11	1101.6	0.00072618	168.83	NaN	NaN	NaN	NaN	NaN	NaN	24.4041	24.4261	24.5095	24.5507	24.6896	24.7631	24.8742	24.0553	24.4243	23.9022	NaN	NaN	NaN	NaN	NaN	NaN	NaN	NaN	NaN	NaN	NaN	NaN	NaN	NaN	NaN	NaN	NaN	NaN	NaN	NaN	NaN	NaN	NaN	NaN
ATATVYFKR	P24863	P24863	CCNC	Cyclin-C	9	1055.58	9.724e-06	220.25	NaN	NaN	NaN	NaN	NaN	NaN	26.2934	26.4768	26.4436	26.4844	26.6269	26.6842	23.8031	23.056	23.8236	22.9835	NaN	NaN	NaN	NaN	NaN	NaN	NaN	NaN	NaN	NaN	NaN	NaN	NaN	NaN	NaN	NaN	NaN	NaN	NaN	NaN	NaN	NaN	NaN	NaN
ATDAAANLTK	Q13423	Q13423	NNT	NAD(P) transhydrogenase, mitochondrial	10	974.503	0.0074449	143.7	NaN	NaN	NaN	NaN	NaN	NaN	NaN	NaN	NaN	NaN	NaN	NaN	24.2117	24.3497	24.0332	24.1556	NaN	NaN	NaN	NaN	NaN	NaN	NaN	NaN	NaN	NaN	NaN	NaN	NaN	NaN	NaN	NaN	NaN	NaN	NaN	NaN	NaN	NaN	NaN	NaN
ATDDITELY	O00458	O00458	IFRD1	Interferon-related developmental regulator 1	9	1039.47	0.0058685	159.19	28.2279	28.3087	28.283	27.5	24.7059	24.7963	NaN	NaN	NaN	NaN	NaN	NaN	NaN	NaN	NaN	NaN	NaN	NaN	NaN	NaN	NaN	NaN	NaN	NaN	NaN	NaN	NaN	NaN	NaN	NaN	NaN	NaN	NaN	NaN	NaN	NaN	NaN	NaN	NaN	NaN
ATDDLHHSDRY	Q5VTB9	Q5VTB9	RNF220	E3 ubiquitin-protein ligase RNF220	11	1328.57	0.013723	111.86	25.8028	25.8531	25.449	NaN	NaN	NaN	NaN	NaN	NaN	NaN	NaN	NaN	NaN	NaN	NaN	NaN	NaN	NaN	NaN	NaN	NaN	NaN	NaN	NaN	NaN	NaN	NaN	NaN	NaN	NaN	NaN	NaN	NaN	NaN	NaN	NaN	NaN	NaN	NaN	NaN
ATDDSLHQLRK	Q14534	Q14534	SQLE	Squalene monooxygenase	11	1282.66	0.027139	96.113	NaN	NaN	NaN	NaN	NaN	NaN	25.2683	24.6554	24.8005	25.4314	NaN	NaN	NaN	NaN	NaN	NaN	NaN	NaN	NaN	NaN	NaN	NaN	NaN	NaN	NaN	NaN	NaN	NaN	NaN	NaN	NaN	NaN	NaN	NaN	NaN	NaN	NaN	NaN	NaN	NaN
ATDDYFRHK	P98198;Q8TF62	P98198	ATP8B2;ATP8B4	Phospholipid-transporting ATPase ID;Probable phospholipid-transporting ATPase IM	9	1151.54	0.0066913	171.53	NaN	NaN	NaN	NaN	NaN	NaN	23.2355	22.822	22.6575	22.615	NaN	NaN	NaN	NaN	NaN	NaN	NaN	NaN	NaN	NaN	NaN	NaN	NaN	NaN	NaN	NaN	NaN	NaN	NaN	NaN	NaN	NaN	NaN	NaN	NaN	NaN	NaN	NaN	NaN	NaN
ATDFAPGFQK	O00410	O00410	IPO5	Importin-5	10	1080.52	0.014053	127.46	NaN	NaN	NaN	NaN	NaN	NaN	NaN	NaN	NaN	NaN	NaN	NaN	25.457	25.1993	25.0742	24.838	NaN	NaN	NaN	NaN	NaN	NaN	NaN	NaN	NaN	NaN	NaN	NaN	NaN	NaN	NaN	NaN	NaN	NaN	NaN	NaN	NaN	NaN	NaN	NaN
ATDGNVVRNK	A0A0D9SF12	A0A0D9SF12	CCDC163P		10	1072.56	0.000103	217.64	NaN	NaN	NaN	NaN	NaN	NaN	24.9938	23.8406	24.308	24.1622	24.2643	24.0788	NaN	NaN	23.35	23.9624	NaN	NaN	NaN	NaN	NaN	NaN	NaN	NaN	NaN	NaN	NaN	NaN	NaN	NaN	NaN	NaN	NaN	NaN	NaN	NaN	NaN	NaN	NaN	NaN
ATDINGDDY	P06756	P06756	ITGAV	Integrin alpha-V;Integrin alpha-V heavy chain;Integrin alpha-V light chain	9	982.388	0.0060344	174.69	28.0452	27.9926	27.734	27.1698	25.6486	26.0159	NaN	NaN	NaN	NaN	NaN	NaN	NaN	NaN	NaN	NaN	NaN	NaN	NaN	NaN	NaN	NaN	NaN	NaN	NaN	NaN	NaN	NaN	NaN	NaN	NaN	NaN	NaN	NaN	NaN	NaN	NaN	NaN	NaN	NaN
ATDIPSSQK	P25054	P25054	APC	Adenomatous polyposis coli protein	9	945.477	0.0078128	140.35	NaN	NaN	NaN	NaN	NaN	NaN	29.3984	29.2963	29.2428	23.079	22.7151	23.2189	NaN	NaN	NaN	NaN	NaN	NaN	NaN	NaN	NaN	NaN	NaN	NaN	NaN	NaN	NaN	NaN	NaN	NaN	NaN	NaN	NaN	NaN	NaN	NaN	NaN	NaN	NaN	NaN
ATDISRQNEY	Q13946	Q13946	PDE7A	High affinity cAMP-specific 3,5-cyclic phosphodiesterase 7A	10	1195.55	0.0050378	183.27	26.7532	26.5385	26.6246	25.7812	25.4483	25.4938	NaN	NaN	NaN	NaN	NaN	NaN	NaN	NaN	NaN	NaN	NaN	NaN	NaN	NaN	NaN	NaN	NaN	NaN	NaN	NaN	NaN	NaN	NaN	NaN	NaN	NaN	NaN	NaN	NaN	NaN	NaN	NaN	NaN	NaN
ATDKQPYSK	Q16739	Q16739	UGCG	Ceramide glucosyltransferase	9	1036.52	6.6585e-05	211.27	NaN	NaN	NaN	NaN	NaN	NaN	23.8912	24.0772	24.3877	24.673	24.17	24.174	25.3989	25.3466	25.6907	26.2422	NaN	NaN	NaN	NaN	NaN	NaN	NaN	NaN	NaN	NaN	NaN	NaN	NaN	NaN	NaN	NaN	NaN	NaN	NaN	NaN	NaN	NaN	NaN	NaN
ATDKSFVEK	P35579;P35749;Q7Z406	P35579	MYH9;MYH11;MYH14	Myosin-9;Myosin-11;Myosin-14	9	1023.52	1.2586e-05	219.8	NaN	NaN	NaN	NaN	NaN	NaN	31.5153	31.5897	31.6631	31.6643	31.7629	31.7622	29.616	29.7654	29.3197	29.3041	NaN	NaN	NaN	NaN	NaN	NaN	NaN	NaN	NaN	NaN	NaN	NaN	NaN	NaN	NaN	NaN	NaN	NaN	NaN	NaN	NaN	NaN	NaN	NaN
ATDKTFVEK	P35580	P35580	MYH10	Myosin-10	9	1037.54	0.0039558	189.18	NaN	NaN	NaN	NaN	NaN	NaN	25.9008	26.1553	25.9284	25.9237	26.1674	26.0343	23.5744	23.6357	23.3055	23.1869	NaN	NaN	NaN	NaN	NaN	NaN	NaN	NaN	NaN	NaN	NaN	NaN	NaN	NaN	NaN	NaN	NaN	NaN	NaN	NaN	NaN	NaN	NaN	NaN
ATDLDVANFY	Q9H840	Q9H840	GEMIN7	Gem-associated protein 7	10	1127.51	0.0048526	166.17	25.093	25.1056	24.4248	23.5579	22.918	22.7296	NaN	NaN	NaN	NaN	NaN	NaN	NaN	NaN	NaN	NaN	NaN	NaN	NaN	NaN	NaN	NaN	NaN	NaN	NaN	NaN	NaN	NaN	NaN	NaN	NaN	NaN	NaN	NaN	NaN	NaN	NaN	NaN	NaN	NaN
ATDLTFLEK	O00159	O00159	MYO1C	Unconventional myosin-Ic	9	1036.54	0.019108	112.84	NaN	NaN	NaN	NaN	NaN	NaN	26.3001	26.3946	26.6483	26.745	NaN	NaN	25.5533	25.9537	25.4573	25.4771	NaN	NaN	NaN	NaN	NaN	NaN	NaN	NaN	NaN	NaN	NaN	NaN	NaN	NaN	NaN	NaN	NaN	NaN	NaN	NaN	NaN	NaN	NaN	NaN
ATDMEGNLNY	P55283	P55283	CDH4	Cadherin-4	10	1126.46	0.0066294	151.5	26.2127	25.3275	25.6801	24.311	NaN	NaN	NaN	NaN	NaN	NaN	NaN	NaN	NaN	NaN	NaN	NaN	NaN	NaN	NaN	NaN	NaN	NaN	NaN	NaN	NaN	NaN	NaN	NaN	NaN	NaN	NaN	NaN	NaN	NaN	NaN	NaN	NaN	NaN	NaN	NaN
ATDMPVKNQY	Q96CN4	Q96CN4	EVI5L	EVI5-like protein	10	1165.54	0.00023847	212.2	28.2935	28.3836	28.4112	27.5195	27.1907	27.3588	NaN	NaN	NaN	NaN	NaN	NaN	NaN	NaN	NaN	NaN	NaN	NaN	NaN	NaN	NaN	NaN	NaN	NaN	NaN	NaN	NaN	NaN	NaN	NaN	NaN	NaN	NaN	NaN	NaN	NaN	NaN	NaN	NaN	NaN
ATDNHVHSMLK	Q6AZY7	Q6AZY7	SCARA3	Scavenger receptor class A member 3	11	1251.6	0.0011758	152.7	NaN	NaN	NaN	NaN	NaN	NaN	25.9037	26.387	25.5961	25.8406	25.8982	25.5637	NaN	NaN	NaN	NaN	NaN	NaN	NaN	NaN	NaN	NaN	NaN	NaN	NaN	NaN	NaN	NaN	NaN	NaN	NaN	NaN	NaN	NaN	NaN	NaN	NaN	NaN	NaN	NaN
ATDNIILTV	Q9Y4C2;A6NFQ2	Q9Y4C2	TCAF1;TCAF2	TRPM8 channel-associated factor 1;TRPM8 channel-associated factor 2	9	958.534	0.0058107	146.54	22.7723	22.9474	23.1754	22.01	NaN	NaN	NaN	NaN	NaN	NaN	NaN	NaN	NaN	NaN	NaN	NaN	NaN	NaN	NaN	NaN	NaN	NaN	NaN	NaN	NaN	NaN	NaN	NaN	NaN	NaN	NaN	NaN	NaN	NaN	NaN	NaN	NaN	NaN	NaN	NaN
ATDPDAGFNGK	Q9NYQ8	Q9NYQ8	FAT2	Protocadherin Fat 2	11	1091.49	0.00086352	160.88	NaN	NaN	NaN	NaN	NaN	NaN	NaN	NaN	NaN	NaN	NaN	NaN	25.9724	25.6516	25.4952	25.6103	NaN	NaN	NaN	NaN	NaN	NaN	NaN	NaN	NaN	NaN	NaN	NaN	NaN	NaN	NaN	NaN	NaN	NaN	NaN	NaN	NaN	NaN	NaN	NaN
ATDPDDTHAY	Q99715	Q99715	COL12A1	Collagen alpha-1(XII) chain	10	1104.44	0.0071089	144.83	30.1471	29.9901	30.2541	29.4871	30.5693	23.3156	NaN	NaN	NaN	NaN	NaN	NaN	NaN	NaN	NaN	NaN	NaN	NaN	NaN	NaN	NaN	NaN	NaN	NaN	NaN	NaN	NaN	NaN	NaN	NaN	NaN	NaN	NaN	NaN	NaN	NaN	NaN	NaN	NaN	NaN
ATDPKAIGH	Q99437	Q99437	ATP6V0B	V-type proton ATPase 21 kDa proteolipid subunit	9	908.472	0.0054867	179.21	24.8499	25.3774	25.5824	24.7204	24.4612	24.6912	27.275	27.5628	27.8551	27.8628	27.4703	27.432	26.9428	26.6538	27.0138	27.3099	NaN	NaN	NaN	NaN	NaN	NaN	NaN	NaN	NaN	NaN	NaN	NaN	NaN	NaN	NaN	NaN	NaN	NaN	NaN	NaN	NaN	NaN	NaN	NaN
ATDPNILGR	P78527	P78527	PRKDC	DNA-dependent protein kinase catalytic subunit	9	955.509	0.0061037	157.58	NaN	NaN	NaN	NaN	NaN	NaN	31.9047	31.7649	32.0085	31.8714	31.8223	32.2259	32.183	31.9935	32.437	31.9794	NaN	NaN	NaN	NaN	NaN	NaN	NaN	NaN	NaN	NaN	NaN	NaN	NaN	NaN	NaN	NaN	NaN	NaN	NaN	NaN	NaN	NaN	NaN	NaN
ATDPNILGRTW	P78527	P78527	PRKDC	DNA-dependent protein kinase catalytic subunit	11	1242.64	0.00065779	178.84	NaN	NaN	NaN	NaN	NaN	NaN	24.7433	25.0176	24.9868	24.9604	24.8304	24.4229	23.3399	23.1638	22.6539	22.8653	NaN	NaN	NaN	NaN	NaN	NaN	NaN	NaN	NaN	NaN	NaN	NaN	NaN	NaN	NaN	NaN	NaN	NaN	NaN	NaN	NaN	NaN	NaN	NaN
ATDPTIHTV	Q9H6U8	Q9H6U8	ALG9	Alpha-1,2-mannosyltransferase ALG9	9	953.482	0.0059185	158.08	26.3808	26.302	26.9523	26.5058	25.5197	25.504	NaN	NaN	NaN	NaN	NaN	NaN	NaN	NaN	NaN	NaN	NaN	NaN	NaN	NaN	NaN	NaN	NaN	NaN	NaN	NaN	NaN	NaN	NaN	NaN	NaN	NaN	NaN	NaN	19.2067	19.197	18.1656	NaN	NaN	23.0212
ATDPVTGDLY	Q9P273	Q9P273	TENM3	Teneurin-3	10	1050.49	0.0047409	187.34	30.5004	30.494	30.1561	29.7931	26.9313	26.9337	NaN	NaN	NaN	NaN	NaN	NaN	NaN	NaN	NaN	NaN	NaN	NaN	NaN	NaN	NaN	NaN	NaN	NaN	NaN	NaN	NaN	NaN	NaN	NaN	NaN	NaN	NaN	NaN	NaN	NaN	NaN	NaN	NaN	NaN
ATDRWYDEY	P50542	P50542	PEX5	Peroxisomal targeting signal 1 receptor	9	1217.5	0.0058297	156.01	27.9112	27.8873	27.7847	27.6889	25.9709	26.2382	NaN	NaN	NaN	NaN	NaN	NaN	NaN	NaN	NaN	NaN	NaN	NaN	NaN	NaN	NaN	NaN	NaN	NaN	NaN	NaN	NaN	NaN	NaN	NaN	NaN	NaN	NaN	NaN	NaN	NaN	NaN	NaN	NaN	NaN
ATDSLTSNR	A0A1B0GUA6	A0A1B0GUA6			9	963.462	0.020122	111.65	NaN	NaN	NaN	NaN	NaN	NaN	25.8548	25.9729	25.7857	NaN	NaN	NaN	NaN	NaN	NaN	NaN	NaN	NaN	NaN	NaN	NaN	NaN	NaN	NaN	NaN	NaN	NaN	NaN	NaN	NaN	NaN	NaN	NaN	NaN	NaN	NaN	NaN	NaN	NaN	NaN
ATDSYKVTHY	P43490	P43490	NAMPT	Nicotinamide phosphoribosyltransferase	10	1183.55	0.0065067	174.02	NaN	NaN	NaN	NaN	24.2246	24.1282	NaN	NaN	NaN	NaN	NaN	NaN	NaN	NaN	NaN	NaN	NaN	NaN	NaN	NaN	NaN	NaN	NaN	NaN	NaN	NaN	NaN	NaN	NaN	NaN	NaN	NaN	NaN	NaN	NaN	NaN	NaN	NaN	NaN	NaN
ATDTASGTGLY	Q6ZN55	Q6ZN55	ZNF574	Zinc finger protein 574	11	1055.48	0.00066635	198.25	24.6865	24.8747	24.8841	24.1672	23.0789	22.9268	NaN	NaN	NaN	NaN	NaN	NaN	NaN	NaN	NaN	NaN	NaN	NaN	NaN	NaN	NaN	NaN	NaN	NaN	NaN	NaN	NaN	NaN	NaN	NaN	NaN	NaN	NaN	NaN	NaN	NaN	NaN	NaN	NaN	NaN
ATDTETGSAY	Q9H4B4	Q9H4B4	PLK3	Serine/threonine-protein kinase PLK3	10	1014.41	0.0074003	143.85	22.2468	22.3755	21.9355	NaN	NaN	NaN	NaN	NaN	NaN	NaN	NaN	NaN	NaN	NaN	NaN	NaN	NaN	NaN	NaN	NaN	NaN	NaN	NaN	NaN	NaN	NaN	NaN	NaN	NaN	NaN	NaN	NaN	NaN	NaN	NaN	NaN	NaN	NaN	NaN	NaN
ATDTKNVQF	P04899;P08754;P63096	P04899	GNAI2;GNAI3;GNAI1	Guanine nucleotide-binding protein G(i) subunit alpha-2;Guanine nucleotide-binding protein G(k) subunit alpha;Guanine nucleotide-binding protein G(i) subunit alpha-1	9	1022.5	0.014325	121.09	NaN	NaN	NaN	NaN	NaN	NaN	NaN	NaN	NaN	NaN	NaN	NaN	23.4648	23.2027	23.0733	23.0072	NaN	NaN	NaN	NaN	NaN	NaN	NaN	NaN	NaN	NaN	NaN	NaN	NaN	NaN	NaN	NaN	NaN	NaN	NaN	NaN	NaN	NaN	NaN	NaN
ATDVNDALGY	P12109	P12109	COL6A1	Collagen alpha-1(VI) chain	10	1037.47	0.0058819	160.52	27.1397	26.9439	26.6521	26.4138	25.0905	25.2604	NaN	NaN	NaN	NaN	NaN	NaN	NaN	NaN	NaN	NaN	NaN	NaN	NaN	NaN	NaN	NaN	NaN	NaN	NaN	NaN	NaN	NaN	NaN	NaN	NaN	NaN	NaN	NaN	NaN	NaN	NaN	NaN	NaN	NaN
ATDWGDTQAY	Q9BRQ3	Q9BRQ3	NUDT22	Nucleoside diphosphate-linked moiety X motif 22	10	1126.46	0.0088747	138.9	NaN	NaN	NaN	24.5908	23.7329	24.0746	NaN	NaN	NaN	NaN	NaN	NaN	NaN	NaN	NaN	NaN	NaN	NaN	NaN	NaN	NaN	NaN	NaN	NaN	NaN	NaN	NaN	NaN	NaN	NaN	NaN	NaN	NaN	NaN	NaN	NaN	NaN	NaN	NaN	NaN
[truncated: 14,732 more rows]
