# Supplementary material for: CIITA-Transduced Glioblastoma Cells Uncover a Rich Repertoire of Clinically Relevant Tumor-Associated HLA-II Antigens
Source: Mol Cell Proteomics. 2021 Jan 6;20:100032. doi: 10.1074/mcp.RA120.002201 (PMC8724627; doi:10.1074/mcp.RA120.002201)
Supplement: Supplementary Table 4 [file mmc4.xlsx]

## Sheet: HLA-II peptides 12-22 a.a all r
Supplementary Table 4:
Sequence	Proteins	Leading razor protein	Gene names	Protein names	Length	Mass	PEP	Score	HROG02_CIITA_HLAIIp_1_R1	HROG02_CIITA_HLAIIp_1_R2	HROG02_CIITA_HLAIIp_2_R1	HROG02_CIITA_HLAIIp_2_R2	HROG02_CIITA_HLAIIp_3_R1	HROG02_CIITA_HLAIIp_3_R2	HROG02_HLAIIp_1_R1	HROG02_HLAIIp_1_R2	HROG17_CIITA_HLAIIp_1_R1	HROG17_CIITA_HLAIIp_1_R2	HROG17_CIITA_HLAIIp_2_R1	HROG17_CIITA_HLAIIp_2_R2	HROG17_CIITA_HLAIIp_3_R1	HROG17_CIITA_HLAIIp_3_R2	HROG17_HLAIIp_1_R1	HROG17_HLAIIp_1_R2	HROG17_HLAIIp_2_R1	HROG17_HLAIIp_2_R2	RA_CIITA_HLAIIp_1_R1	RA_CIITA_HLAIIp_1_R2	RA_CIITA_HLAIIp_2_R1	RA_CIITA_HLAIIp_2_R2	RA_CIITA_HLAIIp_3_R1	RA_CIITA_HLAIIp_3_R2	RA_CIITA_HLAIIp_4_R1	RA_CIITA_HLAIIp_4_R2	RA_CIITA_HLAIIp_5_R1	RA_CIITA_HLAIIp_5_R2	RA_CIITA_HLAIIp_6_R1	RA_CIITA_HLAIIp_6_R2	RA_HLAIIp_1_R1	RA_HLAIIp_1_R2	RA_HLAIIp_2_R1	RA_HLAIIp_2_R2	RA_HLAIIp_3_R1	RA_HLAIIp_3_R2	RA_HLAIIp_4_R1	RA_HLAIIp_4_R2	RA_HLAIIp_5_R1	RA_HLAIIp_5_R2	RA_HLAIIp_6_R1
AAAAKEEAPKAEPEK	P80723	P80723	BASP1	Brain acid soluble protein 1	15	1538.79	0.00053036	129.29	NaN	NaN	NaN	NaN	NaN	NaN	NaN	NaN	23.6487	23.7003	23.0973	22.6099	22.9142	23.736	NaN	NaN	NaN	NaN	NaN	NaN	NaN	NaN	NaN	NaN	NaN	NaN	NaN	NaN	NaN	NaN	NaN	NaN	NaN	NaN	NaN	NaN	NaN	NaN	NaN	NaN	NaN
AAAAVVEFQRAQS	O00231	O00231	PSMD11	26S proteasome non-ATPase regulatory subunit 11	13	1346.69	0.0029874	111.65	NaN	NaN	NaN	NaN	NaN	NaN	NaN	NaN	NaN	NaN	NaN	NaN	NaN	NaN	21.8062	21.1768	20.9948	20.5268	NaN	NaN	NaN	NaN	NaN	NaN	NaN	NaN	NaN	NaN	NaN	NaN	NaN	NaN	NaN	NaN	NaN	NaN	NaN	NaN	NaN	NaN	NaN
AAAAVVEFQRAQSLLSTDR	O00231	O00231	PSMD11	26S proteasome non-ATPase regulatory subunit 11	19	2032.07	3.9114e-25	221.49	NaN	NaN	NaN	NaN	NaN	NaN	NaN	NaN	NaN	NaN	NaN	NaN	NaN	NaN	NaN	NaN	NaN	NaN	23.1331	23.1158	23.2853	22.62	23.2883	22.5017	19.3114	NaN	NaN	NaN	NaN	20.0824	NaN	NaN	NaN	NaN	NaN	NaN	NaN	NaN	NaN	NaN	NaN
AAAAVVEFQRAQSLLSTDRE	O00231	O00231	PSMD11	26S proteasome non-ATPase regulatory subunit 11	20	2161.11	8.8799e-48	240.59	NaN	NaN	NaN	NaN	NaN	NaN	NaN	NaN	NaN	NaN	NaN	NaN	NaN	NaN	NaN	NaN	NaN	NaN	26.9176	26.5264	26.7661	26.6137	26.8734	26.8087	23.8561	22.19	20.0688	20.9659	23.4882	23.1301	NaN	NaN	NaN	NaN	NaN	NaN	NaN	NaN	NaN	NaN	NaN
AAAAVVEFQRAQSLLSTDREAS	O00231	O00231	PSMD11	26S proteasome non-ATPase regulatory subunit 11	22	2319.18	2.2955e-66	243.48	NaN	NaN	NaN	NaN	NaN	NaN	NaN	NaN	NaN	NaN	NaN	NaN	NaN	NaN	NaN	NaN	NaN	NaN	24.1	24.3969	24.2076	23.9009	24.6258	23.8231	20.2897	20.0188	NaN	NaN	20.8902	21.1059	NaN	NaN	NaN	NaN	NaN	NaN	NaN	NaN	NaN	NaN	NaN
AAAIFKLEGALGADT	Q9NZM1	Q9NZM1	MYOF	Myoferlin	15	1446.77	2.0917e-05	177.57	NaN	NaN	NaN	NaN	NaN	NaN	23.5091	23.239	27.4904	26.9533	26.6683	26.3168	27.5853	27.2553	NaN	NaN	NaN	NaN	NaN	NaN	NaN	NaN	NaN	NaN	NaN	NaN	NaN	NaN	NaN	NaN	NaN	NaN	NaN	NaN	NaN	NaN	NaN	NaN	NaN	NaN	NaN
AAAIFKLEGALGADTT	Q9NZM1	Q9NZM1	MYOF	Myoferlin	16	1547.82	0.00031581	119.74	NaN	NaN	NaN	NaN	NaN	NaN	21.9934	21.8803	26.0908	NaN	NaN	NaN	25.9767	NaN	NaN	NaN	NaN	NaN	NaN	NaN	NaN	NaN	NaN	NaN	NaN	NaN	NaN	NaN	NaN	NaN	NaN	NaN	NaN	NaN	NaN	NaN	NaN	NaN	NaN	NaN	NaN
AAAKAPTKAAPKQKIVKPVK	P83731	P83731	RPL24	60S ribosomal protein L24	20	2044.29	0.0003484	104.61	NaN	NaN	NaN	NaN	NaN	NaN	21.6681	NaN	NaN	NaN	NaN	NaN	NaN	NaN	21.7062	21.5945	21.6741	NaN	NaN	NaN	NaN	NaN	NaN	NaN	NaN	NaN	NaN	NaN	NaN	NaN	NaN	NaN	NaN	NaN	NaN	NaN	NaN	NaN	NaN	NaN	NaN
AAAKIRKENPVVVAEK	O76080	O76080	ZFAND5	AN1-type zinc finger protein 5	16	1722.02	0.015652	75.911	NaN	NaN	NaN	NaN	NaN	NaN	NaN	NaN	25.4746	25.0079	25.2753	25.0364	24.8541	25.0132	NaN	NaN	NaN	NaN	NaN	NaN	NaN	NaN	NaN	NaN	NaN	NaN	NaN	NaN	NaN	NaN	NaN	NaN	NaN	NaN	NaN	NaN	NaN	NaN	NaN	NaN	NaN
AAAKVALTKRAD	Q9UJS0	Q9UJS0	SLC25A13	Calcium-binding mitochondrial carrier protein Aralar2	12	1213.71	0.024449	96.745	NaN	NaN	NaN	NaN	NaN	NaN	NaN	NaN	NaN	NaN	NaN	NaN	NaN	NaN	20.7408	21.1916	NaN	17.5289	NaN	NaN	NaN	NaN	NaN	NaN	NaN	NaN	NaN	NaN	NaN	NaN	NaN	NaN	NaN	NaN	NaN	NaN	NaN	NaN	NaN	NaN	NaN
AAAVKNEKEQKNQEADV	Q63HN8	Q63HN8	RNF213	E3 ubiquitin-protein ligase RNF213	17	1870.94	0.062136	58.511	NaN	NaN	NaN	NaN	NaN	NaN	NaN	NaN	NaN	NaN	NaN	NaN	NaN	NaN	NaN	NaN	NaN	NaN	26.7598	26.6956	NaN	26.0387	26.5064	25.6638	25.6218	25.018	24.4494	24.2854	25.2074	24.9412	NaN	NaN	NaN	NaN	NaN	NaN	NaN	NaN	NaN	NaN	NaN
AAAYIQCQFEDLNRR	P08754	P08754	GNAI3	Guanine nucleotide-binding protein G(k) subunit alpha	15	1796.86	2.7701e-05	155.98	25.1862	24.9214	26.6234	26.0164	26.5988	26.3309	NaN	NaN	27.3268	26.9792	27.6047	NaN	27.6171	27.2389	NaN	NaN	NaN	NaN	24.6436	24.3865	NaN	22.9969	25.5809	24.6153	NaN	NaN	NaN	NaN	NaN	NaN	NaN	NaN	NaN	NaN	NaN	NaN	NaN	NaN	NaN	NaN	NaN
AADGERSPLLSEPIDGGAGGN	Q86T03	Q86T03	TMEM55B	Type 1 phosphatidylinositol 4,5-bisphosphate 4-phosphatase	21	1981.93	5.2435e-21	205.33	NaN	24.5315	24.9486	24.5769	25.4585	24.5093	NaN	NaN	NaN	NaN	NaN	NaN	NaN	NaN	NaN	NaN	NaN	NaN	NaN	NaN	NaN	NaN	NaN	NaN	NaN	NaN	NaN	NaN	NaN	NaN	NaN	NaN	NaN	NaN	NaN	NaN	NaN	NaN	NaN	NaN	NaN
AADIRVAPAMALTPP	Q9UM47	Q9UM47	NOTCH3	Neurogenic locus notch homolog protein 3;Notch 3 extracellular truncation;Notch 3 intracellular domain	15	1492.81	0.09373	57.175	NaN	NaN	NaN	NaN	NaN	NaN	NaN	NaN	25.621	25.7208	25.5632	25.4318	25.9121	25.534	NaN	NaN	NaN	NaN	NaN	NaN	NaN	NaN	NaN	NaN	NaN	NaN	NaN	NaN	NaN	NaN	NaN	NaN	NaN	NaN	NaN	NaN	NaN	NaN	NaN	NaN	NaN
AADIVFLIDSSEGVRPDG	P12111	P12111	COL6A3	Collagen alpha-3(VI) chain	18	1859.93	0.0003552	110.12	NaN	NaN	NaN	NaN	NaN	NaN	NaN	NaN	NaN	NaN	NaN	NaN	NaN	NaN	NaN	NaN	NaN	NaN	22.6049	23.2339	22.2728	21.9268	22.9036	21.9714	21.4179	NaN	NaN	NaN	20.4113	NaN	NaN	NaN	NaN	NaN	NaN	NaN	NaN	NaN	NaN	NaN	NaN
AADKAIEKMNGMLLNDR	Q13310	Q13310	PABPC4	Polyadenylate-binding protein 4	17	1888.95	0.00092048	105.89	NaN	NaN	NaN	NaN	NaN	NaN	NaN	NaN	29.1104	28.9969	28.7902	28.6331	28.906	28.9351	NaN	NaN	NaN	NaN	NaN	NaN	NaN	NaN	NaN	NaN	NaN	NaN	NaN	NaN	NaN	NaN	NaN	NaN	NaN	NaN	NaN	NaN	NaN	NaN	NaN	NaN	NaN
AADKAIEKMNGMLLNDRK	Q13310	Q13310	PABPC4	Polyadenylate-binding protein 4	18	2017.04	2.6691e-53	250.47	NaN	NaN	NaN	NaN	NaN	NaN	NaN	NaN	30.9888	30.944	30.6526	30.2289	31.0399	30.7064	NaN	NaN	NaN	NaN	NaN	NaN	NaN	NaN	NaN	NaN	NaN	NaN	NaN	NaN	NaN	NaN	NaN	NaN	NaN	NaN	NaN	NaN	NaN	NaN	NaN	NaN	NaN
AADNGFLSHNFLTVAPG	Q68CZ2	Q68CZ2	TNS3	Tensin-3	17	1729.84	3.5342e-05	153.34	24.3745	24.2389	25.3307	24.9668	25.6173	24.7511	NaN	NaN	26.3345	26.3346	25.2743	NaN	26.2217	25.8469	NaN	NaN	NaN	NaN	NaN	NaN	NaN	NaN	NaN	NaN	NaN	NaN	NaN	NaN	NaN	NaN	NaN	NaN	NaN	NaN	NaN	NaN	NaN	NaN	NaN	NaN	NaN
AADNGFLSHNFLTVAPGH	Q68CZ2	Q68CZ2	TNS3	Tensin-3	18	1866.9	0.0011982	100.04	25.6337	24.9784	25.9825	25.5556	26.1	25.4193	NaN	NaN	NaN	NaN	NaN	NaN	NaN	NaN	NaN	NaN	NaN	NaN	NaN	NaN	NaN	NaN	NaN	NaN	NaN	NaN	NaN	NaN	NaN	NaN	NaN	NaN	NaN	NaN	NaN	NaN	NaN	NaN	NaN	NaN	NaN
AADQEVILWDHKIPEDILK	Q9NX62	Q9NX62	IMPAD1	Inositol monophosphatase 3	19	2232.18	0.0019221	91.725	23.4966	23.2781	24.2903	24.0256	24.8487	23.6958	NaN	NaN	NaN	NaN	NaN	NaN	NaN	NaN	NaN	NaN	NaN	NaN	NaN	NaN	NaN	NaN	NaN	NaN	NaN	NaN	NaN	NaN	NaN	NaN	NaN	NaN	NaN	NaN	NaN	NaN	NaN	NaN	NaN	NaN	NaN
AAEAVASGSGEPREEAGAL	Q9NWT6	Q9NWT6	HIF1AN	Hypoxia-inducible factor 1-alpha inhibitor	19	1770.84	0.10068	52.344	NaN	NaN	NaN	NaN	NaN	NaN	NaN	NaN	NaN	NaN	NaN	NaN	NaN	NaN	NaN	NaN	NaN	NaN	28.1672	28.1148	28.1936	27.9622	28.1732	27.8754	27.7582	27.6972	27.7332	27.6257	27.5664	27.7005	NaN	NaN	NaN	NaN	NaN	NaN	NaN	NaN	NaN	NaN	NaN
AAEEAFVNDIDESSPG	P09496	P09496	CLTA	Clathrin light chain A	16	1649.71	0.0036508	91.636	NaN	NaN	NaN	NaN	NaN	NaN	NaN	NaN	NaN	NaN	NaN	NaN	NaN	NaN	NaN	NaN	NaN	NaN	NaN	NaN	24.1517	NaN	NaN	23.8883	NaN	23.1092	21.8693	23.2562	NaN	24.0131	NaN	NaN	NaN	NaN	NaN	NaN	NaN	NaN	NaN	NaN	NaN
AAEELTWERMLGLDG	O60337	O60337	2020-03-06	E3 ubiquitin-protein ligase MARCH6	15	1689.8	0.00031598	134.56	NaN	NaN	NaN	NaN	NaN	NaN	NaN	NaN	NaN	NaN	NaN	NaN	NaN	NaN	NaN	NaN	NaN	NaN	22.3766	22.929	22.6146	20.9203	23.3134	21.6455	NaN	NaN	20.5775	20.3478	21.8679	21.0922	NaN	NaN	NaN	NaN	NaN	NaN	NaN	NaN	NaN	NaN	NaN
AAEELTWERMLGLDGS	O60337	O60337	2020-03-06	E3 ubiquitin-protein ligase MARCH6	16	1776.84	0.0014074	104.59	NaN	NaN	NaN	NaN	NaN	NaN	NaN	NaN	NaN	NaN	NaN	NaN	NaN	NaN	NaN	NaN	NaN	NaN	NaN	NaN	NaN	NaN	22.0386	NaN	21.4191	21.1155	NaN	NaN	NaN	NaN	NaN	NaN	NaN	NaN	NaN	NaN	NaN	NaN	NaN	NaN	NaN
AAEEPNAAVPDEIPP	P08238	P08238	HSP90AB1	Heat shock protein HSP 90-beta	15	1518.72	0.0076736	86.879	26.5147	NaN	26.042	25.9659	27.2919	26.5956	NaN	NaN	NaN	NaN	NaN	NaN	NaN	NaN	NaN	NaN	NaN	NaN	NaN	NaN	NaN	NaN	NaN	NaN	NaN	NaN	NaN	NaN	NaN	NaN	NaN	NaN	NaN	NaN	NaN	NaN	NaN	NaN	NaN	NaN	NaN
AAEEPNAAVPDEIPPL	P08238	P08238	HSP90AB1	Heat shock protein HSP 90-beta	16	1631.8	0.0017888	101.45	25.7297	25.6026	25.2514	25.3253	26.9115	25.9476	NaN	NaN	NaN	NaN	NaN	NaN	NaN	NaN	NaN	NaN	NaN	NaN	NaN	NaN	NaN	NaN	NaN	NaN	NaN	NaN	NaN	NaN	NaN	NaN	NaN	NaN	NaN	NaN	NaN	NaN	NaN	NaN	NaN	NaN	NaN
AAEEPNAAVPDEIPPLE	P08238	P08238	HSP90AB1	Heat shock protein HSP 90-beta	17	1760.85	0.00038754	121.61	25.9727	25.8343	25.5392	25.3252	26.9875	25.9878	NaN	NaN	NaN	NaN	NaN	NaN	NaN	NaN	NaN	NaN	NaN	NaN	NaN	NaN	NaN	NaN	NaN	NaN	NaN	NaN	NaN	NaN	NaN	NaN	NaN	NaN	NaN	NaN	NaN	NaN	NaN	NaN	NaN	NaN	NaN
AAEEPSKVEEKKAEE	P29966	P29966	MARCKS	Myristoylated alanine-rich C-kinase substrate	15	1672.82	0.0034393	97.45	NaN	NaN	NaN	NaN	NaN	NaN	NaN	NaN	23.3477	23.9914	NaN	21.8326	22.7908	22.8177	NaN	NaN	NaN	NaN	NaN	NaN	NaN	NaN	NaN	NaN	NaN	NaN	NaN	NaN	NaN	NaN	NaN	NaN	NaN	NaN	NaN	NaN	NaN	NaN	NaN	NaN	NaN
AAEFIQQFNNQAFS	P46459	P46459	NSF	Vesicle-fusing ATPase	14	1613.75	0.00054099	130.94	NaN	NaN	NaN	NaN	NaN	NaN	NaN	NaN	NaN	NaN	NaN	NaN	NaN	NaN	NaN	NaN	NaN	NaN	29.9335	29.8205	29.5829	29.7081	30.0454	29.4247	NaN	27.6798	27.3929	27.1979	NaN	27.5576	NaN	NaN	NaN	NaN	NaN	NaN	NaN	NaN	NaN	NaN	NaN
AAEFIQQFNNQAFSVG	P46459	P46459	NSF	Vesicle-fusing ATPase	16	1769.84	0.012108	78.692	NaN	NaN	NaN	NaN	NaN	NaN	NaN	NaN	NaN	NaN	NaN	NaN	NaN	NaN	NaN	NaN	NaN	NaN	23.3589	24.3854	23.3565	23.3903	23.9869	23.3182	NaN	NaN	NaN	NaN	NaN	20.922	NaN	NaN	NaN	NaN	NaN	NaN	NaN	NaN	NaN	NaN	NaN
AAEIRRDQLEAAQEAVPP	Q6UVK1	Q6UVK1	CSPG4	Chondroitin sulfate proteoglycan 4	18	1963.01	6.3507e-05	119.39	NaN	NaN	NaN	NaN	NaN	NaN	NaN	NaN	26.8755	26.6436	27.1863	26.2903	26.6512	26.7273	NaN	NaN	NaN	NaN	NaN	NaN	NaN	NaN	NaN	NaN	NaN	NaN	NaN	NaN	NaN	NaN	NaN	NaN	NaN	NaN	NaN	NaN	NaN	NaN	NaN	NaN	NaN
AAEIRRDQLEAAQEAVPPA	Q6UVK1	Q6UVK1	CSPG4	Chondroitin sulfate proteoglycan 4	19	2034.05	0.0074374	79.311	NaN	NaN	NaN	NaN	NaN	NaN	NaN	NaN	NaN	26.3813	26.7557	26.2292	26.7584	26.9293	NaN	NaN	NaN	NaN	NaN	NaN	NaN	NaN	NaN	NaN	NaN	NaN	NaN	NaN	NaN	NaN	NaN	NaN	NaN	NaN	NaN	NaN	NaN	NaN	NaN	NaN	NaN
AAEKKFGSNKAEMVVPD	Q9HD20	Q9HD20	ATP13A1	Manganese-transporting ATPase 13A1	17	1819.91	0.008052	80.638	NaN	NaN	NaN	NaN	NaN	NaN	NaN	NaN	26.4294	26.4844	26.2647	26.2266	26.2352	25.6956	NaN	NaN	NaN	NaN	NaN	NaN	NaN	NaN	NaN	NaN	NaN	NaN	NaN	NaN	NaN	NaN	NaN	NaN	NaN	NaN	NaN	NaN	NaN	NaN	NaN	NaN	NaN
AAELRSEDYELLCPN	P08582	P08582	MFI2	Melanotransferrin	15	1721.79	0.0024041	101.47	NaN	NaN	NaN	NaN	NaN	NaN	NaN	NaN	24.7723	25.3338	NaN	NaN	NaN	NaN	NaN	NaN	NaN	NaN	NaN	NaN	NaN	NaN	NaN	NaN	NaN	NaN	NaN	NaN	NaN	NaN	NaN	NaN	NaN	NaN	NaN	NaN	NaN	NaN	NaN	NaN	NaN
AAELRSEDYELLCPNG	P08582	P08582	MFI2	Melanotransferrin	16	1778.81	0.0048107	89.301	26.5055	26.1912	26.6132	26.0249	27.2882	26.4228	NaN	NaN	27.9531	27.9772	27.328	26.9918	27.487	27.2814	NaN	NaN	NaN	NaN	NaN	NaN	NaN	NaN	NaN	NaN	NaN	NaN	NaN	NaN	NaN	NaN	NaN	NaN	NaN	NaN	NaN	NaN	NaN	NaN	NaN	NaN	NaN
AAEPGYLVTKVVAVDGDSG	Q9NRJ7;Q9Y5E7;Q9UN66;Q9Y5E1;Q9UN67;Q96TA0;Q9Y5E3;Q9Y5E2;Q9Y5E4;Q9Y5E5;Q9Y5E6;Q9Y5E9;Q9Y5F0;Q9Y5F1;Q9Y5F2;Q9Y5E8	Q9UN66	PCDHB16;PCDHB2;PCDHB8;PCDHB9;PCDHB10;PCDHB18P;PCDHB6;PCDHB7;PCDHB5;PCDHB4;PCDHB3;PCDHB14;PCDHB13;PCDHB12;PCDHB11;PCDHB15	Protocadherin beta-16;Protocadherin beta-2;Protocadherin beta-8;Protocadherin beta-9;Protocadherin beta-10;Putative protocadherin beta-18;Protocadherin beta-6;Protocadherin beta-7;Protocadherin beta-5;Protocadherin beta-4;Protocadherin beta-3;Protocadherin beta-14;Protocadherin beta-13;Protocadherin beta-12;Protocadherin beta-11;Protocadherin beta-15	19	1846.93	1.6789e-07	145.1	24.2136	24.1363	24.5921	23.775	23.5095	NaN	NaN	NaN	NaN	NaN	NaN	NaN	NaN	NaN	NaN	NaN	NaN	NaN	NaN	NaN	NaN	NaN	NaN	NaN	NaN	NaN	23.4785	23.8048	25.1221	24.6921	NaN	NaN	NaN	NaN	NaN	NaN	NaN	NaN	NaN	NaN	NaN
AAEPLLTLERLTEIV	O60524	O60524	NEMF	Nuclear export mediator factor NEMF	15	1666.95	0.027359	70.977	NaN	NaN	NaN	NaN	NaN	NaN	NaN	NaN	23.8924	23.5803	NaN	NaN	23.8309	23.5796	NaN	NaN	NaN	NaN	NaN	NaN	NaN	NaN	NaN	NaN	NaN	NaN	NaN	NaN	NaN	NaN	NaN	NaN	NaN	NaN	NaN	NaN	NaN	NaN	NaN	NaN	NaN
AAERAIEKMNGMLLNDR	P11940	P11940	PABPC1	Polyadenylate-binding protein 1	17	1930.97	8.3272e-120	300.61	NaN	NaN	NaN	NaN	NaN	NaN	NaN	NaN	31.599	31.4811	31.0433	30.6132	31.12	30.8123	NaN	NaN	NaN	NaN	NaN	NaN	NaN	NaN	NaN	NaN	NaN	NaN	NaN	NaN	NaN	NaN	NaN	NaN	NaN	NaN	NaN	NaN	NaN	NaN	NaN	NaN	NaN
AAERAIEKMNGMLLNDRK	P11940	P11940	PABPC1	Polyadenylate-binding protein 1	18	2059.07	7.1008e-157	325.09	NaN	NaN	NaN	NaN	NaN	NaN	NaN	NaN	32.6963	32.4299	32.1641	31.7848	32.4308	32.3545	NaN	NaN	NaN	NaN	NaN	NaN	NaN	NaN	NaN	NaN	NaN	NaN	NaN	NaN	NaN	NaN	NaN	NaN	NaN	NaN	NaN	NaN	NaN	NaN	NaN	NaN	NaN
AAFEAVAQMFSTNSF	Q9UIA9	Q9UIA9	XPO7	Exportin-7	15	1619.73	0.025194	72.321	NaN	NaN	NaN	NaN	NaN	NaN	NaN	NaN	NaN	NaN	NaN	NaN	NaN	NaN	NaN	NaN	NaN	NaN	26.5485	26.2403	25.9993	26.2181	26.6088	25.7623	24.3935	23.5314	23.6802	NaN	23.9167	NaN	NaN	NaN	NaN	NaN	NaN	NaN	NaN	NaN	NaN	NaN	NaN
AAFLEQTLSSTIKQDD	P48637	P48637	GSS	Glutathione synthetase	16	1765.87	2.1423e-46	244.73	25.3056	25.1164	26.2893	25.8587	26.6264	25.8786	NaN	NaN	NaN	NaN	NaN	NaN	NaN	NaN	NaN	NaN	NaN	NaN	NaN	NaN	NaN	NaN	NaN	NaN	NaN	NaN	NaN	NaN	NaN	NaN	NaN	NaN	NaN	NaN	NaN	NaN	NaN	NaN	NaN	NaN	NaN
AAFNSGKVDIVAINDPF	P04406	P04406	GAPDH	Glyceraldehyde-3-phosphate dehydrogenase	17	1776.9	4.3678e-05	155.17	NaN	NaN	NaN	NaN	NaN	NaN	NaN	NaN	25.8722	25.4349	NaN	25.0573	25.3289	NaN	NaN	NaN	NaN	NaN	NaN	NaN	NaN	NaN	NaN	NaN	NaN	NaN	NaN	NaN	NaN	NaN	NaN	NaN	NaN	NaN	NaN	NaN	NaN	NaN	NaN	NaN	NaN
AAFNSGKVDIVAINDPFID	P04406	P04406	GAPDH	Glyceraldehyde-3-phosphate dehydrogenase	19	2005.02	4.2079e-07	148.52	NaN	NaN	NaN	NaN	NaN	NaN	NaN	NaN	26.7912	26.4872	24.0175	NaN	26.2957	25.8554	NaN	NaN	NaN	NaN	NaN	NaN	NaN	NaN	NaN	NaN	NaN	NaN	NaN	NaN	NaN	NaN	NaN	NaN	NaN	NaN	NaN	NaN	NaN	NaN	NaN	NaN	NaN
AAFVQTHRPTGEF	P20036	P20036	HLA-DPA1	HLA class II histocompatibility antigen, DP alpha 1 chain	13	1459.72	0.0022208	113.47	25.7502	25.8518	26.22	25.9091	25.1006	25.4491	NaN	NaN	NaN	NaN	NaN	NaN	NaN	NaN	NaN	NaN	NaN	NaN	NaN	NaN	NaN	NaN	NaN	NaN	NaN	NaN	NaN	NaN	NaN	NaN	NaN	NaN	NaN	NaN	NaN	NaN	NaN	NaN	NaN	NaN	NaN
AAFVQTHRPTGEFM	P20036	P20036	HLA-DPA1	HLA class II histocompatibility antigen, DP alpha 1 chain	14	1590.76	9.1591e-05	140.09	27.4531	27.29	27.8595	27.7297	27.8681	27.3997	NaN	NaN	NaN	NaN	NaN	NaN	NaN	NaN	NaN	NaN	NaN	NaN	NaN	NaN	NaN	NaN	NaN	NaN	NaN	NaN	NaN	NaN	NaN	NaN	NaN	NaN	NaN	NaN	NaN	NaN	NaN	NaN	NaN	NaN	NaN
AAGAGKVTKSAQKAQKA	Q5VTE0;P68104	Q5VTE0	EEF1A1P5;EEF1A1	Putative elongation factor 1-alpha-like 3;Elongation factor 1-alpha 1	17	1613.92	0.00034969	116	NaN	NaN	NaN	NaN	NaN	NaN	NaN	NaN	NaN	NaN	NaN	NaN	NaN	NaN	NaN	NaN	NaN	NaN	NaN	21.092	21.8688	NaN	22.1612	20.6446	23.0841	21.8298	19.6894	NaN	20.5015	21.0008	22.4006	22.3964	21.6389	21.2864	21.9077	21.208	22.7756	21.9195	22.0581	21.116	21.8135
AAGAGKVTKSAQKAQKAK	Q5VTE0;P68104	Q5VTE0	EEF1A1P5;EEF1A1	Putative elongation factor 1-alpha-like 3;Elongation factor 1-alpha 1	18	1742.02	1.5766e-05	132.51	NaN	NaN	NaN	NaN	NaN	NaN	NaN	NaN	NaN	NaN	NaN	NaN	NaN	NaN	NaN	NaN	NaN	NaN	20.5644	NaN	NaN	20.4622	21.0002	19.6055	23.6113	22.901	20.9969	21.3377	21.0579	20.7589	21.4723	21.6291	20.2207	NaN	NaN	NaN	19.3942	19.5	NaN	NaN	20.7126
AAGGRMEDGSLDITQ	Q8IY95	Q8IY95	TMEM192	Transmembrane protein 192	15	1519.69	0.046151	66.056	24.4909	24.4241	24.288	23.8131	25.9572	25.0008	NaN	NaN	NaN	NaN	NaN	NaN	NaN	NaN	NaN	NaN	NaN	NaN	NaN	NaN	NaN	NaN	NaN	NaN	NaN	NaN	NaN	NaN	NaN	NaN	NaN	NaN	NaN	NaN	NaN	NaN	NaN	NaN	NaN	NaN	NaN
AAGIIHLGATSCYVG	P30566	P30566	ADSL	Adenylosuccinate lyase	15	1431.72	0.00010405	143.01	NaN	NaN	NaN	NaN	NaN	NaN	NaN	NaN	27.8125	27.9097	27.8127	27.5183	28.2803	27.8474	NaN	NaN	NaN	NaN	NaN	NaN	NaN	NaN	NaN	NaN	NaN	NaN	NaN	NaN	NaN	NaN	NaN	NaN	NaN	NaN	NaN	NaN	NaN	NaN	NaN	NaN	NaN
AAGIIHLGATSCYVGD	P30566	P30566	ADSL	Adenylosuccinate lyase	16	1546.74	1.9707e-05	166.33	NaN	NaN	NaN	NaN	NaN	NaN	NaN	NaN	26.6576	26.1283	25.982	25.5695	26.7642	26.386	NaN	NaN	NaN	NaN	NaN	NaN	NaN	NaN	NaN	NaN	NaN	NaN	NaN	NaN	NaN	NaN	NaN	NaN	NaN	NaN	NaN	NaN	NaN	NaN	NaN	NaN	NaN
AAGIIHLGATSCYVGDN	P30566	P30566	ADSL	Adenylosuccinate lyase	17	1660.79	2.61e-05	143.5	NaN	NaN	NaN	NaN	NaN	NaN	NaN	NaN	25.6257	25.2735	NaN	NaN	24.9709	NaN	NaN	NaN	NaN	NaN	NaN	NaN	NaN	NaN	NaN	NaN	NaN	NaN	NaN	NaN	NaN	NaN	NaN	NaN	NaN	NaN	NaN	NaN	NaN	NaN	NaN	NaN	NaN
AAGTAELLPSPSG	O94985	O94985	CLSTN1	Calsyntenin-1;Soluble Alc-alpha;CTF1-alpha	13	1169.59	0.049114	73.573	NaN	NaN	NaN	NaN	NaN	NaN	NaN	NaN	25.6067	25.7725	NaN	25.119	25.7974	25.327	NaN	NaN	NaN	NaN	NaN	NaN	NaN	NaN	NaN	NaN	NaN	NaN	NaN	NaN	NaN	NaN	NaN	NaN	NaN	NaN	NaN	NaN	NaN	NaN	NaN	NaN	NaN
AAHGVLLQALDEMRAD	Q8WZA9	Q8WZA9	IRGQ	Immunity-related GTPase family Q protein	16	1708.86	5.3428e-30	232.42	27.0703	26.5516	27.6468	27.1246	27.5961	27.0984	NaN	NaN	NaN	NaN	NaN	NaN	NaN	NaN	NaN	NaN	NaN	NaN	25.6529	27.0481	25.4918	25.8707	22.1904	22.1781	24.8917	23.7266	25.126	24.8804	25.2021	24.6405	NaN	NaN	NaN	NaN	NaN	NaN	NaN	NaN	NaN	NaN	NaN
AAHGVLLQALDEMRADA	Q8WZA9	Q8WZA9	IRGQ	Immunity-related GTPase family Q protein	17	1779.89	0.00034916	121.31	NaN	NaN	NaN	NaN	NaN	NaN	NaN	NaN	NaN	NaN	NaN	NaN	NaN	NaN	NaN	NaN	NaN	NaN	25.073	NaN	25.1227	NaN	NaN	NaN	23.6672	24.6827	23.5378	22.5464	24.2646	23.9661	NaN	NaN	NaN	NaN	NaN	NaN	NaN	NaN	NaN	NaN	NaN
AAIFKLEGALGADT	Q9NZM1	Q9NZM1	MYOF	Myoferlin	14	1375.73	1.3437e-13	207.29	NaN	NaN	NaN	NaN	NaN	NaN	NaN	NaN	25.224	NaN	25.346	24.7608	26.0164	25.3154	NaN	NaN	NaN	NaN	NaN	NaN	NaN	NaN	NaN	NaN	NaN	NaN	NaN	NaN	NaN	NaN	NaN	NaN	NaN	NaN	NaN	NaN	NaN	NaN	NaN	NaN	NaN
AAIVEKLSSLPF	P61970	P61970	NUTF2	Nuclear transport factor 2	12	1273.73	0.0010198	143.03	NaN	NaN	NaN	NaN	NaN	NaN	NaN	NaN	27.9908	28.1019	27.3989	NaN	27.3022	26.5711	NaN	NaN	NaN	NaN	NaN	NaN	NaN	NaN	NaN	NaN	NaN	NaN	NaN	NaN	NaN	NaN	NaN	NaN	NaN	NaN	NaN	NaN	NaN	NaN	NaN	NaN	NaN
AAIVEKLSSLPFQ	P61970	P61970	NUTF2	Nuclear transport factor 2	13	1401.79	2.7808e-10	190.57	NaN	NaN	NaN	NaN	NaN	NaN	NaN	NaN	29.6546	29.8504	29.5459	29.6359	29.444	28.9893	NaN	NaN	NaN	NaN	NaN	NaN	NaN	NaN	NaN	NaN	NaN	NaN	NaN	NaN	NaN	NaN	NaN	NaN	NaN	NaN	NaN	NaN	NaN	NaN	NaN	NaN	NaN
AAIVEKLSSLPFQK	P61970	P61970	NUTF2	Nuclear transport factor 2	14	1529.88	4.2202e-91	304.68	NaN	NaN	NaN	NaN	NaN	NaN	NaN	NaN	NaN	30.0471	29.8868	30.3398	30.5169	29.012	NaN	NaN	NaN	NaN	NaN	NaN	NaN	NaN	NaN	NaN	NaN	NaN	NaN	NaN	NaN	NaN	NaN	NaN	NaN	NaN	NaN	NaN	NaN	NaN	NaN	NaN	NaN
AAIVEKLSSLPFQKI	P61970	P61970	NUTF2	Nuclear transport factor 2	15	1642.97	7.5633e-47	256.31	NaN	NaN	NaN	NaN	NaN	NaN	NaN	NaN	30.6028	30.6397	29.8389	29.4454	29.9372	29.3009	NaN	NaN	NaN	NaN	NaN	NaN	NaN	NaN	NaN	NaN	NaN	NaN	NaN	NaN	NaN	NaN	NaN	NaN	NaN	NaN	NaN	NaN	NaN	NaN	NaN	NaN	NaN
AAIVEKLSSLPFQKIQ	P61970	P61970	NUTF2	Nuclear transport factor 2	16	1771.02	4.5792e-80	279.77	NaN	NaN	NaN	NaN	NaN	NaN	NaN	NaN	28.888	28.7133	27.9155	27.4317	27.9527	27.5633	NaN	NaN	NaN	NaN	NaN	NaN	NaN	NaN	NaN	NaN	NaN	NaN	NaN	NaN	NaN	NaN	NaN	NaN	NaN	NaN	NaN	NaN	NaN	NaN	NaN	NaN	NaN
AAIYHLQLFEELRR	P14618	P14618	PKM	Pyruvate kinase PKM	14	1757.96	1.6131e-06	164.33	26.3033	25.8863	27.0749	26.5018	27.0896	27.1108	NaN	NaN	NaN	NaN	NaN	NaN	NaN	NaN	NaN	NaN	NaN	NaN	NaN	NaN	NaN	NaN	NaN	NaN	NaN	NaN	NaN	NaN	NaN	NaN	NaN	NaN	NaN	NaN	NaN	NaN	NaN	NaN	NaN	NaN	NaN
AAIYNIDTSSESPD	P49327	P49327	FASN	Fatty acid synthase;[Acyl-carrier-protein] S-acetyltransferase;[Acyl-carrier-protein] S-malonyltransferase;3-oxoacyl-[acyl-carrier-protein] synthase;3-oxoacyl-[acyl-carrier-protein] reductase;3-hydroxyacyl-[acyl-carrier-protein] dehydratase;Enoyl-[acyl-carrier-protein] reductase;Oleoyl-[acyl-carrier-protein] hydrolase	14	1481.65	0.0099203	86.624	NaN	NaN	NaN	NaN	NaN	NaN	NaN	NaN	NaN	NaN	NaN	NaN	NaN	NaN	NaN	NaN	NaN	NaN	26.8292	26.9661	27.0639	27.1894	27.0425	26.5734	25.032	24.7389	NaN	NaN	24.142	NaN	NaN	NaN	NaN	NaN	NaN	NaN	NaN	NaN	NaN	NaN	NaN
AAIYNIDTSSESPDH	P49327	P49327	FASN	Fatty acid synthase;[Acyl-carrier-protein] S-acetyltransferase;[Acyl-carrier-protein] S-malonyltransferase;3-oxoacyl-[acyl-carrier-protein] synthase;3-oxoacyl-[acyl-carrier-protein] reductase;3-hydroxyacyl-[acyl-carrier-protein] dehydratase;Enoyl-[acyl-carrier-protein] reductase;Oleoyl-[acyl-carrier-protein] hydrolase	15	1618.71	3.5845e-98	298.86	NaN	NaN	NaN	NaN	NaN	NaN	NaN	NaN	NaN	NaN	NaN	NaN	NaN	NaN	NaN	NaN	NaN	NaN	32.362	32.5912	32.3972	32.3981	31.7466	31.6151	29.8435	29.3018	28.598	28.5286	28.3749	28.4295	NaN	NaN	NaN	NaN	NaN	NaN	NaN	NaN	NaN	NaN	NaN
AAIYNIDTSSESPDHY	P49327	P49327	FASN	Fatty acid synthase;[Acyl-carrier-protein] S-acetyltransferase;[Acyl-carrier-protein] S-malonyltransferase;3-oxoacyl-[acyl-carrier-protein] synthase;3-oxoacyl-[acyl-carrier-protein] reductase;3-hydroxyacyl-[acyl-carrier-protein] dehydratase;Enoyl-[acyl-carrier-protein] reductase;Oleoyl-[acyl-carrier-protein] hydrolase	16	1781.77	6.7249e-80	276.57	NaN	NaN	NaN	NaN	NaN	NaN	NaN	NaN	NaN	NaN	NaN	NaN	NaN	NaN	NaN	NaN	NaN	NaN	28.6609	28.5962	27.9937	27.8608	28.2995	27.7592	25.5426	NaN	NaN	NaN	NaN	NaN	NaN	NaN	NaN	NaN	NaN	NaN	NaN	NaN	NaN	NaN	NaN
AAKAGLSQSLFERL	Q92900	Q92900	UPF1	Regulator of nonsense transcripts 1	14	1489.83	0.0013935	120.53	24.6787	NaN	NaN	NaN	25.0861	24.2252	NaN	NaN	NaN	NaN	NaN	NaN	NaN	NaN	NaN	NaN	NaN	NaN	NaN	NaN	NaN	NaN	NaN	NaN	NaN	NaN	NaN	NaN	NaN	NaN	NaN	NaN	NaN	NaN	NaN	NaN	NaN	NaN	NaN	NaN	NaN
AAKAIQGLRAVFDETYPD	P49588	P49588	AARS	Alanine--tRNA ligase, cytoplasmic	18	1964	0.060583	58.246	NaN	NaN	NaN	NaN	NaN	NaN	NaN	NaN	26.7767	NaN	NaN	NaN	25.7369	26.0044	NaN	NaN	NaN	NaN	NaN	NaN	NaN	NaN	NaN	NaN	NaN	NaN	NaN	NaN	NaN	NaN	NaN	NaN	NaN	NaN	NaN	NaN	NaN	NaN	NaN	NaN	NaN
AAKALTSQLTDEELAQ	P23368	P23368	ME2	NAD-dependent malic enzyme, mitochondrial	16	1687.86	7.7333e-17	185.3	NaN	25.1232	25.421	25.2629	26.0655	25.6812	NaN	NaN	NaN	NaN	NaN	NaN	NaN	NaN	NaN	NaN	NaN	NaN	NaN	NaN	NaN	NaN	NaN	NaN	NaN	NaN	NaN	NaN	NaN	NaN	NaN	NaN	NaN	NaN	NaN	NaN	NaN	NaN	NaN	NaN	NaN
AAKAVYTQDCPLAAAKA	P49588	P49588	AARS	Alanine--tRNA ligase, cytoplasmic	17	1690.87	4.7174e-21	216.34	NaN	NaN	NaN	NaN	NaN	NaN	NaN	NaN	NaN	NaN	NaN	NaN	NaN	NaN	NaN	NaN	NaN	NaN	27.4402	27.6358	28.4793	28.4778	26.1877	25.5512	24.4755	24.4712	22.7696	NaN	NaN	NaN	NaN	NaN	NaN	NaN	NaN	NaN	NaN	NaN	NaN	NaN	NaN
AAKDIFRQLEVSQP	Q5T7B8	Q5T7B8	KIF24	Kinesin-like protein KIF24	14	1600.86	0.080794	62.042	24.8461	NaN	NaN	NaN	NaN	NaN	NaN	NaN	NaN	NaN	NaN	NaN	NaN	NaN	NaN	NaN	NaN	NaN	NaN	NaN	NaN	NaN	NaN	NaN	NaN	NaN	NaN	NaN	NaN	NaN	NaN	NaN	NaN	NaN	NaN	NaN	NaN	NaN	NaN	NaN	NaN
AAKEEKEESDDEAAVEEE	P14625	P14625	HSP90B1	Endoplasmin	18	2006.84	1.1145e-30	224.05	21.9305	27.2028	21.1068	26.7651	27.3323	26.6508	NaN	NaN	NaN	NaN	NaN	NaN	NaN	NaN	NaN	NaN	NaN	NaN	NaN	NaN	NaN	NaN	NaN	NaN	NaN	NaN	NaN	NaN	NaN	NaN	NaN	NaN	NaN	NaN	NaN	NaN	NaN	NaN	NaN	NaN	NaN
AAKEEKEESDDEAAVEEEE	P14625	P14625	HSP90B1	Endoplasmin	19	2135.89	3.2688e-06	133.47	25.6337	25.5608	25.651	25.6526	25.5435	25.4962	NaN	NaN	NaN	NaN	NaN	NaN	NaN	NaN	NaN	NaN	NaN	NaN	NaN	NaN	NaN	NaN	NaN	NaN	NaN	NaN	NaN	NaN	NaN	NaN	NaN	NaN	NaN	NaN	NaN	NaN	NaN	NaN	NaN	NaN	NaN
AAKEVLSDPEMRKK	Q13217	Q13217	DNAJC3	DnaJ homolog subfamily C member 3	14	1600.86	1.7335e-06	160.78	NaN	26.5713	26.1431	25.8314	26.8371	26.1253	NaN	NaN	NaN	NaN	NaN	NaN	NaN	NaN	NaN	NaN	NaN	NaN	NaN	NaN	NaN	NaN	NaN	NaN	NaN	NaN	NaN	NaN	NaN	NaN	NaN	NaN	NaN	NaN	NaN	NaN	NaN	NaN	NaN	NaN	NaN
AAKEVLSDPEMRKKFD	Q13217	Q13217	DNAJC3	DnaJ homolog subfamily C member 3	16	1862.96	0.059721	59.728	25.0799	25.0049	24.4337	24.5983	25.6252	24.9321	NaN	NaN	NaN	NaN	NaN	NaN	NaN	NaN	NaN	NaN	NaN	NaN	NaN	NaN	NaN	NaN	NaN	NaN	NaN	NaN	NaN	NaN	NaN	NaN	NaN	NaN	NaN	NaN	NaN	NaN	NaN	NaN	NaN	NaN	NaN
AAKEVLSDPEMRKKFDD	Q13217	Q13217	DNAJC3	DnaJ homolog subfamily C member 3	17	1977.98	0.023137	69.148	25.8912	25.6711	25.7187	25.7008	25.9206	25.4548	NaN	NaN	NaN	NaN	NaN	NaN	NaN	NaN	NaN	NaN	NaN	NaN	NaN	NaN	NaN	NaN	NaN	NaN	NaN	NaN	NaN	NaN	NaN	NaN	NaN	NaN	NaN	NaN	NaN	NaN	NaN	NaN	NaN	NaN	NaN
AAKEWREDRNGEFK	P62253	P62253	UBE2G1	Ubiquitin-conjugating enzyme E2 G1;Ubiquitin-conjugating enzyme E2 G1, N-terminally processed	14	1734.84	0.0091113	87.863	25.5736	26.4398	25.4031	25.0794	26.9376	25.6149	NaN	NaN	NaN	NaN	NaN	NaN	NaN	NaN	NaN	NaN	NaN	NaN	NaN	NaN	NaN	NaN	NaN	NaN	NaN	NaN	NaN	NaN	NaN	NaN	NaN	NaN	NaN	NaN	NaN	NaN	NaN	NaN	NaN	NaN	NaN
AAKILADATAKMVE	Q9Y490	Q9Y490	TLN1	Talin-1	14	1430.78	0.0023729	105.95	NaN	NaN	NaN	NaN	NaN	NaN	NaN	NaN	NaN	NaN	NaN	NaN	NaN	NaN	NaN	NaN	NaN	NaN	25.8001	23.9911	25.5676	25.4928	26.13	25.9442	24.1373	NaN	NaN	NaN	NaN	NaN	NaN	NaN	NaN	NaN	NaN	NaN	NaN	NaN	NaN	NaN	NaN
AAKILADATAKMVEA	Q9Y490	Q9Y490	TLN1	Talin-1	15	1501.82	3.5016e-09	197.38	28.6444	28.2418	29.0056	28.6361	29.6384	28.7444	NaN	NaN	NaN	NaN	NaN	NaN	NaN	NaN	NaN	NaN	NaN	NaN	27.8552	27.7259	26.2325	27.1317	27.9508	26.22	NaN	NaN	NaN	NaN	NaN	NaN	NaN	NaN	NaN	NaN	NaN	NaN	NaN	NaN	NaN	NaN	NaN
AAKILADATAKMVEAA	Q9Y490	Q9Y490	TLN1	Talin-1	16	1572.85	3.4916e-05	151.74	26.6313	26.51	27.19	26.7201	27.5646	26.838	NaN	NaN	NaN	NaN	NaN	NaN	NaN	NaN	NaN	NaN	NaN	NaN	NaN	NaN	NaN	NaN	NaN	NaN	NaN	NaN	NaN	NaN	NaN	NaN	NaN	NaN	NaN	NaN	NaN	NaN	NaN	NaN	NaN	NaN	NaN
AAKNQVAMNPTNTVFD	P11142	P11142	HSPA8	Heat shock cognate 71 kDa protein	16	1719.83	0.00062727	121.68	NaN	NaN	NaN	NaN	NaN	NaN	NaN	NaN	26.8713	26.6362	26.7036	26.4753	26.3956	26.4061	NaN	NaN	NaN	NaN	NaN	NaN	NaN	NaN	NaN	NaN	NaN	NaN	NaN	NaN	NaN	NaN	NaN	NaN	NaN	NaN	NaN	NaN	NaN	NaN	NaN	NaN	NaN
AAKNQVAMNPTNTVFDA	P11142	P11142	HSPA8	Heat shock cognate 71 kDa protein	17	1790.86	2.0493e-05	150.09	NaN	NaN	NaN	NaN	NaN	NaN	NaN	NaN	26.7085	26.5945	26.5018	26.1722	26.6543	26.3099	NaN	NaN	NaN	NaN	NaN	NaN	NaN	NaN	NaN	NaN	NaN	NaN	NaN	NaN	NaN	NaN	NaN	NaN	NaN	NaN	NaN	NaN	NaN	NaN	NaN	NaN	NaN
AAKPKAAKPKAAKA	P16401	P16401	HIST1H1B	Histone H1.5	14	1349.85	0.07161	63.76	NaN	NaN	NaN	NaN	NaN	NaN	NaN	NaN	21.3358	20.9411	NaN	NaN	19.3978	NaN	NaN	NaN	NaN	NaN	NaN	NaN	NaN	NaN	NaN	NaN	NaN	NaN	NaN	NaN	NaN	NaN	NaN	NaN	NaN	NaN	NaN	NaN	NaN	NaN	NaN	NaN	NaN
AAKPKTAKPKAAKPK	P10412	P10412	HIST1H1E	Histone H1.4	15	1533.97	0.003903	95.651	20.3853	20.5563	NaN	19.8132	NaN	NaN	NaN	21.0749	NaN	NaN	NaN	NaN	NaN	NaN	21.3482	NaN	20.2979	19.8777	NaN	NaN	NaN	NaN	NaN	NaN	NaN	NaN	NaN	NaN	NaN	NaN	NaN	NaN	NaN	NaN	NaN	NaN	NaN	NaN	NaN	NaN	NaN
AAKRFQINIYVKKLDD	Q14108	Q14108	SCARB2	Lysosome membrane protein 2	16	1921.08	0.0067014	85.493	NaN	NaN	NaN	NaN	NaN	NaN	NaN	NaN	25.4348	25.3067	25.1939	25.1831	26.0392	25.5723	NaN	NaN	NaN	NaN	NaN	NaN	NaN	NaN	NaN	NaN	NaN	NaN	NaN	NaN	NaN	NaN	NaN	NaN	NaN	NaN	NaN	NaN	NaN	NaN	NaN	NaN	NaN
AAKTVFHLAHRHGDILR	Q92538	Q92538	GBF1	Golgi-specific brefeldin A-resistance guanine nucleotide exchange factor 1	17	1941.08	0.00034469	114.56	NaN	NaN	NaN	NaN	NaN	NaN	NaN	NaN	NaN	NaN	NaN	NaN	NaN	NaN	NaN	NaN	NaN	NaN	24.0019	24.3162	23.4069	NaN	23.8125	22.8551	24.5487	23.5387	24.0153	23.779	24.8645	24.3272	NaN	NaN	NaN	NaN	NaN	NaN	NaN	NaN	NaN	NaN	NaN
AAKVFESIGKFG	P35232	P35232	PHB	Prohibitin	12	1252.68	0.0075476	119.27	NaN	NaN	NaN	NaN	NaN	NaN	NaN	NaN	NaN	NaN	NaN	NaN	NaN	NaN	NaN	NaN	NaN	NaN	22.5202	22.502	21.7494	21.2429	23.6819	22.5594	19.4261	NaN	NaN	NaN	NaN	NaN	NaN	NaN	NaN	NaN	NaN	NaN	NaN	NaN	NaN	NaN	NaN
AAKVYRDDRLRRK	Q8TBM8	Q8TBM8	DNAJB14	DnaJ homolog subfamily B member 14	13	1645.95	0.01662	88.101	25.0348	25.103	23.1532	23.8385	23.8967	24.9381	NaN	NaN	NaN	NaN	NaN	NaN	NaN	NaN	NaN	NaN	NaN	NaN	NaN	NaN	NaN	NaN	NaN	NaN	NaN	NaN	NaN	NaN	NaN	NaN	NaN	NaN	NaN	NaN	NaN	NaN	NaN	NaN	NaN	NaN	NaN
AAKVYRDDRLRRKADA	Q8TBM8	Q8TBM8	DNAJB14	DnaJ homolog subfamily B member 14	16	1903.05	0.00085128	112.03	27.5804	26.2287	26.076	25.16	27.7633	26.2882	NaN	NaN	NaN	NaN	NaN	NaN	NaN	NaN	NaN	NaN	NaN	NaN	NaN	NaN	NaN	NaN	NaN	NaN	NaN	NaN	NaN	NaN	NaN	NaN	NaN	NaN	NaN	NaN	NaN	NaN	NaN	NaN	NaN	NaN	NaN
AAKYQLDPTASIS	P45880	P45880	VDAC2	Voltage-dependent anion-selective channel protein 2	13	1363.7	0.0016473	123.63	27.9234	27.8858	27.5686	27.2067	28.5221	27.4274	NaN	NaN	NaN	NaN	NaN	NaN	NaN	NaN	NaN	NaN	NaN	NaN	NaN	NaN	NaN	NaN	NaN	NaN	NaN	NaN	NaN	NaN	NaN	NaN	NaN	NaN	NaN	NaN	NaN	NaN	NaN	NaN	NaN	NaN	NaN
AAKYQLDPTASISA	P45880	P45880	VDAC2	Voltage-dependent anion-selective channel protein 2	14	1434.74	0.0020465	110.88	26.2208	25.8718	25.7903	25.3671	26.8247	25.5556	NaN	NaN	NaN	NaN	NaN	NaN	NaN	NaN	NaN	NaN	NaN	NaN	NaN	NaN	NaN	NaN	NaN	NaN	NaN	NaN	NaN	NaN	NaN	NaN	NaN	NaN	NaN	NaN	NaN	NaN	NaN	NaN	NaN	NaN	NaN
AAKYQLDPTASISAK	P45880	P45880	VDAC2	Voltage-dependent anion-selective channel protein 2	15	1562.83	2.7431e-70	276.12	28.8001	28.7291	28.9353	28.4294	29.3317	28.3519	NaN	NaN	NaN	NaN	NaN	NaN	NaN	NaN	NaN	NaN	NaN	NaN	27.6945	27.1881	26.5975	27.0587	27.4832	27.3283	23.7428	24.7857	NaN	23.3529	25.5197	25.3251	NaN	NaN	NaN	NaN	NaN	NaN	NaN	NaN	NaN	NaN	NaN
AALEELVKLQGERVRG	P12081	P12081	HARS	Histidine--tRNA ligase, cytoplasmic	16	1767	7.6904e-06	180.97	NaN	NaN	NaN	NaN	NaN	NaN	NaN	NaN	28.7345	28.5886	28.261	27.9255	28.5559	28.1521	NaN	NaN	NaN	NaN	NaN	NaN	NaN	NaN	NaN	NaN	NaN	NaN	NaN	NaN	NaN	NaN	NaN	NaN	NaN	NaN	NaN	NaN	NaN	NaN	NaN	NaN	NaN
AALEELVKLQGERVRGLK	P12081	P12081	HARS	Histidine--tRNA ligase, cytoplasmic	18	2008.18	5.7177e-07	146.78	NaN	NaN	NaN	NaN	NaN	NaN	NaN	NaN	27.5921	27.7957	26.803	26.6278	27.9778	27.4	NaN	NaN	NaN	NaN	NaN	NaN	NaN	NaN	NaN	NaN	NaN	NaN	NaN	NaN	NaN	NaN	NaN	NaN	NaN	NaN	NaN	NaN	NaN	NaN	NaN	NaN	NaN
AALEKDEQARRQR	Q9UIW2	Q9UIW2	PLXNA1	Plexin-A1	13	1569.83	0.0080501	98.105	NaN	NaN	NaN	NaN	21.2818	21.3472	NaN	NaN	NaN	NaN	NaN	NaN	NaN	NaN	NaN	NaN	NaN	NaN	NaN	NaN	NaN	NaN	NaN	NaN	NaN	NaN	NaN	NaN	NaN	NaN	NaN	NaN	NaN	NaN	NaN	NaN	NaN	NaN	NaN	NaN	NaN
AALEKDYEEVGVDSVE	P68363;Q71U36;P0DPH8;P0DPH7	Q71U36	TUBA1B;TUBA1A	Tubulin alpha-1B chain;Tubulin alpha-1A chain	16	1751.81	5.3138e-05	164.81	NaN	NaN	NaN	NaN	NaN	NaN	NaN	NaN	26.149	26.0495	NaN	NaN	26.057	25.6903	NaN	NaN	NaN	NaN	NaN	NaN	NaN	NaN	NaN	NaN	NaN	NaN	NaN	NaN	NaN	NaN	NaN	NaN	NaN	NaN	NaN	NaN	NaN	NaN	NaN	NaN	NaN
AALEYLEDIDLKTLEK	Q9BRX8	Q9BRX8	FAM213A	Redox-regulatory protein FAM213A	16	1862.99	0.00070185	115.63	NaN	NaN	NaN	NaN	NaN	NaN	NaN	NaN	NaN	NaN	NaN	NaN	NaN	NaN	NaN	NaN	NaN	NaN	24.8107	25.2264	25.7471	24.9208	26.0772	25.6962	24.2334	24.0001	22.4072	NaN	23.7684	23.4583	NaN	NaN	NaN	NaN	NaN	NaN	NaN	NaN	NaN	NaN	NaN
AALEYLEDIDLKTLEKEPR	Q9BRX8	Q9BRX8	FAM213A	Redox-regulatory protein FAM213A	19	2245.18	0.0005543	103.85	NaN	NaN	NaN	NaN	NaN	NaN	NaN	NaN	NaN	NaN	NaN	NaN	NaN	NaN	NaN	NaN	NaN	NaN	23.704	22.776	22.615	23.3847	24.329	23.4669	NaN	NaN	NaN	NaN	22.5595	NaN	NaN	NaN	NaN	NaN	NaN	NaN	NaN	NaN	NaN	NaN	NaN
AALGSAVLQVTALD	Q8TDW7	Q8TDW7	FAT3	Protocadherin Fat 3	14	1327.73	0.074518	63.216	NaN	NaN	NaN	NaN	NaN	NaN	NaN	NaN	NaN	NaN	NaN	NaN	23.5645	NaN	NaN	NaN	NaN	NaN	NaN	NaN	NaN	NaN	NaN	NaN	NaN	NaN	NaN	NaN	NaN	NaN	NaN	NaN	NaN	NaN	NaN	NaN	NaN	NaN	NaN	NaN	NaN
AALKVDVKSPKTK	Q09666	Q09666	AHNAK	Neuroblast differentiation-associated protein AHNAK	13	1383.84	1.9314e-10	193.81	24.7701	24.8136	24.8519	24.7934	25.429	24.5005	NaN	NaN	NaN	NaN	NaN	NaN	NaN	NaN	NaN	NaN	NaN	NaN	NaN	NaN	NaN	NaN	NaN	NaN	NaN	NaN	NaN	NaN	NaN	NaN	NaN	NaN	NaN	NaN	NaN	NaN	NaN	NaN	NaN	NaN	NaN
AALKVDVKSPKTKK	Q09666	Q09666	AHNAK	Neuroblast differentiation-associated protein AHNAK	14	1511.94	2.8564e-06	170.95	26.1184	25.0087	25.0583	24.4873	25.2251	24.4598	NaN	NaN	NaN	NaN	NaN	NaN	NaN	NaN	NaN	NaN	NaN	NaN	NaN	NaN	NaN	NaN	NaN	NaN	NaN	NaN	NaN	NaN	NaN	NaN	NaN	NaN	NaN	NaN	NaN	NaN	NaN	NaN	NaN	NaN	NaN
AALNRRIQLVEEELDR	P67936	P67936	TPM4	Tropomyosin alpha-4 chain	16	1924.05	2.1517e-05	147.7	NaN	NaN	NaN	NaN	NaN	NaN	NaN	NaN	27.0753	26.8848	25.4855	25.7001	26.1928	26.226	NaN	NaN	NaN	NaN	NaN	NaN	NaN	NaN	NaN	NaN	NaN	NaN	NaN	NaN	NaN	NaN	NaN	NaN	NaN	NaN	NaN	NaN	NaN	NaN	NaN	NaN	NaN
AALTAEHFAALQ	Q9P000	Q9P000	COMMD9	COMM domain-containing protein 9	12	1241.64	1.0402e-11	223.36	24.4065	23.92	24.9168	24.7318	25.1162	24.4186	NaN	NaN	23.9841	24.3698	NaN	23.3611	24.0782	23.3001	NaN	NaN	NaN	NaN	NaN	NaN	NaN	NaN	NaN	NaN	NaN	NaN	NaN	NaN	NaN	NaN	NaN	NaN	NaN	NaN	NaN	NaN	NaN	NaN	NaN	NaN	NaN
AALTAEHFAALQS	Q9P000	Q9P000	COMMD9	COMM domain-containing protein 9	13	1328.67	1.2958e-09	189.18	23.9518	23.7936	24.4527	24.4359	25.2036	24.1021	NaN	NaN	24.6115	24.9809	NaN	NaN	NaN	NaN	NaN	NaN	NaN	NaN	NaN	NaN	NaN	NaN	NaN	NaN	NaN	NaN	NaN	NaN	NaN	NaN	NaN	NaN	NaN	NaN	NaN	NaN	NaN	NaN	NaN	NaN	NaN
AALTAEHFAALQSL	Q9P000	Q9P000	COMMD9	COMM domain-containing protein 9	14	1441.76	3.2787e-09	187.5	22.999	23.1368	25.3007	24.839	25.3407	24.1284	NaN	NaN	25.762	25.548	NaN	NaN	NaN	NaN	NaN	NaN	NaN	NaN	21.7453	21.9345	22.1975	21.7373	NaN	21.6954	21.2696	20.7587	19.5661	18.8547	20.0789	20.1239	NaN	NaN	NaN	NaN	NaN	NaN	NaN	NaN	NaN	NaN	NaN
AALTRDPQFQKL	P06744	P06744	GPI	Glucose-6-phosphate isomerase	12	1386.76	0.0009913	143.22	25.2047	24.5145	25.5503	25.029	25.9408	24.9467	NaN	NaN	NaN	NaN	NaN	NaN	NaN	NaN	NaN	NaN	NaN	NaN	NaN	NaN	NaN	NaN	NaN	NaN	NaN	NaN	NaN	NaN	NaN	NaN	NaN	NaN	NaN	NaN	NaN	NaN	NaN	NaN	NaN	NaN	NaN
AALTRDPQFQKLQ	P06744	P06744	GPI	Glucose-6-phosphate isomerase	13	1514.82	1.8389e-10	194.17	25.7838	25.2041	26.1774	25.6728	26.4905	25.6544	NaN	NaN	NaN	NaN	NaN	NaN	NaN	NaN	NaN	NaN	NaN	NaN	NaN	NaN	NaN	NaN	NaN	NaN	NaN	NaN	NaN	NaN	NaN	NaN	NaN	NaN	NaN	NaN	NaN	NaN	NaN	NaN	NaN	NaN	NaN
AALTRDPQFQKLQQ	P06744	P06744	GPI	Glucose-6-phosphate isomerase	14	1642.88	9.6974e-25	240.85	29.6451	29.4513	29.7965	29.3349	30.4428	29.7128	NaN	NaN	NaN	NaN	NaN	NaN	NaN	NaN	NaN	NaN	NaN	NaN	NaN	NaN	NaN	NaN	NaN	NaN	NaN	NaN	NaN	NaN	NaN	NaN	NaN	NaN	NaN	NaN	NaN	NaN	NaN	NaN	NaN	NaN	NaN
AALTYMPSVSLQSL	Q9BYI3	Q9BYI3	FAM126A	Hyccin	14	1479.76	0.033306	71.614	NaN	NaN	NaN	NaN	NaN	NaN	NaN	NaN	22.6629	22.4133	NaN	NaN	NaN	NaN	NaN	NaN	NaN	NaN	NaN	NaN	NaN	NaN	NaN	NaN	NaN	NaN	NaN	NaN	NaN	NaN	NaN	NaN	NaN	NaN	NaN	NaN	NaN	NaN	NaN	NaN	NaN
AAMGFKIDDKGMAPA	P05121	P05121	SERPINE1	Plasminogen activator inhibitor 1	15	1521.73	0.0045195	93.258	NaN	NaN	NaN	NaN	NaN	NaN	NaN	NaN	NaN	NaN	NaN	NaN	NaN	NaN	NaN	NaN	NaN	NaN	23.6917	24.3913	NaN	NaN	NaN	NaN	NaN	NaN	NaN	NaN	NaN	NaN	NaN	NaN	NaN	NaN	NaN	NaN	NaN	NaN	NaN	NaN	NaN
AANFLAMVDNLQGDS	Q9Y5Z0	Q9Y5Z0	BACE2	Beta-secretase 2	15	1564.72	0.0010613	117.52	NaN	NaN	NaN	NaN	NaN	NaN	NaN	NaN	NaN	NaN	NaN	NaN	NaN	NaN	NaN	NaN	NaN	NaN	23.1111	23.3422	22.6909	22.5655	24.0802	22.6522	NaN	NaN	NaN	NaN	NaN	NaN	NaN	NaN	NaN	NaN	NaN	NaN	NaN	NaN	NaN	NaN	NaN
AANFREAMRIGAEVYH	P06733	P06733	ENO1	Alpha-enolase	16	1833.89	0.00020886	135.72	NaN	NaN	NaN	NaN	NaN	NaN	NaN	NaN	29.4899	30.8171	30.0841	30.0592	30.3369	30.1999	NaN	NaN	NaN	NaN	NaN	NaN	NaN	NaN	NaN	NaN	NaN	NaN	NaN	NaN	NaN	NaN	NaN	NaN	NaN	NaN	NaN	NaN	NaN	NaN	NaN	NaN	NaN
AANFREAMRIGAEVYHN	P06733	P06733	ENO1	Alpha-enolase	17	1947.94	0.00034136	114.01	NaN	NaN	NaN	NaN	NaN	NaN	NaN	NaN	28.9873	28.9637	28.6034	28.59	28.9326	28.7827	NaN	NaN	NaN	NaN	NaN	NaN	NaN	NaN	NaN	NaN	NaN	NaN	NaN	NaN	NaN	NaN	NaN	NaN	NaN	NaN	NaN	NaN	NaN	NaN	NaN	NaN	NaN
AANNLREDYKFHHT	P13667	P13667	PDIA4	Protein disulfide-isomerase A4	14	1714.82	0.00044912	131.96	26.6017	26.671	26.5364	26.2003	27.3731	26.7498	NaN	NaN	NaN	NaN	NaN	NaN	NaN	NaN	NaN	NaN	NaN	NaN	NaN	NaN	NaN	NaN	NaN	NaN	NaN	NaN	NaN	NaN	NaN	NaN	NaN	NaN	NaN	NaN	NaN	NaN	NaN	NaN	NaN	NaN	NaN
AANNLREDYKFHHTFS	P13667	P13667	PDIA4	Protein disulfide-isomerase A4	16	1948.92	0.027913	68.944	28.8498	28.7698	28.5448	28.5402	29.3297	28.6742	NaN	NaN	NaN	NaN	NaN	NaN	NaN	NaN	NaN	NaN	NaN	NaN	NaN	NaN	NaN	NaN	NaN	NaN	NaN	NaN	NaN	NaN	NaN	NaN	NaN	NaN	NaN	NaN	NaN	NaN	NaN	NaN	NaN	NaN	NaN
AANVHIDPKFISN	P55287	P55287	CDH11	Cadherin-11	13	1424.74	0.0061576	101.55	26.674	26.5634	26.385	NaN	27.1102	26.4743	NaN	NaN	NaN	NaN	NaN	NaN	NaN	NaN	NaN	NaN	NaN	NaN	NaN	NaN	NaN	NaN	NaN	NaN	NaN	NaN	NaN	NaN	NaN	NaN	NaN	NaN	NaN	NaN	NaN	NaN	NaN	NaN	NaN	NaN	NaN
AANVHIDPKFISNGPF	P55287	P55287	CDH11	Cadherin-11	16	1725.88	4.836e-80	279.38	29.0975	28.8684	28.9811	29.1848	29.8129	29.4289	NaN	NaN	NaN	NaN	NaN	NaN	NaN	NaN	NaN	NaN	NaN	NaN	NaN	NaN	NaN	NaN	NaN	NaN	NaN	NaN	NaN	NaN	NaN	NaN	NaN	NaN	NaN	NaN	NaN	NaN	NaN	NaN	NaN	NaN	NaN
AAPAEPKIIKVTVKTPKEK	Q9UHD9	Q9UHD9	UBQLN2	Ubiquilin-2	19	2047.24	9.865e-06	126.84	NaN	NaN	NaN	NaN	NaN	NaN	NaN	NaN	NaN	NaN	NaN	NaN	NaN	NaN	NaN	NaN	NaN	NaN	24.7359	25.2701	24.9318	25.0869	24.351	23.6865	23.9584	23.842	23.2984	23.0386	23.8487	23.5278	NaN	NaN	NaN	NaN	NaN	NaN	NaN	NaN	NaN	NaN	NaN
AAPAEPKIIKVTVKTPKEKEE	Q9UHD9	Q9UHD9	UBQLN2	Ubiquilin-2	21	2305.33	0.0017288	90.316	NaN	NaN	NaN	NaN	NaN	NaN	NaN	NaN	NaN	NaN	NaN	NaN	NaN	NaN	NaN	NaN	NaN	NaN	26.3636	26.6536	26.8625	26.6572	26.383	25.7772	26.2541	25.883	25.5282	25.5703	26.3914	26.2153	NaN	NaN	NaN	NaN	NaN	NaN	NaN	NaN	NaN	NaN	NaN
AAPGGGVDTRDAEMPATEKDL	P21333	P21333	FLNA	Filamin-A	21	2099.98	0.011986	69.256	NaN	NaN	NaN	NaN	NaN	NaN	NaN	NaN	26.3084	26.0659	25.8052	25.6782	25.8964	25.3797	NaN	NaN	NaN	NaN	NaN	NaN	NaN	NaN	NaN	NaN	NaN	NaN	NaN	NaN	NaN	NaN	NaN	NaN	NaN	NaN	NaN	NaN	NaN	NaN	NaN	NaN	NaN
AAPGGGVDTRDAEMPATEKDLA	P21333	P21333	FLNA	Filamin-A	22	2171.02	0.073301	50.323	NaN	NaN	NaN	NaN	NaN	NaN	NaN	NaN	26.8257	27.0552	25.603	25.9221	NaN	26.1549	NaN	NaN	NaN	NaN	NaN	NaN	NaN	NaN	NaN	NaN	NaN	NaN	NaN	NaN	NaN	NaN	NaN	NaN	NaN	NaN	NaN	NaN	NaN	NaN	NaN	NaN	NaN
AAPGPAQTLSLLPGLEVVTG	Q99750	Q99750	MDFI	MyoD family inhibitor	20	1890.05	0.037644	60.161	NaN	NaN	NaN	NaN	NaN	NaN	NaN	NaN	22.5896	21.5988	NaN	NaN	NaN	NaN	NaN	NaN	NaN	NaN	NaN	NaN	NaN	NaN	NaN	NaN	NaN	NaN	NaN	NaN	NaN	NaN	NaN	NaN	NaN	NaN	NaN	NaN	NaN	NaN	NaN	NaN	NaN
AAPILHLSGMDVTIV	Q53H12	Q53H12	AGK	Acylglycerol kinase, mitochondrial	15	1535.84	0.0037276	96.331	NaN	NaN	NaN	NaN	NaN	NaN	NaN	NaN	23.4028	22.801	NaN	NaN	NaN	NaN	NaN	NaN	NaN	NaN	NaN	NaN	NaN	NaN	NaN	NaN	NaN	NaN	NaN	NaN	NaN	NaN	NaN	NaN	NaN	NaN	NaN	NaN	NaN	NaN	NaN	NaN	NaN
AAPILHLSGMDVTIVK	Q53H12	Q53H12	AGK	Acylglycerol kinase, mitochondrial	16	1663.93	0.007009	84.874	NaN	NaN	NaN	NaN	NaN	NaN	NaN	NaN	24.9748	25.3694	24.2512	23.9063	25.2033	24.6192	NaN	NaN	NaN	NaN	NaN	NaN	NaN	NaN	NaN	NaN	NaN	NaN	NaN	NaN	NaN	NaN	NaN	NaN	NaN	NaN	NaN	NaN	NaN	NaN	NaN	NaN	NaN
AAPKGTIVGEVFASDRD	Q6V0I7	Q6V0I7	FAT4	Protocadherin Fat 4	17	1731.88	0.014099	74.993	NaN	NaN	NaN	NaN	NaN	NaN	NaN	NaN	26.6221	NaN	NaN	NaN	NaN	NaN	NaN	NaN	NaN	NaN	24.5384	24.5591	24.2129	24.3901	24.3279	24.393	24.1585	NaN	NaN	NaN	NaN	NaN	NaN	NaN	NaN	NaN	NaN	NaN	NaN	NaN	NaN	NaN	NaN
AAPKGTIVGEVFASDRDL	Q6V0I7	Q6V0I7	FAT4	Protocadherin Fat 4	18	1844.96	0.001725	95.205	25.5094	25.0324	25.6086	25.2556	26.1133	25.679	NaN	NaN	NaN	NaN	NaN	NaN	NaN	NaN	NaN	NaN	NaN	NaN	22.2341	21.4638	22.749	21.2668	25.7237	24.8652	NaN	24.3966	22.356	23.6288	24.8008	24.1381	NaN	NaN	NaN	NaN	NaN	NaN	NaN	NaN	NaN	NaN	NaN
AAPKGTIVGEVFASDRDLG	Q6V0I7	Q6V0I7	FAT4	Protocadherin Fat 4	19	1901.98	3.5837e-08	182.57	25.4652	25.4276	26.3241	25.7421	26.3104	25.7051	NaN	NaN	28.276	28.4136	27.4672	27.279	27.7736	27.7043	NaN	NaN	NaN	NaN	NaN	23.3017	NaN	NaN	NaN	26.3553	NaN	22.9506	24.9019	23.6334	NaN	24.437	NaN	NaN	NaN	NaN	NaN	NaN	NaN	NaN	NaN	NaN	NaN
AAPPAPVHAQHALSFSNL	Q04721	Q04721	NOTCH2	Neurogenic locus notch homolog protein 2;Notch 2 extracellular truncation;Notch 2 intracellular domain	18	1826.94	5.2372e-05	121.69	NaN	NaN	NaN	NaN	NaN	NaN	NaN	NaN	NaN	25.2278	25.6431	25.224	25.3362	25.1765	NaN	NaN	NaN	NaN	NaN	NaN	NaN	NaN	NaN	NaN	NaN	NaN	NaN	NaN	NaN	NaN	NaN	NaN	NaN	NaN	NaN	NaN	NaN	NaN	NaN	NaN	NaN
AAPQPFRVDILPVDD	Q86XX4	Q86XX4	FRAS1	Extracellular matrix protein FRAS1	15	1651.86	0.0021638	102.4	NaN	NaN	NaN	NaN	NaN	NaN	NaN	NaN	NaN	26.336	NaN	NaN	NaN	25.9308	NaN	NaN	NaN	NaN	NaN	NaN	NaN	NaN	NaN	NaN	NaN	NaN	NaN	NaN	NaN	NaN	NaN	NaN	NaN	NaN	NaN	NaN	NaN	NaN	NaN	NaN	NaN
AAPQPFRVDILPVDDG	Q86XX4	Q86XX4	FRAS1	Extracellular matrix protein FRAS1	16	1708.88	0.020265	72.29	NaN	NaN	NaN	NaN	NaN	NaN	NaN	NaN	23.8596	24.2383	23.9331	NaN	NaN	NaN	NaN	NaN	NaN	NaN	NaN	NaN	NaN	NaN	NaN	NaN	NaN	NaN	NaN	NaN	NaN	NaN	NaN	NaN	NaN	NaN	NaN	NaN	NaN	NaN	NaN	NaN	NaN
AAPQPFRVDILPVDDGTPR	Q86XX4	Q86XX4	FRAS1	Extracellular matrix protein FRAS1	19	2063.08	0.00045477	105.77	NaN	NaN	NaN	NaN	NaN	NaN	NaN	NaN	25.175	25.2307	NaN	NaN	25.1555	25.0222	NaN	NaN	NaN	NaN	NaN	NaN	NaN	NaN	NaN	NaN	NaN	NaN	NaN	NaN	NaN	NaN	NaN	NaN	NaN	NaN	NaN	NaN	NaN	NaN	NaN	NaN	NaN
AAPRPSPAISVSVSAPAF	Q15942	Q15942	ZYX	Zyxin	18	1723.93	3.7362e-07	127.17	NaN	NaN	NaN	NaN	NaN	NaN	NaN	NaN	24.3972	23.567	NaN	NaN	25.4887	24.1706	NaN	NaN	NaN	NaN	NaN	NaN	NaN	NaN	NaN	NaN	NaN	NaN	NaN	NaN	NaN	NaN	NaN	NaN	NaN	NaN	NaN	NaN	NaN	NaN	NaN	NaN	NaN
AAPSRFVLKPQREGGG	P48637	P48637	GSS	Glutathione synthetase	16	1668.91	0.045343	63.894	NaN	NaN	NaN	NaN	NaN	NaN	NaN	NaN	25.9729	25.628	25.8207	24.9623	25.7363	25.352	NaN	NaN	NaN	NaN	NaN	NaN	NaN	NaN	NaN	NaN	NaN	NaN	NaN	NaN	NaN	NaN	NaN	NaN	NaN	NaN	NaN	NaN	NaN	NaN	NaN	NaN	NaN
AAPSRFVLKPQREGGGN	P48637	P48637	GSS	Glutathione synthetase	17	1782.95	0.00037456	119.47	NaN	NaN	NaN	NaN	NaN	NaN	NaN	NaN	NaN	NaN	NaN	NaN	NaN	NaN	NaN	NaN	NaN	NaN	26.8014	26.6176	26.3868	26.3559	25.4218	NaN	22.2696	22.2639	NaN	NaN	22.7154	23.7206	NaN	NaN	NaN	NaN	NaN	NaN	NaN	NaN	NaN	NaN	NaN
AAPSSLVAAAASVAAAA	Q4ZIN3	Q4ZIN3	TMEM259	Membralin	17	1397.75	0.05156	60.064	NaN	NaN	NaN	NaN	NaN	NaN	NaN	NaN	22.2797	22.1645	NaN	NaN	NaN	NaN	NaN	NaN	NaN	NaN	NaN	NaN	NaN	NaN	NaN	NaN	NaN	NaN	NaN	NaN	NaN	NaN	NaN	NaN	NaN	NaN	NaN	NaN	NaN	NaN	NaN	NaN	NaN
AAPVDVLKALDFH	P12107	P12107	COL11A1	Collagen alpha-1(XI) chain	13	1394.76	9.6452e-14	218.43	NaN	NaN	NaN	NaN	NaN	NaN	NaN	NaN	27.6251	27.9229	26.1493	26.2668	27.3733	26.9737	NaN	NaN	NaN	NaN	NaN	NaN	NaN	NaN	NaN	NaN	NaN	NaN	NaN	NaN	NaN	NaN	NaN	NaN	NaN	NaN	NaN	NaN	NaN	NaN	NaN	NaN	NaN
AAPVDVLKALDFHN	P12107	P12107	COL11A1	Collagen alpha-1(XI) chain	14	1508.8	3.6071e-13	200.93	NaN	NaN	NaN	NaN	NaN	NaN	NaN	NaN	27.8307	28.3493	27.5618	27.046	27.8508	27.3023	NaN	NaN	NaN	NaN	NaN	NaN	NaN	NaN	NaN	NaN	NaN	NaN	NaN	NaN	NaN	NaN	NaN	NaN	NaN	NaN	NaN	NaN	NaN	NaN	NaN	NaN	NaN
AAPVDVLKALDFHNS	P12107	P12107	COL11A1	Collagen alpha-1(XI) chain	15	1595.83	7.2818e-06	181.67	NaN	NaN	NaN	NaN	NaN	NaN	NaN	NaN	28.0866	27.9707	27.444	27.4511	27.8209	27.2071	NaN	NaN	NaN	NaN	NaN	NaN	NaN	NaN	NaN	NaN	NaN	NaN	NaN	NaN	NaN	NaN	NaN	NaN	NaN	NaN	NaN	NaN	NaN	NaN	NaN	NaN	NaN
AAPVDVLKALDFHNSP	P12107	P12107	COL11A1	Collagen alpha-1(XI) chain	16	1692.88	3.9215e-05	172.92	NaN	NaN	NaN	NaN	NaN	NaN	NaN	NaN	28.6112	28.735	26.9895	26.2485	28.1024	27.5368	NaN	NaN	NaN	NaN	NaN	NaN	NaN	NaN	NaN	NaN	NaN	NaN	NaN	NaN	NaN	NaN	NaN	NaN	NaN	NaN	NaN	NaN	NaN	NaN	NaN	NaN	NaN
AAPVDVLKALDFHNSPE	P12107	P12107	COL11A1	Collagen alpha-1(XI) chain	17	1821.93	9.9795e-105	289.75	NaN	NaN	NaN	NaN	NaN	NaN	NaN	NaN	31.3377	31.3139	30.4645	30.4734	31.3055	30.7424	NaN	NaN	NaN	NaN	NaN	NaN	NaN	NaN	NaN	NaN	NaN	NaN	NaN	NaN	NaN	NaN	NaN	NaN	NaN	NaN	NaN	NaN	NaN	NaN	NaN	NaN	NaN
AAPYEKEVPLSALTN	P05121	P05121	SERPINE1	Plasminogen activator inhibitor 1	15	1601.83	0.00083725	122.18	NaN	NaN	NaN	NaN	NaN	NaN	NaN	NaN	NaN	NaN	NaN	NaN	NaN	NaN	NaN	NaN	NaN	NaN	24.6893	NaN	NaN	NaN	22.1156	NaN	NaN	NaN	NaN	NaN	NaN	NaN	NaN	NaN	NaN	NaN	NaN	NaN	NaN	NaN	NaN	NaN	NaN
AAQAKSKQAILAAQRRGEDVE	O60869	O60869	EDF1	Endothelial differentiation-related factor 1	21	2239.2	0.021061	63.69	NaN	NaN	NaN	NaN	NaN	NaN	NaN	NaN	NaN	NaN	NaN	NaN	NaN	NaN	NaN	NaN	NaN	NaN	NaN	NaN	NaN	NaN	NaN	NaN	23.2942	23.5343	NaN	22.2728	21.6225	NaN	NaN	NaN	NaN	NaN	NaN	NaN	NaN	NaN	NaN	NaN	NaN
AAQIFGLSNHLVWS	P22234	P22234	PAICS	Multifunctional protein ADE2;Phosphoribosylaminoimidazole-succinocarboxamide synthase;Phosphoribosylaminoimidazole carboxylase	14	1541.8	0.0022175	108.3	NaN	NaN	NaN	NaN	NaN	NaN	NaN	NaN	NaN	27.5509	26.349	25.5875	27.7157	26.7723	NaN	NaN	NaN	NaN	NaN	NaN	NaN	NaN	NaN	NaN	NaN	NaN	NaN	NaN	NaN	NaN	NaN	NaN	NaN	NaN	NaN	NaN	NaN	NaN	NaN	NaN	NaN
AAQIFGLSNHLVWSK	P22234	P22234	PAICS	Multifunctional protein ADE2;Phosphoribosylaminoimidazole-succinocarboxamide synthase;Phosphoribosylaminoimidazole carboxylase	15	1669.89	3.325e-05	170.95	NaN	NaN	NaN	NaN	NaN	NaN	NaN	NaN	29.6449	29.7102	28.7932	28.5046	29.3802	28.9465	NaN	NaN	NaN	NaN	NaN	NaN	NaN	NaN	NaN	NaN	NaN	NaN	NaN	NaN	NaN	NaN	NaN	NaN	NaN	NaN	NaN	NaN	NaN	NaN	NaN	NaN	NaN
AAQKEADLAAQEEAAKK	Q9Y3B7	Q9Y3B7	MRPL11	39S ribosomal protein L11, mitochondrial	17	1770.91	0.0038869	88.951	NaN	NaN	NaN	NaN	NaN	NaN	NaN	NaN	NaN	NaN	NaN	NaN	NaN	NaN	21.2599	21.4243	21.3508	20.7613	NaN	NaN	NaN	NaN	NaN	NaN	NaN	NaN	NaN	NaN	NaN	NaN	NaN	NaN	NaN	NaN	NaN	NaN	NaN	NaN	NaN	NaN	NaN
AAQLAVMQGANVLVT	Q15038	Q15038	DAZAP2	DAZ-associated protein 2	15	1484.8	0.00033911	133.99	NaN	NaN	NaN	NaN	NaN	NaN	NaN	NaN	26.072	25.7127	24.7892	23.2113	26.8522	25.9091	NaN	NaN	NaN	NaN	NaN	NaN	NaN	NaN	NaN	NaN	NaN	NaN	NaN	NaN	NaN	NaN	NaN	NaN	NaN	NaN	NaN	NaN	NaN	NaN	NaN	NaN	NaN
AAQLAVMQGANVLVTQ	Q15038	Q15038	DAZAP2	DAZ-associated protein 2	16	1612.86	0.00023283	134.84	NaN	NaN	NaN	NaN	NaN	NaN	NaN	NaN	NaN	NaN	24.4908	NaN	25.1137	NaN	NaN	NaN	NaN	NaN	NaN	NaN	NaN	NaN	NaN	NaN	NaN	NaN	NaN	NaN	NaN	NaN	NaN	NaN	NaN	NaN	NaN	NaN	NaN	NaN	NaN	NaN	NaN
AAQVAHQKPHASMDK	P51397	P51397	DAP	Death-associated protein 1	15	1617.8	0.051753	64.675	NaN	NaN	NaN	NaN	NaN	NaN	NaN	NaN	NaN	NaN	NaN	NaN	NaN	NaN	NaN	NaN	NaN	NaN	20.1924	NaN	19.5796	18.809	20.5176	20.0087	NaN	NaN	NaN	NaN	NaN	NaN	NaN	NaN	NaN	NaN	NaN	NaN	NaN	NaN	NaN	NaN	NaN
AAQVVVTDLSATRLSK	Q00796	Q00796	SORD	Sorbitol dehydrogenase	16	1657.94	0.00055817	125.5	26.3585	26.2717	26.9393	26.6956	26.9266	26.0575	NaN	NaN	NaN	NaN	NaN	NaN	NaN	NaN	NaN	NaN	NaN	NaN	NaN	NaN	NaN	NaN	NaN	NaN	NaN	NaN	NaN	NaN	NaN	NaN	NaN	NaN	NaN	NaN	NaN	NaN	NaN	NaN	NaN	NaN	NaN
AAQVVVTDLSATRLSKA	Q00796	Q00796	SORD	Sorbitol dehydrogenase	17	1728.97	0.034867	66.965	23.5135	23.754	NaN	NaN	NaN	NaN	NaN	NaN	NaN	NaN	NaN	NaN	NaN	NaN	NaN	NaN	NaN	NaN	NaN	NaN	NaN	NaN	NaN	NaN	NaN	NaN	NaN	NaN	NaN	NaN	NaN	NaN	NaN	NaN	NaN	NaN	NaN	NaN	NaN	NaN	NaN
AAQYQVNQAAAAQA	Q9NR56	Q9NR56	MBNL1	Muscleblind-like protein 1	14	1403.68	1.9907e-06	161.63	NaN	NaN	NaN	NaN	NaN	NaN	NaN	NaN	NaN	24.6618	NaN	25.5183	25.1822	25.3543	NaN	NaN	NaN	NaN	NaN	NaN	NaN	NaN	NaN	NaN	NaN	NaN	NaN	NaN	NaN	NaN	NaN	NaN	NaN	NaN	NaN	NaN	NaN	NaN	NaN	NaN	NaN
AARARRAEAKAAADAKK	Q96CT7	Q96CT7	CCDC124	Coiled-coil domain-containing protein 124	17	1754	0.00034295	114.27	NaN	NaN	NaN	NaN	NaN	NaN	NaN	NaN	21.958	22.9709	23.4064	23.3564	23.498	22.929	NaN	NaN	NaN	NaN	NaN	NaN	NaN	NaN	NaN	NaN	NaN	NaN	NaN	NaN	NaN	NaN	NaN	NaN	NaN	NaN	NaN	NaN	NaN	NaN	NaN	NaN	NaN
AARARRAEAKAAADAKKQ	Q96CT7	Q96CT7	CCDC124	Coiled-coil domain-containing protein 124	18	1882.06	0.042385	61.815	NaN	NaN	NaN	NaN	NaN	NaN	NaN	NaN	21.8915	21.5164	21.9148	21.5855	20.9214	20.7931	NaN	NaN	NaN	NaN	NaN	NaN	NaN	NaN	NaN	NaN	NaN	NaN	NaN	NaN	NaN	NaN	NaN	NaN	NaN	NaN	NaN	NaN	NaN	NaN	NaN	NaN	NaN
AAREALLSSAVDHGSDE	P78371	P78371	CCT2	T-complex protein 1 subunit beta	17	1726.81	1.3327e-05	148.52	25.992	25.5594	25.9362	26.0353	NaN	25.3584	NaN	NaN	NaN	NaN	NaN	NaN	NaN	NaN	NaN	NaN	NaN	NaN	NaN	NaN	NaN	NaN	NaN	NaN	NaN	NaN	NaN	NaN	NaN	NaN	NaN	NaN	NaN	NaN	NaN	NaN	NaN	NaN	NaN	NaN	NaN
AARELLTLDEKDPRR	P46781	P46781	RPS9	40S ribosomal protein S9	15	1781.97	0.0014107	111.43	27.1036	27.1221	27.3628	27.1432	27.7958	27.1969	NaN	NaN	NaN	NaN	NaN	NaN	NaN	NaN	NaN	NaN	NaN	NaN	NaN	NaN	NaN	NaN	NaN	NaN	NaN	NaN	NaN	NaN	NaN	NaN	NaN	NaN	NaN	NaN	NaN	NaN	NaN	NaN	NaN	NaN	NaN
AARGAVRLQRPF	Q9BSK0	Q9BSK0	MARVELD1	MARVEL domain-containing protein 1	12	1340.78	0.02502	96.171	NaN	NaN	NaN	NaN	NaN	NaN	NaN	NaN	NaN	NaN	NaN	NaN	NaN	NaN	NaN	NaN	NaN	NaN	21.8512	21.5476	23.0503	22.9673	22.3073	22.7258	25.8898	25.8133	25.1045	24.8034	25.3893	25.2364	NaN	NaN	NaN	NaN	NaN	NaN	NaN	NaN	NaN	NaN	NaN
AARGAVRLQRPFL	Q9BSK0	Q9BSK0	MARVELD1	MARVEL domain-containing protein 1	13	1453.86	0.00032179	137.01	NaN	NaN	NaN	NaN	NaN	NaN	NaN	NaN	NaN	NaN	NaN	NaN	NaN	NaN	NaN	NaN	NaN	NaN	NaN	NaN	22.2741	22.3881	22.8609	21.3735	24.2892	23.9875	23.8368	23.953	24.9121	24.2869	NaN	NaN	NaN	NaN	NaN	NaN	NaN	NaN	NaN	NaN	NaN
AARGAVRLQRPFLR	Q9BSK0	Q9BSK0	MARVELD1	MARVEL domain-containing protein 1	14	1609.96	1.7567e-06	160.86	NaN	NaN	NaN	NaN	NaN	NaN	NaN	NaN	NaN	NaN	NaN	NaN	NaN	NaN	NaN	NaN	NaN	NaN	23.44	24.5525	NaN	24.5529	23.8931	NaN	26.2895	25.9139	25.9011	25.5655	26.5983	26.4869	NaN	NaN	NaN	NaN	NaN	NaN	NaN	NaN	NaN	NaN	NaN
AARGAVRLQRPFLRSPL	Q9BSK0	Q9BSK0	MARVELD1	MARVEL domain-containing protein 1	17	1907.13	0.0023557	92.977	NaN	NaN	NaN	NaN	NaN	NaN	NaN	NaN	NaN	NaN	NaN	NaN	NaN	NaN	NaN	NaN	NaN	NaN	NaN	NaN	NaN	NaN	NaN	21.8372	26.837	26.3678	26.623	26.4455	27.201	26.99	NaN	NaN	NaN	NaN	NaN	NaN	NaN	NaN	NaN	NaN	NaN
AARKKLEMDLKDLEAH	P35579	P35579	MYH9	Myosin-9	16	1867	4.7039e-05	163.8	27.1905	27.2487	27.7054	27.5622	28.1952	27.309	NaN	NaN	NaN	NaN	NaN	NaN	NaN	NaN	NaN	NaN	NaN	NaN	NaN	NaN	NaN	NaN	NaN	NaN	NaN	NaN	NaN	NaN	NaN	NaN	NaN	NaN	NaN	NaN	NaN	NaN	NaN	NaN	NaN	NaN	NaN
AARKKLEMDLKDLEAHID	P35579	P35579	MYH9	Myosin-9	18	2095.11	8.0373e-07	178.14	24.7453	24.5457	26.1525	25.251	26.0416	25.4187	NaN	NaN	NaN	NaN	NaN	NaN	NaN	NaN	NaN	NaN	NaN	NaN	NaN	NaN	NaN	NaN	NaN	NaN	NaN	NaN	NaN	NaN	NaN	NaN	NaN	NaN	NaN	NaN	NaN	NaN	NaN	NaN	NaN	NaN	NaN
AARKKRNFILDQTNVSAAAQR	Q00839	Q00839	HNRNPU	Heterogeneous nuclear ribonucleoprotein U	21	2357.3	0.12645	50.425	NaN	NaN	NaN	NaN	NaN	NaN	NaN	NaN	NaN	NaN	NaN	NaN	NaN	NaN	NaN	NaN	NaN	NaN	23.4946	23.6006	23.8042	23.3163	24.043	24.0668	NaN	NaN	NaN	NaN	NaN	NaN	NaN	NaN	NaN	NaN	NaN	NaN	NaN	NaN	NaN	NaN	NaN
AARNILVNSNLVCK	P29317;Q15375;P54764;P54753;Q9UF33;P54762;P54760;P29323	P29317	EPHA2;EPHA7;EPHA4;EPHB3;EPHA6;EPHB1;EPHB4;EPHB2	Ephrin type-A receptor 2;Ephrin type-A receptor 7;Ephrin type-A receptor 4;Ephrin type-B receptor 3;Ephrin type-A receptor 6;Ephrin type-B receptor 1;Ephrin type-B receptor 4;Ephrin type-B receptor 2	14	1513.84	4.5323e-19	227.37	NaN	NaN	NaN	NaN	NaN	NaN	NaN	NaN	29.5996	29.7698	30.2368	30.2156	29.8751	30.046	NaN	NaN	NaN	NaN	NaN	NaN	NaN	NaN	NaN	NaN	NaN	NaN	NaN	NaN	NaN	NaN	NaN	NaN	NaN	NaN	NaN	NaN	NaN	NaN	NaN	NaN	NaN
AARNILVNSNLVCKV	P29317;Q15375;P54764;P54753;Q9UF33;P54762;P54760;P29323	P29317	EPHA2;EPHA7;EPHA4;EPHB3;EPHA6;EPHB1;EPHB4;EPHB2	Ephrin type-A receptor 2;Ephrin type-A receptor 7;Ephrin type-A receptor 4;Ephrin type-B receptor 3;Ephrin type-A receptor 6;Ephrin type-B receptor 1;Ephrin type-B receptor 4;Ephrin type-B receptor 2	15	1612.91	2.6683e-05	177.04	NaN	NaN	NaN	NaN	NaN	NaN	NaN	NaN	27.4941	27.2262	27.5933	27.28	27.7962	27.6404	NaN	NaN	NaN	NaN	NaN	NaN	NaN	NaN	NaN	NaN	NaN	NaN	NaN	NaN	NaN	NaN	NaN	NaN	NaN	NaN	NaN	NaN	NaN	NaN	NaN	NaN	NaN
AARNILVNSNLVCKVS	P29317;Q15375;P54764;P54753;Q9UF33;P54762;P54760;P29323	P29317	EPHA2;EPHA7;EPHA4;EPHB3;EPHA6;EPHB1;EPHB4;EPHB2	Ephrin type-A receptor 2;Ephrin type-A receptor 7;Ephrin type-A receptor 4;Ephrin type-B receptor 3;Ephrin type-A receptor 6;Ephrin type-B receptor 1;Ephrin type-B receptor 4;Ephrin type-B receptor 2	16	1699.94	2.1287e-05	160.18	NaN	NaN	NaN	NaN	NaN	NaN	NaN	NaN	29.5417	29.1162	29.5811	29.306	29.8302	29.5776	NaN	NaN	NaN	NaN	NaN	NaN	NaN	NaN	NaN	NaN	NaN	NaN	NaN	NaN	NaN	NaN	NaN	NaN	NaN	NaN	NaN	NaN	NaN	NaN	NaN	NaN	NaN
AARNILVNSNLVCKVSD	P29317;Q15375;P54764;P54753;Q9UF33;P54762;P54760;P29323	P29317	EPHA2;EPHA7;EPHA4;EPHB3;EPHA6;EPHB1;EPHB4;EPHB2	Ephrin type-A receptor 2;Ephrin type-A receptor 7;Ephrin type-A receptor 4;Ephrin type-B receptor 3;Ephrin type-A receptor 6;Ephrin type-B receptor 1;Ephrin type-B receptor 4;Ephrin type-B receptor 2	17	1814.97	1.6526e-09	195.71	NaN	NaN	NaN	NaN	NaN	NaN	NaN	NaN	30.1544	29.6279	28.484	28.0229	30.3272	29.7506	NaN	NaN	NaN	NaN	NaN	NaN	NaN	NaN	NaN	NaN	NaN	NaN	NaN	NaN	NaN	NaN	NaN	NaN	NaN	NaN	NaN	NaN	NaN	NaN	NaN	NaN	NaN
AARNILVNSNLVCKVSDF	P29317;Q15375;P54764;P54753;Q9UF33;P54762;P54760;P29323	P29317	EPHA2;EPHA7;EPHA4;EPHB3;EPHA6;EPHB1;EPHB4;EPHB2	Ephrin type-A receptor 2;Ephrin type-A receptor 7;Ephrin type-A receptor 4;Ephrin type-B receptor 3;Ephrin type-A receptor 6;Ephrin type-B receptor 1;Ephrin type-B receptor 4;Ephrin type-B receptor 2	18	1962.04	0.00048634	108.34	NaN	NaN	NaN	NaN	NaN	NaN	NaN	NaN	26.3497	25.3573	25.9774	24.6717	NaN	25.5288	NaN	NaN	NaN	NaN	NaN	NaN	NaN	NaN	NaN	NaN	NaN	NaN	NaN	NaN	NaN	NaN	NaN	NaN	NaN	NaN	NaN	NaN	NaN	NaN	NaN	NaN	NaN
AARPLPRFNSVPLTDTGHE	P09603	P09603	CSF1	Macrophage colony-stimulating factor 1;Processed macrophage colony-stimulating factor 1	19	2077.07	1.2854e-05	124.29	NaN	NaN	NaN	NaN	NaN	NaN	NaN	NaN	27.2877	27.2102	26.2675	26.1661	27.7972	27.5106	NaN	NaN	NaN	NaN	NaN	NaN	NaN	NaN	NaN	NaN	NaN	NaN	NaN	NaN	NaN	NaN	NaN	NaN	NaN	NaN	NaN	NaN	NaN	NaN	NaN	NaN	NaN
AARSPSASITDEDSNV	Q86W92	Q86W92	PPFIBP1	Liprin-beta-1	16	1618.74	0.0017115	101.89	NaN	NaN	NaN	NaN	NaN	NaN	NaN	NaN	NaN	NaN	NaN	NaN	NaN	NaN	21.3155	NaN	20.6538	21.0748	NaN	NaN	NaN	NaN	NaN	NaN	NaN	NaN	NaN	NaN	NaN	NaN	NaN	NaN	NaN	NaN	NaN	NaN	NaN	NaN	NaN	NaN	NaN
AARVAIEHLDKISDS	P48643	P48643	CCT5	T-complex protein 1 subunit epsilon	15	1623.86	0.0026765	100.41	25.1339	NaN	NaN	NaN	NaN	NaN	NaN	NaN	NaN	NaN	NaN	NaN	NaN	NaN	NaN	NaN	NaN	NaN	NaN	NaN	NaN	NaN	NaN	NaN	NaN	NaN	NaN	NaN	NaN	NaN	NaN	NaN	NaN	NaN	NaN	NaN	NaN	NaN	NaN	NaN	NaN
AASDELSKTISPMVMDA	P18206	P18206	VCL	Vinculin	17	1764.83	1.3361e-05	164.48	26.0323	26.0061	25.9972	NaN	25.0542	23.995	NaN	NaN	NaN	NaN	NaN	NaN	NaN	NaN	NaN	NaN	NaN	NaN	NaN	NaN	NaN	NaN	NaN	NaN	NaN	NaN	NaN	NaN	NaN	NaN	NaN	NaN	NaN	NaN	NaN	NaN	NaN	NaN	NaN	NaN	NaN
AASERLATAAPGEKPP	Q9UHI8	Q9UHI8	ADAMTS1	A disintegrin and metalloproteinase with thrombospondin motifs 1	16	1564.82	0.016953	74.89	NaN	NaN	NaN	NaN	NaN	NaN	NaN	NaN	25.885	25.5375	25.7501	25.7509	26.0252	25.9393	NaN	NaN	NaN	NaN	NaN	NaN	NaN	NaN	NaN	NaN	NaN	NaN	NaN	NaN	NaN	NaN	NaN	NaN	NaN	NaN	NaN	NaN	NaN	NaN	NaN	NaN	NaN
AASEYKYVVKHKMEN	Q12913	Q12913	PTPRJ	Receptor-type tyrosine-protein phosphatase eta	15	1795.89	0.0024252	101.39	NaN	NaN	NaN	NaN	NaN	NaN	NaN	NaN	NaN	NaN	NaN	NaN	NaN	NaN	NaN	NaN	NaN	NaN	25.2495	25.0362	24.8949	24.281	24.9095	24.1147	23.5844	23.7562	24.0579	23.7705	23.9482	23.4658	NaN	NaN	NaN	NaN	NaN	NaN	NaN	NaN	NaN	NaN	NaN
AASFKAELSYRGPVS	Q14247	Q14247	CTTN	Src substrate cortactin	15	1581.82	9.1964e-25	227.06	NaN	NaN	NaN	NaN	NaN	NaN	NaN	NaN	NaN	NaN	NaN	NaN	NaN	NaN	NaN	NaN	NaN	NaN	27.5713	27.3282	26.9999	27.0799	26.6524	26.7193	NaN	NaN	22.9038	NaN	23.4354	NaN	NaN	NaN	NaN	NaN	NaN	NaN	NaN	NaN	NaN	NaN	NaN
AASIRSRATLSEDKK	Q9H845	Q9H845	ACAD9	Acyl-CoA dehydrogenase family member 9, mitochondrial	15	1631.9	0.010642	81.448	NaN	NaN	NaN	NaN	NaN	NaN	NaN	NaN	NaN	NaN	NaN	NaN	NaN	NaN	NaN	NaN	NaN	NaN	23.9362	23.7995	23.5617	23.058	24.0044	23.7399	NaN	22.3034	22.1137	22.4092	NaN	NaN	NaN	NaN	NaN	NaN	NaN	NaN	NaN	NaN	NaN	NaN	NaN
AASKVTLLEANRAKN	Q8IVF7	Q8IVF7	FMNL3	Formin-like protein 3	15	1584.89	9.6337e-09	192.54	NaN	NaN	NaN	NaN	NaN	NaN	NaN	NaN	29.0476	28.8033	28.6763	28.5242	29.0546	28.6565	NaN	NaN	NaN	NaN	NaN	NaN	NaN	NaN	NaN	NaN	NaN	NaN	NaN	NaN	NaN	NaN	NaN	NaN	NaN	NaN	NaN	NaN	NaN	NaN	NaN	NaN	NaN
AASKVTLLEANRAKNL	Q8IVF7	Q8IVF7	FMNL3	Formin-like protein 3	16	1697.98	0.0010675	109.14	NaN	NaN	NaN	NaN	NaN	NaN	NaN	NaN	26.1676	25.561	NaN	NaN	NaN	25.6785	NaN	NaN	NaN	NaN	NaN	NaN	NaN	NaN	NaN	NaN	NaN	NaN	NaN	NaN	NaN	NaN	NaN	NaN	NaN	NaN	NaN	NaN	NaN	NaN	NaN	NaN	NaN
AASLEATPAFRLADS	Q02297	Q02297	NRG1	Pro-neuregulin-1, membrane-bound isoform;Neuregulin-1	15	1518.77	1.2275e-19	211.46	26.4821	26.2333	26.8045	NaN	25.9313	NaN	NaN	NaN	NaN	NaN	NaN	NaN	NaN	NaN	NaN	NaN	NaN	NaN	NaN	NaN	NaN	NaN	NaN	NaN	NaN	NaN	NaN	NaN	NaN	NaN	NaN	NaN	NaN	NaN	NaN	NaN	NaN	NaN	NaN	NaN	NaN
AASQKFRKNTAPSLSSR	Q9Y232	Q9Y232	CDYL	Chromodomain Y-like protein	17	1848	0.0012063	102.38	NaN	NaN	NaN	NaN	NaN	NaN	NaN	NaN	23.392	24.0353	24.8284	24.0189	NaN	NaN	NaN	NaN	NaN	NaN	NaN	NaN	NaN	NaN	NaN	NaN	NaN	NaN	NaN	NaN	NaN	NaN	NaN	NaN	NaN	NaN	NaN	NaN	NaN	NaN	NaN	NaN	NaN
AASQVLGEKINILSGETVKAG	Q9Y5Z9	Q9Y5Z9	UBIAD1	UbiA prenyltransferase domain-containing protein 1	21	2084.15	2.5241e-07	143.14	NaN	NaN	NaN	NaN	NaN	NaN	NaN	NaN	25.8081	25.4854	NaN	NaN	NaN	24.5267	NaN	NaN	NaN	NaN	NaN	NaN	NaN	NaN	NaN	NaN	NaN	NaN	NaN	NaN	NaN	NaN	NaN	NaN	NaN	NaN	NaN	NaN	NaN	NaN	NaN	NaN	NaN
AASRRLMKELEEIRK	P68036;A0A1B0GUS4	P68036	UBE2L3	Ubiquitin-conjugating enzyme E2 L3	15	1829.03	9.065e-06	179.79	NaN	NaN	NaN	NaN	NaN	NaN	NaN	NaN	NaN	NaN	NaN	NaN	NaN	NaN	NaN	NaN	NaN	NaN	32.0986	32.274	31.8338	31.5752	31.452	30.689	30.1919	29.8523	29.6088	29.4337	30.1363	29.5471	NaN	NaN	NaN	NaN	NaN	NaN	NaN	NaN	NaN	NaN	NaN
AASRRLMKELEEIRKCG	P68036;A0A1B0GUS4	P68036	UBE2L3	Ubiquitin-conjugating enzyme E2 L3	17	1989.06	0.0045744	87.429	NaN	NaN	NaN	NaN	NaN	NaN	NaN	NaN	NaN	NaN	NaN	NaN	NaN	NaN	NaN	NaN	NaN	NaN	NaN	NaN	24.6748	NaN	NaN	NaN	NaN	NaN	NaN	NaN	NaN	NaN	NaN	NaN	NaN	NaN	NaN	NaN	NaN	NaN	NaN	NaN	NaN
AASTYSIDSVSFSYN	P13473	P13473	LAMP2	Lysosome-associated membrane glycoprotein 2	15	1610.71	0.00039717	132.57	NaN	NaN	NaN	NaN	NaN	NaN	NaN	NaN	NaN	NaN	NaN	NaN	NaN	NaN	NaN	NaN	NaN	NaN	NaN	NaN	NaN	NaN	21.4296	NaN	22.1069	23.7632	25.0138	26.0708	25.879	NaN	NaN	NaN	NaN	NaN	NaN	NaN	NaN	NaN	NaN	NaN	NaN
AASTYSIDSVSFSYNTG	P13473	P13473	LAMP2	Lysosome-associated membrane glycoprotein 2	17	1768.78	0.00018475	132.32	NaN	NaN	NaN	NaN	NaN	NaN	NaN	NaN	NaN	NaN	NaN	NaN	NaN	NaN	NaN	NaN	NaN	NaN	NaN	NaN	21.4518	NaN	NaN	25.7121	22.6596	26.1306	24.5712	24.8668	27.5961	25.8867	NaN	NaN	NaN	NaN	NaN	NaN	NaN	NaN	NaN	NaN	NaN
AASYIQSKFEDLN	P04899	P04899	GNAI2	Guanine nucleotide-binding protein G(i) subunit alpha-2	13	1484.71	0.0064894	123.42	25.0247	24.9489	25.0212	25.0968	25.6135	24.848	NaN	NaN	NaN	NaN	NaN	NaN	NaN	NaN	NaN	NaN	NaN	NaN	NaN	NaN	NaN	NaN	NaN	NaN	NaN	NaN	NaN	NaN	NaN	NaN	NaN	NaN	NaN	NaN	NaN	NaN	NaN	NaN	NaN	NaN	NaN
AASYIQSKFEDLNK	P04899	P04899	GNAI2	Guanine nucleotide-binding protein G(i) subunit alpha-2	14	1612.81	0.0012267	122.97	25.2505	24.8454	24.874	25.2371	25.758	25.053	NaN	NaN	NaN	NaN	NaN	NaN	NaN	NaN	NaN	NaN	NaN	NaN	NaN	NaN	NaN	NaN	NaN	NaN	NaN	NaN	NaN	NaN	NaN	NaN	NaN	NaN	NaN	NaN	NaN	NaN	NaN	NaN	NaN	NaN	NaN
AASYIQSKFEDLNKR	P04899	P04899	GNAI2	Guanine nucleotide-binding protein G(i) subunit alpha-2	15	1768.91	1.0261e-152	337.49	32.3893	32.4895	32.5051	32.4642	33.3213	32.5782	NaN	NaN	28.1378	28.1426	27.2241	27.288	27.1245	27.4427	NaN	NaN	NaN	NaN	28.9273	28.8683	28.8255	28.9361	29.3159	29.0001	29.2644	28.3328	27.166	27.3406	28.3906	28.2286	NaN	NaN	NaN	NaN	NaN	NaN	NaN	NaN	NaN	NaN	NaN
AASYIQSKFEDLNKRK	P04899	P04899	GNAI2	Guanine nucleotide-binding protein G(i) subunit alpha-2	16	1897.01	7.4731e-10	199.37	29.8101	29.8017	30.2422	29.8085	30.5163	29.8103	NaN	NaN	NaN	NaN	NaN	NaN	NaN	NaN	NaN	NaN	NaN	NaN	NaN	NaN	NaN	NaN	NaN	NaN	NaN	NaN	NaN	NaN	NaN	NaN	NaN	NaN	NaN	NaN	NaN	NaN	NaN	NaN	NaN	NaN	NaN
AASYTVEPDPRSRH	Q9NQ11	Q9NQ11	ATP13A2	Probable cation-transporting ATPase 13A2	14	1584.76	0.0086612	88.552	NaN	NaN	NaN	NaN	NaN	NaN	NaN	NaN	NaN	NaN	NaN	NaN	NaN	NaN	NaN	NaN	NaN	NaN	22.871	23.0798	23.5609	23.1605	23.6353	22.8803	23.3465	22.8016	NaN	22.7526	NaN	NaN	NaN	NaN	NaN	NaN	NaN	NaN	NaN	NaN	NaN	NaN	NaN
AASYVRKVIPKDYKT	P10644	P10644	PRKAR1A	cAMP-dependent protein kinase type I-alpha regulatory subunit;cAMP-dependent protein kinase type I-alpha regulatory subunit, N-terminally processed	15	1737.98	0.054329	64.04	NaN	NaN	NaN	NaN	NaN	NaN	NaN	NaN	NaN	NaN	NaN	NaN	NaN	NaN	NaN	NaN	NaN	NaN	25.4325	24.7232	24.4914	24.3809	25.2186	24.7084	24.1791	24.5221	24.2642	24.0573	24.6153	NaN	NaN	NaN	NaN	NaN	NaN	NaN	NaN	NaN	NaN	NaN	NaN
AATDNIAFMITETTV	Q5T5P2	Q5T5P2	KIAA1217	Sickle tail protein homolog	15	1596.77	0.0019492	104.05	NaN	26.2115	NaN	NaN	NaN	NaN	NaN	NaN	NaN	NaN	NaN	NaN	NaN	NaN	NaN	NaN	NaN	NaN	NaN	NaN	NaN	NaN	NaN	NaN	NaN	NaN	NaN	NaN	NaN	NaN	NaN	NaN	NaN	NaN	NaN	NaN	NaN	NaN	NaN	NaN	NaN
AATEQYHQVLCPGPSQ	Q6GMV2	Q6GMV2	SMYD5	SET and MYND domain-containing protein 5	16	1727.79	0.07499	57.836	NaN	NaN	NaN	NaN	NaN	25.8746	NaN	NaN	NaN	NaN	NaN	NaN	NaN	NaN	NaN	NaN	NaN	NaN	NaN	NaN	NaN	NaN	NaN	NaN	NaN	NaN	NaN	NaN	NaN	NaN	NaN	NaN	NaN	NaN	NaN	NaN	NaN	NaN	NaN	NaN	NaN
AATFKLEKNKQGQKE	Q7Z478	Q7Z478	DHX29	ATP-dependent RNA helicase DHX29	15	1718.93	0.00030284	134.88	NaN	NaN	NaN	NaN	NaN	NaN	NaN	NaN	NaN	NaN	NaN	NaN	NaN	NaN	NaN	NaN	NaN	NaN	23.2053	23.2731	23.493	23.1724	23.4522	22.6882	20.5537	NaN	NaN	NaN	NaN	NaN	NaN	NaN	NaN	NaN	NaN	NaN	NaN	NaN	NaN	NaN	NaN
AATIGVDFKVKTIS	Q9NP72	Q9NP72	RAB18	Ras-related protein Rab-18	14	1448.82	6.8965e-05	142.1	23.0858	23.144	25.967	25.22	26.4009	25.69	NaN	NaN	NaN	NaN	NaN	NaN	NaN	NaN	NaN	NaN	NaN	NaN	NaN	NaN	NaN	NaN	NaN	NaN	NaN	NaN	NaN	NaN	NaN	NaN	NaN	NaN	NaN	NaN	NaN	NaN	NaN	NaN	NaN	NaN	NaN
AATKIINEVSKPLAHH	P55145	P55145	MANF	Mesencephalic astrocyte-derived neurotrophic factor	16	1727.97	5.1251e-29	231.13	NaN	NaN	NaN	NaN	NaN	NaN	NaN	NaN	30.8012	30.731	30.4142	30.181	30.53	30.353	NaN	NaN	NaN	NaN	NaN	NaN	NaN	NaN	NaN	NaN	NaN	NaN	NaN	NaN	NaN	NaN	NaN	NaN	NaN	NaN	NaN	NaN	NaN	NaN	NaN	NaN	NaN
AATQFWRSKVLEVAKD	P13667	P13667	PDIA4	Protein disulfide-isomerase A4	16	1847.99	0.0069233	85.046	25.3932	25.003	NaN	NaN	25.7198	NaN	NaN	NaN	NaN	NaN	NaN	NaN	NaN	NaN	NaN	NaN	NaN	NaN	NaN	NaN	NaN	NaN	NaN	NaN	NaN	NaN	NaN	NaN	NaN	NaN	NaN	NaN	NaN	NaN	NaN	NaN	NaN	NaN	NaN	NaN	NaN
AATRWAKKIEARER	P50914	P50914	RPL14	60S ribosomal protein L14	14	1684.95	0.0019898	111.74	NaN	NaN	NaN	NaN	NaN	NaN	NaN	NaN	NaN	NaN	NaN	NaN	NaN	NaN	NaN	NaN	NaN	NaN	NaN	20.03	22.5455	22.6261	22.449	21.9943	21.4786	21.4344	21.663	19.8992	NaN	NaN	NaN	NaN	NaN	NaN	NaN	NaN	NaN	NaN	NaN	NaN	NaN
AATRWAKKIEARERK	P50914	P50914	RPL14	60S ribosomal protein L14	15	1813.04	2.8084e-05	166.92	NaN	NaN	NaN	NaN	NaN	NaN	NaN	NaN	NaN	NaN	NaN	NaN	NaN	NaN	NaN	NaN	NaN	NaN	29.9126	30.2948	30.3804	29.6791	29.1535	28.8326	28.1679	27.1341	27.031	27.3426	25.8336	25.3096	NaN	NaN	NaN	NaN	NaN	NaN	NaN	NaN	NaN	NaN	NaN
AATRWAKKIEARERKA	P50914	P50914	RPL14	60S ribosomal protein L14	16	1884.08	0.00062208	122.1	NaN	NaN	NaN	NaN	NaN	NaN	NaN	NaN	NaN	NaN	NaN	NaN	NaN	NaN	NaN	NaN	NaN	NaN	26.0136	26.0763	26.0787	25.9835	25.7257	24.0007	24.189	23.9798	23.9834	23.2581	NaN	NaN	NaN	NaN	NaN	NaN	NaN	NaN	NaN	NaN	NaN	NaN	NaN
AATRWAKKIEARERKAK	P50914	P50914	RPL14	60S ribosomal protein L14	17	2012.18	0.00024267	130.27	NaN	NaN	NaN	NaN	NaN	NaN	NaN	NaN	NaN	NaN	NaN	NaN	NaN	NaN	NaN	NaN	NaN	NaN	24.4839	25.2459	25.515	24.9581	25.0308	24.1972	23.2988	22.7089	22.6724	22.1808	NaN	NaN	NaN	NaN	NaN	NaN	NaN	NaN	NaN	NaN	NaN	NaN	NaN
AATSYRLKLSPADGTR	Q99715	Q99715	COL12A1	Collagen alpha-1(XII) chain	16	1705.91	7.5498e-05	142.91	NaN	NaN	NaN	NaN	NaN	NaN	NaN	NaN	NaN	NaN	NaN	NaN	NaN	NaN	NaN	NaN	NaN	NaN	26.616	26.6738	25.8671	26.1751	25.6972	26.0204	24.5234	24.1912	NaN	23.5403	22.0001	23.3598	NaN	NaN	NaN	NaN	NaN	NaN	NaN	NaN	NaN	NaN	NaN
AATVGSLAGQPLQE	P02649	P02649	APOE	Apolipoprotein E	14	1340.69	0.0047513	96.665	NaN	NaN	NaN	NaN	NaN	NaN	NaN	NaN	NaN	NaN	NaN	NaN	NaN	NaN	21.1515	20.7629	22.0328	22.0023	NaN	NaN	NaN	NaN	NaN	NaN	NaN	NaN	NaN	NaN	NaN	NaN	NaN	NaN	NaN	NaN	NaN	NaN	NaN	NaN	NaN	NaN	NaN
AATVGSLAGQPLQER	P02649	P02649	APOE	Apolipoprotein E	15	1496.79	2.1305e-13	203.51	NaN	NaN	NaN	NaN	NaN	NaN	NaN	NaN	NaN	NaN	NaN	NaN	NaN	NaN	23.4903	23.5526	23.5852	NaN	NaN	NaN	NaN	NaN	NaN	NaN	NaN	NaN	NaN	NaN	NaN	NaN	NaN	NaN	NaN	NaN	NaN	NaN	NaN	NaN	NaN	NaN	NaN
AAVESEEFLAFPA	Q12965	Q12965	MYO1E	Unconventional myosin-Ie	13	1379.66	0.028206	80.438	NaN	NaN	NaN	NaN	NaN	NaN	NaN	NaN	22.7745	NaN	NaN	NaN	NaN	NaN	NaN	NaN	NaN	NaN	NaN	NaN	NaN	NaN	NaN	NaN	NaN	NaN	NaN	NaN	NaN	NaN	NaN	NaN	NaN	NaN	NaN	NaN	NaN	NaN	NaN	NaN	NaN
AAVFIAQLSQQSLD	Q15758	Q15758	SLC1A5	Neutral amino acid transporter B(0)	14	1489.78	0.08337	61.56	NaN	NaN	NaN	NaN	NaN	NaN	NaN	NaN	NaN	NaN	NaN	NaN	NaN	NaN	NaN	NaN	NaN	NaN	24.2667	NaN	23.7857	23.0486	24.6102	23.3956	NaN	NaN	NaN	NaN	NaN	NaN	NaN	NaN	NaN	NaN	NaN	NaN	NaN	NaN	NaN	NaN	NaN
AAVFRSMNSALGKSP	Q13155	Q13155	AIMP2	Aminoacyl tRNA synthase complex-interacting multifunctional protein 2	15	1534.79	3.7937e-05	167.2	NaN	NaN	NaN	NaN	NaN	NaN	NaN	NaN	NaN	NaN	NaN	NaN	NaN	NaN	NaN	NaN	NaN	NaN	27.393	27.7208	27.6859	27.5236	27.6449	27.4848	23.8695	NaN	NaN	NaN	NaN	NaN	NaN	NaN	NaN	NaN	NaN	NaN	NaN	NaN	NaN	NaN	NaN
AAVFRSMNSALGKSPW	Q13155	Q13155	AIMP2	Aminoacyl tRNA synthase complex-interacting multifunctional protein 2	16	1720.87	1.5005e-14	210.13	NaN	NaN	NaN	NaN	NaN	NaN	NaN	NaN	NaN	NaN	NaN	NaN	NaN	NaN	NaN	NaN	NaN	NaN	29.1137	25.8004	28.3547	27.0138	25.8204	28.2851	NaN	24.549	23.068	24.0301	25.6443	25.271	NaN	NaN	NaN	NaN	NaN	NaN	NaN	NaN	NaN	NaN	NaN
AAVGTRIPLDSAFDPDVG	Q9HCL0	Q9HCL0	PCDH18	Protocadherin-18	18	1799.91	7.4063e-05	117.2	NaN	NaN	NaN	NaN	NaN	NaN	NaN	NaN	25.9572	26.205	NaN	25.2558	25.7127	25.2817	NaN	NaN	NaN	NaN	NaN	NaN	NaN	NaN	NaN	NaN	NaN	NaN	NaN	NaN	NaN	NaN	NaN	NaN	NaN	NaN	NaN	NaN	NaN	NaN	NaN	NaN	NaN
AAVIKPFATIPSNESPLYL	O94855	O94855	SEC24D	Protein transport protein Sec24D	19	2030.11	0.02297	68.069	NaN	NaN	NaN	NaN	NaN	NaN	NaN	NaN	NaN	NaN	NaN	NaN	NaN	NaN	NaN	NaN	NaN	NaN	NaN	NaN	NaN	NaN	NaN	NaN	23.0172	23.1131	22.007	22.4685	NaN	NaN	NaN	NaN	NaN	NaN	NaN	NaN	NaN	NaN	NaN	NaN	NaN
AAVKRNHNQYVNPS	Q6V0I7	Q6V0I7	FAT4	Protocadherin Fat 4	14	1596.81	0.025363	75.479	NaN	NaN	NaN	NaN	NaN	NaN	NaN	NaN	NaN	23.8394	NaN	NaN	NaN	23.8052	NaN	NaN	NaN	NaN	NaN	NaN	NaN	NaN	NaN	NaN	NaN	NaN	NaN	NaN	NaN	NaN	NaN	NaN	NaN	NaN	NaN	NaN	NaN	NaN	NaN	NaN	NaN
AAVKRNHNQYVNPSG	Q6V0I7	Q6V0I7	FAT4	Protocadherin Fat 4	15	1653.83	0.0045831	93.011	NaN	NaN	NaN	NaN	NaN	NaN	NaN	NaN	27.4536	27.2875	27.2409	26.9268	27.1951	27.4338	NaN	NaN	NaN	NaN	NaN	NaN	NaN	NaN	NaN	NaN	NaN	NaN	NaN	NaN	NaN	NaN	NaN	NaN	NaN	NaN	NaN	NaN	NaN	NaN	NaN	NaN	NaN
AAVPGKTFVNITPAEVGVL	P07737	P07737	PFN1	Profilin-1	19	1882.06	0.044759	59.796	NaN	NaN	NaN	NaN	NaN	NaN	NaN	NaN	NaN	NaN	NaN	NaN	NaN	NaN	NaN	NaN	NaN	NaN	23.6477	23.7219	23.8843	23.3922	23.1701	22.0646	23.2138	22.2726	21.1555	NaN	21.8604	20.8317	NaN	NaN	NaN	NaN	NaN	NaN	NaN	NaN	NaN	NaN	NaN
AAVQMDPELAKR	Q9Y312	Q9Y312	AAR2	Protein AAR2 homolog	12	1327.69	0.019149	102.06	25.1962	25.784	25.8647	25.7853	26.1728	25.407	NaN	NaN	NaN	NaN	NaN	NaN	NaN	NaN	NaN	NaN	NaN	NaN	NaN	NaN	NaN	NaN	NaN	NaN	NaN	NaN	NaN	NaN	NaN	NaN	NaN	NaN	NaN	NaN	NaN	NaN	NaN	NaN	NaN	NaN	NaN
AAVQQLQAEGLSPR	O75828;P16152	P16152	CBR3;CBR1	Carbonyl reductase [NADPH] 3;Carbonyl reductase [NADPH] 1	14	1466.78	4.1294e-07	181.4	NaN	NaN	NaN	NaN	NaN	NaN	NaN	NaN	28.3877	28.3324	27.904	27.4587	27.9539	27.7316	NaN	NaN	NaN	NaN	NaN	NaN	NaN	NaN	NaN	NaN	NaN	NaN	NaN	NaN	NaN	NaN	NaN	NaN	NaN	NaN	NaN	NaN	NaN	NaN	NaN	NaN	NaN
ACNCTRLQQLDILGTRM	Q9UKA2	Q9UKA2	FBXL4	F-box/LRR-repeat protein 4	17	1934.95	0.0042464	88.155	NaN	NaN	NaN	NaN	NaN	NaN	NaN	NaN	NaN	NaN	NaN	NaN	NaN	NaN	NaN	NaN	NaN	NaN	NaN	NaN	NaN	NaN	NaN	NaN	NaN	NaN	NaN	28.3107	29.4782	NaN	NaN	NaN	NaN	NaN	NaN	NaN	NaN	NaN	NaN	NaN	NaN
ACNLDLENLVTDSNRSI	Q9Y678	Q9Y678	COPG1	Coatomer subunit gamma-1	17	1875.9	0.0076469	81.017	NaN	NaN	NaN	NaN	NaN	NaN	NaN	NaN	26.1867	26.1796	25.494	NaN	26.2829	25.2929	NaN	NaN	NaN	NaN	NaN	NaN	NaN	NaN	NaN	NaN	NaN	NaN	NaN	NaN	NaN	NaN	NaN	NaN	NaN	NaN	NaN	NaN	NaN	NaN	NaN	NaN	NaN
ACRGELRDTILDWEDSL	Q8N6T7	Q8N6T7	SIRT6	NAD-dependent protein deacetylase sirtuin-6	17	1990.94	0.04608	61.815	NaN	NaN	NaN	NaN	NaN	NaN	NaN	NaN	NaN	NaN	NaN	NaN	NaN	24.6868	NaN	NaN	NaN	NaN	NaN	NaN	NaN	NaN	NaN	NaN	NaN	NaN	NaN	NaN	NaN	NaN	NaN	NaN	NaN	NaN	NaN	NaN	NaN	NaN	NaN	NaN	NaN
ADAGQYRCTATNAAGTT	P98160	P98160	HSPG2	Basement membrane-specific heparan sulfate proteoglycan core protein;Endorepellin;LG3 peptide	17	1670.73	3.6039e-05	163.93	NaN	NaN	NaN	NaN	NaN	NaN	NaN	NaN	NaN	NaN	NaN	NaN	NaN	NaN	NaN	NaN	NaN	NaN	24.8138	24.9367	24.5521	24.5303	23.7033	23.7057	24.8052	24.0999	23.9038	23.6039	23.3231	23.2116	NaN	NaN	NaN	NaN	NaN	NaN	NaN	NaN	NaN	NaN	NaN
ADAGQYRCTATNAAGTTQ	P98160	P98160	HSPG2	Basement membrane-specific heparan sulfate proteoglycan core protein;Endorepellin;LG3 peptide	18	1798.79	3.9285e-22	212.11	NaN	NaN	NaN	NaN	NaN	NaN	NaN	NaN	NaN	NaN	NaN	NaN	NaN	NaN	NaN	NaN	NaN	NaN	26.2401	26.4659	26.5169	26.186	24.9009	23.9223	25.1952	24.4247	23.8034	23.3426	23.954	23.6558	NaN	NaN	NaN	NaN	NaN	NaN	NaN	NaN	NaN	NaN	NaN
ADAKVMKDAKTKKVVE	P11387	P11387	TOP1	DNA topoisomerase 1	16	1759.99	4.0476e-05	168.64	NaN	23.4687	25.4607	25.2887	23.3166	23.7681	NaN	NaN	NaN	NaN	NaN	NaN	NaN	NaN	NaN	NaN	NaN	NaN	NaN	NaN	NaN	NaN	NaN	NaN	NaN	NaN	NaN	NaN	NaN	NaN	NaN	NaN	NaN	NaN	NaN	NaN	NaN	NaN	NaN	NaN	NaN
ADAPAALYQTIEENIK	Q9Y287	Q9Y287	ITM2B	Integral membrane protein 2B;BRI2, membrane form;BRI2 intracellular domain;BRI2C, soluble form;Bri23 peptide	16	1745.88	3.5569e-05	165.58	24.3992	24.1134	25.0641	24.4116	24.6039	23.6923	NaN	NaN	NaN	NaN	NaN	NaN	NaN	NaN	NaN	NaN	NaN	NaN	NaN	NaN	NaN	NaN	NaN	NaN	NaN	NaN	NaN	NaN	NaN	NaN	NaN	NaN	NaN	NaN	NaN	NaN	NaN	NaN	NaN	NaN	NaN
ADARALMLQGVDL	P10809	P10809	HSPD1	60 kDa heat shock protein, mitochondrial	13	1371.72	0.02446	87.363	24.0506	23.1955	24.3297	24.2394	NaN	22.6544	NaN	NaN	NaN	NaN	NaN	NaN	NaN	NaN	NaN	NaN	NaN	NaN	NaN	NaN	NaN	NaN	NaN	NaN	NaN	NaN	NaN	NaN	NaN	NaN	NaN	NaN	NaN	NaN	NaN	NaN	NaN	NaN	NaN	NaN	NaN
ADARALMLQGVDLLAD	P10809	P10809	HSPD1	60 kDa heat shock protein, mitochondrial	16	1670.87	0.013103	77.912	22.2079	21.7962	24.6183	24.0237	23.8528	NaN	NaN	NaN	NaN	NaN	NaN	NaN	NaN	NaN	NaN	NaN	NaN	NaN	23.6138	23.6032	22.5921	NaN	24.0803	23.4591	23.4909	22.7037	NaN	20.5804	23.5106	22.5844	NaN	NaN	NaN	NaN	NaN	NaN	NaN	NaN	NaN	NaN	NaN
ADARALMLQGVDLLADA	P10809	P10809	HSPD1	60 kDa heat shock protein, mitochondrial	17	1741.9	0.0013097	101.53	24.4392	24.1929	25.8952	25.2744	25.0054	23.7348	NaN	NaN	NaN	NaN	NaN	NaN	NaN	NaN	NaN	NaN	NaN	NaN	27.7198	27.946	26.8813	26.973	28.6648	27.8317	28.5533	27.6056	25.4946	25.0563	28.5231	27.6789	NaN	NaN	NaN	NaN	NaN	NaN	NaN	NaN	NaN	NaN	NaN
ADARWILSQTHNIF	Q8NEW0	Q8NEW0	SLC30A7	Zinc transporter 7	14	1670.85	0.002076	110.44	24.1332	24.2075	25.0657	24.6742	24.6398	23.4768	NaN	NaN	NaN	NaN	NaN	NaN	NaN	NaN	NaN	NaN	NaN	NaN	NaN	NaN	NaN	NaN	NaN	NaN	NaN	NaN	NaN	NaN	NaN	NaN	NaN	NaN	NaN	NaN	NaN	NaN	NaN	NaN	NaN	NaN	NaN
ADARWILSQTHNIFTQ	Q8NEW0	Q8NEW0	SLC30A7	Zinc transporter 7	16	1899.96	0.00065228	119.65	25.127	24.4904	25.1245	24.8036	25.7899	24.3965	NaN	NaN	NaN	NaN	NaN	NaN	NaN	NaN	NaN	NaN	NaN	NaN	NaN	NaN	NaN	NaN	NaN	NaN	NaN	NaN	NaN	NaN	NaN	NaN	NaN	NaN	NaN	NaN	NaN	NaN	NaN	NaN	NaN	NaN	NaN
ADCDILIPAASEKQLTK	P00367	P00367	GLUD1	Glutamate dehydrogenase 1, mitochondrial	17	1814.94	0.04608	61.815	NaN	NaN	NaN	NaN	NaN	NaN	NaN	NaN	25.7505	26.1103	25.931	25.8636	26.4111	25.9378	NaN	NaN	NaN	NaN	NaN	NaN	NaN	NaN	NaN	NaN	NaN	NaN	NaN	NaN	NaN	NaN	NaN	NaN	NaN	NaN	NaN	NaN	NaN	NaN	NaN	NaN	NaN
ADDAILRELLDESQK	Q9BYK8	Q9BYK8	HELZ2	Helicase with zinc finger domain 2	15	1714.87	2.4355e-37	249.32	25.7884	25.5774	25.9952	25.9468	25.9808	25.3705	NaN	NaN	NaN	NaN	NaN	NaN	NaN	NaN	NaN	NaN	NaN	NaN	NaN	NaN	NaN	NaN	NaN	NaN	NaN	NaN	NaN	NaN	NaN	NaN	NaN	NaN	NaN	NaN	NaN	NaN	NaN	NaN	NaN	NaN	NaN
ADDAMTLVLKKELVAH	P17813	P17813	ENG	Endoglin	16	1752.94	0.00051619	126.71	NaN	NaN	NaN	NaN	NaN	NaN	NaN	NaN	NaN	NaN	NaN	NaN	NaN	NaN	NaN	NaN	NaN	NaN	NaN	NaN	NaN	NaN	NaN	25.0134	NaN	23.2541	25.3934	23.9125	25.078	24.4761	NaN	NaN	NaN	NaN	NaN	NaN	NaN	NaN	NaN	NaN	NaN
ADDAMTLVLKKELVAHLK	P17813	P17813	ENG	Endoglin	18	1994.12	5.4425e-05	121.27	NaN	NaN	NaN	NaN	NaN	NaN	NaN	NaN	NaN	NaN	NaN	NaN	NaN	NaN	NaN	NaN	NaN	NaN	NaN	NaN	NaN	NaN	23.6897	NaN	NaN	18.1035	20.4324	21.9297	NaN	23.098	NaN	NaN	NaN	NaN	NaN	NaN	NaN	NaN	NaN	NaN	NaN
ADDEVLADLQAGKAR	Q13308	Q13308	PTK7	Inactive tyrosine-protein kinase 7	15	1570.8	3.0382e-05	167.32	26.3293	26.2617	26.7405	26.3824	27.6236	26.9812	NaN	NaN	NaN	NaN	NaN	NaN	NaN	NaN	NaN	NaN	NaN	NaN	NaN	NaN	NaN	NaN	NaN	NaN	NaN	NaN	NaN	NaN	NaN	NaN	NaN	NaN	NaN	NaN	NaN	NaN	NaN	NaN	NaN	NaN	NaN
ADDLEGEAFLPLREVPG	Q70J99	Q70J99	UNC13D	Protein unc-13 homolog D	17	1826.9	9.9593e-06	145.29	NaN	NaN	NaN	NaN	NaN	NaN	NaN	NaN	NaN	NaN	NaN	NaN	NaN	NaN	NaN	NaN	NaN	NaN	24.0135	23.8677	23.8167	23.8481	23.5584	23.0123	NaN	NaN	NaN	NaN	NaN	NaN	NaN	NaN	NaN	NaN	NaN	NaN	NaN	NaN	NaN	NaN	NaN
ADDTSAAVTEEMPP	P07900;Q58FG1	P07900	HSP90AA1;HSP90AA4P	Heat shock protein HSP 90-alpha;Putative heat shock protein HSP 90-alpha A4	14	1432.6	0.063784	65.224	NaN	NaN	NaN	NaN	25.0328	24.257	NaN	NaN	NaN	NaN	NaN	NaN	NaN	NaN	NaN	NaN	NaN	NaN	NaN	NaN	NaN	NaN	NaN	NaN	NaN	NaN	NaN	NaN	NaN	NaN	NaN	NaN	NaN	NaN	NaN	NaN	NaN	NaN	NaN	NaN	NaN
ADDWEILELHAVSLEQH	O43933	O43933	PEX1	Peroxisome biogenesis factor 1	17	2003.96	0.00035099	115.6	NaN	NaN	NaN	NaN	NaN	NaN	NaN	NaN	26.9448	26.2923	NaN	NaN	26.768	25.2496	NaN	NaN	NaN	NaN	NaN	NaN	NaN	NaN	NaN	NaN	NaN	NaN	NaN	NaN	NaN	NaN	NaN	NaN	NaN	NaN	NaN	NaN	NaN	NaN	NaN	NaN	NaN
ADEIAKAQVARPGG	P49773	P49773	HINT1	Histidine triad nucleotide-binding protein 1	14	1381.73	1.9758e-05	147.91	NaN	NaN	NaN	NaN	NaN	NaN	NaN	NaN	NaN	NaN	NaN	NaN	NaN	NaN	NaN	NaN	NaN	NaN	NaN	25.7143	25.7603	25.8393	25.0144	24.7111	NaN	24.1161	23.8187	23.4701	24.1911	24.4306	NaN	NaN	NaN	NaN	NaN	NaN	NaN	NaN	NaN	NaN	NaN
ADEIAKAQVARPGGDT	P49773	P49773	HINT1	Histidine triad nucleotide-binding protein 1	16	1597.81	2.361e-05	145.71	NaN	NaN	NaN	NaN	NaN	NaN	NaN	NaN	NaN	NaN	NaN	NaN	NaN	NaN	NaN	NaN	NaN	NaN	25.1674	25.0548	25.5143	25.7858	24.8627	23.894	NaN	NaN	NaN	NaN	NaN	NaN	NaN	NaN	NaN	NaN	NaN	NaN	NaN	NaN	NaN	NaN	NaN
ADEKRYRALKRTAERE	Q92900	Q92900	UPF1	Regulator of nonsense transcripts 1	16	1991.07	0.015347	76.151	NaN	NaN	NaN	NaN	NaN	NaN	NaN	NaN	NaN	NaN	NaN	NaN	NaN	NaN	NaN	NaN	NaN	NaN	NaN	23.6076	24.4321	24.7593	23.9822	23.855	NaN	NaN	23.6769	23.7951	NaN	NaN	NaN	NaN	NaN	NaN	NaN	NaN	NaN	NaN	NaN	NaN	NaN
ADENEFVRDTALRAGQR	Q92616	Q92616	GCN1L1	Translational activator GCN1	17	1946.96	1.358e-05	148.57	NaN	NaN	NaN	NaN	NaN	NaN	NaN	NaN	NaN	NaN	NaN	NaN	NaN	NaN	NaN	NaN	NaN	NaN	26.8059	27.012	27.3111	27.1224	26.9676	26.6171	23.532	23.1252	24.9252	22.8141	22.9477	23.1504	NaN	NaN	NaN	NaN	NaN	NaN	NaN	NaN	NaN	NaN	NaN
ADENEFVRDTALRAGQRV	Q92616	Q92616	GCN1L1	Translational activator GCN1	18	2046.02	0.03017	66.022	NaN	NaN	NaN	NaN	NaN	NaN	NaN	NaN	NaN	NaN	NaN	NaN	NaN	NaN	NaN	NaN	NaN	NaN	24.7027	25.2222	25.4091	25.3516	24.5292	24.66	NaN	NaN	NaN	21.8855	NaN	NaN	NaN	NaN	NaN	NaN	NaN	NaN	NaN	NaN	NaN	NaN	NaN
ADEPSSEESDLEIDK	P50502;Q8IZP2	P50502	ST13;ST13P4	Hsc70-interacting protein;Putative protein FAM10A4	15	1662.71	4.0854e-05	175.74	25.3295	25.416	25.3322	25.0506	25.5011	24.9525	NaN	NaN	NaN	NaN	NaN	NaN	NaN	NaN	NaN	NaN	NaN	NaN	NaN	NaN	NaN	NaN	NaN	NaN	NaN	NaN	NaN	NaN	NaN	NaN	NaN	NaN	NaN	NaN	NaN	NaN	NaN	NaN	NaN	NaN	NaN
ADESLTDLEAQPYE	Q92791	Q92791	LEPREL4	Synaptonemal complex protein SC65	14	1579.69	0.016232	89.029	NaN	NaN	NaN	NaN	NaN	NaN	NaN	NaN	NaN	NaN	NaN	NaN	25.443	NaN	NaN	NaN	NaN	NaN	NaN	NaN	NaN	NaN	NaN	NaN	NaN	NaN	NaN	NaN	NaN	NaN	NaN	NaN	NaN	NaN	NaN	NaN	NaN	NaN	NaN	NaN	NaN
ADFLTKEVMVDDRL	P51149	P51149	RAB7A	Ras-related protein Rab-7a	14	1650.83	9.6401e-05	139.66	NaN	NaN	NaN	NaN	NaN	NaN	NaN	NaN	NaN	NaN	NaN	NaN	NaN	NaN	NaN	NaN	NaN	NaN	21.5374	NaN	NaN	24.4154	25.0953	24.6741	NaN	24.7215	24.5312	23.8923	24.9361	24.2321	NaN	NaN	NaN	NaN	NaN	NaN	NaN	NaN	NaN	NaN	NaN
ADGDEVVPSQSTSREPER	Q9Y561	Q9Y561	LRP12	Low-density lipoprotein receptor-related protein 12	18	1957.9	4.5943e-05	123.02	24.6339	24.6039	24.8615	24.8708	24.9918	24.6199	NaN	NaN	NaN	NaN	NaN	NaN	NaN	NaN	NaN	NaN	NaN	NaN	NaN	NaN	NaN	NaN	NaN	NaN	NaN	NaN	NaN	NaN	NaN	NaN	NaN	NaN	NaN	NaN	NaN	NaN	NaN	NaN	NaN	NaN	NaN
ADGGRLVQKFNHSHR	Q9UNZ2	Q9UNZ2	NSFL1C	NSFL1 cofactor p47	15	1720.89	0.0099845	82.651	NaN	NaN	NaN	NaN	NaN	NaN	NaN	NaN	NaN	NaN	NaN	NaN	NaN	NaN	NaN	NaN	NaN	NaN	25.1791	25.145	25.2917	25.0638	24.8501	24.5773	23.6675	23.9525	23.8425	23.0555	23.4109	22.784	NaN	NaN	NaN	NaN	NaN	NaN	NaN	NaN	NaN	NaN	NaN
ADGIDSVIVVDNVPQVGPD	P55884	P55884	EIF3B	Eukaryotic translation initiation factor 3 subunit B	19	1907.95	0.00086341	100.55	NaN	NaN	22.8428	NaN	23.7409	22.9994	NaN	NaN	NaN	NaN	NaN	NaN	NaN	NaN	NaN	NaN	NaN	NaN	NaN	NaN	NaN	NaN	NaN	NaN	NaN	NaN	NaN	NaN	NaN	NaN	NaN	NaN	NaN	NaN	NaN	NaN	NaN	NaN	NaN	NaN	NaN
ADGIDSVIVVDNVPQVGPDR	P55884	P55884	EIF3B	Eukaryotic translation initiation factor 3 subunit B	20	2064.05	1.836e-60	252.52	24.0635	24.8456	26.6433	26.3057	27.4323	26.4338	NaN	NaN	NaN	NaN	NaN	NaN	NaN	NaN	NaN	NaN	NaN	NaN	NaN	NaN	NaN	NaN	NaN	NaN	NaN	NaN	NaN	NaN	NaN	NaN	NaN	NaN	NaN	NaN	NaN	NaN	NaN	NaN	NaN	NaN	NaN
ADGKIISLDAKLNLENK	P07814	P07814	EPRS	Bifunctional glutamate/proline--tRNA ligase;Glutamate--tRNA ligase;Proline--tRNA ligase	17	1841.03	0.00039958	123.59	24.439	23.4291	26.4789	26.0463	27.3079	25.7673	NaN	NaN	NaN	NaN	NaN	NaN	NaN	NaN	NaN	NaN	NaN	NaN	NaN	NaN	NaN	NaN	NaN	NaN	NaN	NaN	NaN	NaN	NaN	NaN	NaN	NaN	NaN	NaN	NaN	NaN	NaN	NaN	NaN	NaN	NaN
ADGRIVKMEVDYSAT	O00232	O00232	PSMD12	26S proteasome non-ATPase regulatory subunit 12	15	1653.8	0.0012395	113.82	26.984	26.7681	27.3332	26.9581	28.0209	27.4058	NaN	NaN	NaN	NaN	NaN	NaN	NaN	NaN	NaN	NaN	NaN	NaN	NaN	NaN	NaN	NaN	NaN	NaN	NaN	NaN	NaN	NaN	NaN	NaN	NaN	NaN	NaN	NaN	NaN	NaN	NaN	NaN	NaN	NaN	NaN
ADGSEDKVVEVAEEEEVA	P05067	P05067	APP	Amyloid beta A4 protein;N-APP;Soluble APP-alpha;Soluble APP-beta;C99;Beta-amyloid protein 42;Beta-amyloid protein 40;C83;P3(42);P3(40);C80;Gamma-secretase C-terminal fragment 59;Gamma-secretase C-terminal fragment 57;Gamma-secretase C-terminal fragment 50;C31	18	1903.85	8.9576e-05	113.99	NaN	NaN	NaN	NaN	NaN	NaN	NaN	NaN	27.3655	27.3312	27.5057	27.3335	27.6207	27.0332	NaN	NaN	NaN	NaN	NaN	NaN	NaN	NaN	NaN	NaN	NaN	NaN	NaN	NaN	NaN	NaN	NaN	NaN	NaN	NaN	NaN	NaN	NaN	NaN	NaN	NaN	NaN
ADGTYHITYSPAFPG	Q14315	Q14315	FLNC	Filamin-C	15	1595.73	2.8782e-05	152.34	27.6552	27.5478	27.8501	27.6306	27.9221	27.3015	NaN	NaN	NaN	NaN	NaN	NaN	NaN	NaN	NaN	NaN	NaN	NaN	NaN	NaN	NaN	NaN	NaN	NaN	NaN	NaN	NaN	NaN	NaN	NaN	NaN	NaN	NaN	NaN	NaN	NaN	NaN	NaN	NaN	NaN	NaN
ADGTYHITYSPAFPGT	Q14315	Q14315	FLNC	Filamin-C	16	1696.77	4.8717e-05	173.32	29.7183	29.6155	29.7285	NaN	29.8376	29.36	NaN	NaN	NaN	NaN	NaN	NaN	NaN	NaN	NaN	NaN	NaN	NaN	NaN	NaN	NaN	NaN	NaN	NaN	NaN	NaN	NaN	NaN	NaN	NaN	NaN	NaN	NaN	NaN	NaN	NaN	NaN	NaN	NaN	NaN	NaN
ADGTYQVEYTPFEKG	O75369	O75369	FLNB	Filamin-B	15	1703.77	7.2851e-09	194.39	NaN	NaN	NaN	NaN	NaN	NaN	NaN	NaN	NaN	NaN	NaN	NaN	NaN	NaN	NaN	NaN	NaN	NaN	26.1201	25.8458	26.8608	27.1343	26.4911	26.0398	NaN	NaN	NaN	NaN	NaN	NaN	NaN	NaN	NaN	NaN	NaN	NaN	NaN	NaN	NaN	NaN	NaN
ADHARTITVALADGGRP	P49588	P49588	AARS	Alanine--tRNA ligase, cytoplasmic	17	1719.9	0.14561	51.819	NaN	NaN	NaN	NaN	NaN	NaN	NaN	NaN	25.9198	25.9797	25.5347	24.8116	26.1173	25.5313	NaN	NaN	NaN	NaN	NaN	NaN	NaN	NaN	NaN	NaN	NaN	NaN	NaN	NaN	NaN	NaN	NaN	NaN	NaN	NaN	NaN	NaN	NaN	NaN	NaN	NaN	NaN
ADHARTITVALADGGRPD	P49588	P49588	AARS	Alanine--tRNA ligase, cytoplasmic	18	1834.93	5.8207e-106	286.93	NaN	NaN	NaN	NaN	NaN	NaN	NaN	NaN	29.27	29.0924	28.9508	29.103	29.4082	29.2417	NaN	NaN	NaN	NaN	NaN	NaN	NaN	NaN	NaN	NaN	NaN	NaN	NaN	NaN	NaN	NaN	NaN	NaN	NaN	NaN	NaN	NaN	NaN	NaN	NaN	NaN	NaN
ADHDDRVVPLHSLKF	P48147	P48147	PREP	Prolyl endopeptidase	15	1747.9	0.022879	73.758	NaN	NaN	NaN	NaN	NaN	NaN	NaN	NaN	26.3233	26.3261	25.9555	25.684	25.5891	25.4809	NaN	NaN	NaN	NaN	NaN	NaN	NaN	NaN	NaN	NaN	NaN	NaN	NaN	NaN	NaN	NaN	NaN	NaN	NaN	NaN	NaN	NaN	NaN	NaN	NaN	NaN	NaN
ADHDDRVVPLHSLKFIAT	P48147	P48147	PREP	Prolyl endopeptidase	18	2033.07	0.0011643	100.35	NaN	NaN	NaN	NaN	NaN	NaN	NaN	NaN	26.2879	26.4513	25.1482	25.9883	NaN	25.7241	NaN	NaN	NaN	NaN	NaN	NaN	NaN	NaN	NaN	NaN	NaN	NaN	NaN	NaN	NaN	NaN	NaN	NaN	NaN	NaN	NaN	NaN	NaN	NaN	NaN	NaN	NaN
ADHRFLRHDGRLVARP	Q16658	Q16658	FSCN1	Fascin	16	1915.04	0.020661	71.98	24.5237	24.2931	24.0698	23.684	24.4796	24.0153	NaN	NaN	NaN	NaN	NaN	NaN	NaN	NaN	NaN	NaN	NaN	NaN	NaN	NaN	NaN	NaN	NaN	NaN	NaN	NaN	NaN	NaN	NaN	NaN	NaN	NaN	NaN	NaN	NaN	NaN	NaN	NaN	NaN	NaN	NaN
ADHRFLRHDGRLVARPE	Q16658	Q16658	FSCN1	Fascin	17	2044.08	0.0010894	103.61	29.5859	29.5885	29.6034	29.2757	30.3169	29.381	NaN	NaN	NaN	NaN	NaN	NaN	NaN	NaN	NaN	NaN	NaN	NaN	NaN	NaN	NaN	NaN	NaN	NaN	NaN	NaN	NaN	NaN	NaN	NaN	NaN	NaN	NaN	NaN	NaN	NaN	NaN	NaN	NaN	NaN	NaN
ADHRFLRHDGRLVARPEPA	Q16658	Q16658	FSCN1	Fascin	19	2212.17	2.5912e-05	119.8	32.6899	32.401	32.5699	32.4312	33.0338	32.5525	NaN	NaN	NaN	NaN	NaN	NaN	NaN	NaN	NaN	NaN	NaN	NaN	NaN	NaN	NaN	NaN	NaN	NaN	NaN	NaN	NaN	NaN	NaN	NaN	NaN	NaN	NaN	NaN	NaN	NaN	NaN	NaN	NaN	NaN	NaN
ADHRFLRHDGRLVARPEPAT	Q16658	Q16658	FSCN1	Fascin	20	2313.22	0.019727	68.168	NaN	NaN	NaN	NaN	30.9588	NaN	NaN	NaN	NaN	NaN	NaN	NaN	NaN	NaN	NaN	NaN	NaN	NaN	NaN	NaN	NaN	NaN	NaN	NaN	NaN	NaN	NaN	NaN	NaN	NaN	NaN	NaN	NaN	NaN	NaN	NaN	NaN	NaN	NaN	NaN	NaN
ADIEVDGKQVELA	P08134;P61586;P62745	P61586	RHOC;RHOA;RHOB	Rho-related GTP-binding protein RhoC;Transforming protein RhoA;Rho-related GTP-binding protein RhoB	13	1385.7	5.862e-07	160.18	25.6717	25.6703	26.4225	26.1039	27.035	26.3053	NaN	NaN	NaN	NaN	NaN	NaN	NaN	NaN	NaN	NaN	NaN	NaN	NaN	NaN	NaN	NaN	NaN	NaN	NaN	NaN	NaN	NaN	NaN	NaN	NaN	NaN	NaN	NaN	NaN	NaN	NaN	NaN	NaN	NaN	NaN
ADIIARLREDGIQKR	O00170	O00170	AIP	AH receptor-interacting protein	15	1753	0.0010321	118.13	NaN	NaN	NaN	NaN	NaN	NaN	NaN	NaN	NaN	NaN	NaN	NaN	NaN	NaN	NaN	NaN	NaN	NaN	NaN	NaN	NaN	23.9497	23.9978	23.7569	NaN	21.5716	NaN	NaN	NaN	NaN	NaN	NaN	NaN	NaN	NaN	NaN	NaN	NaN	NaN	NaN	NaN
ADIIARLREDGIQKRVIQE	O00170	O00170	AIP	AH receptor-interacting protein	19	2222.25	0.020127	69.148	NaN	NaN	NaN	NaN	NaN	NaN	NaN	NaN	NaN	NaN	NaN	NaN	NaN	NaN	NaN	NaN	NaN	NaN	NaN	21.9643	23.1866	21.7733	23.728	22.6682	NaN	NaN	NaN	NaN	21.9103	21.429	NaN	NaN	NaN	NaN	NaN	NaN	NaN	NaN	NaN	NaN	NaN
ADILAALKKLQDQRQ	Q12899	Q12899	TRIM26	Tripartite motif-containing protein 26	15	1709.98	0.00096394	119.54	NaN	NaN	NaN	NaN	NaN	NaN	NaN	NaN	NaN	NaN	NaN	NaN	NaN	NaN	NaN	NaN	NaN	NaN	NaN	NaN	NaN	NaN	25.4069	25.2754	NaN	NaN	NaN	22.5453	24.9706	25.0575	NaN	NaN	NaN	NaN	NaN	NaN	NaN	NaN	NaN	NaN	NaN
ADIQTERAYQKQPT	P62280	P62280	RPS11	40S ribosomal protein S11	14	1647.82	0.0054128	94.767	NaN	NaN	NaN	NaN	NaN	NaN	NaN	NaN	NaN	NaN	NaN	NaN	NaN	NaN	20.8334	NaN	21.0678	19.876	NaN	NaN	NaN	NaN	NaN	NaN	NaN	NaN	NaN	NaN	NaN	NaN	NaN	NaN	NaN	NaN	NaN	NaN	NaN	NaN	NaN	NaN	NaN
ADIQTERAYQKQPTIFQNKK	P62280	P62280	RPS11	40S ribosomal protein S11	20	2406.27	0.00010325	120.4	NaN	NaN	NaN	NaN	NaN	NaN	NaN	NaN	NaN	NaN	NaN	NaN	NaN	NaN	NaN	NaN	NaN	NaN	26.8034	26.5413	26.5516	26.9595	26.2279	26.2218	24.826	24.0646	NaN	23.8998	24.2956	24.278	NaN	NaN	NaN	NaN	NaN	NaN	NaN	NaN	NaN	NaN	NaN
ADIQTERAYQKQPTIFQNKKR	P62280	P62280	RPS11	40S ribosomal protein S11	21	2562.37	1.2419e-15	195.39	NaN	NaN	NaN	NaN	NaN	NaN	NaN	NaN	NaN	NaN	NaN	NaN	NaN	NaN	NaN	NaN	NaN	NaN	28.4432	28.2091	28.3738	28.5454	28.0248	27.7527	26.1714	24.7871	25.1713	25.064	26.4855	25.8757	NaN	NaN	NaN	NaN	NaN	NaN	NaN	NaN	NaN	NaN	NaN
ADIRVAPAMALTPP	Q9UM47	Q9UM47	NOTCH3	Neurogenic locus notch homolog protein 3;Notch 3 extracellular truncation;Notch 3 intracellular domain	14	1421.77	0.016772	79.659	NaN	NaN	NaN	NaN	NaN	NaN	NaN	NaN	29.3787	29.521	28.722	28.3875	29.3524	29.0931	NaN	NaN	NaN	NaN	NaN	NaN	NaN	NaN	NaN	NaN	NaN	NaN	NaN	NaN	NaN	NaN	NaN	NaN	NaN	NaN	NaN	NaN	NaN	NaN	NaN	NaN	NaN
ADIRVAPAMALTPPQ	Q9UM47	Q9UM47	NOTCH3	Neurogenic locus notch homolog protein 3;Notch 3 extracellular truncation;Notch 3 intracellular domain	15	1549.83	0.025567	72.496	NaN	NaN	NaN	NaN	NaN	NaN	NaN	NaN	NaN	NaN	NaN	NaN	27.7133	NaN	21.4731	20.9275	21.3351	NaN	NaN	NaN	NaN	NaN	NaN	NaN	NaN	NaN	NaN	NaN	NaN	NaN	NaN	NaN	NaN	NaN	NaN	NaN	NaN	NaN	NaN	NaN	NaN
ADITEMQTISFIPD	P12111	P12111	COL6A3	Collagen alpha-3(VI) chain	14	1579.74	0.0028702	102.06	NaN	NaN	NaN	NaN	NaN	NaN	NaN	NaN	24.0757	23.7098	NaN	NaN	NaN	NaN	NaN	NaN	NaN	NaN	NaN	NaN	NaN	NaN	NaN	NaN	NaN	NaN	NaN	NaN	NaN	NaN	NaN	NaN	NaN	NaN	NaN	NaN	NaN	NaN	NaN	NaN	NaN
ADITYAIEADSESVK	Q14517	Q14517	FAT1	Protocadherin Fat 1;Protocadherin Fat 1, nuclear form	15	1610.77	5.7626e-10	199.7	NaN	NaN	NaN	NaN	NaN	NaN	NaN	NaN	NaN	NaN	NaN	NaN	NaN	NaN	NaN	NaN	NaN	NaN	27.8958	27.8751	27.5483	27.1102	27.7753	27.8994	27.3425	27.1403	26.7325	26.434	27.923	27.4196	NaN	NaN	NaN	NaN	NaN	NaN	NaN	NaN	NaN	NaN	NaN
ADITYAIEADSESVKE	Q14517	Q14517	FAT1	Protocadherin Fat 1;Protocadherin Fat 1, nuclear form	16	1739.81	2.3792e-06	186.76	NaN	NaN	NaN	NaN	NaN	NaN	NaN	NaN	NaN	NaN	NaN	NaN	NaN	NaN	NaN	NaN	NaN	NaN	26.916	26.9498	26.3744	26.7099	26.8355	26.6707	26.0705	25.6498	25.845	25.8586	27.0716	26.6919	NaN	NaN	NaN	NaN	NaN	NaN	NaN	NaN	NaN	NaN	NaN
ADITYAIEADSESVKEN	Q14517	Q14517	FAT1	Protocadherin Fat 1;Protocadherin Fat 1, nuclear form	17	1853.85	1.3664e-65	263.83	NaN	NaN	NaN	NaN	NaN	NaN	NaN	NaN	NaN	NaN	NaN	NaN	NaN	NaN	NaN	NaN	NaN	NaN	29.5168	29.3268	28.6222	28.8993	29.6556	29.3389	28.2989	28.0535	27.4773	27.1188	28.7809	28.3999	NaN	NaN	NaN	NaN	NaN	NaN	NaN	NaN	NaN	NaN	NaN
ADKAIEKMNGMLLNDR	Q13310	Q13310	PABPC4	Polyadenylate-binding protein 4	16	1817.91	2.1981e-93	288.53	NaN	NaN	NaN	NaN	NaN	NaN	NaN	NaN	29.2886	29.3835	29.0507	28.5775	28.7059	28.9333	NaN	NaN	NaN	NaN	NaN	NaN	NaN	NaN	NaN	NaN	NaN	NaN	NaN	NaN	NaN	NaN	NaN	NaN	NaN	NaN	NaN	NaN	NaN	NaN	NaN	NaN	NaN
ADKAIEKMNGMLLNDRK	Q13310	Q13310	PABPC4	Polyadenylate-binding protein 4	17	1946.01	2.1377e-06	185.28	NaN	NaN	NaN	NaN	NaN	NaN	NaN	NaN	31.2603	31.3352	30.7521	30.3533	30.6716	30.8331	NaN	NaN	NaN	NaN	NaN	NaN	NaN	NaN	NaN	NaN	NaN	NaN	NaN	NaN	NaN	NaN	NaN	NaN	NaN	NaN	NaN	NaN	NaN	NaN	NaN	NaN	NaN
ADKDYSVTANSKIVVV	P07195	P07195	LDHB	L-lactate dehydrogenase B chain	16	1707.9	9.7412e-05	141.73	NaN	NaN	26.1063	25.4271	26.3168	24.8748	NaN	NaN	NaN	NaN	NaN	NaN	NaN	NaN	NaN	NaN	NaN	NaN	NaN	NaN	NaN	NaN	NaN	NaN	NaN	NaN	NaN	NaN	NaN	NaN	NaN	NaN	NaN	NaN	NaN	NaN	NaN	NaN	NaN	NaN	NaN
ADKGTVLALTENNFD	Q8NBS9	Q8NBS9	TXNDC5	Thioredoxin domain-containing protein 5	15	1606.78	3.0273e-05	147.33	NaN	NaN	NaN	NaN	NaN	NaN	NaN	NaN	27.6369	27.5907	26.4764	26.0913	27.1649	27.0705	NaN	NaN	NaN	NaN	NaN	NaN	NaN	NaN	NaN	NaN	NaN	NaN	NaN	NaN	NaN	NaN	NaN	NaN	NaN	NaN	NaN	NaN	NaN	NaN	NaN	NaN	NaN
ADKGTVLALTENNFDD	Q8NBS9	Q8NBS9	TXNDC5	Thioredoxin domain-containing protein 5	16	1721.81	6.1535e-05	157.52	NaN	NaN	NaN	NaN	NaN	NaN	NaN	NaN	26.1413	26.0751	NaN	25.1655	25.3678	25.2546	NaN	NaN	NaN	NaN	NaN	NaN	NaN	NaN	NaN	NaN	NaN	NaN	NaN	NaN	NaN	NaN	NaN	NaN	NaN	NaN	NaN	NaN	NaN	NaN	NaN	NaN	NaN
ADKGTVLALTENNFDDT	Q8NBS9	Q8NBS9	TXNDC5	Thioredoxin domain-containing protein 5	17	1822.86	3.0593e-29	222.1	NaN	NaN	NaN	NaN	NaN	NaN	NaN	NaN	30.1089	29.9137	29.2372	28.821	28.9631	29.0512	NaN	NaN	NaN	NaN	NaN	NaN	NaN	NaN	NaN	NaN	NaN	NaN	NaN	NaN	NaN	NaN	NaN	NaN	NaN	NaN	NaN	NaN	NaN	NaN	NaN	NaN	NaN
ADKKAVIQHFQEKVESLEQEA	P05067	P05067	APP	Amyloid beta A4 protein;N-APP;Soluble APP-alpha;Soluble APP-beta;C99;Beta-amyloid protein 42;Beta-amyloid protein 40;C83;P3(42);P3(40);C80;Gamma-secretase C-terminal fragment 59;Gamma-secretase C-terminal fragment 57;Gamma-secretase C-terminal fragment 50;C31	21	2426.24	9.8699e-10	168.27	NaN	NaN	NaN	NaN	NaN	NaN	NaN	NaN	NaN	NaN	NaN	NaN	NaN	NaN	NaN	NaN	NaN	NaN	26.5776	26.5799	26.4378	26.5495	27.6664	26.8686	25.0775	25.7083	26.0817	25.5228	26.7792	26.6433	NaN	NaN	NaN	NaN	NaN	NaN	NaN	NaN	NaN	NaN	NaN
ADLAGNSEVILPVPA	P06733	P06733	ENO1	Alpha-enolase	15	1464.78	0.0003703	133.23	NaN	21.5735	23.197	23.0028	24.3212	23.4804	NaN	NaN	NaN	NaN	NaN	NaN	NaN	NaN	NaN	NaN	NaN	NaN	NaN	NaN	NaN	NaN	NaN	NaN	NaN	NaN	NaN	NaN	NaN	NaN	NaN	NaN	NaN	NaN	NaN	NaN	NaN	NaN	NaN	NaN	NaN
ADLARLAIIRKQREEAA	Q13442	Q13442	PDAP1	28 kDa heat- and acid-stable phosphoprotein	17	1923.1	0.0041236	88.427	NaN	NaN	NaN	NaN	NaN	NaN	NaN	NaN	NaN	NaN	NaN	NaN	NaN	NaN	NaN	NaN	NaN	NaN	25.2915	NaN	25.2075	25.7319	NaN	24.7721	25.3648	NaN	NaN	NaN	NaN	NaN	NaN	NaN	NaN	NaN	NaN	NaN	NaN	NaN	NaN	NaN	NaN
ADLDLMKSHRFEDVPG	P04920	P04920	SLC4A2	Anion exchange protein 2	16	1828.88	4.3133e-06	184.65	NaN	NaN	NaN	NaN	NaN	NaN	NaN	NaN	29.004	28.9142	28.9689	28.7483	28.871	28.6493	NaN	NaN	NaN	NaN	NaN	NaN	NaN	NaN	NaN	NaN	NaN	NaN	NaN	NaN	NaN	NaN	NaN	NaN	NaN	NaN	NaN	NaN	NaN	NaN	NaN	NaN	NaN
ADLDLMKSHRFEDVPGVR	P04920	P04920	SLC4A2	Anion exchange protein 2	18	2084.05	6.4244e-05	119.23	NaN	NaN	NaN	NaN	NaN	NaN	NaN	NaN	25.6255	NaN	25.8412	NaN	25.3562	25.3096	NaN	NaN	NaN	NaN	NaN	NaN	NaN	NaN	NaN	NaN	NaN	NaN	NaN	NaN	NaN	NaN	NaN	NaN	NaN	NaN	NaN	NaN	NaN	NaN	NaN	NaN	NaN
ADLDLMKSHRFEDVPGVRR	P04920	P04920	SLC4A2	Anion exchange protein 2	19	2240.15	9.4892e-06	127.22	NaN	23.5246	25.2535	25.0254	24.5705	23.4827	NaN	NaN	NaN	NaN	NaN	NaN	NaN	NaN	NaN	NaN	NaN	NaN	NaN	NaN	NaN	NaN	NaN	NaN	NaN	NaN	NaN	NaN	NaN	NaN	NaN	NaN	NaN	NaN	NaN	NaN	NaN	NaN	NaN	NaN	NaN
ADLEIRLAQDPFPLYPG	Q14764	Q14764	MVP	Major vault protein	17	1913.99	0.0047676	87.001	NaN	NaN	NaN	NaN	NaN	NaN	NaN	NaN	NaN	NaN	NaN	NaN	NaN	NaN	NaN	NaN	NaN	NaN	NaN	NaN	NaN	NaN	21.7582	21.3183	NaN	NaN	NaN	NaN	NaN	NaN	NaN	NaN	NaN	NaN	NaN	NaN	NaN	NaN	NaN	NaN	NaN
ADLEPITSQEEPVR	P17812	P17812	CTPS1	CTP synthase 1	14	1582.78	4.6365e-05	144.1	26.6214	26.6102	26.5428	26.2968	26.7642	26.1362	NaN	NaN	NaN	NaN	NaN	NaN	NaN	NaN	NaN	NaN	NaN	NaN	NaN	NaN	NaN	NaN	NaN	NaN	NaN	NaN	NaN	NaN	NaN	NaN	NaN	NaN	NaN	NaN	NaN	NaN	NaN	NaN	NaN	NaN	NaN
ADLINNLGTIAKSGTK	P07900;Q14568;P08238	P08238	HSP90AA1;HSP90AA2P;HSP90AB1	Heat shock protein HSP 90-alpha;Heat shock protein HSP 90-alpha A2;Heat shock protein HSP 90-beta	16	1614.89	0.00065342	119.56	NaN	NaN	NaN	NaN	NaN	NaN	NaN	NaN	NaN	NaN	NaN	NaN	NaN	NaN	NaN	NaN	NaN	NaN	25.5969	25.4847	24.9925	24.8463	25.039	25.0543	NaN	NaN	NaN	NaN	NaN	NaN	NaN	NaN	NaN	NaN	NaN	NaN	NaN	NaN	NaN	NaN	NaN
ADLKKEIEILRNLYHEN	P23458	P23458	JAK1	Tyrosine-protein kinase JAK1	17	2097.12	2.5912e-09	199.01	NaN	NaN	NaN	NaN	NaN	NaN	NaN	NaN	26.2879	28.0462	27.9306	27.7225	27.8681	27.7988	NaN	NaN	NaN	NaN	NaN	NaN	NaN	NaN	NaN	NaN	NaN	NaN	NaN	NaN	NaN	NaN	NaN	NaN	NaN	NaN	NaN	NaN	NaN	NaN	NaN	NaN	NaN
ADLPNYRWTQTLSELD	Q9Y266	Q9Y266	NUDC	Nuclear migration protein nudC	16	1920.92	0.045013	63.989	NaN	NaN	NaN	NaN	NaN	NaN	NaN	NaN	NaN	NaN	NaN	NaN	NaN	NaN	NaN	NaN	NaN	NaN	24.7054	NaN	24.9427	NaN	24.4134	23.7314	NaN	NaN	NaN	NaN	NaN	NaN	NaN	NaN	NaN	NaN	NaN	NaN	NaN	NaN	NaN	NaN	NaN
ADLPNYRWTQTLSELDLA	Q9Y266	Q9Y266	NUDC	Nuclear migration protein nudC	18	2105.04	0.0091407	78.486	NaN	NaN	NaN	NaN	NaN	NaN	NaN	NaN	NaN	NaN	NaN	NaN	NaN	NaN	NaN	NaN	NaN	NaN	22.2152	22.1459	21.8279	21.8544	22.9074	NaN	NaN	NaN	NaN	NaN	NaN	NaN	NaN	NaN	NaN	NaN	NaN	NaN	NaN	NaN	NaN	NaN	NaN
ADLRIISANGCKVDN	P05023	P05023	ATP1A1	Sodium/potassium-transporting ATPase subunit alpha-1	15	1587.8	5.208e-05	174.72	NaN	NaN	NaN	NaN	NaN	NaN	NaN	NaN	25.7062	25.9612	NaN	NaN	NaN	NaN	NaN	NaN	NaN	NaN	NaN	NaN	NaN	NaN	NaN	NaN	NaN	NaN	NaN	NaN	NaN	NaN	NaN	NaN	NaN	NaN	NaN	NaN	NaN	NaN	NaN	NaN	NaN
ADMALAKEESEKAAESR	Q9UPN4	Q9UPN4	CEP131	Centrosomal protein of 131 kDa	17	1834.87	3.1157e-05	160.25	NaN	NaN	NaN	NaN	NaN	NaN	NaN	NaN	NaN	NaN	NaN	NaN	NaN	NaN	NaN	NaN	NaN	NaN	27.1709	27.1507	26.7529	26.849	26.8309	26.4284	25.4381	24.0542	NaN	21.5086	22.5293	21.35	NaN	NaN	NaN	NaN	NaN	NaN	NaN	NaN	NaN	NaN	NaN
ADNGFLSHNFLTVAPG	Q68CZ2	Q68CZ2	TNS3	Tensin-3	16	1658.81	7.0007e-07	151.66	31.5213	31.374	32.3015	31.9268	32.8413	31.9005	NaN	NaN	30.9506	31.2004	29.8421	29.2777	31.0396	30.5889	NaN	NaN	NaN	NaN	NaN	25.6883	24.8766	24.6784	25.5826	24.5286	24.0109	24.1829	23.5486	22.8561	24.3488	23.8266	NaN	NaN	NaN	NaN	NaN	NaN	NaN	NaN	NaN	NaN	NaN
ADNGFLSHNFLTVAPGH	Q68CZ2	Q68CZ2	TNS3	Tensin-3	17	1795.86	1.8779e-05	177.42	30.1256	29.9456	30.5179	30.4144	30.6162	30.5059	NaN	NaN	NaN	NaN	NaN	NaN	NaN	NaN	NaN	NaN	NaN	NaN	NaN	NaN	NaN	NaN	NaN	NaN	NaN	NaN	NaN	NaN	22.4463	22.7047	NaN	NaN	NaN	NaN	NaN	NaN	NaN	NaN	NaN	NaN	NaN
ADNGFLSHNFLTVAPGHSS	Q68CZ2	Q68CZ2	TNS3	Tensin-3	19	1969.93	0.0010549	98.817	26.6457	26.4523	NaN	26.4922	26.3733	26.4652	NaN	NaN	NaN	NaN	NaN	NaN	NaN	NaN	NaN	NaN	NaN	NaN	NaN	NaN	NaN	NaN	NaN	NaN	NaN	NaN	NaN	NaN	NaN	NaN	NaN	NaN	NaN	NaN	NaN	NaN	NaN	NaN	NaN	NaN	NaN
ADNGHLFALRSLDYEAL	Q9NRJ7;Q9Y5E1;Q9UN67;Q96TA0;Q9Y5E3;Q9Y5E2;Q9Y5E4;Q9Y5E5;Q9Y5E6;Q9Y5E9;Q9Y5F0;Q9Y5F1	Q9Y5E4	PCDHB16;PCDHB9;PCDHB10;PCDHB18P;PCDHB6;PCDHB7;PCDHB5;PCDHB4;PCDHB3;PCDHB14;PCDHB13;PCDHB12	Protocadherin beta-16;Protocadherin beta-9;Protocadherin beta-10;Putative protocadherin beta-18;Protocadherin beta-6;Protocadherin beta-7;Protocadherin beta-5;Protocadherin beta-4;Protocadherin beta-3;Protocadherin beta-14;Protocadherin beta-13;Protocadherin beta-12	17	1903.94	0.00051691	111.33	NaN	NaN	NaN	NaN	NaN	NaN	NaN	NaN	26.2143	25.675	25.151	NaN	25.5466	NaN	NaN	NaN	NaN	NaN	NaN	NaN	NaN	NaN	NaN	NaN	NaN	NaN	NaN	NaN	NaN	NaN	NaN	NaN	NaN	NaN	NaN	NaN	NaN	NaN	NaN	NaN	NaN
ADNGHLFALRSLDYEALQ	Q9Y5E1;Q9UN67;Q96TA0;Q9Y5E3;Q9Y5E2;Q9Y5E4;Q9Y5E5;Q9Y5E6;Q9Y5E9;Q9Y5F0;Q9Y5F1	Q9Y5E4	PCDHB9;PCDHB10;PCDHB18P;PCDHB6;PCDHB7;PCDHB5;PCDHB4;PCDHB3;PCDHB14;PCDHB13;PCDHB12	Protocadherin beta-9;Protocadherin beta-10;Putative protocadherin beta-18;Protocadherin beta-6;Protocadherin beta-7;Protocadherin beta-5;Protocadherin beta-4;Protocadherin beta-3;Protocadherin beta-14;Protocadherin beta-13;Protocadherin beta-12	18	2032	0.0017028	95.409	NaN	NaN	NaN	NaN	NaN	NaN	NaN	NaN	25.9737	25.7067	25.5033	25.1191	25.613	24.9165	NaN	NaN	NaN	NaN	NaN	NaN	NaN	NaN	NaN	NaN	NaN	NaN	NaN	NaN	NaN	NaN	NaN	NaN	NaN	NaN	NaN	NaN	NaN	NaN	NaN	NaN	NaN
ADNIIKFDHVPLATPN	P28288	P28288	ABCD3	ATP-binding cassette sub-family D member 3	16	1763.92	0.0036406	91.657	NaN	NaN	NaN	NaN	NaN	NaN	NaN	NaN	NaN	NaN	NaN	NaN	NaN	NaN	NaN	NaN	NaN	NaN	25.2018	NaN	NaN	22.5728	26.621	23.8704	NaN	23.6377	NaN	NaN	22.9433	NaN	NaN	NaN	NaN	NaN	NaN	NaN	NaN	NaN	NaN	NaN	NaN
ADNIIKFDHVPLATPNG	P28288	P28288	ABCD3	ATP-binding cassette sub-family D member 3	17	1820.94	0.0057482	84.829	NaN	NaN	NaN	NaN	NaN	NaN	NaN	NaN	NaN	NaN	NaN	NaN	NaN	NaN	NaN	NaN	NaN	NaN	23.8465	22.926	22.0364	NaN	26.5264	NaN	NaN	NaN	NaN	NaN	21.5566	NaN	NaN	NaN	NaN	NaN	NaN	NaN	NaN	NaN	NaN	NaN	NaN
ADPDQITNIAKTIDPELLGK	P15586	P15586	GNS	N-acetylglucosamine-6-sulfatase	20	2151.14	4.1768e-05	126.69	25.0396	24.6852	25.8452	25.4908	25.5952	24.3281	NaN	NaN	NaN	NaN	NaN	NaN	NaN	NaN	NaN	NaN	NaN	NaN	NaN	NaN	NaN	NaN	NaN	NaN	NaN	NaN	NaN	NaN	NaN	NaN	NaN	NaN	NaN	NaN	NaN	NaN	NaN	NaN	NaN	NaN	NaN
ADPDQITNIAKTIDPELLGKMN	P15586	P15586	GNS	N-acetylglucosamine-6-sulfatase	22	2396.23	0.0018483	83.905	24.7472	24.2171	25.5635	25.1636	24.4623	23.7011	NaN	NaN	NaN	NaN	NaN	NaN	NaN	NaN	NaN	NaN	NaN	NaN	NaN	NaN	NaN	NaN	NaN	NaN	NaN	NaN	NaN	NaN	NaN	NaN	NaN	NaN	NaN	NaN	NaN	NaN	NaN	NaN	NaN	NaN	NaN
ADPYAITVFENTEPG	Q14517	Q14517	FAT1	Protocadherin Fat 1;Protocadherin Fat 1, nuclear form	15	1622.75	0.068613	60.518	24.143	24.0755	24.5983	24.4227	25.4714	24.5594	NaN	NaN	NaN	NaN	NaN	NaN	NaN	NaN	NaN	NaN	NaN	NaN	NaN	NaN	NaN	NaN	NaN	NaN	NaN	NaN	NaN	NaN	NaN	NaN	NaN	NaN	NaN	NaN	NaN	NaN	NaN	NaN	NaN	NaN	NaN
ADPYFIQDRFLNS	Q14766	Q14766	LTBP1	Latent-transforming growth factor beta-binding protein 1	13	1584.76	5.0838e-07	163.9	24.105	23.684	24.7096	23.7555	25.3801	24.2932	NaN	NaN	NaN	NaN	NaN	NaN	NaN	NaN	NaN	NaN	NaN	NaN	NaN	NaN	NaN	NaN	NaN	NaN	NaN	NaN	NaN	NaN	NaN	NaN	NaN	NaN	NaN	NaN	NaN	NaN	NaN	NaN	NaN	NaN	NaN
ADPYIDIDQNVLHRTY	Q6YHK3	Q6YHK3	CD109	CD109 antigen	16	1931.94	0.0080322	82.813	24.2367	23.7909	25.0358	25.0398	24.776	24.3444	NaN	NaN	NaN	NaN	NaN	NaN	NaN	NaN	NaN	NaN	NaN	NaN	NaN	NaN	NaN	NaN	NaN	NaN	NaN	NaN	NaN	NaN	NaN	NaN	NaN	NaN	NaN	NaN	NaN	NaN	NaN	NaN	NaN	NaN	NaN
ADQDTIRELTGKLGRCE	O95502	O95502	NPTXR	Neuronal pentraxin receptor	17	1903.94	0.00036851	118.48	NaN	NaN	NaN	NaN	NaN	NaN	NaN	NaN	25.7517	NaN	26.1709	25.942	NaN	NaN	NaN	NaN	NaN	NaN	NaN	NaN	NaN	NaN	NaN	NaN	NaN	NaN	NaN	NaN	NaN	NaN	NaN	NaN	NaN	NaN	NaN	NaN	NaN	NaN	NaN	NaN	NaN
ADQEVILWDHKIPEDILK	Q9NX62	Q9NX62	IMPAD1	Inositol monophosphatase 3	18	2161.14	0.00054288	107.57	23.2905	22.8755	25.0526	23.6471	25.1559	24.1987	NaN	NaN	NaN	NaN	NaN	NaN	NaN	NaN	NaN	NaN	NaN	NaN	NaN	NaN	NaN	NaN	NaN	NaN	NaN	NaN	NaN	NaN	NaN	NaN	NaN	NaN	NaN	NaN	NaN	NaN	NaN	NaN	NaN	NaN	NaN
ADQFEYVMYGKVY	P52434	P52434	POLR2H	DNA-directed RNA polymerases I, II, and III subunit RPABC3	13	1611.73	0.0036794	109.16	23.6327	22.9677	23.9096	22.8583	24.9806	24.1439	NaN	NaN	NaN	NaN	NaN	NaN	NaN	NaN	NaN	NaN	NaN	NaN	NaN	NaN	NaN	NaN	NaN	NaN	NaN	NaN	NaN	NaN	NaN	NaN	NaN	NaN	NaN	NaN	NaN	NaN	NaN	NaN	NaN	NaN	NaN
ADQFEYVMYGKVYR	P52434	P52434	POLR2H	DNA-directed RNA polymerases I, II, and III subunit RPABC3	14	1767.83	0.022508	76.868	25.8651	25.8433	25.6894	25.4891	26.7879	25.6959	NaN	NaN	NaN	NaN	NaN	NaN	NaN	NaN	NaN	NaN	NaN	NaN	NaN	NaN	NaN	NaN	NaN	NaN	NaN	NaN	NaN	NaN	NaN	NaN	NaN	NaN	NaN	NaN	NaN	NaN	NaN	NaN	NaN	NaN	NaN
ADQIVRTDLKELRD	Q9NYU2	Q9NYU2	UGGT1	UDP-glucose:glycoprotein glucosyltransferase 1	14	1670.9	2.4715e-06	163.23	27.3509	27.0593	27.052	26.6804	28.0851	27.4192	NaN	NaN	NaN	NaN	NaN	NaN	NaN	NaN	NaN	NaN	NaN	NaN	NaN	NaN	NaN	NaN	NaN	NaN	NaN	NaN	NaN	NaN	NaN	NaN	NaN	NaN	NaN	NaN	NaN	NaN	NaN	NaN	NaN	NaN	NaN
ADQIVRTDLKELRDFN	Q9NYU2	Q9NYU2	UGGT1	UDP-glucose:glycoprotein glucosyltransferase 1	16	1932.01	4.1642e-38	234.57	30.3532	30.0874	30.6029	30.12	31.2067	30.3445	NaN	NaN	NaN	NaN	NaN	NaN	NaN	NaN	NaN	NaN	NaN	NaN	NaN	NaN	NaN	NaN	NaN	NaN	NaN	NaN	NaN	NaN	NaN	NaN	NaN	NaN	NaN	NaN	NaN	NaN	NaN	NaN	NaN	NaN	NaN
ADQLTEEQIAEFKE	P0DP25;P0DP24;P0DP23	P0DP25			14	1649.78	1.3523e-07	186.76	24.2394	23.6741	24.2891	24.0625	24.8389	24.745	NaN	NaN	NaN	NaN	NaN	NaN	NaN	NaN	NaN	NaN	NaN	NaN	NaN	NaN	NaN	NaN	NaN	NaN	NaN	NaN	NaN	NaN	NaN	NaN	NaN	NaN	NaN	NaN	NaN	NaN	NaN	NaN	NaN	NaN	NaN
ADRAGVLAGHDN	P62873	P62873	GNB1	Guanine nucleotide-binding protein G(I)/G(S)/G(T) subunit beta-1	12	1194.57	0.00021891	152.67	NaN	NaN	NaN	NaN	NaN	NaN	NaN	NaN	22.9885	23.178	23.1909	22.8137	23.09	22.5514	NaN	NaN	NaN	NaN	NaN	NaN	NaN	NaN	NaN	NaN	NaN	NaN	NaN	NaN	NaN	NaN	NaN	NaN	NaN	NaN	NaN	NaN	NaN	NaN	NaN	NaN	NaN
ADRAGVLAGHDNR	P62873	P62873	GNB1	Guanine nucleotide-binding protein G(I)/G(S)/G(T) subunit beta-1	13	1350.68	4.8106e-05	148.66	NaN	NaN	NaN	NaN	NaN	NaN	NaN	NaN	28.2966	28.8822	28.7701	28.4166	27.7017	28.558	NaN	NaN	NaN	NaN	NaN	NaN	NaN	NaN	NaN	NaN	NaN	NaN	NaN	NaN	NaN	NaN	NaN	NaN	NaN	NaN	NaN	NaN	NaN	NaN	NaN	NaN	NaN
ADRDTYRRSAVPPGAD	P46783	P46783	RPS10	40S ribosomal protein S10	16	1745.84	0.027913	68.944	NaN	NaN	NaN	NaN	NaN	NaN	NaN	NaN	NaN	NaN	NaN	NaN	NaN	NaN	NaN	NaN	NaN	NaN	22.7946	NaN	23.1594	22.8917	22.3521	21.8479	NaN	NaN	NaN	NaN	NaN	NaN	NaN	NaN	NaN	NaN	NaN	NaN	NaN	NaN	NaN	NaN	NaN
ADRDTYRRSAVPPGADK	P46783	P46783	RPS10	40S ribosomal protein S10	17	1873.94	1.2839e-05	158.45	NaN	NaN	NaN	NaN	NaN	NaN	NaN	NaN	28.5355	29.0294	28.4217	27.9947	28.072	27.8461	NaN	NaN	NaN	NaN	30.3347	30.3275	30.9582	30.8173	30.1046	29.4712	28.4586	27.7376	27.4159	27.734	25.9068	26.2556	NaN	NaN	NaN	NaN	NaN	NaN	NaN	NaN	NaN	NaN	NaN
ADRDTYRRSAVPPGADKK	P46783	P46783	RPS10	40S ribosomal protein S10	18	2002.03	6.9504e-06	136.39	NaN	NaN	NaN	NaN	NaN	NaN	NaN	NaN	26.7244	26.6349	25.9978	25.7201	25.4923	26.8573	NaN	NaN	NaN	NaN	28.5896	28.4581	27.961	28.9458	28.4159	27.6097	25.7452	25.9408	25.0697	24.3899	23.7857	23.5793	NaN	NaN	NaN	NaN	NaN	NaN	NaN	NaN	NaN	NaN	NaN
ADRDTYRRSAVPPGADKKA	P46783	P46783	RPS10	40S ribosomal protein S10	19	2073.07	0.00040858	106.67	NaN	NaN	NaN	NaN	NaN	NaN	NaN	NaN	NaN	NaN	NaN	NaN	NaN	NaN	NaN	NaN	NaN	NaN	25.9786	25.824	26.2661	26.1129	25.7424	25.0662	23.711	23.4803	23.791	22.1879	21.7248	NaN	NaN	NaN	NaN	NaN	NaN	NaN	NaN	NaN	NaN	NaN	NaN
ADRIIGMRTQLVSN	P00505	P00505	GOT2	Aspartate aminotransferase, mitochondrial	14	1572.84	2.9043e-15	213.63	NaN	NaN	NaN	NaN	NaN	NaN	NaN	NaN	27.7379	27.6476	27.9208	27.6674	28.2979	27.3494	NaN	NaN	NaN	NaN	NaN	NaN	NaN	NaN	NaN	NaN	NaN	NaN	NaN	NaN	NaN	NaN	NaN	NaN	NaN	NaN	NaN	NaN	NaN	NaN	NaN	NaN	NaN
ADRIIGMRTQLVSNL	P00505	P00505	GOT2	Aspartate aminotransferase, mitochondrial	15	1685.92	0.00099657	118.87	NaN	NaN	NaN	NaN	NaN	NaN	NaN	NaN	27.8268	27.5375	26.3499	24.978	27.4805	26.2473	NaN	NaN	NaN	NaN	NaN	NaN	NaN	NaN	NaN	NaN	NaN	NaN	NaN	NaN	NaN	NaN	NaN	NaN	NaN	NaN	NaN	NaN	NaN	NaN	NaN	NaN	NaN
ADRIIGMRTQLVSNLK	P00505	P00505	GOT2	Aspartate aminotransferase, mitochondrial	16	1814.02	0.00235	98.227	NaN	NaN	NaN	NaN	NaN	NaN	NaN	NaN	27.5907	27.5921	26.821	26.4279	27.2551	26.9395	NaN	NaN	NaN	NaN	NaN	NaN	NaN	NaN	NaN	NaN	NaN	NaN	NaN	NaN	NaN	NaN	NaN	NaN	NaN	NaN	NaN	NaN	NaN	NaN	NaN	NaN	NaN
ADRKLVTKIIAHELAH	Q9UIQ6	Q9UIQ6	LNPEP	Leucyl-cystinyl aminopeptidase;Leucyl-cystinyl aminopeptidase, pregnancy serum form	16	1814.05	2.6264e-20	217.37	NaN	NaN	NaN	NaN	NaN	NaN	NaN	NaN	29.2684	28.8916	28.8362	28.1091	28.8974	28.7293	NaN	NaN	NaN	NaN	25.2544	NaN	NaN	NaN	NaN	NaN	25.4822	24.9197	24.9018	24.8215	24.4751	24.1785	NaN	NaN	NaN	NaN	NaN	NaN	NaN	NaN	NaN	NaN	NaN
ADRKLVTKIIAHELAHQ	Q9UIQ6	Q9UIQ6	LNPEP	Leucyl-cystinyl aminopeptidase;Leucyl-cystinyl aminopeptidase, pregnancy serum form	17	1942.11	0.00054053	111.01	NaN	NaN	NaN	NaN	NaN	NaN	NaN	NaN	NaN	26.2335	25.9541	26.1746	NaN	25.6341	NaN	NaN	NaN	NaN	NaN	NaN	NaN	NaN	NaN	NaN	NaN	NaN	NaN	NaN	NaN	NaN	NaN	NaN	NaN	NaN	NaN	NaN	NaN	NaN	NaN	NaN	NaN
ADRKLVTKIIAHELAHQW	Q9UIQ6	Q9UIQ6	LNPEP	Leucyl-cystinyl aminopeptidase;Leucyl-cystinyl aminopeptidase, pregnancy serum form	18	2128.19	2.7572e-06	142.43	NaN	NaN	NaN	NaN	NaN	NaN	NaN	NaN	26.576	26.8696	26.4672	NaN	26.7747	26.3807	NaN	NaN	NaN	NaN	NaN	NaN	NaN	NaN	NaN	NaN	NaN	NaN	NaN	NaN	NaN	NaN	NaN	NaN	NaN	NaN	NaN	NaN	NaN	NaN	NaN	NaN	NaN
ADRMQKEITALAPSTMKIK	P60709;P63267;P62736;P63261;P68032;P68133	P60709	ACTB;ACTG2;ACTA2;ACTG1;ACTC1;ACTA1	Actin, cytoplasmic 1;Actin, cytoplasmic 1, N-terminally processed;Actin, gamma-enteric smooth muscle;Actin, aortic smooth muscle;Actin, cytoplasmic 2;Actin, cytoplasmic 2, N-terminally processed;Actin, alpha cardiac muscle 1;Actin, alpha skeletal muscle	19	2131.15	0.010275	76.573	NaN	NaN	NaN	NaN	NaN	NaN	NaN	NaN	25.7849	26.8935	27.726	27.4094	28.1774	27.8273	NaN	NaN	NaN	NaN	NaN	NaN	NaN	NaN	NaN	NaN	NaN	NaN	NaN	NaN	NaN	NaN	NaN	NaN	NaN	NaN	NaN	NaN	NaN	NaN	NaN	NaN	NaN
ADSLASKVTRLKS	Q9NYM9	Q9NYM9	BET1L	BET1-like protein	13	1374.78	0.031166	79.466	NaN	NaN	NaN	NaN	NaN	NaN	NaN	NaN	NaN	NaN	NaN	NaN	NaN	NaN	21.2322	20.6357	20.4803	20.9493	NaN	NaN	NaN	NaN	NaN	NaN	NaN	NaN	NaN	NaN	NaN	NaN	NaN	NaN	NaN	NaN	NaN	NaN	NaN	NaN	NaN	NaN	NaN
ADSLGIPFLETSAKNATN	P62820;Q9H0U4;Q92928	P62820	RAB1A;RAB1B;RAB1C	Ras-related protein Rab-1A;Ras-related protein Rab-1B;Putative Ras-related protein Rab-1C	18	1847.93	0.0027286	90.412	NaN	NaN	NaN	NaN	NaN	NaN	NaN	NaN	NaN	NaN	NaN	NaN	NaN	NaN	NaN	NaN	NaN	NaN	22.7452	25.2639	25.4028	25.1921	25.0344	24.3922	24.8802	24.3686	23.5127	22.9062	23.7772	23.3211	NaN	NaN	NaN	NaN	NaN	NaN	NaN	NaN	NaN	NaN	NaN
ADSLGIPFLETSAKNATNV	P62820;Q9H0U4;Q92928	P62820	RAB1A;RAB1B;RAB1C	Ras-related protein Rab-1A;Ras-related protein Rab-1B;Putative Ras-related protein Rab-1C	19	1946.99	4.0698e-05	114.72	NaN	NaN	NaN	NaN	NaN	NaN	NaN	NaN	NaN	NaN	NaN	NaN	NaN	NaN	NaN	NaN	NaN	NaN	NaN	NaN	NaN	NaN	NaN	NaN	22.7466	22.4524	21.8641	NaN	NaN	NaN	NaN	NaN	NaN	NaN	NaN	NaN	NaN	NaN	NaN	NaN	NaN
ADSLYVEEVDVGEIAPR	Q12904	Q12904	AIMP1	Aminoacyl tRNA synthase complex-interacting multifunctional protein 1;Endothelial monocyte-activating polypeptide 2	17	1860.91	1.4118e-51	245.69	25.3294	24.8157	25.8021	25.37	26.1106	26.0678	NaN	NaN	NaN	NaN	NaN	NaN	NaN	NaN	NaN	NaN	NaN	NaN	NaN	NaN	NaN	NaN	NaN	NaN	NaN	NaN	NaN	NaN	NaN	NaN	NaN	NaN	NaN	NaN	NaN	NaN	NaN	NaN	NaN	NaN	NaN
ADSLYVEKIDVGEAEP	P54577	P54577	YARS	Tyrosine--tRNA ligase, cytoplasmic;Tyrosine--tRNA ligase, cytoplasmic, N-terminally processed	16	1733.84	0.0013426	105.46	NaN	NaN	NaN	NaN	NaN	NaN	NaN	NaN	NaN	NaN	NaN	NaN	NaN	NaN	NaN	NaN	NaN	NaN	NaN	NaN	24.3554	NaN	NaN	NaN	NaN	NaN	NaN	NaN	NaN	NaN	NaN	NaN	NaN	NaN	NaN	NaN	NaN	NaN	NaN	NaN	NaN
ADSLYVEKIDVGEAEPR	P54577	P54577	YARS	Tyrosine--tRNA ligase, cytoplasmic;Tyrosine--tRNA ligase, cytoplasmic, N-terminally processed	17	1889.94	3.5668e-91	278.97	29.9328	29.835	29.8242	29.5768	28.1108	29.5668	NaN	NaN	NaN	NaN	NaN	NaN	NaN	NaN	NaN	NaN	NaN	NaN	27.9006	27.807	28.0749	28.6245	27.5251	27.0314	27.0015	26.4755	26.8038	26.0531	25.8919	25.9096	NaN	NaN	NaN	NaN	NaN	NaN	NaN	NaN	NaN	NaN	NaN
ADSNIVIMLVGNKSDLR	P62491;Q15907	P62491	RAB11A;RAB11B	Ras-related protein Rab-11A;Ras-related protein Rab-11B	17	1843.98	9.7733e-05	135.55	NaN	NaN	NaN	NaN	NaN	NaN	NaN	NaN	25.4969	25.2324	24.1958	NaN	25.0089	NaN	NaN	NaN	NaN	NaN	NaN	NaN	NaN	NaN	NaN	NaN	NaN	NaN	NaN	NaN	NaN	NaN	NaN	NaN	NaN	NaN	NaN	NaN	NaN	NaN	NaN	NaN	NaN
ADSNPQNTIYDAKRFIGK	P48723	P48723	HSPA13	Heat shock 70 kDa protein 13	18	2037.03	0.0017942	94.569	NaN	NaN	NaN	NaN	NaN	NaN	NaN	NaN	NaN	NaN	NaN	NaN	NaN	NaN	NaN	NaN	NaN	NaN	NaN	NaN	23.4853	NaN	NaN	NaN	NaN	24.4674	23.5593	23.7545	23.942	24.9355	NaN	NaN	NaN	NaN	NaN	NaN	NaN	NaN	NaN	NaN	NaN
ADSTEFRPNAPVPLVI	Q9NRF8	Q9NRF8	CTPS2	CTP synthase 2	16	1724.91	0.10349	54.343	NaN	NaN	NaN	NaN	NaN	NaN	NaN	NaN	24.2528	24.5544	NaN	NaN	NaN	NaN	NaN	NaN	NaN	NaN	NaN	NaN	NaN	NaN	NaN	NaN	NaN	NaN	NaN	NaN	NaN	NaN	NaN	NaN	NaN	NaN	NaN	NaN	NaN	NaN	NaN	NaN	NaN
ADSTEFRPNAPVPLVID	Q9NRF8	Q9NRF8	CTPS2	CTP synthase 2	17	1839.94	0.00043439	112.44	NaN	NaN	NaN	NaN	NaN	NaN	NaN	NaN	24.9841	25.324	NaN	NaN	25.0438	24.5553	NaN	NaN	NaN	NaN	NaN	NaN	NaN	NaN	NaN	NaN	NaN	NaN	NaN	NaN	NaN	NaN	NaN	NaN	NaN	NaN	NaN	NaN	NaN	NaN	NaN	NaN	NaN
ADSYLDEGFLLDKK	P78371	P78371	CCT2	T-complex protein 1 subunit beta	14	1612.8	2.7901e-07	183.99	26.915	26.5635	27.0458	26.7153	27.77	27.0975	NaN	NaN	27.0523	NaN	26.049	25.9008	26.0751	26.3122	NaN	NaN	NaN	NaN	NaN	NaN	NaN	NaN	NaN	NaN	NaN	NaN	NaN	NaN	NaN	NaN	NaN	NaN	NaN	NaN	NaN	NaN	NaN	NaN	NaN	NaN	NaN
ADSYLDEGFLLDKKIG	P78371	P78371	CCT2	T-complex protein 1 subunit beta	16	1782.9	5.0954e-38	232.6	27.9217	27.7643	28.5635	28.2113	28.8008	28.4535	NaN	NaN	27.0404	26.5358	25.6961	25.3088	26.0433	25.9689	NaN	NaN	NaN	NaN	NaN	NaN	NaN	NaN	NaN	NaN	NaN	NaN	NaN	NaN	NaN	NaN	NaN	NaN	NaN	NaN	NaN	NaN	NaN	NaN	NaN	NaN	NaN
ADTERLALQALTEK	Q07065	Q07065	CKAP4	Cytoskeleton-associated protein 4	14	1557.84	0.00053977	130.95	NaN	NaN	NaN	NaN	NaN	NaN	NaN	NaN	25.7395	25.2145	25.2838	25.5123	25.4583	25.1234	NaN	NaN	NaN	NaN	NaN	NaN	NaN	NaN	NaN	NaN	NaN	NaN	NaN	NaN	NaN	NaN	NaN	NaN	NaN	NaN	NaN	NaN	NaN	NaN	NaN	NaN	NaN
ADTERLALQALTEKL	Q07065	Q07065	CKAP4	Cytoskeleton-associated protein 4	15	1670.92	5.805e-06	183.23	NaN	NaN	NaN	NaN	NaN	NaN	NaN	NaN	28.3543	28.7721	27.3277	27.4078	28.3	27.6996	NaN	NaN	NaN	NaN	NaN	NaN	NaN	NaN	NaN	NaN	NaN	NaN	NaN	NaN	NaN	NaN	NaN	NaN	NaN	NaN	NaN	NaN	NaN	NaN	NaN	NaN	NaN
ADTERLALQALTEKLL	Q07065	Q07065	CKAP4	Cytoskeleton-associated protein 4	16	1784	0.00040095	130.02	NaN	NaN	NaN	NaN	NaN	NaN	NaN	NaN	25.8453	25.4645	NaN	NaN	24.865	NaN	NaN	NaN	NaN	NaN	NaN	NaN	NaN	NaN	NaN	NaN	NaN	NaN	NaN	NaN	NaN	NaN	NaN	NaN	NaN	NaN	NaN	NaN	NaN	NaN	NaN	NaN	NaN
ADTERLALQALTEKLLR	Q07065	Q07065	CKAP4	Cytoskeleton-associated protein 4	17	1940.11	0.0012931	101.67	NaN	NaN	NaN	NaN	NaN	NaN	NaN	NaN	25.1507	25.1695	NaN	NaN	NaN	24.0137	NaN	NaN	NaN	NaN	NaN	NaN	NaN	NaN	NaN	NaN	NaN	NaN	NaN	NaN	NaN	NaN	NaN	NaN	NaN	NaN	NaN	NaN	NaN	NaN	NaN	NaN	NaN
ADTKIQRMPSESAAQS	O43660	O43660	PLRG1	Pleiotropic regulator 1	16	1718.83	0.00063928	120.7	NaN	NaN	NaN	NaN	NaN	NaN	NaN	NaN	25.5315	25.3675	25.5154	25.4352	25.8361	25.5824	NaN	NaN	NaN	NaN	25.7573	26.1539	25.7816	25.8704	27.2645	26.8802	21.7489	NaN	NaN	NaN	21.6946	NaN	NaN	NaN	NaN	NaN	NaN	NaN	NaN	NaN	NaN	NaN	NaN
ADTLDKLFDHAVSKFGKK	O60488	O60488	ACSL4	Long-chain-fatty-acid--CoA ligase 4	18	2019.08	0.00040683	109.42	NaN	NaN	NaN	NaN	NaN	NaN	NaN	NaN	NaN	NaN	NaN	NaN	NaN	NaN	NaN	NaN	NaN	NaN	25.1299	25.065	23.6474	NaN	25.0611	25.0545	23.898	23.5422	NaN	22.367	22.7882	23.2754	NaN	NaN	NaN	NaN	NaN	NaN	NaN	NaN	NaN	NaN	NaN
ADTQVSETLKRFA	Q92616	Q92616	GCN1L1	Translational activator GCN1	13	1464.76	0.022194	83.869	27.8414	27.9676	28.3706	27.921	28.2951	27.7967	NaN	NaN	NaN	NaN	NaN	NaN	NaN	NaN	NaN	NaN	NaN	NaN	NaN	NaN	NaN	NaN	NaN	NaN	NaN	NaN	NaN	NaN	NaN	NaN	NaN	NaN	NaN	NaN	NaN	NaN	NaN	NaN	NaN	NaN	NaN
ADTTSYLIGRQKIDGTERE	Q07954	Q07954	LRP1	Prolow-density lipoprotein receptor-related protein 1;Low-density lipoprotein receptor-related protein 1 85 kDa subunit;Low-density lipoprotein receptor-related protein 1 515 kDa subunit;Low-density lipoprotein receptor-related protein 1 intracellular domain	19	2152.08	1.1671e-06	157.12	24.873	24.5725	NaN	NaN	25.2007	24.8916	NaN	NaN	NaN	NaN	NaN	NaN	NaN	NaN	NaN	NaN	NaN	NaN	25.264	26.3394	26.605	26.812	26.4346	26.0595	26.3767	26.0212	25.7577	25.496	25.9742	25.6024	NaN	NaN	NaN	NaN	NaN	NaN	NaN	NaN	NaN	NaN	NaN
ADVIKHMTPDRAFEDS	Q7Z3J2	Q7Z3J2	C16orf62	UPF0505 protein C16orf62	16	1830.86	2.131e-05	150.76	NaN	26.0709	25.845	25.7025	27.0348	26.1136	NaN	NaN	NaN	NaN	NaN	NaN	NaN	NaN	NaN	NaN	NaN	NaN	NaN	NaN	NaN	NaN	NaN	NaN	NaN	NaN	NaN	NaN	NaN	NaN	NaN	NaN	NaN	NaN	NaN	NaN	NaN	NaN	NaN	NaN	NaN
ADVLSQYQLNSIQKNH	Q9UKK3	Q9UKK3	PARP4	Poly [ADP-ribose] polymerase 4	16	1856.94	0.000714	114.64	NaN	NaN	NaN	NaN	NaN	NaN	NaN	NaN	25.9337	26.12	26.1785	25.7705	25.6991	25.3083	NaN	NaN	NaN	NaN	NaN	NaN	NaN	NaN	NaN	NaN	NaN	NaN	NaN	NaN	NaN	NaN	NaN	NaN	NaN	NaN	NaN	NaN	NaN	NaN	NaN	NaN	NaN
ADVLSQYQLNSIQKNHVH	Q9UKK3	Q9UKK3	PARP4	Poly [ADP-ribose] polymerase 4	18	2093.07	6.1203e-07	157.58	NaN	NaN	NaN	NaN	NaN	NaN	NaN	NaN	29.2872	29.0466	29.3333	29.3004	29.3615	29.1521	NaN	NaN	NaN	NaN	NaN	NaN	NaN	NaN	NaN	NaN	NaN	NaN	NaN	NaN	NaN	NaN	NaN	NaN	NaN	NaN	NaN	NaN	NaN	NaN	NaN	NaN	NaN
ADVSIVYDQQSRRSRG	P62995	P62995	TRA2B	Transformer-2 protein homolog beta	16	1835.92	0.00013296	164.09	27.0458	27.1249	27.1433	26.8833	27.2797	26.483	NaN	NaN	NaN	NaN	NaN	NaN	NaN	NaN	NaN	NaN	NaN	NaN	NaN	NaN	NaN	NaN	NaN	NaN	NaN	NaN	NaN	NaN	NaN	NaN	NaN	NaN	NaN	NaN	NaN	NaN	NaN	NaN	NaN	NaN	NaN
ADWARAQSPGAVEEIL	Q9NYM9	Q9NYM9	BET1L	BET1-like protein	16	1711.85	0.014873	76.522	NaN	NaN	NaN	NaN	NaN	NaN	NaN	NaN	22.6555	22.3276	NaN	NaN	NaN	NaN	NaN	NaN	NaN	NaN	NaN	NaN	NaN	NaN	NaN	NaN	NaN	NaN	NaN	NaN	NaN	NaN	NaN	NaN	NaN	NaN	NaN	NaN	NaN	NaN	NaN	NaN	NaN
ADYMRYLMEEDEDAYKKQ	P46777	P46777	RPL5	60S ribosomal protein L5	18	2297	0.0078149	79.805	NaN	NaN	NaN	NaN	NaN	NaN	NaN	NaN	NaN	NaN	NaN	NaN	NaN	NaN	NaN	NaN	NaN	NaN	24.7597	24.7767	NaN	24.6623	NaN	24.17	NaN	NaN	NaN	NaN	NaN	NaN	NaN	NaN	NaN	NaN	NaN	NaN	NaN	NaN	NaN	NaN	NaN
ADYWLRRFEAEPLPEN	Q9BTU6	Q9BTU6	PI4K2A	Phosphatidylinositol 4-kinase type 2-alpha	16	2004.97	2.0882e-05	147.52	27.7925	27.6005	27.6881	27.4466	28.4533	27.5782	NaN	NaN	NaN	NaN	NaN	NaN	NaN	NaN	NaN	NaN	NaN	NaN	NaN	NaN	NaN	NaN	NaN	NaN	NaN	NaN	NaN	NaN	NaN	NaN	NaN	NaN	NaN	NaN	NaN	NaN	NaN	NaN	NaN	NaN	NaN
ADYYKGEESNSSAN	P54920;Q9H115	P54920	NAPA;NAPB	Alpha-soluble NSF attachment protein;Beta-soluble NSF attachment protein	14	1533.62	0.0018662	113.61	NaN	NaN	NaN	NaN	NaN	NaN	NaN	NaN	NaN	NaN	NaN	NaN	NaN	NaN	NaN	NaN	NaN	NaN	23.3253	23.4869	23.0588	NaN	23.2701	22.5514	22.9754	NaN	NaN	21.3548	NaN	NaN	NaN	NaN	NaN	NaN	NaN	NaN	NaN	NaN	NaN	NaN	NaN
ADYYKGEESNSSANK	P54920;Q9H115	P54920	NAPA;NAPB	Alpha-soluble NSF attachment protein;Beta-soluble NSF attachment protein	15	1661.72	2.8018e-30	235.93	NaN	NaN	NaN	NaN	NaN	NaN	NaN	NaN	NaN	NaN	NaN	NaN	NaN	NaN	NaN	NaN	NaN	NaN	25.4106	25.4578	25.1625	25.2637	25.5307	25.3235	24.7671	24.4694	24.2925	23.9172	24.5262	24.0431	NaN	NaN	NaN	NaN	NaN	NaN	NaN	NaN	NaN	NaN	NaN
AEAFGFKVNASASSLK	Q16658	Q16658	FSCN1	Fascin	16	1625.84	0.00025352	134.25	NaN	NaN	NaN	NaN	NaN	NaN	NaN	NaN	25.545	25.8804	25.9553	26.0169	25.8853	25.8215	NaN	NaN	NaN	NaN	NaN	NaN	NaN	NaN	NaN	NaN	NaN	NaN	NaN	NaN	NaN	NaN	NaN	NaN	NaN	NaN	NaN	NaN	NaN	NaN	NaN	NaN	NaN
AEAFGFKVNASASSLKK	Q16658	Q16658	FSCN1	Fascin	17	1753.94	5.3853e-06	157.8	NaN	NaN	NaN	NaN	NaN	NaN	NaN	NaN	28.7556	27.5403	28.7931	28.6855	28.5759	28.1188	NaN	NaN	NaN	NaN	NaN	NaN	NaN	NaN	NaN	NaN	NaN	NaN	NaN	NaN	NaN	NaN	NaN	NaN	NaN	NaN	NaN	NaN	NaN	NaN	NaN	NaN	NaN
AEAFGFKVNASASSLKKK	Q16658	Q16658	FSCN1	Fascin	18	1882.03	2.7974e-05	128.26	NaN	NaN	NaN	NaN	NaN	NaN	NaN	NaN	25.3502	26.1708	26.2153	26.1717	25.8251	25.7378	NaN	NaN	NaN	NaN	NaN	NaN	NaN	NaN	NaN	NaN	NaN	NaN	NaN	NaN	NaN	NaN	NaN	NaN	NaN	NaN	NaN	NaN	NaN	NaN	NaN	NaN	NaN
AEAIKALGAKHCVKE	P0DPI2;A0A0B4J2D5	P0DPI2			15	1566.86	0.01015	82.349	NaN	NaN	NaN	NaN	NaN	NaN	NaN	NaN	26.2332	26.4119	26.3898	27.2203	26.5487	26.7851	NaN	NaN	NaN	NaN	NaN	NaN	NaN	NaN	NaN	NaN	NaN	NaN	NaN	NaN	NaN	NaN	NaN	NaN	NaN	NaN	NaN	NaN	NaN	NaN	NaN	NaN	NaN
AEAIRILAAALTQ	Q9UJZ1	Q9UJZ1	STOML2	Stomatin-like protein 2, mitochondrial	13	1339.78	4.508e-07	166.65	NaN	NaN	NaN	NaN	NaN	NaN	NaN	NaN	25.8658	25.741	24.3289	24.2463	NaN	24.7275	NaN	NaN	NaN	NaN	NaN	NaN	NaN	NaN	NaN	NaN	NaN	NaN	NaN	NaN	NaN	NaN	NaN	NaN	NaN	NaN	NaN	NaN	NaN	NaN	NaN	NaN	NaN
AEAIRILAAALTQH	Q9UJZ1	Q9UJZ1	STOML2	Stomatin-like protein 2, mitochondrial	14	1476.84	1.0704e-06	166.45	NaN	NaN	NaN	NaN	NaN	NaN	NaN	NaN	26.1607	26.083	24.5353	NaN	25.7984	25.0874	NaN	NaN	NaN	NaN	NaN	NaN	NaN	NaN	NaN	NaN	NaN	NaN	NaN	NaN	NaN	NaN	NaN	NaN	NaN	NaN	NaN	NaN	NaN	NaN	NaN	NaN	NaN
AEAIRILAAALTQHN	Q9UJZ1	Q9UJZ1	STOML2	Stomatin-like protein 2, mitochondrial	15	1590.88	3.5315e-09	197.36	NaN	NaN	NaN	NaN	NaN	NaN	NaN	NaN	30.71	30.6703	29.7393	29.5103	30.2222	29.7879	NaN	NaN	NaN	NaN	NaN	NaN	NaN	NaN	NaN	NaN	NaN	NaN	NaN	NaN	NaN	NaN	NaN	NaN	NaN	NaN	NaN	NaN	NaN	NaN	NaN	NaN	NaN
AEAIRILAAALTQHNG	Q9UJZ1	Q9UJZ1	STOML2	Stomatin-like protein 2, mitochondrial	16	1647.91	2.411e-05	148.41	NaN	NaN	NaN	NaN	NaN	NaN	NaN	NaN	26.5145	26.8515	24.813	24.9014	25.5638	25.0634	NaN	NaN	NaN	NaN	NaN	NaN	NaN	NaN	NaN	NaN	NaN	NaN	NaN	NaN	NaN	NaN	NaN	NaN	NaN	NaN	NaN	NaN	NaN	NaN	NaN	NaN	NaN
AEAQEVTIARAIELKH	Q5VW32	Q5VW32	BROX	BRO1 domain-containing protein BROX	16	1777.97	9.3434e-47	250.05	NaN	NaN	NaN	NaN	NaN	NaN	NaN	NaN	32.8888	32.6422	32.1414	32.097	32.6269	32.4491	NaN	NaN	NaN	NaN	NaN	NaN	NaN	NaN	NaN	NaN	NaN	NaN	NaN	NaN	NaN	NaN	NaN	NaN	NaN	NaN	NaN	NaN	NaN	NaN	NaN	NaN	NaN
AEAQEVTIARAIELKHAPG	Q5VW32	Q5VW32	BROX	BRO1 domain-containing protein BROX	19	2003.08	0.0030679	88.264	NaN	NaN	NaN	NaN	NaN	NaN	NaN	NaN	30.687	30.6562	29.0707	30.2348	30.7096	30.4014	NaN	NaN	NaN	NaN	NaN	NaN	NaN	NaN	NaN	NaN	NaN	NaN	NaN	NaN	NaN	NaN	NaN	NaN	NaN	NaN	NaN	NaN	NaN	NaN	NaN	NaN	NaN
AEAREKETKALSLAR	P35579;P35749;P35580	P35579	MYH9;MYH11;MYH10	Myosin-9;Myosin-11;Myosin-10	15	1671.93	0.0016365	108.34	24.7981	24.259	24.3074	23.7855	24.1427	NaN	NaN	NaN	NaN	NaN	NaN	NaN	NaN	NaN	NaN	NaN	NaN	NaN	NaN	NaN	NaN	NaN	NaN	NaN	NaN	NaN	NaN	NaN	NaN	NaN	NaN	NaN	NaN	NaN	NaN	NaN	NaN	NaN	NaN	NaN	NaN
AEAREKETKALSLARA	P35579;P35749;P35580	P35579	MYH9;MYH11;MYH10	Myosin-9;Myosin-11;Myosin-10	16	1742.96	2.131e-05	155.1	27.871	27.8429	27.6344	27.6236	28.1575	27.2712	NaN	NaN	NaN	NaN	NaN	NaN	NaN	NaN	NaN	NaN	NaN	NaN	NaN	NaN	NaN	NaN	NaN	NaN	NaN	NaN	NaN	NaN	NaN	NaN	NaN	NaN	NaN	NaN	NaN	NaN	NaN	NaN	NaN	NaN	NaN
AEARLTAQCAEER	Q13873	Q13873	BMPR2	Bone morphogenetic protein receptor type-2	13	1446.69	4.2966e-08	182.02	NaN	NaN	NaN	NaN	NaN	NaN	NaN	NaN	24.5156	24.2711	24.5611	24.7461	24.4632	24.1423	NaN	NaN	NaN	NaN	NaN	NaN	NaN	NaN	NaN	NaN	NaN	NaN	NaN	NaN	NaN	NaN	NaN	NaN	NaN	NaN	NaN	NaN	NaN	NaN	NaN	NaN	NaN
AEAVSVIQSIPI	Q9P035	Q9P035	HACD3	Very-long-chain (3R)-3-hydroxyacyl-CoA dehydratase 3	12	1225.69	0.016087	105.57	24.7133	24.3951	24.9675	24.4871	25.551	24.3447	NaN	NaN	NaN	NaN	NaN	NaN	NaN	NaN	NaN	NaN	NaN	NaN	NaN	NaN	NaN	NaN	NaN	NaN	NaN	NaN	NaN	NaN	NaN	NaN	NaN	NaN	NaN	NaN	NaN	NaN	NaN	NaN	NaN	NaN	NaN
AEAVSVIQSIPIFN	Q9P035	Q9P035	HACD3	Very-long-chain (3R)-3-hydroxyacyl-CoA dehydratase 3	14	1486.8	0.035488	70.552	NaN	NaN	NaN	NaN	NaN	NaN	NaN	NaN	21.024	NaN	NaN	NaN	NaN	NaN	NaN	NaN	NaN	NaN	NaN	NaN	NaN	NaN	NaN	NaN	NaN	NaN	NaN	NaN	NaN	NaN	NaN	NaN	NaN	NaN	NaN	NaN	NaN	NaN	NaN	NaN	NaN
AEAVSVIQSIPIFNET	Q9P035	Q9P035	HACD3	Very-long-chain (3R)-3-hydroxyacyl-CoA dehydratase 3	16	1716.89	0.011459	79.201	NaN	NaN	NaN	NaN	NaN	NaN	NaN	NaN	22.7774	21.5539	NaN	NaN	NaN	NaN	NaN	NaN	NaN	NaN	NaN	NaN	NaN	NaN	NaN	NaN	NaN	NaN	NaN	NaN	NaN	NaN	NaN	NaN	NaN	NaN	NaN	NaN	NaN	NaN	NaN	NaN	NaN
AEAYLGMPVANAVI	P48723	P48723	HSPA13	Heat shock 70 kDa protein 13	14	1417.73	0.028069	74.162	NaN	NaN	NaN	NaN	NaN	NaN	NaN	NaN	NaN	NaN	NaN	NaN	NaN	NaN	NaN	NaN	NaN	NaN	NaN	20.6355	NaN	NaN	20.932	NaN	20.5002	NaN	NaN	NaN	NaN	NaN	NaN	NaN	NaN	NaN	NaN	NaN	NaN	NaN	NaN	NaN	NaN
AEDEALLSEEDDPIDR	Q04721	Q04721	NOTCH2	Neurogenic locus notch homolog protein 2;Notch 2 extracellular truncation;Notch 2 intracellular domain	16	1815.8	9.0594e-09	190.68	25.1242	25.3404	25.5365	25.3826	26.044	25.2509	NaN	NaN	NaN	NaN	NaN	NaN	NaN	NaN	NaN	NaN	NaN	NaN	NaN	NaN	NaN	NaN	NaN	NaN	NaN	NaN	NaN	NaN	NaN	NaN	NaN	NaN	NaN	NaN	NaN	NaN	NaN	NaN	NaN	NaN	NaN
AEDKGILTVDELLA	P13473	P13473	LAMP2	Lysosome-associated membrane glycoprotein 2	14	1485.79	0.0011893	123.51	23.2255	23.375	24.5121	23.8727	25.1324	23.6868	NaN	NaN	NaN	NaN	NaN	NaN	NaN	NaN	NaN	NaN	NaN	NaN	NaN	NaN	NaN	NaN	NaN	NaN	NaN	NaN	NaN	NaN	NaN	NaN	NaN	NaN	NaN	NaN	NaN	NaN	NaN	NaN	NaN	NaN	NaN
AEDKGILTVDELLAIR	P13473	P13473	LAMP2	Lysosome-associated membrane glycoprotein 2	16	1754.98	4.774e-05	154.88	NaN	NaN	22.9738	22.2768	23.459	22.9048	NaN	NaN	NaN	NaN	NaN	NaN	NaN	NaN	NaN	NaN	NaN	NaN	NaN	NaN	NaN	NaN	NaN	NaN	NaN	NaN	NaN	NaN	NaN	NaN	NaN	NaN	NaN	NaN	NaN	NaN	NaN	NaN	NaN	NaN	NaN
AEDKIKELEASKVKE	Q15276	Q15276	RABEP1	Rab GTPase-binding effector protein 1	15	1715.93	5.1731e-05	159.64	NaN	NaN	NaN	NaN	NaN	NaN	NaN	NaN	26.1456	26.2308	25.6611	25.2682	25.9137	25.5255	NaN	NaN	NaN	NaN	NaN	NaN	NaN	NaN	NaN	NaN	NaN	NaN	NaN	NaN	NaN	NaN	NaN	NaN	NaN	NaN	NaN	NaN	NaN	NaN	NaN	NaN	NaN
AEDVDAGQIILQEAVPVKRG	P22102	P22102	GART	Trifunctional purine biosynthetic protein adenosine-3;Phosphoribosylamine--glycine ligase;Phosphoribosylformylglycinamidine cyclo-ligase;Phosphoribosylglycinamide formyltransferase	20	2107.13	0.00083619	98.759	NaN	NaN	NaN	NaN	NaN	NaN	NaN	NaN	24.9718	25.5145	NaN	NaN	25.7583	25.5504	NaN	NaN	NaN	NaN	NaN	NaN	NaN	NaN	NaN	NaN	NaN	NaN	NaN	NaN	NaN	NaN	NaN	NaN	NaN	NaN	NaN	NaN	NaN	NaN	NaN	NaN	NaN
AEDVDAGQIILQEAVPVKRGDT	P22102	P22102	GART	Trifunctional purine biosynthetic protein adenosine-3;Phosphoribosylamine--glycine ligase;Phosphoribosylformylglycinamidine cyclo-ligase;Phosphoribosylglycinamide formyltransferase	22	2323.2	0.0012456	89.028	NaN	NaN	NaN	NaN	NaN	NaN	NaN	NaN	25.3551	25.5984	NaN	24.0044	24.7298	25.1696	NaN	NaN	NaN	NaN	NaN	NaN	NaN	NaN	NaN	NaN	NaN	NaN	NaN	NaN	NaN	NaN	NaN	NaN	NaN	NaN	NaN	NaN	NaN	NaN	NaN	NaN	NaN
AEEAFVNDIDESSPGT	P09496	P09496	CLTA	Clathrin light chain A	16	1679.72	0.0091464	81.017	NaN	NaN	NaN	NaN	NaN	NaN	NaN	NaN	NaN	NaN	NaN	NaN	NaN	NaN	NaN	NaN	NaN	NaN	NaN	NaN	NaN	NaN	24.7373	NaN	24.3231	NaN	24.0479	24.2106	24.9679	24.2067	NaN	NaN	NaN	NaN	NaN	NaN	NaN	NaN	NaN	NaN	NaN
AEEEEYRQQLSEHSKR	Q9UDY2	Q9UDY2	TJP2	Tight junction protein ZO-2	16	2017.95	1.8163e-05	146	NaN	NaN	NaN	NaN	NaN	NaN	NaN	NaN	NaN	NaN	NaN	NaN	NaN	NaN	NaN	NaN	NaN	NaN	25.1785	25.5309	24.9988	25.1521	25.1843	24.5281	21.5879	21.8193	23.8914	NaN	NaN	NaN	NaN	NaN	NaN	NaN	NaN	NaN	NaN	NaN	NaN	NaN	NaN
AEEEEYRQQLSEHSKRG	Q9UDY2	Q9UDY2	TJP2	Tight junction protein ZO-2	17	2074.97	0.0026652	91.657	NaN	NaN	NaN	NaN	NaN	NaN	NaN	NaN	NaN	NaN	NaN	NaN	NaN	NaN	NaN	NaN	NaN	NaN	25.618	25.8677	25.5379	25.9236	25.7075	25.0719	25.1912	24.7385	24.2822	24.0629	23.6715	23.581	NaN	NaN	NaN	NaN	NaN	NaN	NaN	NaN	NaN	NaN	NaN
AEEHVRVTKAFSVNIFK	P11279	P11279	LAMP1	Lysosome-associated membrane glycoprotein 1	17	1974.07	2.0591e-91	282.19	28.5695	28.2849	29.3533	28.8734	29.1305	28.4224	NaN	NaN	26.6292	26.3492	25.6445	25.2273	26.3435	26.1509	NaN	NaN	NaN	NaN	23.7029	23.4885	22.8295	NaN	24.0114	23.7511	25.2091	24.5857	25.1087	24.6933	25.1228	25.056	NaN	NaN	NaN	NaN	NaN	NaN	NaN	NaN	NaN	NaN	NaN
AEEKEREALEAARAG	Q13459	Q13459	MYO9B	Unconventional myosin-IXb	15	1628.81	0.00027574	135.72	NaN	NaN	NaN	NaN	NaN	NaN	NaN	NaN	25.3079	24.6132	24.8652	24.6514	24.2607	24.1382	NaN	NaN	NaN	NaN	NaN	NaN	NaN	NaN	NaN	NaN	NaN	NaN	NaN	NaN	NaN	NaN	NaN	NaN	NaN	NaN	NaN	NaN	NaN	NaN	NaN	NaN	NaN
AEEKEREALEAARAGAE	Q13459	Q13459	MYO9B	Unconventional myosin-IXb	17	1828.89	1.1253e-05	178.06	NaN	NaN	NaN	NaN	NaN	NaN	NaN	NaN	27.9554	28.0774	27.6845	27.8368	27.8065	27.5183	NaN	NaN	NaN	NaN	NaN	NaN	NaN	NaN	NaN	NaN	NaN	NaN	NaN	NaN	NaN	NaN	NaN	NaN	NaN	NaN	NaN	NaN	NaN	NaN	NaN	NaN	NaN
AEEKREGYERLLKMQNQRG	P02792	P02792	FTL	Ferritin light chain	19	2334.19	0.00047468	105.39	NaN	NaN	NaN	NaN	NaN	NaN	NaN	NaN	NaN	NaN	NaN	NaN	NaN	NaN	NaN	NaN	NaN	NaN	NaN	23.3442	NaN	NaN	24.0613	23.0987	24.9816	24.5319	24.0942	NaN	24.2002	24.2749	NaN	NaN	NaN	NaN	NaN	NaN	NaN	NaN	NaN	NaN	NaN
AEELERAQRLEERER	Q9H8M9;Q9NVM1	Q9H8M9	EVA1A;EVA1B	Protein eva-1 homolog A;Protein eva-1 homolog B	15	1912.97	0.011618	80.746	NaN	NaN	NaN	NaN	NaN	NaN	NaN	NaN	NaN	NaN	NaN	NaN	NaN	NaN	NaN	NaN	NaN	NaN	23.2173	NaN	22.7414	22.8373	24.0016	23.1621	NaN	22.1317	21.4658	NaN	NaN	23.1289	NaN	NaN	NaN	NaN	NaN	NaN	NaN	NaN	NaN	NaN	NaN
AEELIYPDRRLETKYPV	Q02809	Q02809	PLOD1	Procollagen-lysine,2-oxoglutarate 5-dioxygenase 1	17	2091.1	0.00095714	105.39	25.8308	25.5952	25.6131	25.7162	NaN	26.2382	NaN	NaN	NaN	NaN	NaN	NaN	NaN	NaN	NaN	NaN	NaN	NaN	NaN	NaN	NaN	NaN	NaN	NaN	NaN	NaN	NaN	NaN	NaN	NaN	NaN	NaN	NaN	NaN	NaN	NaN	NaN	NaN	NaN	NaN	NaN
AEEPNAAVPDEIPPL	P08238	P08238	HSP90AB1	Heat shock protein HSP 90-beta	15	1560.77	0.077604	59.04	NaN	24.9056	NaN	NaN	NaN	NaN	NaN	NaN	NaN	NaN	NaN	NaN	NaN	NaN	NaN	NaN	NaN	NaN	NaN	NaN	NaN	NaN	NaN	NaN	NaN	NaN	NaN	NaN	NaN	NaN	NaN	NaN	NaN	NaN	NaN	NaN	NaN	NaN	NaN	NaN	NaN
AEEPNAAVPDEIPPLE	P08238	P08238	HSP90AB1	Heat shock protein HSP 90-beta	16	1689.81	0.0011381	108.2	24.7115	24.2279	24.6517	24.3355	25.2972	24.2473	NaN	NaN	NaN	NaN	NaN	NaN	NaN	NaN	NaN	NaN	NaN	NaN	NaN	NaN	NaN	NaN	NaN	NaN	NaN	NaN	NaN	NaN	NaN	NaN	NaN	NaN	NaN	NaN	NaN	NaN	NaN	NaN	NaN	NaN	NaN
AEEPQSVLQLPTSIAAGGEG	O94817	O94817	ATG12	Ubiquitin-like protein ATG12	20	1952.97	0.00038294	102.87	NaN	NaN	NaN	NaN	NaN	NaN	NaN	NaN	23.4654	23.2299	NaN	NaN	NaN	NaN	NaN	NaN	NaN	NaN	NaN	NaN	NaN	NaN	NaN	NaN	NaN	NaN	NaN	NaN	NaN	NaN	NaN	NaN	NaN	NaN	NaN	NaN	NaN	NaN	NaN	NaN	NaN
AEEPSRAVLDALLEGKA	P46821	P46821	MAP1B	Microtubule-associated protein 1B;MAP1B heavy chain;MAP1 light chain LC1	17	1767.94	0.00034371	124.18	NaN	NaN	NaN	NaN	NaN	NaN	NaN	NaN	26.52	26.0852	25.4299	24.3262	25.7401	25.4159	NaN	NaN	NaN	NaN	NaN	NaN	NaN	NaN	NaN	NaN	NaN	NaN	NaN	NaN	NaN	NaN	NaN	NaN	NaN	NaN	NaN	NaN	NaN	NaN	NaN	NaN	NaN
AEEYEFLTPVEE	P52565	P52565	ARHGDIA	Rho GDP-dissociation inhibitor 1	12	1454.65	0.0070472	120.87	NaN	NaN	NaN	NaN	NaN	NaN	NaN	NaN	24.5835	24.8675	24.4292	24.1572	24.6631	NaN	NaN	NaN	NaN	NaN	NaN	NaN	NaN	NaN	NaN	NaN	NaN	NaN	NaN	NaN	NaN	NaN	NaN	NaN	NaN	NaN	NaN	NaN	NaN	NaN	NaN	NaN	NaN
AEEYEFLTPVEEAP	P52565	P52565	ARHGDIA	Rho GDP-dissociation inhibitor 1	14	1622.74	6.117e-07	156.92	NaN	NaN	NaN	NaN	NaN	NaN	NaN	NaN	27.1219	27.4679	26.1406	24.1914	26.7572	26.3011	NaN	NaN	NaN	NaN	NaN	NaN	NaN	NaN	NaN	NaN	NaN	NaN	NaN	NaN	NaN	NaN	NaN	NaN	NaN	NaN	NaN	NaN	NaN	NaN	NaN	NaN	NaN
AEEYEFLTPVEEAPK	P52565	P52565	ARHGDIA	Rho GDP-dissociation inhibitor 1	15	1750.83	2.8629e-05	165.66	NaN	NaN	NaN	NaN	NaN	NaN	NaN	NaN	31.523	31.6717	30.901	30.4443	31.2108	31.0018	NaN	NaN	21.1779	20.8297	NaN	NaN	NaN	NaN	NaN	NaN	NaN	NaN	NaN	NaN	NaN	NaN	NaN	NaN	NaN	NaN	NaN	NaN	NaN	NaN	NaN	NaN	NaN
AEFIPMPDSPSPL	Q8TD19	Q8TD19	NEK9	Serine/threonine-protein kinase Nek9	13	1399.67	0.0046875	105.52	NaN	NaN	NaN	NaN	NaN	NaN	NaN	NaN	NaN	NaN	NaN	NaN	NaN	NaN	NaN	NaN	NaN	NaN	24.7758	24.8369	24.5922	24.3218	24.8936	24.519	21.7134	NaN	NaN	NaN	20.2568	NaN	NaN	NaN	NaN	NaN	NaN	NaN	NaN	NaN	NaN	NaN	NaN
AEFIPMPDSPSPLS	Q8TD19	Q8TD19	NEK9	Serine/threonine-protein kinase Nek9	14	1486.7	1.5004e-06	160	NaN	NaN	NaN	NaN	NaN	NaN	NaN	NaN	NaN	NaN	NaN	NaN	NaN	NaN	NaN	NaN	NaN	NaN	27.2743	27.6012	27.5382	27.4538	27.3342	26.6999	23.7583	23.4443	22.3748	22.0033	22.7632	22.4627	NaN	NaN	NaN	NaN	NaN	NaN	NaN	NaN	NaN	NaN	NaN
AEFLPDPSALQNL	Q9NXR7	Q9NXR7	BRE	BRCA1-A complex subunit BRE	13	1413.71	0.00010463	144.65	NaN	NaN	NaN	NaN	NaN	NaN	NaN	NaN	NaN	NaN	NaN	NaN	NaN	NaN	NaN	NaN	NaN	NaN	24.6298	24.888	24.9193	24.6649	24.8765	24.1598	22.4634	22.0766	22.0768	21.373	22.4688	22.533	NaN	NaN	NaN	NaN	NaN	NaN	NaN	NaN	NaN	NaN	NaN
AEFLPDPSALQNLA	Q9NXR7	Q9NXR7	BRE	BRCA1-A complex subunit BRE	14	1484.75	0.0017554	115.23	NaN	NaN	NaN	NaN	NaN	NaN	NaN	NaN	NaN	NaN	NaN	NaN	NaN	NaN	NaN	NaN	NaN	NaN	25.3962	25.5426	25.2835	25.1478	25.1863	24.8112	22.808	22.1219	21.6816	21.2894	22.0949	21.8562	NaN	NaN	NaN	NaN	NaN	NaN	NaN	NaN	NaN	NaN	NaN
AEFLPDPSALQNLAS	Q9NXR7	Q9NXR7	BRE	BRCA1-A complex subunit BRE	15	1571.78	0.0015598	109.39	NaN	NaN	NaN	NaN	NaN	NaN	NaN	NaN	NaN	NaN	NaN	NaN	NaN	NaN	NaN	NaN	NaN	NaN	24.1988	24.4722	24.7302	24.7045	23.8964	23.6137	NaN	NaN	NaN	NaN	NaN	NaN	NaN	NaN	NaN	NaN	NaN	NaN	NaN	NaN	NaN	NaN	NaN
AEFVSDSSSSSSS	Q9ULI3	Q9ULI3	HEG1	Protein HEG homolog 1	13	1275.51	0.051961	72.638	NaN	NaN	NaN	NaN	NaN	NaN	NaN	NaN	NaN	NaN	NaN	NaN	NaN	NaN	NaN	NaN	NaN	NaN	NaN	NaN	26.6772	NaN	NaN	26.3088	NaN	25.9581	25.7681	25.4827	26.5329	26.0878	NaN	NaN	NaN	NaN	NaN	NaN	NaN	NaN	NaN	NaN	NaN
AEFVSDSSSSSSSS	Q9ULI3	Q9ULI3	HEG1	Protein HEG homolog 1	14	1362.54	0.0050617	95.775	NaN	NaN	NaN	NaN	NaN	NaN	NaN	NaN	NaN	NaN	NaN	NaN	NaN	NaN	NaN	NaN	NaN	NaN	27.3992	27.3608	26.7473	26.7758	NaN	26.3324	NaN	25.841	25.6781	25.5008	26.1924	26.1943	NaN	NaN	NaN	NaN	NaN	NaN	NaN	NaN	NaN	NaN	NaN
AEFVSDSSSSSSSSS	Q9ULI3	Q9ULI3	HEG1	Protein HEG homolog 1	15	1449.57	0.0032321	98.254	NaN	NaN	NaN	NaN	NaN	NaN	NaN	NaN	NaN	NaN	NaN	NaN	NaN	NaN	NaN	NaN	NaN	NaN	25.905	NaN	25.2474	25.1309	25.9029	25.3242	23.9065	NaN	23.7104	NaN	NaN	NaN	NaN	NaN	NaN	NaN	NaN	NaN	NaN	NaN	NaN	NaN	NaN
AEFYLNPDQSGEF	P01903	P01903	HLA-DRA	HLA class II histocompatibility antigen, DR alpha chain	13	1515.65	0.015397	89.029	NaN	NaN	NaN	NaN	NaN	NaN	NaN	NaN	26.66	26.4773	26.5287	26.0441	26.7479	26.6497	NaN	NaN	NaN	NaN	NaN	NaN	NaN	NaN	NaN	NaN	NaN	NaN	NaN	NaN	NaN	NaN	NaN	NaN	NaN	NaN	NaN	NaN	NaN	NaN	NaN	NaN	NaN
AEFYLNPDQSGEFM	P01903	P01903	HLA-DRA	HLA class II histocompatibility antigen, DR alpha chain	14	1646.69	0.0094803	87.298	NaN	NaN	NaN	NaN	NaN	NaN	NaN	NaN	24.8909	25.1789	24.9925	24.6696	25.6893	25.1695	NaN	NaN	NaN	NaN	24.3002	NaN	24.204	24.0751	24.1059	23.6189	25.0011	24.7241	22.4639	22.3489	22.5958	22.4024	NaN	NaN	NaN	NaN	NaN	NaN	NaN	NaN	NaN	NaN	NaN
AEGAFKGLRSLRVLDL	Q96JA1	Q96JA1	LRIG1	Leucine-rich repeats and immunoglobulin-like domains protein 1	16	1744	0.0030067	94.461	24.8071	23.9132	25.1232	24.6438	25.2492	24.7075	NaN	NaN	NaN	NaN	NaN	NaN	NaN	NaN	NaN	NaN	NaN	NaN	NaN	NaN	NaN	NaN	NaN	NaN	NaN	NaN	NaN	NaN	NaN	NaN	NaN	NaN	NaN	NaN	NaN	NaN	NaN	NaN	NaN	NaN	NaN
AEGAVAVSGMQLSGLKVSTAGQ	Q9BXM0	Q9BXM0	PRX	Periaxin	22	2060.06	0.093238	48.229	NaN	NaN	NaN	NaN	NaN	NaN	NaN	NaN	NaN	NaN	NaN	NaN	NaN	NaN	NaN	NaN	NaN	NaN	26.4465	26.3948	25.621	NaN	26.4843	26.2997	NaN	NaN	NaN	NaN	NaN	NaN	NaN	NaN	NaN	NaN	NaN	NaN	NaN	NaN	NaN	NaN	NaN
AEGEIIIDGINIAK	P33527	P33527	ABCC1	Multidrug resistance-associated protein 1	14	1454.8	0.0080111	89.548	22.4388	NaN	24.0746	NaN	23.3683	23.2245	NaN	NaN	NaN	NaN	NaN	NaN	NaN	NaN	NaN	NaN	NaN	NaN	NaN	NaN	NaN	NaN	NaN	NaN	NaN	NaN	NaN	NaN	NaN	NaN	NaN	NaN	NaN	NaN	NaN	NaN	NaN	NaN	NaN	NaN	NaN
AEGERQPPPDSSEEAPP	Q15257	Q15257	PPP2R4	Serine/threonine-protein phosphatase 2A activator	17	1791.79	9.3187e-07	187.58	NaN	NaN	NaN	NaN	NaN	NaN	NaN	NaN	27.6244	27.7958	27.6266	27.0121	27.41	26.9938	NaN	NaN	NaN	NaN	NaN	NaN	NaN	NaN	NaN	NaN	NaN	NaN	NaN	NaN	NaN	NaN	NaN	NaN	NaN	NaN	NaN	NaN	NaN	NaN	NaN	NaN	NaN
AEGEVTFKSILFVPTSAPR	P14625	P14625	HSP90B1	Endoplasmin	19	2048.09	3.6555e-07	155.49	NaN	NaN	24.3913	NaN	24.9793	24.2494	NaN	NaN	25.5585	NaN	25.0852	24.5917	25.7203	25.3729	NaN	NaN	NaN	NaN	NaN	NaN	NaN	NaN	NaN	NaN	NaN	NaN	NaN	NaN	NaN	NaN	NaN	NaN	NaN	NaN	NaN	NaN	NaN	NaN	NaN	NaN	NaN
AEGHLDGQPFLRYDRQK	Q29980	Q29980	MICB	MHC class I polypeptide-related sequence B	17	2029.01	1.1091e-05	155.22	24.5176	24.805	25.7173	25.2703	25.9732	25.1867	NaN	NaN	NaN	NaN	NaN	NaN	NaN	NaN	NaN	NaN	NaN	NaN	NaN	NaN	NaN	NaN	NaN	NaN	NaN	NaN	NaN	NaN	NaN	NaN	NaN	NaN	NaN	NaN	NaN	NaN	NaN	NaN	NaN	NaN	NaN
AEGIGDKVDKGDLVALSLPAG	O75069	O75069	TMCC2	Transmembrane and coiled-coil domains protein 2	21	2024.08	0.060296	53.967	NaN	NaN	NaN	NaN	NaN	NaN	NaN	NaN	26.8345	26.8214	26.7178	26.7226	26.6742	26.6757	NaN	NaN	NaN	NaN	NaN	NaN	NaN	NaN	NaN	NaN	NaN	NaN	NaN	NaN	NaN	NaN	NaN	NaN	NaN	NaN	NaN	NaN	NaN	NaN	NaN	NaN	NaN
AEGLRQLYAQKLLPL	Q9H4M9	Q9H4M9	EHD1	EH domain-containing protein 1	15	1712	0.01196	80.534	NaN	NaN	NaN	NaN	NaN	NaN	NaN	NaN	25.3531	25.821	24.4364	NaN	25.1282	24.6812	NaN	NaN	NaN	NaN	NaN	NaN	NaN	NaN	NaN	NaN	NaN	NaN	NaN	NaN	NaN	NaN	NaN	NaN	NaN	NaN	NaN	NaN	NaN	NaN	NaN	NaN	NaN
AEGSEFWSALLEKA	P17655	P17655	CAPN2	Calpain-2 catalytic subunit	14	1536.75	0.0012578	122.51	NaN	19.8229	22.1604	NaN	NaN	NaN	NaN	NaN	22.4579	23.0908	NaN	NaN	NaN	NaN	NaN	NaN	NaN	NaN	NaN	NaN	NaN	NaN	NaN	NaN	NaN	NaN	NaN	NaN	NaN	NaN	NaN	NaN	NaN	NaN	NaN	NaN	NaN	NaN	NaN	NaN	NaN
AEGSEIRLAKVDATEE	P07237	P07237	P4HB	Protein disulfide-isomerase	16	1716.85	6.9382e-81	285.55	29.239	28.9704	29.139	28.9615	29.7011	28.9511	NaN	NaN	NaN	NaN	NaN	NaN	NaN	NaN	NaN	NaN	NaN	NaN	29.3137	29.3673	29.754	27.801	26.6847	28.3093	29.1895	29.1457	28.8961	28.4993	28.991	28.9318	NaN	NaN	NaN	NaN	NaN	NaN	NaN	NaN	NaN	NaN	NaN
AEGSEIRLAKVDATEES	P07237	P07237	P4HB	Protein disulfide-isomerase	17	1803.88	7.3775e-65	258.79	31.0973	30.8358	30.9883	30.8427	31.5455	30.6699	NaN	NaN	NaN	NaN	NaN	NaN	NaN	NaN	NaN	NaN	NaN	NaN	29.8827	29.7387	31.9414	29.8694	31.3035	30.7973	29.0833	30.6915	29.9775	29.7005	30.6206	30.1846	NaN	NaN	NaN	NaN	NaN	NaN	NaN	NaN	NaN	NaN	NaN
AEGSEIRLAKVDATEESD	P07237	P07237	P4HB	Protein disulfide-isomerase	18	1918.91	8.1149e-139	317.77	31.4612	31.2383	31.2012	31.3011	31.5494	31.0515	NaN	NaN	NaN	NaN	NaN	NaN	NaN	NaN	NaN	NaN	NaN	NaN	32.2759	32.187	32.2868	32.2748	31.5699	31.4068	31.2746	30.8874	30.1081	29.9919	30.6558	30.4438	NaN	NaN	NaN	NaN	NaN	NaN	NaN	NaN	NaN	NaN	NaN
AEGSEIRLAKVDATEESDL	P07237	P07237	P4HB	Protein disulfide-isomerase	19	2032	1.0046e-55	252.01	27.5883	27.2712	28.3905	28.2422	28.4208	27.833	NaN	NaN	NaN	NaN	NaN	NaN	NaN	NaN	NaN	NaN	NaN	NaN	27.2668	27.9887	27.2151	26.9454	NaN	26.7891	26.9193	26.7938	25.3686	25.0901	26.5986	25.757	NaN	NaN	NaN	NaN	NaN	NaN	NaN	NaN	NaN	NaN	NaN
AEIEKQLRRDKRDARRE	P29992	P29992	GNA11	Guanine nucleotide-binding protein subunit alpha-11	17	2168.19	3.093e-05	152.37	26.9893	22.5104	26.9353	25.2829	27.2132	26.2366	NaN	NaN	NaN	NaN	NaN	NaN	NaN	NaN	NaN	NaN	NaN	NaN	NaN	NaN	NaN	NaN	NaN	NaN	NaN	NaN	NaN	NaN	NaN	NaN	NaN	NaN	NaN	NaN	NaN	NaN	NaN	NaN	NaN	NaN	NaN
AEILELAGNAAR	O75367;Q9P0M6;Q93077;Q7L7L0;P04908;Q8IUE6;P16104;Q6FI13;P20671;P0C0S8;Q96KK5;Q99878;Q9BTM1;Q16777	Q6FI13	H2AFY;H2AFY2;HIST1H2AC;HIST3H2A;HIST1H2AB;HIST2H2AB;H2AFX;HIST2H2AA3;HIST1H2AD;HIST1H2AG;HIST1H2AH;HIST1H2AJ;H2AFJ;HIST2H2AC	Core histone macro-H2A.1;Core histone macro-H2A.2;Histone H2A type 1-C;Histone H2A type 3;Histone H2A type 1-B/E;Histone H2A type 2-B;Histone H2AX;Histone H2A type 2-A;Histone H2A type 1-D;Histone H2A type 1;Histone H2A type 1-H;Histone H2A type 1-J;Histone H2A.J;Histone H2A type 2-C	12	1226.66	0.032704	90.108	NaN	NaN	NaN	NaN	NaN	NaN	NaN	NaN	25.7998	25.6998	24.7024	25.4673	26.0789	25.5494	NaN	NaN	NaN	NaN	NaN	NaN	NaN	NaN	NaN	NaN	NaN	NaN	NaN	NaN	NaN	NaN	NaN	NaN	NaN	NaN	NaN	NaN	NaN	NaN	NaN	NaN	NaN
AEILELAGNAARD	O75367;Q9P0M6;Q93077;Q7L7L0;P04908;Q8IUE6;P16104;Q6FI13;P20671;P0C0S8;Q96KK5;Q99878;Q9BTM1;Q16777	Q6FI13	H2AFY;H2AFY2;HIST1H2AC;HIST3H2A;HIST1H2AB;HIST2H2AB;H2AFX;HIST2H2AA3;HIST1H2AD;HIST1H2AG;HIST1H2AH;HIST1H2AJ;H2AFJ;HIST2H2AC	Core histone macro-H2A.1;Core histone macro-H2A.2;Histone H2A type 1-C;Histone H2A type 3;Histone H2A type 1-B/E;Histone H2A type 2-B;Histone H2AX;Histone H2A type 2-A;Histone H2A type 1-D;Histone H2A type 1;Histone H2A type 1-H;Histone H2A type 1-J;Histone H2A.J;Histone H2A type 2-C	13	1341.69	5.8256e-07	160.36	NaN	NaN	NaN	NaN	NaN	NaN	NaN	NaN	NaN	26.9657	26.457	26.0915	27.1862	26.6477	NaN	NaN	NaN	NaN	NaN	NaN	NaN	NaN	NaN	NaN	NaN	NaN	NaN	NaN	NaN	NaN	NaN	NaN	NaN	NaN	NaN	NaN	NaN	NaN	NaN	NaN	NaN
AEILELAGNAARDN	O75367;Q9P0M6;Q93077;Q7L7L0;P04908;Q8IUE6;P16104;Q6FI13;P20671;P0C0S8;Q96KK5;Q99878;Q9BTM1;Q16777	Q6FI13	H2AFY;H2AFY2;HIST1H2AC;HIST3H2A;HIST1H2AB;HIST2H2AB;H2AFX;HIST2H2AA3;HIST1H2AD;HIST1H2AG;HIST1H2AH;HIST1H2AJ;H2AFJ;HIST2H2AC	Core histone macro-H2A.1;Core histone macro-H2A.2;Histone H2A type 1-C;Histone H2A type 3;Histone H2A type 1-B/E;Histone H2A type 2-B;Histone H2AX;Histone H2A type 2-A;Histone H2A type 1-D;Histone H2A type 1;Histone H2A type 1-H;Histone H2A type 1-J;Histone H2A.J;Histone H2A type 2-C	14	1455.73	2.2135e-14	210.44	NaN	NaN	NaN	NaN	NaN	NaN	NaN	NaN	28.2686	27.8998	28.069	27.2466	28.1397	27.9308	NaN	NaN	NaN	NaN	NaN	NaN	NaN	NaN	NaN	NaN	NaN	NaN	NaN	NaN	NaN	NaN	NaN	NaN	NaN	NaN	NaN	NaN	NaN	NaN	NaN	NaN	NaN
AEILELAGNAARDNK	O75367;Q9P0M6;Q93077;Q7L7L0;P04908;Q8IUE6;P16104;Q6FI13;P20671;P0C0S8;Q96KK5;Q99878;Q9BTM1;Q16777	Q6FI13	H2AFY;H2AFY2;HIST1H2AC;HIST3H2A;HIST1H2AB;HIST2H2AB;H2AFX;HIST2H2AA3;HIST1H2AD;HIST1H2AG;HIST1H2AH;HIST1H2AJ;H2AFJ;HIST2H2AC	Core histone macro-H2A.1;Core histone macro-H2A.2;Histone H2A type 1-C;Histone H2A type 3;Histone H2A type 1-B/E;Histone H2A type 2-B;Histone H2AX;Histone H2A type 2-A;Histone H2A type 1-D;Histone H2A type 1;Histone H2A type 1-H;Histone H2A type 1-J;Histone H2A.J;Histone H2A type 2-C	15	1583.83	1.2787e-37	245.69	NaN	NaN	NaN	NaN	NaN	NaN	NaN	NaN	29.4112	29.4903	28.764	29.0087	29.5532	29.2497	NaN	NaN	NaN	21.2453	NaN	NaN	NaN	NaN	NaN	NaN	NaN	NaN	NaN	NaN	NaN	NaN	NaN	NaN	NaN	NaN	NaN	NaN	NaN	NaN	NaN	NaN	NaN
AEILELAGNAARDNKK	O75367;Q9P0M6;Q93077;Q7L7L0;P04908;Q8IUE6;P16104;Q6FI13;P20671;P0C0S8;Q96KK5;Q99878;Q9BTM1;Q16777	Q6FI13	H2AFY;H2AFY2;HIST1H2AC;HIST3H2A;HIST1H2AB;HIST2H2AB;H2AFX;HIST2H2AA3;HIST1H2AD;HIST1H2AG;HIST1H2AH;HIST1H2AJ;H2AFJ;HIST2H2AC	Core histone macro-H2A.1;Core histone macro-H2A.2;Histone H2A type 1-C;Histone H2A type 3;Histone H2A type 1-B/E;Histone H2A type 2-B;Histone H2AX;Histone H2A type 2-A;Histone H2A type 1-D;Histone H2A type 1;Histone H2A type 1-H;Histone H2A type 1-J;Histone H2A.J;Histone H2A type 2-C	16	1711.92	0.00056404	125.33	NaN	NaN	NaN	NaN	NaN	NaN	NaN	NaN	27.648	26.4971	27.1702	25.623	27.5886	26.4424	NaN	NaN	NaN	NaN	NaN	NaN	NaN	NaN	NaN	NaN	NaN	NaN	NaN	NaN	NaN	NaN	NaN	NaN	NaN	NaN	NaN	NaN	NaN	NaN	NaN	NaN	NaN
AEIRRDQLEAAQEAVPP	Q6UVK1	Q6UVK1	CSPG4	Chondroitin sulfate proteoglycan 4	17	1891.98	0.00042928	112.51	NaN	NaN	NaN	NaN	NaN	NaN	NaN	NaN	28.461	28.3493	28.2275	27.863	28.6699	28.3933	NaN	NaN	NaN	NaN	NaN	NaN	NaN	NaN	NaN	NaN	NaN	NaN	NaN	NaN	NaN	NaN	NaN	NaN	NaN	NaN	NaN	NaN	NaN	NaN	NaN	NaN	NaN
AEIRRDQLEAAQEAVPPA	Q6UVK1	Q6UVK1	CSPG4	Chondroitin sulfate proteoglycan 4	18	1963.01	4.8665e-05	122.46	NaN	NaN	NaN	NaN	NaN	NaN	NaN	NaN	25.3589	25.9634	25.6718	NaN	26.9156	27.4823	NaN	NaN	NaN	NaN	NaN	NaN	NaN	NaN	NaN	NaN	NaN	NaN	NaN	NaN	NaN	NaN	NaN	NaN	NaN	NaN	NaN	NaN	NaN	NaN	NaN	NaN	NaN
AEKAIAQLNSKYGKK	P08473	P08473	MME	Neprilysin	15	1647.93	5.8658e-58	269.7	NaN	NaN	NaN	NaN	NaN	NaN	NaN	NaN	30.728	30.8309	31.1031	30.9134	30.9154	30.7255	NaN	NaN	NaN	NaN	NaN	NaN	NaN	NaN	NaN	NaN	NaN	NaN	NaN	NaN	NaN	NaN	NaN	NaN	NaN	NaN	NaN	NaN	NaN	NaN	NaN	NaN	NaN
AEKAIAQLNSKYGKKV	P08473	P08473	MME	Neprilysin	16	1747	7.8332e-09	191.96	NaN	NaN	NaN	NaN	NaN	NaN	NaN	NaN	27.2913	27.1234	27.4541	27.1132	27.2449	26.8569	NaN	NaN	NaN	NaN	NaN	NaN	NaN	NaN	NaN	NaN	NaN	NaN	NaN	NaN	NaN	NaN	NaN	NaN	NaN	NaN	NaN	NaN	NaN	NaN	NaN	NaN	NaN
AEKDKILKLSAEILR	Q9P1Z2	Q9P1Z2	CALCOCO1	Calcium-binding and coiled-coil domain-containing protein 1	15	1726.04	4.7864e-26	232.28	NaN	NaN	NaN	NaN	NaN	NaN	NaN	NaN	29.0647	29.032	28.1643	27.6909	28.8372	28.4684	NaN	NaN	NaN	NaN	NaN	NaN	NaN	NaN	NaN	NaN	NaN	NaN	NaN	NaN	NaN	NaN	NaN	NaN	NaN	NaN	NaN	NaN	NaN	NaN	NaN	NaN	NaN
AEKDKILKLSAEILRLE	Q9P1Z2	Q9P1Z2	CALCOCO1	Calcium-binding and coiled-coil domain-containing protein 1	17	1968.16	3.3788e-09	191.07	NaN	NaN	NaN	NaN	NaN	NaN	NaN	NaN	27.0704	27.6165	26.6598	25.569	27.5436	26.9413	NaN	NaN	NaN	NaN	NaN	NaN	NaN	NaN	NaN	NaN	NaN	NaN	NaN	NaN	NaN	NaN	NaN	NaN	NaN	NaN	NaN	NaN	NaN	NaN	NaN	NaN	NaN
AEKGVRTLTAAAVSGAQP	O60664	O60664	PLIN3	Perilipin-3	18	1725.94	0.009608	78.021	NaN	NaN	NaN	NaN	NaN	NaN	NaN	NaN	26.628	26.6543	26.3082	26.4126	26.3627	25.8893	NaN	NaN	NaN	NaN	NaN	NaN	NaN	NaN	NaN	NaN	NaN	NaN	NaN	NaN	NaN	NaN	NaN	NaN	NaN	NaN	NaN	NaN	NaN	NaN	NaN	NaN	NaN
AEKKKMQQNIQELEEQ	P35579	P35579	MYH9	Myosin-9	16	1972.99	0.00069195	116.43	NaN	NaN	NaN	NaN	NaN	NaN	NaN	NaN	NaN	NaN	NaN	NaN	NaN	NaN	NaN	NaN	NaN	NaN	26.4912	26.165	26.3458	26.1904	26.5318	26.099	24.9255	24.6489	NaN	NaN	NaN	NaN	NaN	NaN	NaN	NaN	NaN	NaN	NaN	NaN	NaN	NaN	NaN
AEKKKVMSQEIQEQLHK	Q14204	Q14204	DYNC1H1	Cytoplasmic dynein 1 heavy chain 1	17	2053.1	0.0011315	103.04	26.5859	26.5049	26.536	26.1091	27.3465	26.5359	NaN	NaN	NaN	NaN	NaN	NaN	NaN	NaN	NaN	NaN	NaN	NaN	23.5106	22.4974	23.1557	22.7941	22.9758	22.7108	23.2418	22.7467	23.059	22.9763	21.5696	NaN	NaN	NaN	NaN	NaN	NaN	NaN	NaN	NaN	NaN	NaN	NaN
AEKKKVMSQEIQEQLHKQ	Q14204	Q14204	DYNC1H1	Cytoplasmic dynein 1 heavy chain 1	18	2181.16	0.0028976	89.982	24.331	24.317	NaN	NaN	24.6522	24.2732	NaN	NaN	NaN	NaN	NaN	NaN	NaN	NaN	NaN	NaN	NaN	NaN	NaN	NaN	NaN	NaN	NaN	NaN	NaN	NaN	NaN	NaN	NaN	NaN	NaN	NaN	NaN	NaN	NaN	NaN	NaN	NaN	NaN	NaN	NaN
AEKKWEEKRQNLDH	Q5T5P2	Q5T5P2	KIAA1217	Sickle tail protein homolog	14	1809.91	0.0079579	89.629	NaN	NaN	NaN	NaN	NaN	NaN	NaN	NaN	NaN	NaN	NaN	NaN	NaN	NaN	NaN	NaN	NaN	NaN	22.4405	NaN	NaN	NaN	NaN	21.1621	NaN	NaN	NaN	NaN	NaN	NaN	NaN	NaN	NaN	NaN	NaN	NaN	NaN	NaN	NaN	NaN	NaN
AEKLARDLKAVKYVE	P60953	P60953	CDC42	Cell division control protein 42 homolog	15	1731.99	2.8604e-05	170.91	29.1213	29.2478	28.8237	28.6457	30.3838	29.5634	NaN	NaN	NaN	NaN	NaN	NaN	NaN	NaN	NaN	NaN	NaN	NaN	NaN	NaN	NaN	NaN	NaN	NaN	NaN	NaN	NaN	NaN	NaN	NaN	NaN	NaN	NaN	NaN	NaN	NaN	NaN	NaN	NaN	NaN	NaN
AEKMSFETQKTNLATEN	Q9ULG6	Q9ULG6	CCPG1	Cell cycle progression protein 1	17	1940.91	1.0094e-221	353.65	NaN	NaN	NaN	NaN	NaN	NaN	NaN	NaN	NaN	NaN	NaN	NaN	NaN	NaN	NaN	NaN	NaN	NaN	28.7613	28.8726	28.4766	28.64	28.6198	27.8592	28.0893	27.005	27.6329	27.341	27.1561	27.1074	NaN	NaN	NaN	NaN	NaN	NaN	NaN	NaN	NaN	NaN	NaN
AEKMSFETQKTNLATENQ	Q9ULG6	Q9ULG6	CCPG1	Cell cycle progression protein 1	18	2068.97	2.1842e-05	130.4	NaN	NaN	NaN	NaN	NaN	NaN	NaN	NaN	NaN	NaN	NaN	NaN	NaN	NaN	NaN	NaN	NaN	NaN	27.0043	26.8232	27.1451	26.9337	26.8433	26.3263	26.6866	25.8283	25.81	25.6379	26.4149	26.1116	NaN	NaN	NaN	NaN	NaN	NaN	NaN	NaN	NaN	NaN	NaN
AEKPKYQINNISTVPK	Q07157	Q07157	TJP1	Tight junction protein ZO-1	16	1829	2.4026e-05	155.2	NaN	NaN	NaN	NaN	NaN	NaN	NaN	NaN	27.3551	27.3716	27.7154	27.5251	27.1851	27.2151	NaN	NaN	NaN	NaN	NaN	NaN	NaN	NaN	NaN	NaN	NaN	NaN	NaN	NaN	NaN	NaN	NaN	NaN	NaN	NaN	NaN	NaN	NaN	NaN	NaN	NaN	NaN
AEKPLQVAAVDSSVPR	Q99836	Q99836	MYD88	Myeloid differentiation primary response protein MyD88	16	1665.9	0.016334	75.376	26.0805	25.8286	26.1842	25.6192	26.73	26.1109	NaN	NaN	NaN	NaN	NaN	NaN	NaN	NaN	NaN	NaN	NaN	NaN	NaN	NaN	NaN	NaN	NaN	NaN	NaN	NaN	NaN	NaN	NaN	NaN	NaN	NaN	NaN	NaN	NaN	NaN	NaN	NaN	NaN	NaN	NaN
AEKQRLRAEKKQRKAEVK	Q14596	Q14596	NBR1	Next to BRCA1 gene 1 protein	18	2195.3	0.0062281	81.51	25.3433	NaN	NaN	24.3557	25.6729	25.2411	NaN	NaN	NaN	NaN	NaN	NaN	NaN	NaN	NaN	NaN	NaN	NaN	NaN	NaN	NaN	NaN	NaN	NaN	NaN	NaN	NaN	NaN	NaN	NaN	NaN	NaN	NaN	NaN	NaN	NaN	NaN	NaN	NaN	NaN	NaN
AEKQRLRAEKKQRKAEVKE	Q14596	Q14596	NBR1	Next to BRCA1 gene 1 protein	19	2324.34	0.028018	66.152	24.7772	25.0364	24.94	24.6687	25.5505	24.5463	NaN	NaN	NaN	NaN	NaN	NaN	NaN	NaN	NaN	NaN	NaN	NaN	NaN	NaN	NaN	NaN	NaN	NaN	NaN	NaN	NaN	NaN	NaN	NaN	NaN	NaN	NaN	NaN	NaN	NaN	NaN	NaN	NaN	NaN	NaN
AEKRGKRQVLIRPCSK	P62244	P62244	RPS15A	40S ribosomal protein S15a	16	1868.09	0.029512	68.481	NaN	NaN	NaN	NaN	NaN	NaN	NaN	NaN	NaN	NaN	NaN	NaN	NaN	NaN	NaN	NaN	NaN	NaN	NaN	23.1673	NaN	NaN	NaN	NaN	NaN	NaN	NaN	NaN	NaN	NaN	NaN	NaN	NaN	NaN	NaN	NaN	NaN	NaN	NaN	NaN	NaN
AEKTEVLSEDLLQIER	Q68EM7	Q68EM7	ARHGAP17	Rho GTPase-activating protein 17	16	1871.98	0.0024205	97.823	24.7804	NaN	NaN	NaN	25.9995	26.0534	NaN	NaN	NaN	NaN	NaN	NaN	NaN	NaN	NaN	NaN	NaN	NaN	NaN	NaN	NaN	NaN	NaN	NaN	NaN	NaN	NaN	NaN	NaN	NaN	NaN	NaN	NaN	NaN	NaN	NaN	NaN	NaN	NaN	NaN	NaN
AEKTEVLSEDLLQIERR	Q68EM7	Q68EM7	ARHGAP17	Rho GTPase-activating protein 17	17	2028.09	1.4036e-06	186.68	28.5354	28.4112	29.1126	28.957	29.677	29.0571	NaN	NaN	28.2783	28.1176	28.4463	27.1442	27.9255	27.6659	NaN	NaN	NaN	NaN	24.447	24.0472	24.7648	25.0897	NaN	23.8709	22.9566	NaN	NaN	NaN	NaN	NaN	NaN	NaN	NaN	NaN	NaN	NaN	NaN	NaN	NaN	NaN	NaN
AELAEYTAKIALLEEARR	P15311	P15311	EZR	Ezrin	18	2046.11	9.1143e-06	162.41	NaN	NaN	NaN	NaN	NaN	NaN	NaN	NaN	NaN	NaN	NaN	NaN	NaN	NaN	NaN	NaN	NaN	NaN	22.3103	NaN	NaN	NaN	24.7659	NaN	NaN	22.606	21.3974	21.4168	23.443	NaN	NaN	NaN	NaN	NaN	NaN	NaN	NaN	NaN	NaN	NaN	NaN
AELATEEFLPVT	Q13200	Q13200	PSMD2	26S proteasome non-ATPase regulatory subunit 2	12	1318.67	2.101e-05	156.75	23.816	23.4599	24.225	23.675	24.8099	23.8886	NaN	NaN	24.5274	24.6274	23.9568	NaN	24.0007	23.8719	NaN	NaN	NaN	NaN	NaN	NaN	NaN	NaN	NaN	NaN	NaN	NaN	NaN	NaN	NaN	NaN	NaN	NaN	NaN	NaN	NaN	NaN	NaN	NaN	NaN	NaN	NaN
AELATEEFLPVTP	Q13200	Q13200	PSMD2	26S proteasome non-ATPase regulatory subunit 2	13	1415.72	0.0035901	109.48	NaN	NaN	NaN	NaN	NaN	23.0171	NaN	NaN	24.2082	24.2452	NaN	24.1572	NaN	23.8589	NaN	NaN	NaN	NaN	NaN	NaN	NaN	NaN	NaN	NaN	NaN	NaN	NaN	NaN	NaN	NaN	NaN	NaN	NaN	NaN	NaN	NaN	NaN	NaN	NaN	NaN	NaN
AELATEEFLPVTPI	Q13200	Q13200	PSMD2	26S proteasome non-ATPase regulatory subunit 2	14	1528.8	6.117e-07	156.92	23.3506	23.6486	24.9449	24.5881	NaN	23.7729	NaN	NaN	24.9323	24.2673	NaN	NaN	NaN	NaN	NaN	NaN	NaN	NaN	NaN	NaN	NaN	NaN	NaN	NaN	NaN	NaN	NaN	NaN	NaN	NaN	NaN	NaN	NaN	NaN	NaN	NaN	NaN	NaN	NaN	NaN	NaN
AELDFLSHNLQKFSRAQ	Q9UBG0	Q9UBG0	MRC2	C-type mannose receptor 2	17	2003.02	4.8601e-05	141	NaN	NaN	NaN	NaN	NaN	NaN	NaN	NaN	NaN	NaN	NaN	NaN	NaN	NaN	NaN	NaN	NaN	NaN	NaN	NaN	20.5784	NaN	25.5647	NaN	NaN	24.4181	NaN	NaN	22.0561	NaN	NaN	NaN	NaN	NaN	NaN	NaN	NaN	NaN	NaN	NaN	NaN
AELEFAIQPNTTGKQ	P15311;P35241;P26038	P15311	EZR;RDX;MSN	Ezrin;Radixin;Moesin	15	1645.83	4.7057e-84	293.71	NaN	NaN	NaN	NaN	NaN	NaN	NaN	NaN	NaN	NaN	NaN	NaN	NaN	NaN	NaN	NaN	NaN	NaN	31.82	31.8398	31.7905	31.7294	32.1814	31.7666	29.3699	28.7737	24.0351	24.4883	28.0429	27.8624	NaN	NaN	NaN	NaN	NaN	NaN	NaN	NaN	NaN	NaN	NaN
AELEFAIQPNTTGKQL	P15311;P35241;P26038	P15311	EZR;RDX;MSN	Ezrin;Radixin;Moesin	16	1758.92	1.832e-95	297.32	NaN	NaN	NaN	NaN	NaN	NaN	NaN	NaN	NaN	NaN	NaN	NaN	NaN	NaN	NaN	NaN	NaN	NaN	26.5481	29.0504	27.4834	27.7684	31.6778	31.399	23.9568	28.452	25.5403	27.3023	28.2777	26.0541	NaN	NaN	NaN	NaN	NaN	NaN	NaN	NaN	NaN	NaN	NaN
AELEFAIQPNTTGKQLFD	P15311;P35241;P26038	P15311	EZR;RDX;MSN	Ezrin;Radixin;Moesin	18	2021.01	0.0070061	80.609	NaN	NaN	NaN	NaN	NaN	NaN	NaN	NaN	NaN	NaN	NaN	NaN	NaN	NaN	NaN	NaN	NaN	NaN	23.5607	NaN	NaN	19.937	24.5596	24.8408	NaN	NaN	NaN	NaN	22.4083	NaN	NaN	NaN	NaN	NaN	NaN	NaN	NaN	NaN	NaN	NaN	NaN
AELEFITKQIKQEVEE	Q9UBG0	Q9UBG0	MRC2	C-type mannose receptor 2	16	1933	1.4819e-06	187.74	NaN	NaN	NaN	NaN	NaN	NaN	NaN	NaN	NaN	NaN	NaN	NaN	NaN	NaN	NaN	NaN	NaN	NaN	NaN	NaN	NaN	NaN	24.8168	24.1412	NaN	25.4724	24.9191	25.266	25.6918	24.1964	NaN	NaN	NaN	NaN	NaN	NaN	NaN	NaN	NaN	NaN	NaN
AELIYEVTLKSFEK	Q13451	Q13451	FKBP5	Peptidyl-prolyl cis-trans isomerase FKBP5;Peptidyl-prolyl cis-trans isomerase FKBP5, N-terminally processed	14	1668.9	0.0018586	113.72	NaN	NaN	NaN	NaN	NaN	NaN	NaN	NaN	NaN	NaN	NaN	NaN	NaN	NaN	NaN	NaN	NaN	NaN	25.0665	25.159	NaN	25.1219	25.0556	NaN	NaN	21.8463	NaN	NaN	21.9498	21.5698	NaN	NaN	NaN	NaN	NaN	NaN	NaN	NaN	NaN	NaN	NaN
AELLNSNVANDLMLLD	Q8NDA8	Q8NDA8	MROH1	Maestro heat-like repeat-containing protein family member 1	16	1743.87	0.053672	61.48	NaN	NaN	NaN	NaN	NaN	NaN	NaN	NaN	24.2532	23.8735	NaN	NaN	NaN	NaN	NaN	NaN	NaN	NaN	NaN	NaN	NaN	NaN	NaN	NaN	NaN	NaN	NaN	NaN	NaN	NaN	NaN	NaN	NaN	NaN	NaN	NaN	NaN	NaN	NaN	NaN	NaN
AELNKVTSLHNQAFEIE	Q8TDY2	Q8TDY2	RB1CC1	RB1-inducible coiled-coil protein 1	17	1941.98	0.00078911	107.66	NaN	NaN	NaN	NaN	NaN	NaN	NaN	NaN	NaN	25.6047	26.192	25.8899	25.8118	25.2687	NaN	NaN	NaN	NaN	NaN	NaN	NaN	NaN	NaN	NaN	NaN	NaN	NaN	NaN	NaN	NaN	NaN	NaN	NaN	NaN	NaN	NaN	NaN	NaN	NaN	NaN	NaN
AELQHIATDDNLVFTVPE	P12111	P12111	COL6A3	Collagen alpha-3(VI) chain	18	2010.99	1.8991e-15	202.29	24.7557	24.7985	27.0645	25.8658	27.2712	26.4311	NaN	NaN	NaN	NaN	NaN	NaN	NaN	NaN	NaN	NaN	NaN	NaN	NaN	NaN	NaN	NaN	NaN	NaN	NaN	NaN	NaN	NaN	NaN	NaN	NaN	NaN	NaN	NaN	NaN	NaN	NaN	NaN	NaN	NaN	NaN
AELRVTAPPEAEYSG	P08648	P08648	ITGA5	Integrin alpha-5;Integrin alpha-5 heavy chain;Integrin alpha-5 light chain	15	1588.77	0.0019593	113.95	NaN	NaN	NaN	NaN	NaN	NaN	NaN	NaN	27.6429	27.7837	27.9643	27.7924	28.0705	27.66	NaN	NaN	NaN	NaN	NaN	NaN	NaN	NaN	NaN	NaN	NaN	NaN	NaN	NaN	NaN	NaN	NaN	NaN	NaN	NaN	NaN	NaN	NaN	NaN	NaN	NaN	NaN
AELSDDASYECQATEAALRSR	Q96J84	Q96J84	KIRREL	Kin of IRRE-like protein 1	21	2285.02	0.0086647	72.644	NaN	NaN	NaN	NaN	NaN	NaN	NaN	NaN	NaN	NaN	NaN	NaN	NaN	NaN	NaN	NaN	NaN	NaN	24.275	NaN	NaN	23.7123	24.7011	24.1638	NaN	NaN	NaN	NaN	NaN	NaN	NaN	NaN	NaN	NaN	NaN	NaN	NaN	NaN	NaN	NaN	NaN
AEMGRFSISPDEDSSS	Q96QD8	Q96QD8	SLC38A2	Sodium-coupled neutral amino acid transporter 2	16	1713.72	1.7166e-05	157.47	NaN	NaN	NaN	NaN	NaN	NaN	NaN	NaN	NaN	NaN	NaN	NaN	NaN	NaN	NaN	NaN	NaN	NaN	24.3537	25.1814	25.0676	23.9256	26.0306	23.538	27.9342	27.8802	27.4421	26.7788	26.3127	26.5238	NaN	NaN	NaN	NaN	NaN	NaN	NaN	NaN	NaN	NaN	NaN
AEMGRFSISPDEDSSSY	Q96QD8	Q96QD8	SLC38A2	Sodium-coupled neutral amino acid transporter 2	17	1876.78	2.3258e-05	150.69	NaN	NaN	NaN	NaN	NaN	NaN	NaN	NaN	NaN	NaN	NaN	NaN	NaN	NaN	NaN	NaN	NaN	NaN	24.1541	NaN	NaN	23.4588	24.5965	24.9228	25.0636	24.3722	23.6815	22.8999	23.3994	23.4504	NaN	NaN	NaN	NaN	NaN	NaN	NaN	NaN	NaN	NaN	NaN
AEMGRFSISPDEDSSSYS	Q96QD8	Q96QD8	SLC38A2	Sodium-coupled neutral amino acid transporter 2	18	1963.81	4.8161e-07	149.02	NaN	NaN	NaN	NaN	NaN	NaN	NaN	NaN	NaN	NaN	NaN	NaN	NaN	NaN	NaN	NaN	NaN	NaN	24.9059	26.1	24.7588	24.2811	25.5624	24.7604	25.9497	25.0508	24.5587	24.3785	25.1995	24.97	NaN	NaN	NaN	NaN	NaN	NaN	NaN	NaN	NaN	NaN	NaN
AEMRNSILAQVLDQSAR	O14737	O14737	PDCD5	Programmed cell death protein 5	17	1900.98	1.9941e-05	149.97	NaN	NaN	NaN	NaN	NaN	NaN	NaN	NaN	NaN	NaN	NaN	NaN	NaN	NaN	NaN	NaN	NaN	NaN	NaN	NaN	NaN	NaN	NaN	23.826	23.391	25.462	25.7873	25.8808	26.9412	26.2589	NaN	NaN	NaN	NaN	NaN	NaN	NaN	NaN	NaN	NaN	NaN
AEMRNSILAQVLDQSARA	O14737	O14737	PDCD5	Programmed cell death protein 5	18	1972.02	3.7256e-07	126.07	NaN	NaN	NaN	NaN	NaN	NaN	NaN	NaN	NaN	NaN	NaN	NaN	NaN	NaN	NaN	NaN	NaN	NaN	NaN	NaN	NaN	NaN	NaN	NaN	25.6447	25.1767	24.4912	24.2732	25.9388	25.4235	NaN	NaN	NaN	NaN	NaN	NaN	NaN	NaN	NaN	NaN	NaN
AEMRNSILAQVLDQSARAR	O14737	O14737	PDCD5	Programmed cell death protein 5	19	2128.12	0.0014921	94.856	NaN	NaN	NaN	NaN	NaN	NaN	NaN	NaN	NaN	NaN	NaN	NaN	NaN	NaN	NaN	NaN	NaN	NaN	NaN	NaN	NaN	NaN	NaN	NaN	NaN	23.7507	22.1601	23.1503	24.3365	23.1133	NaN	NaN	NaN	NaN	NaN	NaN	NaN	NaN	NaN	NaN	NaN
AEMRRKAKELQQARR	P48444	P48444	ARCN1	Coatomer subunit delta	15	1870.04	0.016185	77.912	NaN	NaN	NaN	NaN	NaN	NaN	NaN	NaN	NaN	NaN	NaN	NaN	NaN	NaN	NaN	NaN	NaN	NaN	NaN	20.7045	20.7915	NaN	20.8436	20.5866	22.5757	21.7929	20.8186	20.8521	20.6528	21.0917	NaN	NaN	NaN	NaN	NaN	NaN	NaN	NaN	NaN	NaN	NaN
AENELLGAAAAIEAAA	Q9Y490	Q9Y490	TLN1	Talin-1	16	1483.75	0.00068184	117.25	NaN	NaN	NaN	NaN	NaN	NaN	NaN	NaN	23.309	22.2511	21.3116	NaN	NaN	NaN	NaN	NaN	NaN	NaN	NaN	NaN	NaN	NaN	NaN	NaN	NaN	NaN	NaN	NaN	NaN	NaN	NaN	NaN	NaN	NaN	NaN	NaN	NaN	NaN	NaN	NaN	NaN
AENGKLVINGNPI	P04406	P04406	GAPDH	Glyceraldehyde-3-phosphate dehydrogenase	13	1337.73	1.2882e-07	176.6	NaN	NaN	NaN	NaN	NaN	NaN	NaN	NaN	27.5245	27.5467	26.6756	26.5439	26.7158	26.6162	NaN	NaN	NaN	NaN	NaN	NaN	NaN	NaN	NaN	NaN	NaN	NaN	NaN	NaN	NaN	NaN	NaN	NaN	NaN	NaN	NaN	NaN	NaN	NaN	NaN	NaN	NaN
AENGKLVINGNPIT	P04406	P04406	GAPDH	Glyceraldehyde-3-phosphate dehydrogenase	14	1438.78	6.0437e-07	168.22	NaN	NaN	NaN	NaN	NaN	NaN	NaN	NaN	29.6612	29.6566	29.6312	29.5465	28.5947	28.4829	NaN	NaN	NaN	NaN	NaN	NaN	NaN	NaN	NaN	NaN	NaN	NaN	NaN	NaN	NaN	NaN	NaN	NaN	NaN	NaN	NaN	NaN	NaN	NaN	NaN	NaN	NaN
AENGKLVINGNPITI	P04406	P04406	GAPDH	Glyceraldehyde-3-phosphate dehydrogenase	15	1551.86	0.00032331	134.38	NaN	NaN	NaN	NaN	NaN	NaN	NaN	NaN	26.1034	25.9841	25.8021	25.8484	26.0388	25.1867	NaN	NaN	NaN	NaN	NaN	NaN	NaN	NaN	NaN	NaN	NaN	NaN	NaN	NaN	NaN	NaN	NaN	NaN	NaN	NaN	NaN	NaN	NaN	NaN	NaN	NaN	NaN
AENGKLVINGNPITIF	P04406	P04406	GAPDH	Glyceraldehyde-3-phosphate dehydrogenase	16	1698.93	7.0545e-06	181.66	NaN	NaN	NaN	NaN	NaN	NaN	NaN	NaN	29.1009	28.7577	27.6942	27.1874	28.1946	27.4447	NaN	NaN	NaN	NaN	24.1482	24.5837	24.1869	24.3901	23.5778	NaN	NaN	NaN	NaN	NaN	NaN	NaN	NaN	NaN	NaN	NaN	NaN	NaN	NaN	NaN	NaN	NaN	NaN
AENGKLVINGNPITIFQ	P04406	P04406	GAPDH	Glyceraldehyde-3-phosphate dehydrogenase	17	1826.99	1.4603e-29	227.57	NaN	NaN	NaN	NaN	NaN	NaN	NaN	NaN	28.6397	25.2082	28.5153	26.6301	28.5945	27.8996	NaN	NaN	NaN	NaN	NaN	NaN	NaN	NaN	NaN	NaN	NaN	NaN	NaN	NaN	NaN	NaN	NaN	NaN	NaN	NaN	NaN	NaN	NaN	NaN	NaN	NaN	NaN
AENGKLVINGNPITIFQE	P04406	P04406	GAPDH	Glyceraldehyde-3-phosphate dehydrogenase	18	1956.03	7.9633e-11	196.33	NaN	NaN	NaN	NaN	NaN	NaN	NaN	NaN	27.5219	27.2494	26.3597	25.0029	27.2085	26.0159	NaN	NaN	NaN	NaN	NaN	NaN	NaN	NaN	NaN	NaN	NaN	NaN	NaN	NaN	NaN	NaN	NaN	NaN	NaN	NaN	NaN	NaN	NaN	NaN	NaN	NaN	NaN
AENGKLVINGNPITIFQER	P04406	P04406	GAPDH	Glyceraldehyde-3-phosphate dehydrogenase	19	2112.13	3.2393e-08	183.22	NaN	NaN	NaN	NaN	NaN	NaN	NaN	NaN	26.6285	26.5231	26.0136	25.4629	26.1728	25.5937	NaN	NaN	NaN	NaN	NaN	NaN	NaN	NaN	NaN	NaN	NaN	NaN	NaN	NaN	NaN	NaN	NaN	NaN	NaN	NaN	NaN	NaN	NaN	NaN	NaN	NaN	NaN
AENGKLVINGNPITIFQERDP	P04406	P04406	GAPDH	Glyceraldehyde-3-phosphate dehydrogenase	21	2324.21	2.6354e-05	133.74	NaN	NaN	NaN	NaN	NaN	NaN	NaN	NaN	27.0196	26.7882	26.307	25.9668	26.7098	25.7306	NaN	NaN	NaN	NaN	NaN	NaN	NaN	NaN	NaN	NaN	NaN	NaN	NaN	NaN	NaN	NaN	NaN	NaN	NaN	NaN	NaN	NaN	NaN	NaN	NaN	NaN	NaN
AENGKLVINGNPITIFQERDPS	P04406	P04406	GAPDH	Glyceraldehyde-3-phosphate dehydrogenase	22	2411.24	3.0094e-14	172.81	NaN	NaN	NaN	NaN	NaN	NaN	NaN	NaN	29.4795	24.9004	29.1435	28.9127	29.2179	28.7089	NaN	NaN	NaN	NaN	NaN	NaN	NaN	NaN	NaN	NaN	NaN	NaN	NaN	NaN	NaN	NaN	NaN	NaN	NaN	NaN	NaN	NaN	NaN	NaN	NaN	NaN	NaN
AENMVRTLPASMLRN	Q9NR99	Q9NR99	MXRA5	Matrix-remodeling-associated protein 5	15	1701.87	2.8913e-05	151.9	NaN	NaN	NaN	NaN	NaN	NaN	NaN	NaN	26.7778	27.5399	27.3975	27.1669	27.4908	26.9722	NaN	NaN	NaN	NaN	NaN	NaN	NaN	NaN	NaN	NaN	NaN	NaN	NaN	NaN	NaN	NaN	NaN	NaN	NaN	NaN	NaN	NaN	NaN	NaN	NaN	NaN	NaN
AENVLVADKRLIRQNKPE	Q8NDZ4	Q8NDZ4	C3orf58	Deleted in autism protein 1	18	2092.18	5.0815e-06	139.08	28.9389	29.2991	28.6707	28.5651	29.2249	28.4851	NaN	NaN	NaN	NaN	NaN	NaN	NaN	NaN	NaN	NaN	NaN	NaN	NaN	NaN	NaN	NaN	NaN	NaN	NaN	NaN	NaN	NaN	NaN	NaN	NaN	NaN	NaN	NaN	NaN	NaN	NaN	NaN	NaN	NaN	NaN
AEPAVQRTLLEK	P14209	P14209	CD99	CD99 antigen	12	1353.76	0.045376	83.137	NaN	NaN	NaN	NaN	NaN	NaN	NaN	NaN	NaN	NaN	NaN	NaN	NaN	NaN	NaN	NaN	NaN	NaN	NaN	NaN	NaN	NaN	NaN	NaN	NaN	NaN	NaN	NaN	NaN	NaN	NaN	NaN	NaN	NaN	NaN	21.7464	23.2914	21.9854	20.7676	21.5778	22.3359
AEPDFVVTDFAKFS	P22314	P22314	UBA1	Ubiquitin-like modifier-activating enzyme 1	14	1571.75	0.0023255	106.67	23.8137	23.383	24.5486	24.086	25.4246	24.382	NaN	NaN	NaN	NaN	NaN	NaN	NaN	NaN	NaN	NaN	NaN	NaN	NaN	NaN	NaN	NaN	NaN	NaN	NaN	NaN	NaN	NaN	NaN	NaN	NaN	NaN	NaN	NaN	NaN	NaN	NaN	NaN	NaN	NaN	NaN
AEPDFVVTDFAKFSR	P22314	P22314	UBA1	Ubiquitin-like modifier-activating enzyme 1	15	1727.85	0.014931	78.69	23.6943	22.9002	24.0449	24.0739	24.3669	23.7951	NaN	NaN	NaN	NaN	NaN	NaN	NaN	NaN	NaN	NaN	NaN	NaN	NaN	NaN	NaN	NaN	NaN	NaN	NaN	NaN	NaN	NaN	NaN	NaN	NaN	NaN	NaN	NaN	NaN	NaN	NaN	NaN	NaN	NaN	NaN
AEPDFVVTDFAKFSRP	P22314	P22314	UBA1	Ubiquitin-like modifier-activating enzyme 1	16	1824.9	1.3203e-05	178.32	28.6924	28.1668	29.0651	28.689	29.6501	28.6959	NaN	NaN	26.2986	25.8597	24.6342	23.8255	25.463	24.6976	NaN	NaN	NaN	NaN	NaN	NaN	NaN	NaN	NaN	NaN	NaN	NaN	NaN	NaN	NaN	NaN	NaN	NaN	NaN	NaN	NaN	NaN	NaN	NaN	NaN	NaN	NaN
AEPDFVVTDFAKFSRPA	P22314	P22314	UBA1	Ubiquitin-like modifier-activating enzyme 1	17	1895.94	1.9075e-29	226.04	29.8426	29.6238	30.4631	29.9923	31.0047	29.7865	NaN	NaN	26.4485	26.7996	25.6545	25.6646	26.6103	26.1338	NaN	NaN	NaN	NaN	NaN	NaN	NaN	NaN	NaN	NaN	NaN	NaN	NaN	NaN	NaN	NaN	NaN	NaN	NaN	NaN	NaN	NaN	NaN	NaN	NaN	NaN	NaN
AEPDFVVTDFAKFSRPAQ	P22314	P22314	UBA1	Ubiquitin-like modifier-activating enzyme 1	18	2024	1.9376e-06	149.09	26.2023	25.895	26.707	25.8767	26.5107	25.6811	NaN	NaN	NaN	NaN	NaN	NaN	NaN	NaN	NaN	NaN	NaN	NaN	NaN	NaN	NaN	NaN	NaN	NaN	NaN	NaN	NaN	NaN	NaN	NaN	NaN	NaN	NaN	NaN	NaN	NaN	NaN	NaN	NaN	NaN	NaN
AEPEADKGTVLALTENNFD	Q8NBS9	Q8NBS9	TXNDC5	Thioredoxin domain-containing protein 5	19	2032.96	8.1988e-43	233.43	NaN	NaN	NaN	NaN	NaN	NaN	NaN	NaN	26.7821	26.3558	25.0629	25.7624	26.1411	25.8086	NaN	NaN	NaN	NaN	NaN	NaN	NaN	NaN	NaN	NaN	NaN	NaN	NaN	NaN	NaN	NaN	NaN	NaN	NaN	NaN	NaN	NaN	NaN	NaN	NaN	NaN	NaN
AEPEADKGTVLALTENNFDDT	Q8NBS9	Q8NBS9	TXNDC5	Thioredoxin domain-containing protein 5	21	2249.03	4.102e-122	290.37	NaN	NaN	NaN	NaN	NaN	NaN	NaN	NaN	28.3966	28.337	27.6108	27.6209	27.8865	27.3008	NaN	NaN	NaN	NaN	NaN	NaN	NaN	NaN	NaN	NaN	NaN	NaN	NaN	NaN	NaN	NaN	NaN	NaN	NaN	NaN	NaN	NaN	NaN	NaN	NaN	NaN	NaN
AEPEDHYFLLTEPPLNTPEN	P61158	P61158	ACTR3	Actin-related protein 3	20	2325.08	1.2359e-11	186.76	NaN	NaN	NaN	NaN	NaN	NaN	NaN	NaN	25.6687	25.8481	NaN	NaN	NaN	24.4081	NaN	NaN	NaN	NaN	NaN	NaN	NaN	NaN	NaN	NaN	NaN	NaN	NaN	NaN	NaN	NaN	NaN	NaN	NaN	NaN	NaN	NaN	NaN	NaN	NaN	NaN	NaN
AEPFENHSALEIAEQ	Q13972	Q13972	RASGRF1	Ras-specific guanine nucleotide-releasing factor 1	15	1683.77	0.0078987	86.467	NaN	NaN	NaN	NaN	NaN	NaN	NaN	NaN	NaN	NaN	NaN	NaN	NaN	NaN	NaN	NaN	NaN	NaN	25.9403	25.6446	25.3327	25.0442	25.7408	25.6588	NaN	22.7182	NaN	NaN	NaN	NaN	NaN	NaN	NaN	NaN	NaN	NaN	NaN	NaN	NaN	NaN	NaN
AEPFSATDPKAIGHR	Q99437	Q99437	ATP6V0B	V-type proton ATPase 21 kDa proteolipid subunit	15	1595.81	0.0019648	103.83	26.9774	26.8999	26.8502	26.5793	25.7823	26.1063	NaN	NaN	NaN	NaN	NaN	NaN	NaN	NaN	NaN	NaN	NaN	NaN	NaN	NaN	NaN	NaN	NaN	NaN	NaN	NaN	NaN	NaN	NaN	NaN	NaN	NaN	NaN	NaN	NaN	NaN	NaN	NaN	NaN	NaN	NaN
AEPGYLVTKVVAVDAD	Q9Y5F9;Q9UN71;Q9Y5G1;Q9Y5G3;Q9Y5G0;Q9Y5G2	Q9Y5G3	PCDHGB6;PCDHGB4;PCDHGB3;PCDHGB1;PCDHGB5;PCDHGB2	Protocadherin gamma-B6;Protocadherin gamma-B4;Protocadherin gamma-B3;Protocadherin gamma-B1;Protocadherin gamma-B5;Protocadherin gamma-B2	16	1645.86	0.00053473	126.17	26.066	25.5747	26.0625	25.6244	26.216	25.6576	NaN	NaN	NaN	NaN	NaN	NaN	NaN	NaN	NaN	NaN	NaN	NaN	NaN	NaN	NaN	NaN	NaN	NaN	NaN	NaN	NaN	NaN	NaN	NaN	NaN	NaN	NaN	NaN	NaN	NaN	NaN	NaN	NaN	NaN	NaN
AEPGYLVTKVVAVDADS	Q9Y5F9;Q9UN71;Q9Y5G1;Q9Y5G3;Q9Y5G0;Q9Y5G2	Q9Y5G3	PCDHGB6;PCDHGB4;PCDHGB3;PCDHGB1;PCDHGB5;PCDHGB2	Protocadherin gamma-B6;Protocadherin gamma-B4;Protocadherin gamma-B3;Protocadherin gamma-B1;Protocadherin gamma-B5;Protocadherin gamma-B2	17	1732.89	6.8716e-06	147.1	25.8541	25.7775	26.0901	25.4009	26.2132	25.7492	NaN	NaN	NaN	NaN	NaN	NaN	NaN	NaN	NaN	NaN	NaN	NaN	NaN	NaN	NaN	NaN	NaN	NaN	NaN	NaN	NaN	NaN	NaN	NaN	NaN	NaN	NaN	NaN	NaN	NaN	NaN	NaN	NaN	NaN	NaN
AEPGYLVTKVVAVDADSG	Q9Y5F9;Q9UN71;Q9Y5G1;Q9Y5G3;Q9Y5G0;Q9Y5G2	Q9Y5G3	PCDHGB6;PCDHGB4;PCDHGB3;PCDHGB1;PCDHGB5;PCDHGB2	Protocadherin gamma-B6;Protocadherin gamma-B4;Protocadherin gamma-B3;Protocadherin gamma-B1;Protocadherin gamma-B5;Protocadherin gamma-B2	18	1789.91	0.0010789	103.11	NaN	NaN	NaN	NaN	NaN	NaN	NaN	NaN	NaN	NaN	NaN	NaN	NaN	NaN	NaN	NaN	NaN	NaN	NaN	NaN	NaN	NaN	NaN	NaN	NaN	NaN	NaN	23.8016	NaN	23.6301	NaN	NaN	NaN	NaN	NaN	NaN	NaN	NaN	NaN	NaN	NaN
AEPGYLVTKVVAVDG	Q9NRJ7;Q9Y5E7;Q9UN66;Q9Y5E1;Q9UN67;Q96TA0;Q9Y5E3;Q9Y5E2;Q9Y5E4;Q9Y5E5;Q9Y5E6;Q9Y5E9;Q9Y5F0;Q9Y5F1;Q9Y5F2;Q9Y5E8	Q9UN66	PCDHB16;PCDHB2;PCDHB8;PCDHB9;PCDHB10;PCDHB18P;PCDHB6;PCDHB7;PCDHB5;PCDHB4;PCDHB3;PCDHB14;PCDHB13;PCDHB12;PCDHB11;PCDHB15	Protocadherin beta-16;Protocadherin beta-2;Protocadherin beta-8;Protocadherin beta-9;Protocadherin beta-10;Putative protocadherin beta-18;Protocadherin beta-6;Protocadherin beta-7;Protocadherin beta-5;Protocadherin beta-4;Protocadherin beta-3;Protocadherin beta-14;Protocadherin beta-13;Protocadherin beta-12;Protocadherin beta-11;Protocadherin beta-15	15	1516.81	0.0080107	86.262	26.1801	25.9966	25.9215	25.8114	25.9191	25.4456	NaN	NaN	NaN	NaN	NaN	NaN	NaN	NaN	NaN	NaN	NaN	NaN	NaN	NaN	NaN	NaN	NaN	NaN	NaN	NaN	NaN	NaN	NaN	NaN	NaN	NaN	NaN	NaN	NaN	NaN	NaN	NaN	NaN	NaN	NaN
AEPGYLVTKVVAVDGDS	Q9NRJ7;Q9Y5E7;Q9UN66;Q9Y5E1;Q9UN67;Q96TA0;Q9Y5E3;Q9Y5E2;Q9Y5E4;Q9Y5E5;Q9Y5E6;Q9Y5E9;Q9Y5F0;Q9Y5F1;Q9Y5F2;Q9Y5E8	Q9UN66	PCDHB16;PCDHB2;PCDHB8;PCDHB9;PCDHB10;PCDHB18P;PCDHB6;PCDHB7;PCDHB5;PCDHB4;PCDHB3;PCDHB14;PCDHB13;PCDHB12;PCDHB11;PCDHB15	Protocadherin beta-16;Protocadherin beta-2;Protocadherin beta-8;Protocadherin beta-9;Protocadherin beta-10;Putative protocadherin beta-18;Protocadherin beta-6;Protocadherin beta-7;Protocadherin beta-5;Protocadherin beta-4;Protocadherin beta-3;Protocadherin beta-14;Protocadherin beta-13;Protocadherin beta-12;Protocadherin beta-11;Protocadherin beta-15	17	1718.87	9.8456e-05	135.47	27.5901	27.4966	27.6098	27.4015	27.7764	26.8898	NaN	NaN	NaN	NaN	NaN	NaN	NaN	NaN	NaN	NaN	NaN	NaN	NaN	NaN	NaN	NaN	22.9245	NaN	NaN	23.3404	22.1079	NaN	22.5194	NaN	NaN	NaN	NaN	NaN	NaN	NaN	NaN	NaN	NaN	NaN	NaN
AEPGYLVTKVVAVDGDSG	Q9NRJ7;Q9Y5E7;Q9UN66;Q9Y5E1;Q9UN67;Q96TA0;Q9Y5E3;Q9Y5E2;Q9Y5E4;Q9Y5E5;Q9Y5E6;Q9Y5E9;Q9Y5F0;Q9Y5F1;Q9Y5F2;Q9Y5E8	Q9UN66	PCDHB16;PCDHB2;PCDHB8;PCDHB9;PCDHB10;PCDHB18P;PCDHB6;PCDHB7;PCDHB5;PCDHB4;PCDHB3;PCDHB14;PCDHB13;PCDHB12;PCDHB11;PCDHB15	Protocadherin beta-16;Protocadherin beta-2;Protocadherin beta-8;Protocadherin beta-9;Protocadherin beta-10;Putative protocadherin beta-18;Protocadherin beta-6;Protocadherin beta-7;Protocadherin beta-5;Protocadherin beta-4;Protocadherin beta-3;Protocadherin beta-14;Protocadherin beta-13;Protocadherin beta-12;Protocadherin beta-11;Protocadherin beta-15	18	1775.89	0.00034572	110.25	NaN	NaN	NaN	NaN	NaN	NaN	NaN	NaN	NaN	NaN	NaN	NaN	NaN	NaN	NaN	NaN	NaN	NaN	NaN	NaN	NaN	NaN	NaN	NaN	NaN	23.7358	NaN	NaN	22.91	NaN	NaN	NaN	NaN	NaN	NaN	NaN	NaN	NaN	NaN	NaN	NaN
AEPGYLVTKVVAVDK	Q9Y5G6;Q9Y5H2	Q9Y5H2	PCDHGA7;PCDHGA11	Protocadherin gamma-A7;Protocadherin gamma-A11	15	1587.89	0.017896	76.85	25.5153	25.6003	25.7482	25.3097	NaN	NaN	NaN	NaN	NaN	NaN	NaN	NaN	NaN	NaN	NaN	NaN	NaN	NaN	NaN	NaN	NaN	NaN	NaN	NaN	NaN	NaN	NaN	NaN	NaN	NaN	NaN	NaN	NaN	NaN	NaN	NaN	NaN	NaN	NaN	NaN	NaN
AEPGYLVTKVVAVDR	Q9Y5H3;Q9Y5H1;Q9Y5G7;Q9Y5G4;Q9Y5H4;O60330;Q9Y5H0	Q9Y5H4	PCDHGA10;PCDHGA2;PCDHGA6;PCDHGA9;PCDHGA1;PCDHGA12;PCDHGA3	Protocadherin gamma-A10;Protocadherin gamma-A2;Protocadherin gamma-A6;Protocadherin gamma-A9;Protocadherin gamma-A1;Protocadherin gamma-A12;Protocadherin gamma-A3	15	1615.89	0.0072536	87.647	NaN	NaN	NaN	NaN	NaN	NaN	NaN	NaN	NaN	NaN	NaN	NaN	NaN	NaN	NaN	NaN	NaN	NaN	NaN	24.4623	24.5384	24.8849	NaN	NaN	24.822	24.5457	24.2732	24.1533	24.9611	24.7653	NaN	NaN	NaN	NaN	NaN	NaN	NaN	NaN	NaN	NaN	NaN
AEPGYLVTKVVAVDRDS	Q9Y5H3;Q9Y5H1;Q9Y5G7;Q9Y5G4;Q9Y5H4;O60330;Q9Y5H0	Q9Y5H4	PCDHGA10;PCDHGA2;PCDHGA6;PCDHGA9;PCDHGA1;PCDHGA12;PCDHGA3	Protocadherin gamma-A10;Protocadherin gamma-A2;Protocadherin gamma-A6;Protocadherin gamma-A9;Protocadherin gamma-A1;Protocadherin gamma-A12;Protocadherin gamma-A3	17	1817.95	0.017108	72.184	NaN	24.9647	24.5087	24.4049	25.258	NaN	NaN	NaN	NaN	NaN	NaN	NaN	NaN	NaN	NaN	NaN	NaN	NaN	NaN	NaN	NaN	NaN	NaN	NaN	NaN	NaN	NaN	NaN	NaN	NaN	NaN	NaN	NaN	NaN	NaN	NaN	NaN	NaN	NaN	NaN	NaN
AEPGYLVTKVVAVDRDSG	Q9Y5H3;Q9Y5H1;Q9Y5G7;Q9Y5G4;Q9Y5H4;O60330;Q9Y5H0	Q9Y5H4	PCDHGA10;PCDHGA2;PCDHGA6;PCDHGA9;PCDHGA1;PCDHGA12;PCDHGA3	Protocadherin gamma-A10;Protocadherin gamma-A2;Protocadherin gamma-A6;Protocadherin gamma-A9;Protocadherin gamma-A1;Protocadherin gamma-A12;Protocadherin gamma-A3	18	1874.97	0.019379	69.737	NaN	NaN	NaN	NaN	NaN	NaN	NaN	NaN	NaN	NaN	NaN	NaN	NaN	NaN	NaN	NaN	NaN	NaN	NaN	NaN	26.4886	26.2101	NaN	NaN	25.9832	23.4534	25.592	NaN	26.5147	26.216	NaN	NaN	NaN	NaN	NaN	NaN	NaN	NaN	NaN	NaN	NaN
AEPKIIKVTVKTPKEK	Q9UHD9	Q9UHD9	UBQLN2	Ubiquilin-2	16	1808.11	3.2074e-05	150.59	NaN	NaN	NaN	NaN	NaN	NaN	NaN	NaN	NaN	NaN	NaN	NaN	NaN	NaN	NaN	NaN	NaN	NaN	24.89	25.8442	25.6507	25.6833	25.7011	25.2304	NaN	23.5769	24.5554	23.5644	23.5962	23.6753	NaN	NaN	NaN	NaN	NaN	NaN	NaN	NaN	NaN	NaN	NaN
AEPKIIKVTVKTPKEKEE	Q9UHD9	Q9UHD9	UBQLN2	Ubiquilin-2	18	2066.2	3.0935e-06	151.04	NaN	NaN	NaN	NaN	NaN	NaN	NaN	NaN	NaN	NaN	NaN	NaN	NaN	NaN	NaN	NaN	NaN	NaN	28.5291	28.0456	28.6684	28.1488	28.3471	27.9076	27.6634	27.9495	27.5884	27.1211	27.6907	27.6944	NaN	NaN	NaN	NaN	NaN	NaN	NaN	NaN	NaN	NaN	NaN
AEPKIMKVTVKTPKE	Q9UMX0	Q9UMX0	UBQLN1	Ubiquilin-1	15	1697.97	0.00096051	119.62	NaN	NaN	NaN	NaN	NaN	NaN	NaN	NaN	NaN	NaN	NaN	NaN	NaN	NaN	NaN	NaN	NaN	NaN	24.3422	24.4695	24.404	24.5769	24.3576	NaN	23.5959	NaN	22.3518	22.2329	NaN	22.3935	NaN	NaN	NaN	NaN	NaN	NaN	NaN	NaN	NaN	NaN	NaN
AEPKIMKVTVKTPKEK	Q9UMX0	Q9UMX0	UBQLN1	Ubiquilin-1	16	1826.07	2.3909e-05	154.07	NaN	NaN	NaN	NaN	NaN	NaN	NaN	NaN	NaN	NaN	NaN	NaN	NaN	NaN	NaN	NaN	NaN	NaN	26.2957	26.3914	26.1542	26.0588	26.0666	25.6973	24.9313	24.2357	23.0036	22.6387	23.2389	23.267	NaN	NaN	NaN	NaN	NaN	NaN	NaN	NaN	NaN	NaN	NaN
AEPKIMKVTVKTPKEKEE	Q9UMX0	Q9UMX0	UBQLN1	Ubiquilin-1	18	2084.16	1.322e-06	144.5	NaN	NaN	NaN	NaN	NaN	NaN	NaN	NaN	NaN	NaN	NaN	NaN	NaN	NaN	NaN	NaN	NaN	NaN	27.9179	27.7113	29.2099	28.648	28.2857	27.7759	27.6966	27.3773	26.984	26.4738	27.2938	26.9392	NaN	NaN	NaN	NaN	NaN	NaN	NaN	NaN	NaN	NaN	NaN
AEPLEVNQFLKVTPE	Q96BA8	Q96BA8	CREB3L1	Cyclic AMP-responsive element-binding protein 3-like protein 1;Processed cyclic AMP-responsive element-binding protein 3-like protein 1	15	1712.9	2.7669e-05	161.23	NaN	NaN	NaN	NaN	NaN	NaN	NaN	NaN	25.6864	25.9781	25.1375	25.3863	25.9902	25.8089	NaN	NaN	NaN	NaN	NaN	NaN	NaN	NaN	NaN	NaN	NaN	NaN	NaN	NaN	NaN	NaN	NaN	NaN	NaN	NaN	NaN	NaN	NaN	NaN	NaN	NaN	NaN
AEPLEVNQFLKVTPED	Q96BA8	Q96BA8	CREB3L1	Cyclic AMP-responsive element-binding protein 3-like protein 1;Processed cyclic AMP-responsive element-binding protein 3-like protein 1	16	1827.93	0.00046023	128.31	23.5498	23.174	23.9296	23.605	24.7535	23.7555	NaN	NaN	NaN	NaN	NaN	NaN	NaN	NaN	NaN	NaN	NaN	NaN	NaN	NaN	NaN	NaN	NaN	NaN	NaN	NaN	NaN	NaN	NaN	NaN	NaN	NaN	NaN	NaN	NaN	NaN	NaN	NaN	NaN	NaN	NaN
AEPRQVFQVLEEQPPG	Q6V0I7	Q6V0I7	FAT4	Protocadherin Fat 4	16	1822.92	0.00019375	136.53	NaN	NaN	NaN	NaN	NaN	NaN	NaN	NaN	25.9224	25.8471	NaN	24.8435	25.6185	25.4213	NaN	NaN	NaN	NaN	NaN	NaN	NaN	NaN	NaN	NaN	NaN	NaN	NaN	NaN	NaN	NaN	NaN	NaN	NaN	NaN	NaN	NaN	NaN	NaN	NaN	NaN	NaN
AEPTGYSAELSSEGIRD	P15311	P15311	EZR	Ezrin	17	1780.81	1.0745e-14	208.51	NaN	NaN	NaN	NaN	NaN	NaN	NaN	NaN	NaN	NaN	NaN	NaN	NaN	NaN	NaN	NaN	NaN	NaN	26.2364	26.3783	26.2351	26.279	26.1595	26.036	25.3933	25.0963	24.4595	23.9622	24.6853	24.1488	NaN	NaN	NaN	NaN	NaN	NaN	NaN	NaN	NaN	NaN	NaN
AEPTGYSAELSSEGIRDD	P15311	P15311	EZR	Ezrin	18	1895.84	1.3011e-53	252.37	NaN	NaN	NaN	NaN	NaN	NaN	NaN	NaN	NaN	NaN	NaN	NaN	NaN	NaN	NaN	NaN	NaN	NaN	26.1792	26.3611	26.2611	26.4722	25.9239	25.6619	25.098	24.8834	24.6935	23.5301	24.2241	23.9608	NaN	NaN	NaN	NaN	NaN	NaN	NaN	NaN	NaN	NaN	NaN
AEPTGYSAELSSEGIRDDR	P15311	P15311	EZR	Ezrin	19	2051.94	9.7856e-69	261.63	NaN	NaN	NaN	NaN	NaN	NaN	NaN	NaN	NaN	NaN	NaN	NaN	NaN	NaN	NaN	NaN	NaN	NaN	28.0917	27.5882	28.0956	28.0902	27.4455	27.4336	26.6773	26.615	26.06	25.4583	25.8821	26.0761	NaN	NaN	NaN	NaN	NaN	NaN	NaN	NaN	NaN	NaN	NaN
AEPTGYSAELSSEGIRDDRN	P15311	P15311	EZR	Ezrin	20	2165.98	2.3581e-09	159.26	NaN	NaN	NaN	NaN	NaN	NaN	NaN	NaN	NaN	NaN	NaN	NaN	NaN	NaN	NaN	NaN	NaN	NaN	27.3984	27.7976	27.8633	27.8323	26.9139	26.6435	26.3108	26.3528	25.8592	25.5256	25.921	25.9147	NaN	NaN	NaN	NaN	NaN	NaN	NaN	NaN	NaN	NaN	NaN
AEQISSQTGNKVHA	Q16698	Q16698	DECR1	2,4-dienoyl-CoA reductase, mitochondrial	14	1468.73	1.8977e-31	248.21	NaN	NaN	NaN	NaN	NaN	NaN	NaN	NaN	28.3917	28.2884	27.2396	27.4702	27.3607	27.3223	NaN	NaN	NaN	NaN	NaN	NaN	NaN	NaN	NaN	NaN	NaN	NaN	NaN	NaN	NaN	NaN	NaN	NaN	NaN	NaN	NaN	NaN	NaN	NaN	NaN	NaN	NaN
AEQKDRQHTLKHFEHVRMVD	P05067	P05067	APP	Amyloid beta A4 protein;N-APP;Soluble APP-alpha;Soluble APP-beta;C99;Beta-amyloid protein 42;Beta-amyloid protein 40;C83;P3(42);P3(40);C80;Gamma-secretase C-terminal fragment 59;Gamma-secretase C-terminal fragment 57;Gamma-secretase C-terminal fragment 50;C31	20	2503.25	0.072623	54.637	NaN	NaN	NaN	NaN	NaN	NaN	NaN	NaN	NaN	NaN	NaN	NaN	NaN	NaN	NaN	NaN	NaN	NaN	22.9289	22.7915	23.0663	23.6369	23.5838	22.7671	23.5824	23.4068	22.361	22.9139	20.6051	NaN	NaN	NaN	NaN	NaN	NaN	NaN	NaN	NaN	NaN	NaN	NaN
AEQKDRQHTLKHFEHVRMVDP	P05067	P05067	APP	Amyloid beta A4 protein;N-APP;Soluble APP-alpha;Soluble APP-beta;C99;Beta-amyloid protein 42;Beta-amyloid protein 40;C83;P3(42);P3(40);C80;Gamma-secretase C-terminal fragment 59;Gamma-secretase C-terminal fragment 57;Gamma-secretase C-terminal fragment 50;C31	21	2600.3	0.090311	48.832	NaN	NaN	NaN	NaN	NaN	NaN	NaN	NaN	NaN	NaN	NaN	NaN	NaN	NaN	NaN	NaN	NaN	NaN	23.8572	23.9424	23.8963	23.2646	23.4092	23.2049	23.8969	23.8203	NaN	NaN	NaN	NaN	NaN	NaN	NaN	NaN	NaN	NaN	NaN	NaN	NaN	NaN	NaN
AEQKDRQHTLKHFEHVRMVDPK	P05067	P05067	APP	Amyloid beta A4 protein;N-APP;Soluble APP-alpha;Soluble APP-beta;C99;Beta-amyloid protein 42;Beta-amyloid protein 40;C83;P3(42);P3(40);C80;Gamma-secretase C-terminal fragment 59;Gamma-secretase C-terminal fragment 57;Gamma-secretase C-terminal fragment 50;C31	22	2728.4	0.0022882	80.98	NaN	NaN	NaN	NaN	NaN	NaN	NaN	NaN	NaN	NaN	NaN	NaN	NaN	NaN	NaN	NaN	NaN	NaN	27.5192	27.7089	26.7069	24.2821	27.4911	27.0178	27.6153	24.4826	23.4924	22.645	NaN	NaN	NaN	NaN	NaN	NaN	NaN	NaN	NaN	NaN	NaN	NaN	NaN
AEQQQLIDDHFLFDKP	P12277;P12532	P12277	CKB;CKMT1A	Creatine kinase B-type;Creatine kinase U-type, mitochondrial	16	1942.94	0.067845	58.712	25.4166	24.8029	25.712	25.4972	25.8022	25.5497	NaN	NaN	NaN	NaN	NaN	NaN	NaN	NaN	NaN	NaN	NaN	NaN	NaN	NaN	NaN	NaN	NaN	NaN	NaN	NaN	NaN	NaN	NaN	NaN	NaN	NaN	NaN	NaN	NaN	NaN	NaN	NaN	NaN	NaN	NaN
AEQQQLIDDHFLFDKPV	P12277;P12532	P12277	CKB;CKMT1A	Creatine kinase B-type;Creatine kinase U-type, mitochondrial	17	2042.01	9.5613e-65	256.96	27.5411	27.0508	28.2886	27.9058	28.615	27.8892	NaN	NaN	NaN	NaN	NaN	NaN	NaN	NaN	NaN	NaN	NaN	NaN	NaN	NaN	NaN	NaN	NaN	NaN	NaN	NaN	NaN	NaN	NaN	NaN	NaN	NaN	NaN	NaN	NaN	NaN	NaN	NaN	NaN	NaN	NaN
AEQQQLIDDHFLFDKPVS	P12277;P12532	P12277	CKB;CKMT1A	Creatine kinase B-type;Creatine kinase U-type, mitochondrial	18	2129.04	0.0018906	93.684	26.1028	25.9713	27.1214	26.4935	26.8258	26.3802	NaN	NaN	NaN	NaN	NaN	NaN	NaN	NaN	NaN	NaN	NaN	NaN	NaN	NaN	NaN	NaN	NaN	NaN	NaN	NaN	NaN	NaN	NaN	NaN	NaN	NaN	NaN	NaN	NaN	NaN	NaN	NaN	NaN	NaN	NaN
AEQQQLIDDHFLFDKPVSPL	P12277;P12532	P12277	CKB;CKMT1A	Creatine kinase B-type;Creatine kinase U-type, mitochondrial	20	2339.18	0.001263	94.885	22.9865	23.8921	24.8735	24.2213	NaN	22.9725	NaN	NaN	NaN	NaN	NaN	NaN	NaN	NaN	NaN	NaN	NaN	NaN	NaN	NaN	NaN	NaN	NaN	NaN	NaN	NaN	NaN	NaN	NaN	NaN	NaN	NaN	NaN	NaN	NaN	NaN	NaN	NaN	NaN	NaN	NaN
AEQWNSRLDLLERSR	P13765	P13765	HLA-DOB	HLA class II histocompatibility antigen, DO beta chain	15	1871.96	0.000492	130.24	NaN	NaN	NaN	NaN	NaN	NaN	NaN	NaN	NaN	NaN	NaN	NaN	NaN	NaN	NaN	NaN	NaN	NaN	22.6598	22.0939	22.3844	NaN	23.4386	22.8665	26.5144	25.8684	26.7593	26.3823	25.961	25.9027	NaN	NaN	NaN	NaN	NaN	NaN	NaN	NaN	NaN	NaN	NaN
AEQYLKIMGKILDQG	P30040	P30040	ERP29	Endoplasmic reticulum resident protein 29	15	1705.91	0.00085595	126.63	NaN	NaN	NaN	NaN	NaN	NaN	NaN	NaN	NaN	NaN	NaN	NaN	NaN	NaN	NaN	NaN	NaN	NaN	NaN	21.3909	NaN	24.803	25.4564	24.953	24.5596	24.1099	23.3945	22.6432	23.9296	23.5849	NaN	NaN	NaN	NaN	NaN	NaN	NaN	NaN	NaN	NaN	NaN
AEQYLKIMGKILDQGED	P30040	P30040	ERP29	Endoplasmic reticulum resident protein 29	17	1949.98	3.0309e-05	176.43	NaN	NaN	NaN	NaN	NaN	NaN	NaN	NaN	NaN	NaN	NaN	NaN	NaN	NaN	NaN	NaN	NaN	NaN	26.8429	26.9281	26.6881	26.7384	26.8701	26.3945	25.4032	24.8786	NaN	NaN	24.7475	25.1501	NaN	NaN	NaN	NaN	NaN	NaN	NaN	NaN	NaN	NaN	NaN
AERAALEELVKLQGERVR	P12081	P12081	HARS	Histidine--tRNA ligase, cytoplasmic	18	2066.16	1.8664e-06	143.71	NaN	NaN	NaN	NaN	NaN	NaN	NaN	NaN	25.6884	25.0033	24.8205	24.46	25.3179	23.8806	NaN	NaN	NaN	NaN	NaN	NaN	NaN	NaN	NaN	NaN	NaN	NaN	NaN	NaN	NaN	NaN	NaN	NaN	NaN	NaN	NaN	NaN	NaN	NaN	NaN	NaN	NaN
AERAALEELVKLQGERVRG	P12081	P12081	HARS	Histidine--tRNA ligase, cytoplasmic	19	2123.18	1.2112e-11	194.19	NaN	NaN	NaN	NaN	NaN	NaN	NaN	NaN	27.1383	27.5483	27.0471	25.8032	27.2334	26.8119	NaN	NaN	NaN	NaN	NaN	NaN	NaN	NaN	NaN	NaN	NaN	NaN	NaN	NaN	NaN	NaN	NaN	NaN	NaN	NaN	NaN	NaN	NaN	NaN	NaN	NaN	NaN
AERAALEELVKLQGERVRGLK	P12081	P12081	HARS	Histidine--tRNA ligase, cytoplasmic	21	2364.36	3.6802e-10	156.92	NaN	NaN	NaN	NaN	NaN	NaN	NaN	NaN	27.3658	27.5433	26.3723	26.5157	27.4519	26.531	NaN	NaN	NaN	NaN	NaN	NaN	NaN	NaN	NaN	NaN	NaN	NaN	NaN	NaN	NaN	NaN	NaN	NaN	NaN	NaN	NaN	NaN	NaN	NaN	NaN	NaN	NaN
AERAIEKMNGMLLNDR	P11940	P11940	PABPC1	Polyadenylate-binding protein 1	16	1859.93	3.1657e-14	209.21	NaN	NaN	NaN	NaN	NaN	NaN	NaN	NaN	31.2213	31.0909	30.5301	30.4726	31.133	30.85	NaN	NaN	NaN	NaN	NaN	NaN	NaN	NaN	NaN	NaN	NaN	NaN	NaN	NaN	NaN	NaN	NaN	NaN	NaN	NaN	NaN	NaN	NaN	NaN	NaN	NaN	NaN
AERAIEKMNGMLLNDRK	P11940	P11940	PABPC1	Polyadenylate-binding protein 1	17	1988.03	5.0382e-91	275.83	NaN	NaN	NaN	NaN	NaN	NaN	NaN	NaN	32.8411	32.7315	32.4474	32.3001	32.3812	32.0863	NaN	NaN	NaN	NaN	NaN	NaN	NaN	NaN	NaN	NaN	NaN	NaN	NaN	NaN	NaN	NaN	NaN	NaN	NaN	NaN	NaN	NaN	NaN	NaN	NaN	NaN	NaN
AERARFVVEKAEQQK	P35232	P35232	PHB	Prohibitin	15	1787.96	0.00018473	139.58	NaN	NaN	NaN	NaN	NaN	NaN	NaN	NaN	NaN	NaN	NaN	NaN	NaN	NaN	NaN	NaN	NaN	NaN	NaN	NaN	NaN	NaN	NaN	24.2426	22.954	22.4661	21.8867	22.4449	22.7975	NaN	NaN	NaN	NaN	NaN	NaN	NaN	NaN	NaN	NaN	NaN	NaN
AERARFVVEKAEQQKK	P35232	P35232	PHB	Prohibitin	16	1916.06	0.00068277	117.18	NaN	NaN	NaN	NaN	NaN	NaN	NaN	NaN	NaN	NaN	NaN	NaN	NaN	NaN	NaN	NaN	NaN	NaN	25.3348	NaN	25.4536	25.0121	25.3051	NaN	NaN	24.9003	23.661	NaN	NaN	21.005	NaN	NaN	NaN	NaN	NaN	NaN	NaN	NaN	NaN	NaN	NaN
AERARFVVEKAEQQKKA	P35232	P35232	PHB	Prohibitin	17	1987.1	0.00041735	112.67	NaN	NaN	NaN	NaN	NaN	NaN	NaN	NaN	NaN	NaN	NaN	NaN	NaN	NaN	NaN	NaN	NaN	NaN	27.5228	NaN	23.7245	22.2263	23.1965	21.2575	25.1071	25.9932	25.8902	25.7767	24.6788	25.8667	NaN	NaN	NaN	NaN	NaN	NaN	NaN	NaN	NaN	NaN	NaN
AERARFVVEKAEQQKKAA	P35232	P35232	PHB	Prohibitin	18	2058.13	3.6057e-22	212.9	NaN	NaN	NaN	NaN	NaN	NaN	NaN	NaN	NaN	NaN	NaN	NaN	NaN	NaN	NaN	NaN	NaN	NaN	27.422	27.3336	26.2794	27.2111	27.5318	26.965	25.9582	25.6107	25.0512	24.7975	23.2821	24.3915	NaN	NaN	NaN	NaN	NaN	NaN	NaN	NaN	NaN	NaN	NaN
AERDALNIETAIKTKG	P07355;A6NMY6	P07355	ANXA2;ANXA2P2	Annexin A2;Putative annexin A2-like protein	16	1728.94	0.00030945	132.64	NaN	NaN	NaN	NaN	NaN	NaN	NaN	NaN	30.497	30.1765	30.1099	30.3524	30.4638	30.2112	23.7916	24.2455	24.5355	23.7927	NaN	NaN	NaN	NaN	NaN	NaN	NaN	NaN	NaN	NaN	NaN	NaN	NaN	NaN	NaN	NaN	NaN	NaN	NaN	NaN	NaN	NaN	NaN
AERDALNIETAIKTKGVD	P07355;A6NMY6	P07355	ANXA2;ANXA2P2	Annexin A2;Putative annexin A2-like protein	18	1943.03	7.6273e-31	226.74	NaN	NaN	NaN	NaN	NaN	NaN	NaN	NaN	32.2323	31.2058	31.7568	31.7191	31.8756	31.7565	26.9077	26.6903	26.1955	27.3181	NaN	NaN	NaN	NaN	NaN	NaN	NaN	NaN	NaN	NaN	NaN	NaN	NaN	NaN	NaN	NaN	NaN	NaN	NaN	NaN	NaN	NaN	NaN
AERDALNIETAIKTKGVDE	P07355;A6NMY6	P07355	ANXA2;ANXA2P2	Annexin A2;Putative annexin A2-like protein	19	2072.07	2.0662e-150	311.08	NaN	NaN	NaN	NaN	NaN	NaN	22.584	20.4108	34.1952	34.1021	33.3556	33.2453	33.9234	33.8628	27.5183	27.3231	28.1468	28.073	NaN	NaN	NaN	NaN	NaN	NaN	NaN	NaN	NaN	NaN	NaN	NaN	NaN	NaN	NaN	NaN	NaN	NaN	NaN	NaN	NaN	NaN	NaN
AEREIVRDIKEK	P60709;Q6S8J3;P0CG38;P0CG39;A5A3E0;P63267;P62736;P63261;P68032;P68133	P60709	ACTB;POTEE;POTEI;POTEJ;POTEF;ACTG2;ACTA2;ACTG1;ACTC1;ACTA1	Actin, cytoplasmic 1;Actin, cytoplasmic 1, N-terminally processed;POTE ankyrin domain family member E;POTE ankyrin domain family member I;POTE ankyrin domain family member J;POTE ankyrin domain family member F;Actin, gamma-enteric smooth muscle;Actin, aortic smooth muscle;Actin, cytoplasmic 2;Actin, cytoplasmic 2, N-terminally processed;Actin, alpha cardiac muscle 1;Actin, alpha skeletal muscle	12	1484.83	0.0060431	124.07	22.9233	24.962	NaN	24.674	25.5872	24.7634	NaN	NaN	25.4472	25.6313	24.8734	NaN	25.569	24.7419	NaN	NaN	NaN	NaN	NaN	NaN	NaN	NaN	NaN	NaN	NaN	NaN	NaN	NaN	NaN	NaN	NaN	NaN	NaN	NaN	NaN	NaN	NaN	NaN	NaN	NaN	NaN
AEREIVRDIKEKL	P60709;Q6S8J3;P0CG38;P0CG39;A5A3E0;P63267;P62736;P63261;P68032;P68133	P60709	ACTB;POTEE;POTEI;POTEJ;POTEF;ACTG2;ACTA2;ACTG1;ACTC1;ACTA1	Actin, cytoplasmic 1;Actin, cytoplasmic 1, N-terminally processed;POTE ankyrin domain family member E;POTE ankyrin domain family member I;POTE ankyrin domain family member J;POTE ankyrin domain family member F;Actin, gamma-enteric smooth muscle;Actin, aortic smooth muscle;Actin, cytoplasmic 2;Actin, cytoplasmic 2, N-terminally processed;Actin, alpha cardiac muscle 1;Actin, alpha skeletal muscle	13	1597.92	1.8823e-07	174.84	32.6923	NaN	32.6447	32.622	33.0206	32.5652	NaN	NaN	NaN	NaN	NaN	NaN	NaN	NaN	NaN	NaN	NaN	NaN	NaN	NaN	NaN	NaN	NaN	NaN	NaN	NaN	NaN	NaN	NaN	NaN	NaN	NaN	NaN	NaN	NaN	NaN	NaN	NaN	NaN	NaN	NaN
AEREIVRDIKEKLCY	P60709;Q6S8J3;P0CG38;P0CG39;A5A3E0;P63267;P62736;P63261;P68032;P68133	P60709	ACTB;POTEE;POTEI;POTEJ;POTEF;ACTG2;ACTA2;ACTG1;ACTC1;ACTA1	Actin, cytoplasmic 1;Actin, cytoplasmic 1, N-terminally processed;POTE ankyrin domain family member E;POTE ankyrin domain family member I;POTE ankyrin domain family member J;POTE ankyrin domain family member F;Actin, gamma-enteric smooth muscle;Actin, aortic smooth muscle;Actin, cytoplasmic 2;Actin, cytoplasmic 2, N-terminally processed;Actin, alpha cardiac muscle 1;Actin, alpha skeletal muscle	15	1863.99	6.4301e-06	182.57	29.3869	29.3021	30.5138	30.5453	30.747	29.7989	NaN	NaN	NaN	NaN	NaN	NaN	NaN	NaN	NaN	NaN	NaN	NaN	NaN	NaN	NaN	NaN	NaN	NaN	NaN	NaN	NaN	NaN	NaN	NaN	NaN	NaN	NaN	NaN	NaN	NaN	NaN	NaN	NaN	NaN	NaN
AEREIVRDIKEKLCYV	P60709;Q6S8J3;P0CG38;P0CG39;A5A3E0;P63267;P62736;P63261;P68032;P68133	P60709	ACTB;POTEE;POTEI;POTEJ;POTEF;ACTG2;ACTA2;ACTG1;ACTC1;ACTA1	Actin, cytoplasmic 1;Actin, cytoplasmic 1, N-terminally processed;POTE ankyrin domain family member E;POTE ankyrin domain family member I;POTE ankyrin domain family member J;POTE ankyrin domain family member F;Actin, gamma-enteric smooth muscle;Actin, aortic smooth muscle;Actin, cytoplasmic 2;Actin, cytoplasmic 2, N-terminally processed;Actin, alpha cardiac muscle 1;Actin, alpha skeletal muscle	16	1963.06	0.00085928	111.92	23.512	23.7437	25.6822	24.9199	25.4404	24.5634	NaN	NaN	NaN	NaN	NaN	NaN	NaN	NaN	NaN	NaN	NaN	NaN	NaN	NaN	NaN	NaN	NaN	NaN	NaN	NaN	NaN	NaN	NaN	NaN	NaN	NaN	NaN	NaN	NaN	NaN	NaN	NaN	NaN	NaN	NaN
AERGPITSAAELNDPQ	P17813	P17813	ENG	Endoglin	16	1667.81	1.7404e-15	210.86	25.8113	25.742	26.251	25.8043	26.2807	25.8255	NaN	NaN	NaN	NaN	NaN	NaN	NaN	NaN	NaN	NaN	NaN	NaN	NaN	NaN	NaN	NaN	NaN	NaN	NaN	NaN	NaN	NaN	NaN	NaN	NaN	NaN	NaN	NaN	NaN	NaN	NaN	NaN	NaN	NaN	NaN
AERGRRALRSLAGPAGAAPAPG	Q8NES3	Q8NES3	LFNG	Beta-1,3-N-acetylglucosaminyltransferase lunatic fringe	22	2101.16	0.0071763	70.114	NaN	NaN	NaN	NaN	NaN	NaN	NaN	NaN	27.9362	27.6146	28.3365	28.0226	28.3653	28.0256	NaN	NaN	NaN	NaN	NaN	NaN	NaN	NaN	NaN	NaN	NaN	NaN	NaN	NaN	NaN	NaN	NaN	NaN	NaN	NaN	NaN	NaN	NaN	NaN	NaN	NaN	NaN
AERIKLEAERFENL	P49591	P49591	SARS	Serine--tRNA ligase, cytoplasmic	14	1716.92	1.1424e-06	173.44	28.9614	28.7462	28.9132	28.4849	27.74	28.3845	NaN	NaN	28.522	28.4258	27.9972	27.8942	27.616	27.3651	NaN	NaN	NaN	NaN	NaN	NaN	NaN	NaN	NaN	NaN	NaN	NaN	NaN	NaN	NaN	NaN	NaN	NaN	NaN	NaN	NaN	NaN	NaN	NaN	NaN	NaN	NaN
AERIKLEAERFENLR	P49591	P49591	SARS	Serine--tRNA ligase, cytoplasmic	15	1873.02	3.3422e-05	164.15	NaN	NaN	NaN	NaN	NaN	NaN	NaN	NaN	26.2345	26.3424	26.0875	26.2112	25.8066	25.5466	NaN	NaN	NaN	NaN	NaN	NaN	NaN	NaN	NaN	NaN	NaN	NaN	NaN	NaN	NaN	NaN	NaN	NaN	NaN	NaN	NaN	NaN	NaN	NaN	NaN	NaN	NaN
AERIKLEAERFENLRE	P49591	P49591	SARS	Serine--tRNA ligase, cytoplasmic	16	2002.06	2.3112e-05	177.67	27.9532	27.8671	27.5727	27.6602	28.5354	27.5009	NaN	NaN	28.2685	27.9547	27.7621	27.7224	27.2271	27.2775	NaN	NaN	NaN	NaN	NaN	NaN	NaN	NaN	NaN	NaN	NaN	NaN	NaN	NaN	NaN	NaN	NaN	NaN	NaN	NaN	NaN	NaN	NaN	NaN	NaN	NaN	NaN
AERIKLEAERFENLREIG	P49591	P49591	SARS	Serine--tRNA ligase, cytoplasmic	18	2172.17	5.0647e-06	139.11	28.2594	27.7723	28.0044	27.5474	28.457	27.9925	NaN	NaN	29.3254	29.2688	28.8041	28.8049	28.8591	28.5831	NaN	NaN	NaN	NaN	NaN	NaN	NaN	NaN	NaN	NaN	NaN	NaN	NaN	NaN	NaN	NaN	NaN	NaN	NaN	NaN	NaN	NaN	NaN	NaN	NaN	NaN	NaN
AERKFIEDRVKKIIE	P40227	P40227	CCT6A	T-complex protein 1 subunit zeta	15	1873.08	3.0334e-05	162.41	28.5722	26.6415	28.3779	28.1978	29.0311	28.4684	NaN	NaN	NaN	NaN	NaN	NaN	NaN	NaN	NaN	NaN	NaN	NaN	NaN	NaN	NaN	NaN	NaN	NaN	NaN	NaN	NaN	NaN	NaN	NaN	NaN	NaN	NaN	NaN	NaN	NaN	NaN	NaN	NaN	NaN	NaN
AERKFIEDRVKKIIEL	P40227	P40227	CCT6A	T-complex protein 1 subunit zeta	16	1986.16	0.0029333	94.882	25.1111	24.3331	25.087	24.6588	26.0648	24.8331	NaN	NaN	NaN	NaN	NaN	NaN	NaN	NaN	NaN	NaN	NaN	NaN	NaN	NaN	NaN	NaN	NaN	NaN	NaN	NaN	NaN	NaN	NaN	NaN	NaN	NaN	NaN	NaN	NaN	NaN	NaN	NaN	NaN	NaN	NaN
AERLRRQVQDESQR	Q15149	Q15149	PLEC	Plectin	14	1769.92	1.2036e-05	151.54	23.182	23.0286	NaN	22.0927	NaN	23.2555	NaN	NaN	NaN	NaN	NaN	NaN	NaN	NaN	NaN	NaN	NaN	NaN	NaN	NaN	NaN	NaN	NaN	NaN	NaN	NaN	NaN	NaN	NaN	NaN	NaN	NaN	NaN	NaN	NaN	NaN	NaN	NaN	NaN	NaN	NaN
AERLRRQVQDESQRK	Q15149	Q15149	PLEC	Plectin	15	1898.02	0.02125	74.769	NaN	NaN	NaN	22.9418	NaN	24.7863	NaN	NaN	NaN	NaN	NaN	NaN	NaN	NaN	NaN	NaN	NaN	NaN	23.1954	23.9512	24.2425	23.8029	23.7358	22.955	24.2713	23.4682	23.7338	22.8077	19.6657	NaN	NaN	NaN	NaN	NaN	NaN	NaN	NaN	NaN	NaN	NaN	NaN
AERLRRQVQDESQRKR	Q15149	Q15149	PLEC	Plectin	16	2054.12	0.00094526	110.77	24.655	25.5255	22.9793	23.1065	24.6914	25.2538	NaN	NaN	NaN	NaN	NaN	NaN	NaN	NaN	NaN	NaN	NaN	NaN	24.2614	23.6635	24.6831	24.1256	24.0825	23.0733	24.5747	24.3536	23.8617	23.3503	23.6167	23.5703	NaN	NaN	NaN	NaN	NaN	NaN	NaN	NaN	NaN	NaN	NaN
AERMKLKAEAYQKYGDA	Q14254	Q14254	FLOT2	Flotillin-2	17	1970.99	0.008052	80.638	23.5986	24.5049	24.1334	23.8759	24.528	24.184	NaN	NaN	NaN	NaN	NaN	NaN	NaN	NaN	NaN	NaN	NaN	NaN	NaN	NaN	NaN	NaN	NaN	NaN	NaN	NaN	NaN	NaN	NaN	NaN	NaN	NaN	NaN	NaN	NaN	NaN	NaN	NaN	NaN	NaN	NaN
AERRKRATVLESEGTR	Q9UJZ1	Q9UJZ1	STOML2	Stomatin-like protein 2, mitochondrial	16	1858.01	1.3548e-09	198.74	NaN	NaN	NaN	NaN	NaN	NaN	NaN	NaN	25.497	24.8298	24.57	24.0545	24.2686	24.1032	NaN	NaN	NaN	NaN	NaN	NaN	NaN	NaN	NaN	NaN	NaN	NaN	NaN	NaN	NaN	NaN	NaN	NaN	NaN	NaN	NaN	NaN	NaN	NaN	NaN	NaN	NaN
AERRRQLALKALNER	Q12893	Q12893	TMEM115	Transmembrane protein 115	15	1823.06	0.00058791	127.88	NaN	NaN	NaN	NaN	NaN	NaN	NaN	NaN	NaN	NaN	25.4875	NaN	25.0552	24.8381	NaN	NaN	NaN	NaN	NaN	NaN	NaN	NaN	NaN	NaN	NaN	NaN	NaN	NaN	NaN	NaN	NaN	NaN	NaN	NaN	NaN	NaN	NaN	NaN	NaN	NaN	NaN
AERRRQLALKALNERLK	Q12893	Q12893	TMEM115	Transmembrane protein 115	17	2064.24	0.00034509	126.63	NaN	NaN	NaN	NaN	NaN	NaN	NaN	NaN	24.619	25.8849	26.3307	25.6413	26.6621	26.1277	NaN	NaN	NaN	NaN	NaN	NaN	NaN	NaN	NaN	NaN	NaN	NaN	NaN	NaN	NaN	NaN	NaN	NaN	NaN	NaN	NaN	NaN	NaN	NaN	NaN	NaN	NaN
AERSIVTDLVSQMDPHG	O60313	O60313	OPA1	Dynamin-like 120 kDa protein, mitochondrial;Dynamin-like 120 kDa protein, form S1	17	1853.89	0.00032675	127.3	25.4132	24.5234	26.1274	25.3315	25.5536	25.0219	NaN	NaN	NaN	NaN	NaN	NaN	NaN	NaN	NaN	NaN	NaN	NaN	NaN	NaN	NaN	NaN	NaN	NaN	NaN	NaN	NaN	NaN	NaN	NaN	NaN	NaN	NaN	NaN	NaN	NaN	NaN	NaN	NaN	NaN	NaN
AESCLDRRSEMRLKH	Q92551	Q92551	IP6K1	Inositol hexakisphosphate kinase 1	15	1829.9	0.046359	66.004	28.3913	28.2732	NaN	27.7816	NaN	28.7465	NaN	NaN	NaN	NaN	NaN	NaN	NaN	NaN	NaN	NaN	NaN	NaN	NaN	NaN	NaN	NaN	NaN	NaN	NaN	NaN	NaN	NaN	NaN	NaN	NaN	NaN	NaN	NaN	NaN	NaN	NaN	NaN	NaN	NaN	NaN
AESDLAYTRAIMGSG	P52788	P52788	SMS	Spermine synthase	15	1540.72	2.1027e-13	203.61	24.9486	24.9946	24.9225	24.759	25.5309	24.2017	NaN	NaN	NaN	NaN	NaN	NaN	NaN	NaN	NaN	NaN	NaN	NaN	NaN	NaN	NaN	NaN	NaN	NaN	NaN	NaN	NaN	NaN	NaN	NaN	NaN	NaN	NaN	NaN	NaN	NaN	NaN	NaN	NaN	NaN	NaN
AESIIIRVQSPDGVKR	Q8TAT6	Q8TAT6	NPLOC4	Nuclear protein localization protein 4 homolog	16	1767	9.101e-14	205.95	30.466	30.1822	31.1053	30.6716	31.6828	30.7339	NaN	NaN	NaN	NaN	NaN	NaN	NaN	NaN	NaN	NaN	NaN	NaN	27.6499	NaN	27.5464	24.7675	23.9491	27.0177	NaN	26.6438	NaN	27.0005	27.4104	27.2124	NaN	NaN	NaN	NaN	NaN	NaN	NaN	NaN	NaN	NaN	NaN
AESRRVLLLAGRLAAQS	P07199	P07199	CENPB	Major centromere autoantigen B	17	1810.05	0.00027884	128.99	NaN	NaN	NaN	NaN	NaN	NaN	NaN	NaN	26.1726	25.7561	25.9535	25.8748	26.3306	26.4203	NaN	NaN	NaN	NaN	NaN	NaN	NaN	NaN	NaN	NaN	NaN	NaN	NaN	NaN	NaN	NaN	NaN	NaN	NaN	NaN	NaN	NaN	NaN	NaN	NaN	NaN	NaN
AESWNSQKDLLEQ	P79483	P79483	HLA-DRB3	HLA class II histocompatibility antigen, DR beta 3 chain	13	1546.73	6.58e-09	188.27	25.2087	NaN	24.6531	24.2037	25.9887	25.2817	NaN	NaN	NaN	NaN	NaN	NaN	NaN	NaN	NaN	NaN	NaN	NaN	NaN	NaN	NaN	NaN	NaN	NaN	NaN	NaN	NaN	NaN	NaN	NaN	NaN	NaN	NaN	NaN	NaN	NaN	NaN	NaN	NaN	NaN	NaN
AESWNSQKDLLEQKR	P79483	P79483	HLA-DRB3	HLA class II histocompatibility antigen, DR beta 3 chain	15	1830.92	9.2867e-06	179.56	28.1119	28.0392	27.8415	27.3403	29.1647	28.2681	NaN	NaN	NaN	NaN	NaN	NaN	NaN	NaN	NaN	NaN	NaN	NaN	NaN	NaN	NaN	NaN	NaN	NaN	NaN	NaN	NaN	NaN	NaN	NaN	NaN	NaN	NaN	NaN	NaN	NaN	NaN	NaN	NaN	NaN	NaN
AETDKITLEVAKLIKDD	P38606	P38606	ATP6V1A	V-type proton ATPase catalytic subunit A	17	1901.04	0.00036119	117.27	NaN	NaN	NaN	NaN	NaN	NaN	NaN	NaN	25.8933	25.7185	NaN	NaN	NaN	NaN	NaN	NaN	NaN	NaN	NaN	NaN	NaN	NaN	NaN	NaN	NaN	NaN	NaN	NaN	NaN	NaN	NaN	NaN	NaN	NaN	NaN	NaN	NaN	NaN	NaN	NaN	NaN
AETTEDFWRMLWEHNS	P23468	P23468	PTPRD	Receptor-type tyrosine-protein phosphatase delta	16	2050.88	0.036018	66.595	NaN	NaN	NaN	NaN	NaN	NaN	NaN	NaN	NaN	NaN	NaN	NaN	NaN	NaN	NaN	NaN	NaN	NaN	NaN	NaN	NaN	NaN	NaN	23.7374	25.6263	24.5731	NaN	NaN	NaN	23.3969	NaN	NaN	NaN	NaN	NaN	NaN	NaN	NaN	NaN	NaN	NaN
AEVADEKMLSGLTKDLQ	Q15003	Q15003	NCAPH	Condensin complex subunit 2	17	1846.93	0.010804	78.069	24.9281	24.8865	25.6451	25.1242	NaN	24.9205	NaN	NaN	NaN	NaN	NaN	NaN	NaN	NaN	NaN	NaN	NaN	NaN	NaN	NaN	NaN	NaN	NaN	NaN	NaN	NaN	NaN	NaN	NaN	NaN	NaN	NaN	NaN	NaN	NaN	NaN	NaN	NaN	NaN	NaN	NaN
AEVKRLFRPIEELKK	Q9H173	Q9H173	SIL1	Nucleotide exchange factor SIL1	15	1855.1	0.065585	61.265	NaN	NaN	NaN	NaN	NaN	NaN	NaN	NaN	NaN	NaN	NaN	NaN	NaN	NaN	NaN	NaN	NaN	NaN	24.1658	NaN	23.703	23.7926	23.9718	23.8172	25.009	24.4308	25.0072	24.5244	24.8843	24.3496	NaN	NaN	NaN	NaN	NaN	NaN	NaN	NaN	NaN	NaN	NaN
AEVQDNYKELKRSLENPAE	Q86VP1	Q86VP1	TAX1BP1	Tax1-binding protein 1	19	2232.1	0.00015081	111.65	NaN	NaN	NaN	NaN	NaN	NaN	NaN	NaN	NaN	NaN	NaN	NaN	NaN	NaN	NaN	NaN	NaN	NaN	NaN	NaN	NaN	NaN	NaN	NaN	24.7943	24.5732	NaN	24.2088	24.8874	24.4626	NaN	NaN	NaN	NaN	NaN	NaN	NaN	NaN	NaN	NaN	NaN
AEVQRILHQRAMDVKL	Q92896	Q92896	GLG1	Golgi apparatus protein 1	16	1906.06	0.1022	54.501	NaN	NaN	NaN	NaN	NaN	NaN	NaN	NaN	NaN	NaN	26.0801	26.3296	26.8945	26.573	NaN	NaN	NaN	NaN	NaN	NaN	NaN	NaN	NaN	NaN	NaN	NaN	NaN	NaN	NaN	NaN	NaN	NaN	NaN	NaN	NaN	NaN	NaN	NaN	NaN	NaN	NaN
AEVQRILHQRAMDVKLD	Q92896	Q92896	GLG1	Golgi apparatus protein 1	17	2021.08	0.0045929	87.388	NaN	NaN	NaN	NaN	NaN	NaN	NaN	NaN	26.6984	NaN	27.4117	NaN	26.6883	NaN	NaN	NaN	NaN	NaN	NaN	NaN	NaN	NaN	NaN	NaN	NaN	NaN	NaN	NaN	NaN	NaN	NaN	NaN	NaN	NaN	NaN	NaN	NaN	NaN	NaN	NaN	NaN
AEVQRILHQRAMDVKLDP	Q92896	Q92896	GLG1	Golgi apparatus protein 1	18	2118.14	0.0023728	91.317	NaN	NaN	NaN	NaN	NaN	NaN	NaN	NaN	28.3699	26.4815	28.0861	27.923	28.1824	27.7439	NaN	NaN	NaN	NaN	NaN	NaN	NaN	NaN	NaN	NaN	NaN	NaN	NaN	NaN	NaN	NaN	NaN	NaN	NaN	NaN	NaN	NaN	NaN	NaN	NaN	NaN	NaN
AEVQRILHQRAMDVKLDPA	Q92896	Q92896	GLG1	Golgi apparatus protein 1	19	2189.17	4.1629e-19	207.4	NaN	NaN	NaN	NaN	NaN	NaN	NaN	NaN	34.2795	34.0078	33.8679	33.2797	33.8509	33.7386	NaN	NaN	NaN	NaN	NaN	NaN	NaN	NaN	NaN	NaN	NaN	NaN	NaN	NaN	NaN	NaN	NaN	NaN	NaN	NaN	NaN	NaN	NaN	NaN	NaN	NaN	NaN
AEVRAAASHKVKE	P30153	P30153	PPP2R1A	Serine/threonine-protein phosphatase 2A 65 kDa regulatory subunit A alpha isoform	13	1394.76	2.0415e-07	174.37	NaN	NaN	NaN	NaN	NaN	NaN	NaN	NaN	27.6709	28.4205	23.7224	26.7589	27.5441	27.6503	NaN	NaN	NaN	NaN	NaN	NaN	NaN	NaN	NaN	NaN	NaN	NaN	NaN	NaN	NaN	NaN	NaN	NaN	NaN	NaN	NaN	NaN	NaN	NaN	NaN	NaN	NaN
AEVRAAASHKVKEF	P30153	P30153	PPP2R1A	Serine/threonine-protein phosphatase 2A 65 kDa regulatory subunit A alpha isoform	14	1541.83	0.00019195	134.81	NaN	NaN	NaN	NaN	NaN	NaN	NaN	NaN	26.9552	26.9771	NaN	25.5817	26.2139	26.0744	NaN	NaN	NaN	NaN	NaN	NaN	NaN	NaN	NaN	NaN	NaN	NaN	NaN	NaN	NaN	NaN	NaN	NaN	NaN	NaN	NaN	NaN	NaN	NaN	NaN	NaN	NaN
AEVTEVSVGANPVQ	P09486	P09486	SPARC	SPARC	14	1398.7	0.00021377	134.57	25.0516	24.0169	24.7581	NaN	25.6688	24.9689	NaN	NaN	NaN	NaN	NaN	NaN	NaN	NaN	NaN	NaN	NaN	NaN	NaN	NaN	NaN	NaN	NaN	NaN	NaN	NaN	NaN	NaN	NaN	NaN	NaN	NaN	NaN	NaN	NaN	NaN	NaN	NaN	NaN	NaN	NaN
AEVTEVSVGANPVQVE	P09486	P09486	SPARC	SPARC	16	1626.81	2.4012e-06	186.74	27.0016	26.6935	26.7533	26.4469	28.3966	27.7351	NaN	NaN	NaN	NaN	NaN	NaN	NaN	NaN	NaN	NaN	NaN	NaN	NaN	NaN	NaN	NaN	NaN	NaN	NaN	NaN	NaN	NaN	NaN	NaN	NaN	NaN	NaN	NaN	NaN	NaN	NaN	NaN	NaN	NaN	NaN
AEYFRNVDYLLIH	Q12884	Q12884	FAP	Prolyl endopeptidase FAP;Antiplasmin-cleaving enzyme FAP, soluble form	13	1651.84	0.0084025	97.463	26.1312	26.2445	26.6352	25.9638	26.6524	25.8708	NaN	NaN	NaN	NaN	NaN	NaN	NaN	NaN	NaN	NaN	NaN	NaN	NaN	NaN	NaN	NaN	NaN	NaN	NaN	NaN	NaN	NaN	NaN	NaN	NaN	NaN	NaN	NaN	NaN	NaN	NaN	NaN	NaN	NaN	NaN
AEYFRNVDYLLIHG	Q12884	Q12884	FAP	Prolyl endopeptidase FAP;Antiplasmin-cleaving enzyme FAP, soluble form	14	1708.86	0.022795	76.728	24.9413	24.4059	25.1687	24.9693	25.8568	24.6553	NaN	NaN	25.6336	25.5355	25.0077	NaN	25.5036	24.6757	NaN	NaN	NaN	NaN	NaN	NaN	NaN	NaN	NaN	NaN	NaN	NaN	NaN	NaN	NaN	NaN	NaN	NaN	NaN	NaN	NaN	NaN	NaN	NaN	NaN	NaN	NaN
AEYFRNVDYLLIHGT	Q12884	Q12884	FAP	Prolyl endopeptidase FAP;Antiplasmin-cleaving enzyme FAP, soluble form	15	1809.9	0.00049759	130.1	27.6373	26.7851	28.0346	27.2411	27.9162	27.4364	NaN	NaN	NaN	NaN	NaN	NaN	NaN	NaN	NaN	NaN	NaN	NaN	NaN	NaN	NaN	NaN	NaN	NaN	NaN	NaN	NaN	NaN	NaN	NaN	NaN	NaN	NaN	NaN	NaN	NaN	NaN	NaN	NaN	NaN	NaN
AEYFRNVDYLLIHGTA	Q12884	Q12884	FAP	Prolyl endopeptidase FAP;Antiplasmin-cleaving enzyme FAP, soluble form	16	1880.94	0.0087202	81.428	NaN	NaN	NaN	NaN	28.2785	27.5647	NaN	NaN	26.095	25.9789	25.6136	23.3182	25.4636	25.5887	NaN	NaN	NaN	NaN	NaN	NaN	NaN	NaN	NaN	NaN	NaN	NaN	NaN	NaN	NaN	NaN	NaN	NaN	NaN	NaN	NaN	NaN	NaN	NaN	NaN	NaN	NaN
AEYIEKVVYTVKQSAED	P07942	P07942	LAMB1	Laminin subunit beta-1	17	1970.98	0.01635	72.891	NaN	NaN	NaN	NaN	NaN	NaN	NaN	NaN	NaN	NaN	NaN	NaN	NaN	NaN	NaN	NaN	NaN	NaN	24.0681	NaN	NaN	22.788	23.2898	23.3019	NaN	NaN	NaN	NaN	NaN	NaN	NaN	NaN	NaN	NaN	NaN	NaN	NaN	NaN	NaN	NaN	NaN
AEYSYVKSTKLVLK	Q14331	Q14331	FRG1	Protein FRG1	14	1627.92	0.0024909	104.17	NaN	NaN	NaN	NaN	NaN	NaN	23.0677	22.4091	NaN	NaN	NaN	NaN	NaN	NaN	24.3162	23.747	23.7036	23.5211	NaN	NaN	NaN	NaN	NaN	NaN	NaN	NaN	NaN	NaN	NaN	NaN	NaN	NaN	NaN	NaN	NaN	NaN	NaN	NaN	NaN	NaN	NaN
AEYWNSQKDILEQ	P01911	P01911	HLA-DRB1	HLA class II histocompatibility antigen, DRB1-15 beta chain	13	1622.76	2.744e-13	212.27	NaN	25.9587	25.6269	25.4903	27.309	NaN	NaN	NaN	NaN	NaN	NaN	NaN	NaN	NaN	NaN	NaN	NaN	NaN	NaN	NaN	NaN	NaN	NaN	NaN	NaN	NaN	NaN	NaN	NaN	NaN	NaN	NaN	NaN	NaN	NaN	NaN	NaN	NaN	NaN	NaN	NaN
AEYWNSQKDLLER	P13762	P13762	HLA-DRB4	HLA class II histocompatibility antigen, DR beta 4 chain	13	1650.8	0.0014654	125.53	25.8231	25.5809	25.3052	25.0567	26.25	25.5175	NaN	NaN	NaN	NaN	NaN	NaN	NaN	NaN	NaN	NaN	NaN	NaN	NaN	NaN	NaN	NaN	NaN	NaN	NaN	NaN	NaN	NaN	NaN	NaN	NaN	NaN	NaN	NaN	NaN	NaN	NaN	NaN	NaN	NaN	NaN
AEYWNSQKDLLERRR	P13762	P13762	HLA-DRB4	HLA class II histocompatibility antigen, DR beta 4 chain	15	1963	2.9378e-05	157.86	29.3418	29.1548	29.1082	28.7377	30.0177	29.4555	NaN	NaN	NaN	NaN	NaN	NaN	NaN	NaN	NaN	NaN	NaN	NaN	NaN	NaN	NaN	NaN	NaN	NaN	NaN	NaN	NaN	NaN	NaN	NaN	NaN	NaN	NaN	NaN	NaN	NaN	NaN	NaN	NaN	NaN	NaN
AFDFLSEETEASLAS	O60271	O60271	SPAG9	C-Jun-amino-terminal kinase-interacting protein 4	15	1615.73	0.00010349	143.03	NaN	NaN	NaN	NaN	NaN	NaN	NaN	NaN	NaN	NaN	NaN	NaN	NaN	NaN	NaN	NaN	NaN	NaN	22.3434	22.7837	21.9215	21.4986	22.853	22.9235	20.7621	NaN	NaN	NaN	NaN	NaN	NaN	NaN	NaN	NaN	NaN	NaN	NaN	NaN	NaN	NaN	NaN
AFDFLSEETEASLASR	O60271	O60271	SPAG9	C-Jun-amino-terminal kinase-interacting protein 4	16	1771.83	7.756e-05	174.05	NaN	NaN	NaN	NaN	NaN	NaN	NaN	NaN	NaN	NaN	NaN	NaN	NaN	NaN	NaN	NaN	NaN	NaN	NaN	NaN	NaN	NaN	NaN	24.378	NaN	NaN	NaN	NaN	NaN	NaN	NaN	NaN	NaN	NaN	NaN	NaN	NaN	NaN	NaN	NaN	NaN
AFDVIITDSSDPMGPA	P19623	P19623	SRM	Spermidine synthase	16	1634.75	0.0036508	91.636	23.4234	23.3184	24.0886	24.1094	25.1479	24.4473	NaN	NaN	NaN	NaN	NaN	NaN	NaN	NaN	NaN	NaN	NaN	NaN	NaN	NaN	NaN	NaN	NaN	NaN	NaN	NaN	NaN	NaN	NaN	NaN	NaN	NaN	NaN	NaN	NaN	NaN	NaN	NaN	NaN	NaN	NaN
AFFTLARDIKAKMDKK	P61006	P61006	RAB8A	Ras-related protein Rab-8A	16	1882.05	0.0014207	104.41	26.1414	25.2426	25.7563	25.6106	25.7772	25.079	NaN	NaN	NaN	NaN	NaN	NaN	NaN	NaN	NaN	NaN	NaN	NaN	NaN	NaN	NaN	NaN	NaN	NaN	NaN	NaN	NaN	NaN	NaN	NaN	NaN	NaN	NaN	NaN	NaN	NaN	NaN	NaN	NaN	NaN	NaN
AFGDMTSEEFRQVMNG	P07711	P07711	CTSL	Cathepsin L1;Cathepsin L1 heavy chain;Cathepsin L1 light chain	16	1817.77	9.8146e-110	307.96	28.6431	28.5481	29.4001	28.8968	29.3031	28.4979	NaN	NaN	27.5606	27.3701	27.9699	27.6143	27.4968	27.4028	NaN	NaN	NaN	NaN	NaN	NaN	NaN	NaN	NaN	NaN	NaN	NaN	NaN	NaN	NaN	NaN	NaN	NaN	NaN	NaN	NaN	NaN	NaN	NaN	NaN	NaN	NaN
AFGFKVNASASSLKK	Q16658	Q16658	FSCN1	Fascin	15	1553.86	0.0016441	108.23	NaN	NaN	NaN	NaN	NaN	NaN	NaN	NaN	28.174	28.0705	28.5868	28.3884	27.8952	27.4163	NaN	NaN	NaN	NaN	NaN	NaN	NaN	NaN	NaN	NaN	NaN	NaN	NaN	NaN	NaN	NaN	NaN	NaN	NaN	NaN	NaN	NaN	NaN	NaN	NaN	NaN	NaN
AFGQVVEATAHGLSH	P09619	P09619	PDGFRB	Platelet-derived growth factor receptor beta	15	1522.75	0.0011549	115.57	NaN	NaN	NaN	NaN	NaN	NaN	NaN	NaN	26.641	26.6319	26.2959	26.4257	26.5689	26.0738	NaN	NaN	NaN	NaN	NaN	NaN	NaN	NaN	NaN	NaN	NaN	NaN	NaN	NaN	NaN	NaN	NaN	NaN	NaN	NaN	NaN	NaN	NaN	NaN	NaN	NaN	NaN
AFGSVLSDPKVKEALSPI	Q12882	Q12882	DPYD	Dihydropyrimidine dehydrogenase [NADP(+)]	18	1857.02	0.041688	62.055	24.7527	24.3051	24.662	24.6716	25.1888	24.383	NaN	NaN	NaN	NaN	NaN	NaN	NaN	NaN	NaN	NaN	NaN	NaN	NaN	NaN	NaN	NaN	NaN	NaN	NaN	NaN	NaN	NaN	NaN	NaN	NaN	NaN	NaN	NaN	NaN	NaN	NaN	NaN	NaN	NaN	NaN
AFKFRHGVIVAADSR	P28074	P28074	PSMB5	Proteasome subunit beta type-5	15	1672.92	0.041771	67.135	NaN	NaN	NaN	NaN	NaN	NaN	NaN	NaN	25.4394	26.4496	26.6415	26.3383	26.3044	25.8506	NaN	NaN	NaN	NaN	NaN	NaN	NaN	NaN	NaN	NaN	NaN	NaN	NaN	NaN	NaN	NaN	NaN	NaN	NaN	NaN	NaN	NaN	NaN	NaN	NaN	NaN	NaN
AFKFRHGVIVAADSRA	P28074	P28074	PSMB5	Proteasome subunit beta type-5	16	1743.95	0.005731	87.447	NaN	NaN	NaN	NaN	NaN	NaN	NaN	NaN	27.3475	27.237	26.6816	26.9234	26.9379	26.9109	NaN	NaN	NaN	NaN	NaN	NaN	NaN	NaN	NaN	NaN	NaN	NaN	NaN	NaN	NaN	NaN	NaN	NaN	NaN	NaN	NaN	NaN	NaN	NaN	NaN	NaN	NaN
AFNSGKVDIVAINDPFID	P04406	P04406	GAPDH	Glyceraldehyde-3-phosphate dehydrogenase	18	1933.98	0.0016785	95.631	NaN	NaN	NaN	NaN	NaN	NaN	NaN	NaN	24.1654	23.1966	NaN	NaN	23.6819	NaN	NaN	NaN	NaN	NaN	NaN	NaN	NaN	NaN	NaN	NaN	NaN	NaN	NaN	NaN	NaN	NaN	NaN	NaN	NaN	NaN	NaN	NaN	NaN	NaN	NaN	NaN	NaN
AFPALHFLALDASQH	Q96J42	Q96J42	TXNDC15	Thioredoxin domain-containing protein 15	15	1636.84	0.0011794	115.06	23.0886	22.5205	24.129	23.8651	22.7664	22.0179	NaN	NaN	NaN	NaN	NaN	NaN	NaN	NaN	NaN	NaN	NaN	NaN	NaN	20.1653	NaN	NaN	22.8448	21.3428	24.1736	23.7912	23.1768	22.6812	23.8412	23.5571	NaN	NaN	NaN	NaN	NaN	NaN	NaN	NaN	NaN	NaN	NaN
AFPALHFLALDASQHSS	Q96J42	Q96J42	TXNDC15	Thioredoxin domain-containing protein 15	17	1810.9	0.0058935	84.508	NaN	NaN	NaN	NaN	NaN	NaN	NaN	NaN	NaN	NaN	NaN	NaN	NaN	NaN	NaN	NaN	NaN	NaN	NaN	NaN	19.5819	NaN	NaN	21.8528	23.3477	22.612	21.7549	21.424	22.8052	22.8064	NaN	NaN	NaN	NaN	NaN	NaN	NaN	NaN	NaN	NaN	NaN
AFPKFESKPQSQEVKEN	Q15746	Q15746	MYLK	Myosin light chain kinase, smooth muscle;Myosin light chain kinase, smooth muscle, deglutamylated form	17	1992	0.015034	74.12	NaN	NaN	NaN	NaN	NaN	NaN	NaN	NaN	NaN	NaN	NaN	NaN	NaN	NaN	NaN	NaN	NaN	NaN	24.8696	25.9092	25.9891	25.816	24.3742	24.4144	NaN	23.2584	NaN	22.9646	23.7957	23.6643	NaN	NaN	NaN	NaN	NaN	NaN	NaN	NaN	NaN	NaN	NaN
AFPSLRALIAARYGEA	P26640	P26640	VARS	Valine--tRNA ligase	16	1704.93	0.0058843	87.138	NaN	NaN	NaN	NaN	NaN	NaN	NaN	NaN	25.9203	25.2042	24.0779	23.0823	25.4563	23.9731	NaN	NaN	NaN	NaN	NaN	NaN	NaN	NaN	NaN	NaN	NaN	NaN	NaN	NaN	NaN	NaN	NaN	NaN	NaN	NaN	NaN	NaN	NaN	NaN	NaN	NaN	NaN
AFRKFTSASDAWSYG	P54760	P54760	EPHB4	Ephrin type-B receptor 4	15	1692.79	0.00020402	138.76	NaN	NaN	NaN	NaN	NaN	NaN	NaN	NaN	NaN	NaN	NaN	NaN	NaN	NaN	NaN	NaN	NaN	NaN	27.0099	27.31	27.0047	26.7378	27.1907	27.138	25.7191	26.6824	24.8706	24.9284	25.613	24.6302	NaN	NaN	NaN	NaN	NaN	NaN	NaN	NaN	NaN	NaN	NaN
AFRLRSSSGLQVLNVH	P19801	P19801	AOC1	Amiloride-sensitive amine oxidase [copper-containing]	16	1782.99	0.028088	68.893	NaN	NaN	NaN	NaN	NaN	NaN	NaN	NaN	NaN	NaN	NaN	NaN	NaN	NaN	NaN	NaN	NaN	NaN	NaN	NaN	NaN	NaN	NaN	NaN	24.6665	NaN	NaN	NaN	NaN	NaN	NaN	NaN	NaN	NaN	NaN	NaN	NaN	NaN	NaN	NaN	NaN
AFRSVPWLMTLNLSNN	Q9HBL6	Q9HBL6	LRTM1	Leucine-rich repeat and transmembrane domain-containing protein 1	16	1861.95	0.07499	57.836	NaN	NaN	NaN	NaN	NaN	NaN	NaN	NaN	NaN	NaN	NaN	NaN	NaN	NaN	NaN	NaN	NaN	NaN	NaN	NaN	NaN	NaN	33.8054	NaN	NaN	NaN	NaN	NaN	NaN	NaN	NaN	NaN	NaN	NaN	NaN	NaN	NaN	NaN	NaN	NaN	NaN
AFSAILPMGAIDVSDLR	Q9HD47	Q9HD47	RANGRF	Ran guanine nucleotide release factor	17	1774.93	0.049795	60.628	NaN	NaN	NaN	NaN	NaN	NaN	NaN	NaN	22.3071	NaN	NaN	NaN	NaN	NaN	NaN	NaN	NaN	NaN	NaN	NaN	NaN	NaN	NaN	NaN	NaN	NaN	NaN	NaN	NaN	NaN	NaN	NaN	NaN	NaN	NaN	NaN	NaN	NaN	NaN	NaN	NaN
AFSNALEPDFKATSIT	Q14118	Q14118	DAG1	Dystroglycan;Alpha-dystroglycan;Beta-dystroglycan	16	1710.85	0.013504	77.597	24.5329	23.3846	24.1985	23.8663	24.0252	24.1389	NaN	NaN	NaN	NaN	NaN	NaN	NaN	NaN	NaN	NaN	NaN	NaN	NaN	NaN	NaN	NaN	NaN	NaN	NaN	NaN	NaN	NaN	NaN	NaN	NaN	NaN	NaN	NaN	NaN	NaN	NaN	NaN	NaN	NaN	NaN
AFSQFQIDQGEVV	Q6UVK1	Q6UVK1	CSPG4	Chondroitin sulfate proteoglycan 4	13	1466.7	2.9943e-05	151.83	26.3546	26.0935	26.5307	26.0221	27.1629	26.394	NaN	NaN	NaN	NaN	NaN	NaN	NaN	NaN	NaN	NaN	NaN	NaN	NaN	NaN	NaN	NaN	NaN	NaN	NaN	NaN	NaN	NaN	NaN	NaN	NaN	NaN	NaN	NaN	NaN	NaN	NaN	NaN	NaN	NaN	NaN
AFSQFQIDQGEVVFA	Q6UVK1	Q6UVK1	CSPG4	Chondroitin sulfate proteoglycan 4	15	1684.81	2.7552e-05	156.48	20.836	20.9328	23.2059	22.1173	24.0689	23.0781	NaN	NaN	NaN	NaN	NaN	NaN	NaN	NaN	NaN	NaN	NaN	NaN	NaN	NaN	NaN	NaN	NaN	NaN	NaN	NaN	NaN	NaN	NaN	NaN	NaN	NaN	NaN	NaN	NaN	NaN	NaN	NaN	NaN	NaN	NaN
AFSVEPLLIYPTH	Q8NBJ5	Q8NBJ5	COLGALT1	Procollagen galactosyltransferase 1	13	1485.79	1.5359e-10	195.32	24.3945	24.4309	25.1077	24.7168	25.5752	24.3001	NaN	NaN	25.8553	26.2453	NaN	24.4572	25.4341	25.0166	NaN	NaN	NaN	NaN	NaN	NaN	NaN	NaN	NaN	NaN	NaN	NaN	NaN	NaN	NaN	NaN	NaN	NaN	NaN	NaN	NaN	NaN	NaN	NaN	NaN	NaN	NaN
AFSVEPLLIYPTHY	Q8NBJ5	Q8NBJ5	COLGALT1	Procollagen galactosyltransferase 1	14	1648.85	2.4976e-06	163.32	NaN	NaN	NaN	NaN	NaN	NaN	NaN	NaN	22.6048	22.76	NaN	NaN	NaN	NaN	NaN	NaN	NaN	NaN	NaN	NaN	NaN	NaN	NaN	NaN	NaN	NaN	NaN	NaN	NaN	NaN	NaN	NaN	NaN	NaN	NaN	NaN	NaN	NaN	NaN	NaN	NaN
AFVANLFNKYPA	P13797	P13797	PLS3	Plastin-3	12	1353.71	6.9519e-05	155.75	24.2875	23.8677	24.5191	24.1648	25.1638	24.2455	NaN	NaN	NaN	NaN	NaN	NaN	NaN	NaN	NaN	NaN	NaN	NaN	NaN	NaN	NaN	NaN	NaN	NaN	NaN	NaN	NaN	NaN	NaN	NaN	NaN	NaN	NaN	NaN	NaN	NaN	NaN	NaN	NaN	NaN	NaN
AFVKSGWLLRQSTILK	Q96CS7	Q96CS7	PLEKHB2	Pleckstrin homology domain-containing family B member 2	16	1846.08	0.0013426	105.46	NaN	NaN	NaN	NaN	NaN	NaN	NaN	NaN	NaN	NaN	NaN	NaN	NaN	NaN	NaN	NaN	NaN	NaN	NaN	21.904	21.2633	20.5123	22.9612	22.6583	23.7767	22.7575	22.4687	NaN	23.2179	22.3389	NaN	NaN	NaN	NaN	NaN	NaN	NaN	NaN	NaN	NaN	NaN
AFVQYVNERNARAAVAG	P07910	P07910	HNRNPC	Heterogeneous nuclear ribonucleoproteins C1/C2	17	1834.94	0.00071072	108.71	NaN	NaN	NaN	NaN	NaN	NaN	NaN	NaN	NaN	NaN	NaN	NaN	NaN	NaN	NaN	NaN	NaN	NaN	25.3305	25.4959	25.1868	25.4242	25.7348	25.0269	22.8035	NaN	NaN	21.7264	NaN	NaN	NaN	NaN	NaN	NaN	NaN	NaN	NaN	NaN	NaN	NaN	NaN
AFVRKFKVSYSLNGKDWEY	O60462	O60462	NRP2	Neuropilin-2	19	2336.2	0.039439	61.815	NaN	NaN	NaN	NaN	NaN	NaN	NaN	NaN	NaN	NaN	NaN	NaN	NaN	NaN	NaN	NaN	NaN	NaN	NaN	24.2517	24.6477	24.6038	25.1004	24.6875	NaN	NaN	NaN	NaN	NaN	NaN	NaN	NaN	NaN	NaN	NaN	NaN	NaN	NaN	NaN	NaN	NaN
AGAEYVVESTGVFT	P04406	P04406	GAPDH	Glyceraldehyde-3-phosphate dehydrogenase	14	1428.68	0.0002054	134.66	24.413	24.1812	25.15	25.0857	26.1035	25.5491	NaN	NaN	NaN	NaN	NaN	NaN	NaN	NaN	NaN	NaN	NaN	NaN	NaN	NaN	23.943	24.3843	23.7688	22.2076	NaN	NaN	NaN	NaN	NaN	NaN	NaN	NaN	NaN	NaN	NaN	NaN	NaN	NaN	NaN	NaN	NaN
AGAFEYVPDPTFENFTG	O15031	O15031	PLXNB2	Plexin-B2	17	1860.82	0.0011284	103.08	NaN	NaN	NaN	NaN	NaN	NaN	NaN	NaN	26.2891	26.4035	26.2428	NaN	26.6237	20.7942	NaN	NaN	NaN	NaN	21.5467	21.5955	21.6162	21.7733	22.3244	21.4608	NaN	NaN	NaN	NaN	NaN	NaN	NaN	NaN	NaN	NaN	NaN	NaN	NaN	NaN	NaN	NaN	NaN
AGAFEYVPDPTFENFTGG	O15031	O15031	PLXNB2	Plexin-B2	18	1917.84	0.0024491	91.123	NaN	NaN	NaN	NaN	NaN	NaN	NaN	NaN	24.0024	23.9511	24.6127	NaN	25.2375	NaN	NaN	NaN	NaN	NaN	NaN	NaN	NaN	NaN	NaN	NaN	NaN	NaN	NaN	NaN	NaN	NaN	NaN	NaN	NaN	NaN	NaN	NaN	NaN	NaN	NaN	NaN	NaN
AGAGKVTKSAQKAQKA	Q5VTE0;P68104	Q5VTE0	EEF1A1P5;EEF1A1	Putative elongation factor 1-alpha-like 3;Elongation factor 1-alpha 1	16	1542.88	0.0037479	91.441	NaN	NaN	NaN	NaN	NaN	NaN	NaN	NaN	21.4541	21.5399	NaN	NaN	NaN	NaN	NaN	NaN	NaN	NaN	NaN	NaN	21.2506	21.502	21.0388	20.9701	21.0464	19.6626	NaN	NaN	NaN	NaN	NaN	NaN	NaN	NaN	NaN	NaN	NaN	NaN	NaN	NaN	NaN
AGAGKVTKSAQKAQKAK	Q5VTE0;P68104	Q5VTE0	EEF1A1P5;EEF1A1	Putative elongation factor 1-alpha-like 3;Elongation factor 1-alpha 1	17	1670.98	0.015181	73.983	21.7651	21.1171	20.8418	20.7791	21.1106	21.0613	NaN	NaN	NaN	NaN	NaN	NaN	NaN	NaN	NaN	NaN	NaN	NaN	NaN	NaN	NaN	NaN	NaN	NaN	NaN	NaN	NaN	NaN	NaN	NaN	NaN	NaN	NaN	NaN	NaN	NaN	NaN	NaN	NaN	NaN	NaN
AGAGPKRRALAAPAAEEKE	Q01650	Q01650	SLC7A5	Large neutral amino acids transporter small subunit 1	19	1892.02	0.0022568	90.714	NaN	NaN	NaN	NaN	NaN	NaN	NaN	NaN	26.1086	26.4867	26.5462	26.4066	26.6531	26.868	NaN	NaN	NaN	NaN	NaN	NaN	NaN	NaN	NaN	NaN	NaN	NaN	NaN	NaN	NaN	NaN	NaN	NaN	NaN	NaN	NaN	NaN	NaN	NaN	NaN	NaN	NaN
AGAGPKRRALAAPAAEEKEE	Q01650	Q01650	SLC7A5	Large neutral amino acids transporter small subunit 1	20	2021.07	0.00017614	114.52	NaN	NaN	NaN	NaN	NaN	NaN	NaN	NaN	28.4233	28.5685	28.5424	28.1606	28.3921	28.063	NaN	NaN	NaN	NaN	NaN	NaN	NaN	NaN	NaN	NaN	NaN	NaN	NaN	NaN	NaN	NaN	NaN	NaN	NaN	NaN	NaN	NaN	NaN	NaN	NaN	NaN	NaN
AGAIAGMPAASLVTPA	Q9UJS0	Q9UJS0	SLC25A13	Calcium-binding mitochondrial carrier protein Aralar2	16	1396.74	0.0074436	83.998	NaN	NaN	NaN	NaN	NaN	NaN	NaN	NaN	25.2185	25.0717	NaN	23.1687	NaN	24.3869	NaN	NaN	NaN	NaN	NaN	NaN	NaN	NaN	NaN	NaN	NaN	NaN	NaN	NaN	NaN	NaN	NaN	NaN	NaN	NaN	NaN	NaN	NaN	NaN	NaN	NaN	NaN
AGAKDELHIVEAEAMNYEG	P06748	P06748	NPM1	Nucleophosmin	19	2045.94	0.0012202	97.32	NaN	NaN	NaN	NaN	NaN	NaN	NaN	NaN	26.306	26.03	25.907	25.7277	26.0951	25.5584	NaN	NaN	NaN	NaN	NaN	NaN	NaN	NaN	NaN	NaN	NaN	NaN	NaN	NaN	NaN	NaN	NaN	NaN	NaN	NaN	NaN	NaN	NaN	NaN	NaN	NaN	NaN
AGALRAIEALHGHELRPG	Q96PK6	Q96PK6	RBM14	RNA-binding protein 14	18	1867.02	0.0029511	89.846	NaN	NaN	NaN	NaN	NaN	NaN	NaN	NaN	26.4648	26.6089	25.6511	26.0187	26.6235	26.7133	NaN	NaN	NaN	NaN	NaN	NaN	NaN	NaN	NaN	NaN	NaN	NaN	NaN	NaN	NaN	NaN	NaN	NaN	NaN	NaN	NaN	NaN	NaN	NaN	NaN	NaN	NaN
AGARAVLRCQSPRMVWTQ	Q9BRK3	Q9BRK3	MXRA8	Matrix-remodeling-associated protein 8	18	2029.05	0.0021123	84.653	NaN	NaN	NaN	NaN	NaN	NaN	NaN	NaN	NaN	NaN	28.3992	28.1649	28.2986	28.0214	NaN	NaN	NaN	NaN	NaN	NaN	NaN	NaN	NaN	NaN	NaN	NaN	NaN	NaN	NaN	NaN	NaN	NaN	NaN	NaN	NaN	NaN	NaN	NaN	NaN	NaN	NaN
AGARAVLRCQSPRMVWTQD	Q9BRK3	Q9BRK3	MXRA8	Matrix-remodeling-associated protein 8	19	2144.07	1.4879e-05	123.59	NaN	NaN	NaN	NaN	NaN	NaN	NaN	NaN	27.2441	27.0425	28.1412	28.1488	28.2436	27.844	NaN	NaN	NaN	NaN	NaN	NaN	NaN	NaN	NaN	NaN	NaN	NaN	NaN	NaN	NaN	NaN	NaN	NaN	NaN	NaN	NaN	NaN	NaN	NaN	NaN	NaN	NaN
AGARAVLRCQSPRMVWTQDR	Q9BRK3	Q9BRK3	MXRA8	Matrix-remodeling-associated protein 8	20	2300.17	1.378e-07	140.97	NaN	NaN	NaN	NaN	NaN	NaN	NaN	NaN	28.3538	28.6338	29.2478	29.0277	29.385	29.4542	NaN	NaN	NaN	NaN	NaN	NaN	NaN	NaN	NaN	NaN	NaN	NaN	NaN	NaN	NaN	NaN	NaN	NaN	NaN	NaN	NaN	NaN	NaN	NaN	NaN	NaN	NaN
AGAVEKGVPLYRHIADLAGNSE	P06733	P06733	ENO1	Alpha-enolase	22	2266.17	0.00054801	118.46	NaN	NaN	NaN	NaN	NaN	NaN	NaN	NaN	NaN	NaN	NaN	NaN	NaN	NaN	NaN	NaN	NaN	NaN	NaN	NaN	24.5919	24.8955	24.6224	24.019	24.4999	24.1585	NaN	23.6915	24.4463	24.0869	NaN	NaN	NaN	NaN	NaN	NaN	NaN	NaN	NaN	NaN	NaN
AGDFGSVGATEWLEG	P02786	P02786	TFRC	Transferrin receptor protein 1;Transferrin receptor protein 1, serum form	15	1494.66	0.0013434	112.36	NaN	NaN	22.7457	NaN	24.1399	23.0597	NaN	NaN	NaN	NaN	NaN	NaN	NaN	NaN	NaN	NaN	NaN	NaN	NaN	NaN	NaN	NaN	NaN	NaN	NaN	NaN	NaN	NaN	NaN	NaN	NaN	NaN	NaN	NaN	NaN	NaN	NaN	NaN	NaN	NaN	NaN
AGDGVFECEYYPVVPGK	Q14315	Q14315	FLNC	Filamin-C	17	1828.83	7.585e-06	158.04	24.8955	24.7216	26.2269	25.7238	26.1148	25.2635	NaN	NaN	NaN	NaN	NaN	NaN	NaN	NaN	NaN	NaN	NaN	NaN	NaN	NaN	NaN	NaN	NaN	NaN	NaN	NaN	NaN	NaN	NaN	NaN	NaN	NaN	NaN	NaN	NaN	NaN	NaN	NaN	NaN	NaN	NaN
AGDHPVELLARDFEKNYN	P09486	P09486	SPARC	SPARC	18	2087.01	0.07247	60.307	NaN	NaN	NaN	NaN	NaN	NaN	NaN	NaN	NaN	NaN	NaN	NaN	NaN	NaN	NaN	NaN	NaN	NaN	24.2386	24.6706	24.7613	24.7281	23.9883	NaN	23.5495	23.8507	NaN	NaN	NaN	NaN	NaN	NaN	NaN	NaN	NaN	NaN	NaN	NaN	NaN	NaN	NaN
AGDKEVVIAQNDKHTGPV	O94979	O94979	SEC31A	Protein transport protein Sec31A	18	1876.96	0.0020262	92.439	25.107	24.7758	26.0621	25.034	27.0499	25.3493	NaN	NaN	NaN	NaN	NaN	NaN	NaN	NaN	NaN	NaN	NaN	NaN	NaN	NaN	NaN	NaN	NaN	NaN	NaN	NaN	NaN	NaN	NaN	NaN	NaN	NaN	NaN	NaN	NaN	NaN	NaN	NaN	NaN	NaN	NaN
AGDKEVVIAQNDKHTGPVR	O94979	O94979	SEC31A	Protein transport protein Sec31A	19	2033.07	2.9633e-06	133.78	25.1268	24.5631	25.0688	NaN	25.0833	24.1521	NaN	NaN	NaN	NaN	NaN	NaN	NaN	NaN	NaN	NaN	NaN	NaN	NaN	NaN	NaN	NaN	NaN	NaN	NaN	NaN	NaN	NaN	NaN	NaN	NaN	NaN	NaN	NaN	NaN	NaN	NaN	NaN	NaN	NaN	NaN
AGDKFWRYNEVKKKMD	P08253	P08253	MMP2	72 kDa type IV collagenase;PEX	16	2014.01	0.0016997	101.96	NaN	NaN	NaN	NaN	NaN	NaN	NaN	NaN	25.2221	24.6126	25.3921	25.5349	25.8544	25.2393	NaN	NaN	NaN	NaN	NaN	NaN	NaN	NaN	NaN	NaN	NaN	NaN	NaN	NaN	NaN	NaN	NaN	NaN	NaN	NaN	NaN	NaN	NaN	NaN	NaN	NaN	NaN
AGDKFWRYNEVKKKMDPG	P08253	P08253	MMP2	72 kDa type IV collagenase;PEX	18	2168.08	6.3902e-10	189.34	NaN	NaN	NaN	NaN	NaN	NaN	NaN	NaN	30.3225	29.9337	30.4732	30.3203	30.4754	30.4571	NaN	NaN	NaN	NaN	NaN	NaN	NaN	NaN	NaN	NaN	NaN	NaN	NaN	NaN	NaN	NaN	NaN	NaN	NaN	NaN	NaN	NaN	NaN	NaN	NaN	NaN	NaN
AGDLSRMIKHFKKQKR	Q8TDX7	Q8TDX7	NEK7	Serine/threonine-protein kinase Nek7	16	1942.1	0.00051619	126.71	NaN	NaN	NaN	NaN	NaN	NaN	NaN	NaN	NaN	NaN	NaN	NaN	NaN	NaN	NaN	NaN	NaN	NaN	25.4474	25.6739	25.2338	25.4841	24.1574	24.6008	23.7741	22.9254	22.7866	22.6845	22.1423	23.59	NaN	NaN	NaN	NaN	NaN	NaN	NaN	NaN	NaN	NaN	NaN
AGDTIIFRDTQISSRA	O94856	O94856	NFASC	Neurofascin	16	1749.9	3.9685e-05	173.58	26.2446	25.7144	26.2939	25.9887	26.7653	25.9415	NaN	NaN	NaN	NaN	NaN	NaN	NaN	NaN	NaN	NaN	NaN	NaN	NaN	NaN	NaN	NaN	NaN	NaN	NaN	NaN	NaN	NaN	NaN	NaN	NaN	NaN	NaN	NaN	NaN	NaN	NaN	NaN	NaN	NaN	NaN
AGDTIIFRDTQISSRAV	O94856	O94856	NFASC	Neurofascin	17	1848.97	5.0556e-05	172.24	25.7534	26.0924	26.3068	26.2609	26.2203	25.8742	NaN	NaN	NaN	NaN	NaN	NaN	NaN	NaN	NaN	NaN	NaN	NaN	NaN	NaN	NaN	NaN	NaN	NaN	NaN	NaN	NaN	NaN	NaN	NaN	NaN	NaN	NaN	NaN	NaN	NaN	NaN	NaN	NaN	NaN	NaN
AGEGLLAVQITDPEGKPK	P21333	P21333	FLNA	Filamin-A	18	1821.98	0.0016434	95.954	25.5529	25.3168	25.9331	25.4755	26.3943	25.4934	NaN	NaN	NaN	NaN	NaN	NaN	NaN	NaN	NaN	NaN	NaN	NaN	NaN	NaN	NaN	NaN	NaN	NaN	NaN	NaN	NaN	NaN	NaN	NaN	NaN	NaN	NaN	NaN	NaN	NaN	NaN	NaN	NaN	NaN	NaN
AGEKVVNSDISCHYKN	P19021	P19021	PAM	Peptidyl-glycine alpha-amidating monooxygenase;Peptidylglycine alpha-hydroxylating monooxygenase;Peptidyl-alpha-hydroxyglycine alpha-amidating lyase	16	1762.83	3.271e-05	165.58	27.1227	27.03	26.2482	25.8899	27.3818	25.9384	NaN	NaN	NaN	NaN	NaN	NaN	NaN	NaN	NaN	NaN	NaN	NaN	NaN	NaN	NaN	NaN	NaN	NaN	NaN	NaN	NaN	NaN	NaN	NaN	NaN	NaN	NaN	NaN	NaN	NaN	NaN	NaN	NaN	NaN	NaN
AGELLFEAGEMRKSLHV	Q8WXG9	Q8WXG9	GPR98	G-protein coupled receptor 98	17	1885.97	0.00019889	131.82	NaN	NaN	NaN	NaN	NaN	NaN	NaN	NaN	NaN	NaN	NaN	NaN	NaN	NaN	NaN	NaN	NaN	NaN	NaN	NaN	NaN	NaN	NaN	NaN	NaN	NaN	NaN	NaN	24.5877	NaN	NaN	NaN	NaN	NaN	NaN	NaN	NaN	NaN	NaN	NaN	NaN
AGEVGQFQVDCSSAGSAE	P21333	P21333	FLNA	Filamin-A	18	1740.73	1.3623e-10	193.62	NaN	NaN	NaN	NaN	NaN	NaN	NaN	NaN	NaN	NaN	NaN	NaN	NaN	NaN	NaN	NaN	NaN	NaN	25.3411	25.8512	26.5027	25.7961	24.7527	24.1027	NaN	NaN	NaN	NaN	NaN	NaN	NaN	NaN	NaN	NaN	NaN	NaN	NaN	NaN	NaN	NaN	NaN
AGEYECHASNSQGQA	Q16270	Q16270	IGFBP7	Insulin-like growth factor-binding protein 7	15	1550.61	0.0012342	113.93	NaN	NaN	NaN	NaN	NaN	NaN	NaN	NaN	NaN	NaN	NaN	NaN	NaN	NaN	NaN	NaN	NaN	NaN	22.4216	22.0102	NaN	NaN	NaN	NaN	NaN	NaN	NaN	NaN	NaN	NaN	NaN	NaN	NaN	NaN	NaN	NaN	NaN	NaN	NaN	NaN	NaN
AGFAGDDAPRAVFPSIVG	P60709;Q6S8J3;P0CG38;P0CG39;A5A3E0;P63267;P62736;P63261;P68032;P68133	P60709	ACTB;POTEE;POTEI;POTEJ;POTEF;ACTG2;ACTA2;ACTG1;ACTC1;ACTA1	Actin, cytoplasmic 1;Actin, cytoplasmic 1, N-terminally processed;POTE ankyrin domain family member E;POTE ankyrin domain family member I;POTE ankyrin domain family member J;POTE ankyrin domain family member F;Actin, gamma-enteric smooth muscle;Actin, aortic smooth muscle;Actin, cytoplasmic 2;Actin, cytoplasmic 2, N-terminally processed;Actin, alpha cardiac muscle 1;Actin, alpha skeletal muscle	18	1745.87	0.037386	63.537	NaN	NaN	NaN	NaN	NaN	NaN	NaN	NaN	NaN	NaN	NaN	NaN	NaN	NaN	22.3041	21.9907	22.3877	22.1049	NaN	NaN	NaN	NaN	NaN	NaN	NaN	NaN	NaN	NaN	NaN	NaN	NaN	NaN	NaN	NaN	NaN	NaN	NaN	NaN	NaN	NaN	NaN
AGGATVFPEVGASVWPK	P13674	P13674	P4HA1	Prolyl 4-hydroxylase subunit alpha-1	17	1671.86	3.1437e-05	156.14	NaN	NaN	NaN	NaN	NaN	NaN	NaN	NaN	28.0258	28.1043	26.9753	26.2712	27.8147	27.4898	NaN	20.5195	20.5389	21.0843	NaN	NaN	NaN	NaN	NaN	NaN	NaN	NaN	NaN	NaN	NaN	NaN	NaN	NaN	NaN	NaN	NaN	NaN	NaN	NaN	NaN	NaN	NaN
AGGATVFPEVGASVWPKK	P13674	P13674	P4HA1	Prolyl 4-hydroxylase subunit alpha-1	18	1799.96	0.0082292	79.393	NaN	NaN	NaN	NaN	NaN	NaN	NaN	NaN	26.6647	26.8985	NaN	25.7817	26.1809	25.6388	NaN	NaN	NaN	NaN	NaN	NaN	NaN	NaN	NaN	NaN	NaN	NaN	NaN	NaN	NaN	NaN	NaN	NaN	NaN	NaN	NaN	NaN	NaN	NaN	NaN	NaN	NaN
AGGGQKVRLLKKALEK	Q02809	Q02809	PLOD1	Procollagen-lysine,2-oxoglutarate 5-dioxygenase 1	16	1695.05	1.5985e-05	178.14	NaN	NaN	NaN	NaN	NaN	NaN	NaN	NaN	NaN	NaN	NaN	NaN	NaN	NaN	NaN	NaN	NaN	NaN	24.8838	25.0336	24.5569	24.6308	24.6596	24.4044	26.9745	26.6225	26.271	25.8526	25.1221	24.9127	NaN	NaN	NaN	NaN	NaN	NaN	NaN	NaN	NaN	NaN	NaN
AGGGQKVRLLKKALEKH	Q02809	Q02809	PLOD1	Procollagen-lysine,2-oxoglutarate 5-dioxygenase 1	17	1832.11	9.0603e-05	136.34	NaN	NaN	NaN	NaN	NaN	NaN	NaN	NaN	NaN	NaN	NaN	NaN	NaN	NaN	NaN	NaN	NaN	NaN	25.2056	26.1073	26.0707	26.5851	25.9502	25.606	28.3743	28.9753	28.5595	24.1279	26.9217	27.2575	NaN	NaN	NaN	NaN	NaN	NaN	NaN	NaN	NaN	NaN	NaN
AGGGQKVRLLKKALEKHA	Q02809	Q02809	PLOD1	Procollagen-lysine,2-oxoglutarate 5-dioxygenase 1	18	1903.15	0.00072758	105.06	NaN	NaN	NaN	NaN	NaN	NaN	NaN	NaN	NaN	NaN	NaN	NaN	NaN	NaN	NaN	NaN	NaN	NaN	23.8207	24.8971	25.0533	25.0182	25.0443	24.5491	28.1613	27.4557	27.6587	27.3343	25.8487	26.0679	NaN	NaN	NaN	NaN	NaN	NaN	NaN	NaN	NaN	NaN	NaN
AGGGQKVRLLKKALEKHAD	Q02809	Q02809	PLOD1	Procollagen-lysine,2-oxoglutarate 5-dioxygenase 1	19	2018.17	8.9335e-08	173.49	NaN	NaN	NaN	NaN	NaN	NaN	NaN	NaN	NaN	NaN	NaN	NaN	NaN	NaN	NaN	NaN	NaN	NaN	24.6814	28.2864	28.3421	28.2013	28.4965	27.9487	30.772	30.3815	30.6508	30.5564	29.0447	29.6342	NaN	NaN	NaN	NaN	NaN	NaN	NaN	NaN	NaN	NaN	NaN
AGGGQKVRLLKKALEKHADK	Q02809	Q02809	PLOD1	Procollagen-lysine,2-oxoglutarate 5-dioxygenase 1	20	2146.27	0.00097598	97.49	NaN	NaN	NaN	NaN	NaN	NaN	NaN	NaN	NaN	NaN	NaN	NaN	NaN	NaN	NaN	NaN	NaN	NaN	23.1494	23.5736	24.7199	24.9025	25.1161	24.8974	26.9268	26.7264	26.2067	25.8687	NaN	NaN	NaN	NaN	NaN	NaN	NaN	NaN	NaN	NaN	NaN	NaN	NaN
AGGGYRCVASVPSIPG	P43121	P43121	MCAM	Cell surface glycoprotein MUC18	16	1489.73	0.0035424	91.855	NaN	NaN	NaN	NaN	NaN	NaN	NaN	NaN	NaN	NaN	NaN	NaN	NaN	NaN	NaN	NaN	NaN	NaN	27.4887	27.7422	26.8515	26.774	27.2503	26.5942	25.3874	25.5705	NaN	23.9591	NaN	NaN	NaN	NaN	NaN	NaN	NaN	NaN	NaN	NaN	NaN	NaN	NaN
AGGHKLGLGLEFQA	P21796	P21796	VDAC1	Voltage-dependent anion-selective channel protein 1	14	1396.75	0.00013049	136.63	26.3568	25.8696	27.3921	26.5272	29.163	28.3291	NaN	24.5533	28.5135	28.3616	29.1965	28.4706	28.5675	28.6087	NaN	NaN	NaN	NaN	NaN	NaN	NaN	NaN	NaN	NaN	NaN	NaN	NaN	NaN	NaN	NaN	NaN	NaN	NaN	NaN	NaN	NaN	NaN	22.1079	NaN	NaN	21.5103
AGGHKVGLALELEA	P45880	P45880	VDAC2	Voltage-dependent anion-selective channel protein 2	14	1363.75	0.0016821	116.3	NaN	25.1742	NaN	26.7452	28.3621	27.5379	23.9106	24.2277	28.2151	27.8837	29.8237	29.5333	29.4155	28.9468	24.7658	24.3107	25.6562	25.5974	NaN	NaN	NaN	NaN	NaN	NaN	NaN	NaN	NaN	NaN	NaN	NaN	NaN	NaN	NaN	NaN	NaN	NaN	NaN	NaN	NaN	NaN	NaN
AGGKKLEIMSAQEIDR	Q96RW7	Q96RW7	HMCN1	Hemicentin-1	16	1744.91	0.0035039	91.932	NaN	NaN	NaN	NaN	NaN	NaN	NaN	NaN	26.9504	26.964	27.0802	24.8912	26.6079	27.0491	NaN	NaN	NaN	NaN	NaN	NaN	NaN	NaN	NaN	NaN	NaN	NaN	NaN	NaN	NaN	NaN	NaN	NaN	NaN	NaN	NaN	NaN	NaN	NaN	NaN	NaN	NaN
AGGKKLEIMSAQEIDRG	Q96RW7	Q96RW7	HMCN1	Hemicentin-1	17	1801.94	4.0881e-05	141.86	NaN	NaN	NaN	NaN	NaN	NaN	NaN	NaN	27.6079	28.7771	28.9201	28.9199	28.7749	29.0158	NaN	NaN	NaN	NaN	NaN	NaN	NaN	NaN	NaN	NaN	NaN	NaN	NaN	NaN	NaN	NaN	NaN	NaN	NaN	NaN	NaN	NaN	NaN	NaN	NaN	NaN	NaN
AGGLFSIDRDYFQE	Q10472	Q10472	GALNT1	Polypeptide N-acetylgalactosaminyltransferase 1;Polypeptide N-acetylgalactosaminyltransferase 1 soluble form	14	1616.75	0.0014791	119.27	NaN	NaN	NaN	NaN	NaN	NaN	NaN	NaN	NaN	NaN	NaN	NaN	NaN	NaN	NaN	NaN	NaN	NaN	NaN	23.0741	NaN	NaN	23.2788	23.0104	23.6625	23.2503	23.3943	23.1357	23.1949	23.1787	NaN	NaN	NaN	NaN	NaN	NaN	NaN	NaN	NaN	NaN	NaN
AGGLFSIDRDYFQEIG	Q10472	Q10472	GALNT1	Polypeptide N-acetylgalactosaminyltransferase 1;Polypeptide N-acetylgalactosaminyltransferase 1 soluble form	16	1786.85	0.00014813	138.99	NaN	NaN	NaN	NaN	NaN	NaN	NaN	NaN	NaN	NaN	NaN	NaN	NaN	NaN	NaN	NaN	NaN	NaN	26.4453	26.6943	26.1196	26.4616	27.0932	26.0819	25.9391	25.0876	24.0434	23.2369	25.236	24.6947	NaN	NaN	NaN	NaN	NaN	NaN	NaN	NaN	NaN	NaN	NaN
AGGLIQTARALAVNPR	Q9Y490	Q9Y490	TLN1	Talin-1	16	1606.93	3.0111e-05	150.05	NaN	NaN	NaN	NaN	NaN	NaN	NaN	NaN	26.424	26.1285	25.46	25.7544	26.2991	25.8432	NaN	NaN	NaN	NaN	NaN	NaN	NaN	NaN	NaN	NaN	NaN	NaN	NaN	NaN	NaN	NaN	NaN	NaN	NaN	NaN	NaN	NaN	NaN	NaN	NaN	NaN	NaN
AGGLIQTARALAVNPRDPP	Q9Y490	Q9Y490	TLN1	Talin-1	19	1916.06	6.5663e-07	141.31	NaN	NaN	NaN	NaN	NaN	NaN	NaN	NaN	28.7972	28.6933	27.5134	27.9264	28.3651	28.3451	NaN	NaN	NaN	NaN	NaN	NaN	NaN	NaN	NaN	NaN	NaN	NaN	NaN	NaN	NaN	NaN	NaN	NaN	NaN	NaN	NaN	NaN	NaN	NaN	NaN	NaN	NaN
AGGSVMIQRVNGSLA	O75688;P35813	P35813	PPM1B;PPM1A	Protein phosphatase 1B;Protein phosphatase 1A	15	1458.76	1.9506e-21	221.6	27.2881	27.3497	27.5587	27.2579	28.1395	27.5296	NaN	NaN	NaN	NaN	NaN	NaN	NaN	NaN	NaN	NaN	NaN	NaN	NaN	NaN	NaN	NaN	NaN	NaN	24.5647	23.3218	24.5012	24.1954	24.0634	NaN	NaN	NaN	NaN	NaN	NaN	NaN	NaN	NaN	NaN	NaN	NaN
AGGTLLTLTGNYLNSG	P08581	P08581	MET	Hepatocyte growth factor receptor	16	1550.79	0.0018876	100.88	NaN	NaN	NaN	NaN	NaN	NaN	NaN	NaN	23.4563	23.934	NaN	NaN	24.2697	NaN	NaN	NaN	NaN	NaN	NaN	NaN	NaN	NaN	NaN	NaN	NaN	NaN	NaN	NaN	NaN	NaN	NaN	NaN	NaN	NaN	NaN	NaN	NaN	NaN	NaN	NaN	NaN
AGGTVFRYNRPPREEG	Q6UY14	Q6UY14	ADAMTSL4	ADAMTS-like protein 4	16	1804.9	0.0042813	90.367	NaN	NaN	NaN	NaN	NaN	NaN	NaN	NaN	25.1232	25.2353	25.8581	25.6294	25.6763	25.3073	NaN	NaN	NaN	NaN	NaN	NaN	NaN	NaN	NaN	NaN	NaN	NaN	NaN	NaN	NaN	NaN	NaN	NaN	NaN	NaN	NaN	NaN	NaN	NaN	NaN	NaN	NaN
AGGVFQSITPIEID	P35080	P35080	PFN2	Profilin-2	14	1445.74	3.4512e-07	182.71	23.3885	23.4326	23.9455	23.7981	24.3485	23.0102	NaN	NaN	NaN	NaN	NaN	NaN	NaN	NaN	NaN	NaN	NaN	NaN	NaN	NaN	NaN	NaN	NaN	NaN	NaN	NaN	NaN	NaN	NaN	NaN	NaN	NaN	NaN	NaN	NaN	NaN	NaN	NaN	NaN	NaN	NaN
AGHEAVRWHSEQRLLRRA	Q16549	Q16549	PCSK7	Proprotein convertase subtilisin/kexin type 7	18	2171.16	3.59e-05	125.5	28.1806	28.1866	27.9105	27.7864	28.2169	27.7472	NaN	NaN	NaN	NaN	NaN	NaN	NaN	NaN	NaN	NaN	NaN	NaN	NaN	NaN	NaN	NaN	NaN	NaN	NaN	NaN	NaN	NaN	NaN	NaN	NaN	NaN	NaN	NaN	NaN	NaN	NaN	NaN	NaN	NaN	NaN
AGHKEAHILRVLPGHSAGPR	P17813	P17813	ENG	Endoglin	20	2102.16	0.00011293	119.62	NaN	NaN	NaN	NaN	NaN	NaN	NaN	NaN	24.4312	24.1072	24.0503	24.226	24.9465	24.2713	NaN	NaN	NaN	NaN	NaN	NaN	NaN	NaN	NaN	NaN	NaN	NaN	NaN	NaN	NaN	NaN	NaN	NaN	NaN	NaN	NaN	NaN	NaN	NaN	NaN	NaN	NaN
AGHWFATTTPIIG	Q9NT68	Q9NT68	TENM2	Teneurin-2;Ten-2, soluble form;Ten-2 intracellular domain	13	1370.7	0.0016122	124.08	25.7137	25.788	26.1549	25.5233	26.4667	25.8618	NaN	NaN	NaN	NaN	NaN	NaN	NaN	NaN	NaN	NaN	NaN	NaN	NaN	NaN	NaN	NaN	NaN	NaN	NaN	NaN	NaN	NaN	NaN	NaN	NaN	NaN	NaN	NaN	NaN	NaN	NaN	NaN	NaN	NaN	NaN
AGIPQKIAVQPGTVGPQGR	P08572	P08572	COL4A2	Collagen alpha-2(IV) chain;Canstatin	19	1873.05	0.0020049	91.475	NaN	25.5968	NaN	NaN	25.998	NaN	NaN	NaN	NaN	NaN	NaN	NaN	NaN	NaN	NaN	NaN	NaN	NaN	NaN	NaN	NaN	NaN	NaN	NaN	NaN	NaN	NaN	NaN	NaN	NaN	NaN	NaN	NaN	NaN	NaN	NaN	NaN	NaN	NaN	NaN	NaN
AGIYTCIATNRAG	Q8WX93	Q8WX93	PALLD	Palladin	13	1309.64	0.0021375	117.3	NaN	NaN	NaN	NaN	NaN	NaN	NaN	NaN	NaN	NaN	NaN	NaN	NaN	NaN	NaN	NaN	NaN	NaN	24.9099	24.8982	24.8099	24.9597	23.7446	23.8435	NaN	NaN	NaN	NaN	NaN	NaN	NaN	NaN	NaN	NaN	NaN	NaN	NaN	NaN	NaN	NaN	NaN
AGIYTCIATNRAGQN	Q8WX93	Q8WX93	PALLD	Palladin	15	1551.75	1.0808e-37	247	NaN	NaN	NaN	NaN	NaN	NaN	NaN	NaN	NaN	NaN	NaN	NaN	NaN	NaN	NaN	NaN	NaN	NaN	27.7236	27.8793	27.7126	27.6873	26.9441	26.2459	24.3968	24.6778	24.2315	24.0984	NaN	23.2128	NaN	NaN	NaN	NaN	NaN	NaN	NaN	NaN	NaN	NaN	NaN
AGKETVTILPGASFFSS	P55809	P55809	OXCT1	Succinyl-CoA:3-ketoacid coenzyme A transferase 1, mitochondrial	17	1710.88	0.00033021	127.17	NaN	NaN	NaN	NaN	NaN	NaN	NaN	NaN	25.4728	25.4825	25.0266	24.605	25.032	24.2601	NaN	NaN	NaN	NaN	NaN	NaN	NaN	NaN	NaN	NaN	NaN	NaN	NaN	NaN	NaN	NaN	NaN	NaN	NaN	NaN	NaN	NaN	NaN	NaN	NaN	NaN	NaN
AGKILKDQDTLSQHG	Q9UMX0	Q9UMX0	UBQLN1	Ubiquilin-1	15	1609.84	7.7481e-05	162.29	NaN	NaN	NaN	NaN	NaN	NaN	NaN	NaN	NaN	NaN	NaN	NaN	NaN	NaN	NaN	NaN	NaN	NaN	26.6041	26.7729	26.2393	26.1654	26.3757	26.0284	24.7649	24.0747	22.2758	23.1645	22.6334	22.8428	NaN	NaN	NaN	NaN	NaN	NaN	NaN	NaN	NaN	NaN	NaN
AGKILKDQDTLSQHGIH	Q9UMX0	Q9UMX0	UBQLN1	Ubiquilin-1	17	1859.99	0.048887	60.918	NaN	NaN	NaN	NaN	NaN	NaN	NaN	NaN	NaN	NaN	NaN	NaN	NaN	NaN	NaN	NaN	NaN	NaN	24.1413	23.9467	23.791	23.452	23.3017	23.1871	NaN	NaN	NaN	NaN	NaN	NaN	NaN	NaN	NaN	NaN	NaN	NaN	NaN	NaN	NaN	NaN	NaN
AGKILNDDTALKEY	P54727	P54727	RAD23B	UV excision repair protein RAD23 homolog B	14	1549.8	0.002108	109.95	25.0323	25.2908	24.58	24.3893	26.0509	25.1529	NaN	NaN	NaN	NaN	NaN	NaN	NaN	NaN	NaN	NaN	NaN	NaN	NaN	NaN	NaN	NaN	NaN	NaN	NaN	NaN	NaN	NaN	NaN	NaN	NaN	NaN	NaN	NaN	NaN	NaN	NaN	NaN	NaN	NaN	NaN
AGKILNDDTALKEYK	P54727	P54727	RAD23B	UV excision repair protein RAD23 homolog B	15	1677.89	1.3691e-20	220.61	26.8213	26.5908	26.3331	26.3079	27.0976	26.6271	NaN	NaN	NaN	NaN	NaN	NaN	NaN	NaN	NaN	NaN	NaN	NaN	NaN	NaN	NaN	NaN	NaN	NaN	NaN	NaN	NaN	NaN	NaN	NaN	NaN	NaN	NaN	NaN	NaN	NaN	NaN	NaN	NaN	NaN	NaN
AGKILSDDVPIRDYR	P54725	P54725	RAD23A	UV excision repair protein RAD23 homolog A	15	1716.92	1.155e-37	246.51	29.2473	29.0289	29.1231	28.5637	30.2663	29.3499	NaN	NaN	NaN	NaN	NaN	NaN	NaN	NaN	NaN	NaN	NaN	NaN	NaN	NaN	NaN	NaN	NaN	NaN	NaN	NaN	NaN	NaN	NaN	NaN	NaN	NaN	NaN	NaN	NaN	NaN	NaN	NaN	NaN	NaN	NaN
AGKILVDVSNPTE	Q658P3	Q658P3	STEAP3	Metalloreductase STEAP3	13	1341.71	0.0016473	123.63	NaN	NaN	NaN	NaN	NaN	NaN	NaN	NaN	NaN	NaN	NaN	NaN	NaN	NaN	NaN	NaN	NaN	NaN	NaN	NaN	NaN	NaN	24.4035	24.6927	23.6065	NaN	NaN	22.2424	NaN	NaN	NaN	NaN	NaN	NaN	NaN	NaN	NaN	NaN	NaN	NaN	NaN
AGKILVDVSNPTEQ	Q658P3	Q658P3	STEAP3	Metalloreductase STEAP3	14	1469.77	3.9097e-14	209.97	NaN	NaN	NaN	NaN	NaN	NaN	NaN	NaN	NaN	NaN	NaN	NaN	NaN	NaN	NaN	NaN	NaN	NaN	28.0194	27.9425	27.1601	27.3086	27.5729	27.4397	26.3483	25.6474	25.0336	24.6119	25.3876	25.0558	NaN	NaN	NaN	NaN	NaN	NaN	NaN	NaN	NaN	NaN	NaN
AGKILVDVSNPTEQE	Q658P3	Q658P3	STEAP3	Metalloreductase STEAP3	15	1598.82	1.9437e-06	187.31	NaN	NaN	NaN	NaN	NaN	NaN	NaN	NaN	NaN	NaN	NaN	NaN	NaN	NaN	NaN	NaN	NaN	NaN	28.1453	28.3369	27.7884	27.5953	27.6228	27.5567	26.201	26.0627	24.6404	24.8744	25.6821	25.4489	NaN	NaN	NaN	NaN	NaN	NaN	NaN	NaN	NaN	NaN	NaN
AGKILVDVSNPTEQEH	Q658P3	Q658P3	STEAP3	Metalloreductase STEAP3	16	1735.87	1.0038e-126	318.91	NaN	NaN	NaN	NaN	NaN	NaN	NaN	NaN	NaN	NaN	NaN	NaN	NaN	NaN	NaN	NaN	NaN	NaN	30.2587	30.5024	29.4583	29.539	30.3299	29.8578	27.6997	27.1046	25.8177	25.7638	25.9478	25.9789	NaN	NaN	NaN	NaN	NaN	NaN	NaN	NaN	NaN	NaN	NaN
AGKNRVWVISAPHASE	Q76M96	Q76M96	CCDC80	Coiled-coil domain-containing protein 80	16	1720.9	0.00094013	110.84	NaN	NaN	NaN	NaN	NaN	NaN	NaN	NaN	26.561	26.4333	25.6013	25.9653	25.8303	26.0703	NaN	NaN	NaN	NaN	NaN	NaN	NaN	NaN	NaN	NaN	NaN	NaN	NaN	NaN	NaN	NaN	NaN	NaN	NaN	NaN	NaN	NaN	NaN	NaN	NaN	NaN	NaN
AGKNRVWVISAPHASEG	Q76M96	Q76M96	CCDC80	Coiled-coil domain-containing protein 80	17	1777.92	0.0042308	88.19	NaN	NaN	NaN	NaN	NaN	NaN	NaN	NaN	27.9945	28.0233	28.036	27.8841	28.0565	27.9895	NaN	NaN	NaN	NaN	NaN	NaN	NaN	NaN	NaN	NaN	NaN	NaN	NaN	NaN	NaN	NaN	NaN	NaN	NaN	NaN	NaN	NaN	NaN	NaN	NaN	NaN	NaN
AGKRVVFLEPLKDTAAG	Q86SJ2	Q86SJ2	AMIGO2	Amphoterin-induced protein 2	17	1771	0.07536	56.851	NaN	NaN	NaN	NaN	NaN	NaN	NaN	NaN	26.1807	26.1829	25.9568	25.9755	26.5265	26.3504	NaN	NaN	NaN	NaN	NaN	NaN	NaN	NaN	NaN	NaN	NaN	NaN	NaN	NaN	NaN	NaN	NaN	NaN	NaN	NaN	NaN	NaN	NaN	NaN	NaN	NaN	NaN
AGKTIIPLISQCTPK	P40926	P40926	MDH2	Malate dehydrogenase, mitochondrial	15	1568.9	0.00045559	131.13	NaN	NaN	NaN	NaN	NaN	NaN	NaN	NaN	27.4696	27.5434	25.9148	25.8064	27.3611	26.6196	NaN	NaN	NaN	NaN	NaN	NaN	NaN	NaN	NaN	NaN	NaN	NaN	NaN	NaN	NaN	NaN	NaN	NaN	NaN	NaN	NaN	NaN	NaN	NaN	NaN	NaN	NaN
AGKTVVAEYAIALAQK	Q15477	Q15477	SKIV2L	Helicase SKI2W	16	1631.92	9.8768e-06	178.58	NaN	NaN	NaN	NaN	NaN	NaN	NaN	NaN	27.7149	27.4754	26.5148	26.7789	27.3267	27.2645	NaN	NaN	NaN	NaN	NaN	NaN	NaN	NaN	NaN	NaN	NaN	NaN	NaN	NaN	NaN	NaN	NaN	NaN	NaN	NaN	NaN	NaN	NaN	NaN	NaN	NaN	NaN
AGKTVVAEYAIALAQKH	Q15477	Q15477	SKIV2L	Helicase SKI2W	17	1768.98	0.0042565	88.133	NaN	NaN	NaN	NaN	NaN	NaN	NaN	NaN	24.9634	25.5411	24.7756	24.1133	25.2815	24.9418	NaN	NaN	NaN	NaN	NaN	NaN	NaN	NaN	NaN	NaN	NaN	NaN	NaN	NaN	NaN	NaN	NaN	NaN	NaN	NaN	NaN	NaN	NaN	NaN	NaN	NaN	NaN
AGKVRGQTPKVAKQE	P62861	P62861	FAU	40S ribosomal protein S30	15	1595.91	0.0033498	97.797	NaN	NaN	NaN	NaN	NaN	NaN	NaN	NaN	21.958	22.2069	NaN	21.9879	22.9298	22.554	NaN	NaN	NaN	NaN	NaN	NaN	NaN	NaN	NaN	NaN	NaN	NaN	NaN	NaN	NaN	NaN	NaN	NaN	NaN	NaN	NaN	NaN	NaN	NaN	NaN	NaN	NaN
AGKYRCEVSAPSE	P57087	P57087	JAM2	Junctional adhesion molecule B	13	1395.65	0.00032313	136.96	NaN	NaN	NaN	NaN	NaN	NaN	NaN	NaN	NaN	NaN	NaN	NaN	NaN	NaN	NaN	NaN	NaN	NaN	28.2178	28.2111	27.7632	27.7203	27.8386	27.0697	25.2037	24.9358	23.3597	23.1007	22.857	22.7777	NaN	NaN	NaN	NaN	NaN	NaN	NaN	NaN	NaN	NaN	NaN
AGKYWAAEKVQEGVRN	Q0VDG4	Q0VDG4	SCRN3	Secernin-3	16	1804.92	0.0006398	120.66	NaN	NaN	NaN	NaN	NaN	NaN	NaN	NaN	NaN	NaN	NaN	NaN	NaN	NaN	NaN	NaN	NaN	NaN	24.5801	23.5369	24.7599	24.8432	23.52	23.6891	NaN	NaN	NaN	NaN	NaN	NaN	NaN	NaN	NaN	NaN	NaN	NaN	NaN	NaN	NaN	NaN	NaN
AGLAPLHIQLVDAHEAPPT	P09131	P09131	SLC10A3	P3 protein	19	1949.04	0.0068922	79.837	24.4346	24.1506	24.7263	24.6051	NaN	24.1249	NaN	NaN	NaN	NaN	NaN	NaN	NaN	NaN	NaN	NaN	NaN	NaN	NaN	NaN	NaN	NaN	24.6787	24.4579	NaN	25.5786	25.8571	25.8012	26.7991	26.6157	NaN	NaN	NaN	NaN	NaN	NaN	NaN	NaN	NaN	NaN	NaN
AGLGLQQLDEGLFSR	Q6EMK4	Q6EMK4	VASN	Vasorin	15	1602.84	7.2735e-06	181.68	NaN	NaN	NaN	NaN	NaN	NaN	NaN	NaN	NaN	NaN	NaN	NaN	NaN	NaN	NaN	NaN	NaN	NaN	NaN	22.0256	23.6104	21.3286	22.6737	NaN	NaN	22.3477	22.1781	NaN	23.368	23.1791	NaN	NaN	NaN	NaN	NaN	NaN	NaN	NaN	NaN	NaN	NaN
AGLGRAYALAFAERG	P51659	P51659	HSD17B4	Peroxisomal multifunctional enzyme type 2;(3R)-hydroxyacyl-CoA dehydrogenase;Enoyl-CoA hydratase 2	15	1521.81	0.00074504	124.09	NaN	NaN	NaN	NaN	NaN	NaN	NaN	NaN	26.838	25.7795	26.685	25.5887	26.4759	27.1953	NaN	NaN	NaN	NaN	NaN	NaN	NaN	NaN	NaN	NaN	NaN	NaN	NaN	NaN	NaN	NaN	NaN	NaN	NaN	NaN	NaN	NaN	NaN	NaN	NaN	NaN	NaN
AGLKGRLDYLSSLKVKG	P08195	P08195	SLC3A2	4F2 cell-surface antigen heavy chain	17	1804.06	0.00034455	114.54	NaN	NaN	NaN	NaN	NaN	NaN	NaN	NaN	27.0305	26.7127	26.6183	27.049	27.1119	27.1434	NaN	NaN	NaN	NaN	NaN	NaN	NaN	NaN	NaN	NaN	NaN	NaN	NaN	NaN	NaN	NaN	NaN	NaN	NaN	NaN	NaN	NaN	NaN	NaN	NaN	NaN	NaN
AGLLELKIEKTMKEKE	Q86VP1	Q86VP1	TAX1BP1	Tax1-binding protein 1	16	1859.04	4.8959e-05	155.22	NaN	NaN	NaN	NaN	NaN	NaN	NaN	NaN	NaN	NaN	NaN	NaN	NaN	NaN	NaN	NaN	NaN	NaN	27.7924	27.8673	27.558	27.4488	27.8043	27.7037	27.9006	27.481	27.166	26.8318	27.0635	27.0663	NaN	NaN	NaN	NaN	NaN	NaN	NaN	NaN	NaN	NaN	NaN
AGLLELKIEKTMKEKEEL	Q86VP1	Q86VP1	TAX1BP1	Tax1-binding protein 1	18	2101.17	2.8769e-07	146.3	NaN	NaN	NaN	NaN	NaN	NaN	NaN	NaN	NaN	NaN	NaN	NaN	NaN	NaN	NaN	NaN	NaN	NaN	NaN	25.4626	NaN	NaN	24.5241	NaN	22.961	25.4804	NaN	21.8726	21.9645	NaN	NaN	NaN	NaN	NaN	NaN	NaN	NaN	NaN	NaN	NaN	NaN
AGLNRKILYSLIDSAD	Q14517	Q14517	FAT1	Protocadherin Fat 1;Protocadherin Fat 1, nuclear form	16	1747.95	0.00064115	120.55	NaN	NaN	NaN	NaN	NaN	NaN	NaN	NaN	28.3175	28.0209	27.2513	26.8634	27.5015	27.3145	NaN	NaN	NaN	NaN	NaN	NaN	NaN	NaN	NaN	NaN	NaN	NaN	NaN	NaN	NaN	NaN	NaN	NaN	NaN	NaN	NaN	NaN	NaN	NaN	NaN	NaN	NaN
AGLNVLRIINEPTAAAIAYG	P11142;P0DMV8;P0DMV9	P11142	HSPA8;HSPA1A;HSPA1B	Heat shock cognate 71 kDa protein;Heat shock 70 kDa protein 1A;Heat shock 70 kDa protein 1B	20	2026.12	0.01382	71.241	NaN	NaN	NaN	NaN	NaN	NaN	NaN	NaN	NaN	NaN	NaN	NaN	NaN	NaN	NaN	NaN	NaN	NaN	22.3772	21.8607	20.5286	20.2921	23.212	21.5383	20.2418	NaN	NaN	NaN	NaN	NaN	NaN	NaN	NaN	NaN	NaN	NaN	NaN	NaN	NaN	NaN	NaN
AGLRSMNGALAFVD	P55884	P55884	EIF3B	Eukaryotic translation initiation factor 3 subunit B	14	1420.71	0.012028	83.397	NaN	NaN	NaN	NaN	NaN	NaN	NaN	NaN	25.6079	25.9671	NaN	24.4934	24.6471	25.2316	NaN	NaN	NaN	NaN	NaN	NaN	NaN	NaN	NaN	NaN	NaN	NaN	NaN	NaN	NaN	NaN	NaN	NaN	NaN	NaN	NaN	NaN	NaN	NaN	NaN	NaN	NaN
AGLRSMNGALAFVDT	P55884	P55884	EIF3B	Eukaryotic translation initiation factor 3 subunit B	15	1521.76	0.0011965	114.71	NaN	NaN	NaN	NaN	NaN	NaN	NaN	NaN	26.8701	26.7705	26.0506	26.2934	26.96	26.0673	NaN	NaN	NaN	NaN	NaN	NaN	NaN	NaN	NaN	NaN	NaN	NaN	NaN	NaN	NaN	NaN	NaN	NaN	NaN	NaN	NaN	NaN	NaN	NaN	NaN	NaN	NaN
AGNEYVGFSNATFQSERE	O94925	O94925	GLS	Glutaminase kidney isoform, mitochondrial	18	2004.88	0.04628	60.474	NaN	NaN	NaN	NaN	NaN	NaN	NaN	NaN	NaN	NaN	NaN	NaN	NaN	NaN	NaN	NaN	NaN	NaN	30.9505	30.886	30.003	NaN	NaN	24.4403	NaN	NaN	27.7203	NaN	NaN	NaN	NaN	NaN	NaN	NaN	NaN	NaN	NaN	NaN	NaN	NaN	NaN
AGNIYWVESNLDQIE	Q07954	Q07954	LRP1	Prolow-density lipoprotein receptor-related protein 1;Low-density lipoprotein receptor-related protein 1 85 kDa subunit;Low-density lipoprotein receptor-related protein 1 515 kDa subunit;Low-density lipoprotein receptor-related protein 1 intracellular domain	15	1749.82	0.0016734	107.83	NaN	NaN	NaN	NaN	NaN	NaN	NaN	NaN	NaN	NaN	NaN	NaN	NaN	NaN	NaN	NaN	NaN	NaN	22.645	22.6332	23.2833	NaN	23.3814	NaN	22.3524	NaN	NaN	NaN	NaN	NaN	NaN	NaN	NaN	NaN	NaN	NaN	NaN	NaN	NaN	NaN	NaN
AGNKLAMQEFMILPVG	P06733;P09104;P13929	P06733	ENO1;ENO2;ENO3	Alpha-enolase;Gamma-enolase;Beta-enolase	16	1717.89	3.0301e-05	150.1	25.7767	24.8388	26.6667	26.3545	26.5231	25.451	NaN	NaN	28.1148	27.9136	26.0677	25.7	27.0664	24.5624	NaN	NaN	NaN	NaN	23.1363	23.4628	23.0869	22.7788	23.5506	22.7038	21.7233	21.2459	20.4491	NaN	20.8595	21.0499	NaN	NaN	NaN	NaN	NaN	NaN	NaN	NaN	NaN	NaN	NaN
AGNKLAMQEFMILPVGA	P06733;P09104;P13929	P06733	ENO1;ENO2;ENO3	Alpha-enolase;Gamma-enolase;Beta-enolase	17	1788.93	2.1844e-05	158.08	26.7255	26.301	28.1831	27.6194	28.0881	26.9857	NaN	NaN	24.7557	24.1821	NaN	NaN	23.7523	NaN	NaN	NaN	NaN	NaN	23.187	23.5072	22.7165	22.3003	23.043	22.6894	22.3301	21.3694	NaN	NaN	NaN	20.7325	NaN	NaN	NaN	NaN	NaN	NaN	NaN	NaN	NaN	NaN	NaN
AGNKLAMQEFMILPVGAAN	P06733	P06733	ENO1	Alpha-enolase	19	1974.01	0.00053757	104.17	21.2444	21.1443	22.5342	21.8808	21.7634	20.5755	NaN	NaN	NaN	NaN	NaN	NaN	NaN	NaN	NaN	NaN	NaN	NaN	NaN	NaN	NaN	NaN	NaN	NaN	NaN	NaN	NaN	NaN	NaN	NaN	NaN	NaN	NaN	NaN	NaN	NaN	NaN	NaN	NaN	NaN	NaN
AGNRMLAQQAVKRTAH	P04844	P04844	RPN2	Dolichyl-diphosphooligosaccharide--protein glycosyltransferase subunit 2	16	1750.94	0.0010859	108.89	NaN	NaN	NaN	NaN	NaN	NaN	NaN	NaN	NaN	NaN	NaN	NaN	NaN	NaN	21.9465	21.5958	22.3203	22.1501	NaN	NaN	NaN	NaN	NaN	NaN	NaN	NaN	NaN	NaN	NaN	NaN	NaN	NaN	NaN	NaN	NaN	NaN	NaN	NaN	NaN	NaN	NaN
AGNSDLILPVPAFNVINGG	P09104	P09104	ENO2	Gamma-enolase	19	1866.98	0.034405	63.727	21.0519	NaN	NaN	NaN	NaN	NaN	NaN	NaN	NaN	NaN	NaN	NaN	NaN	NaN	NaN	NaN	NaN	NaN	NaN	NaN	NaN	NaN	NaN	NaN	NaN	NaN	NaN	NaN	NaN	NaN	NaN	NaN	NaN	NaN	NaN	NaN	NaN	NaN	NaN	NaN	NaN
AGNSEVILPVPAFNVING	P06733	P06733	ENO1	Alpha-enolase	18	1809.96	0.0010163	101.71	NaN	NaN	21.2208	20.5508	NaN	NaN	NaN	NaN	21.8033	21.4103	NaN	NaN	NaN	NaN	NaN	NaN	NaN	NaN	NaN	NaN	NaN	NaN	NaN	NaN	NaN	NaN	NaN	NaN	NaN	NaN	NaN	NaN	NaN	NaN	NaN	NaN	NaN	NaN	NaN	NaN	NaN
AGNSEVILPVPAFNVINGG	P06733	P06733	ENO1	Alpha-enolase	19	1866.98	3.9051e-05	115.29	NaN	20.6084	21.6764	21.5085	22.1332	20.5957	NaN	NaN	22.121	22.0932	NaN	NaN	NaN	NaN	NaN	NaN	NaN	NaN	NaN	NaN	NaN	NaN	NaN	NaN	NaN	NaN	NaN	NaN	NaN	NaN	NaN	NaN	NaN	NaN	NaN	NaN	NaN	NaN	NaN	NaN	NaN
AGNSEVILPVPAFNVINGGS	P06733	P06733	ENO1	Alpha-enolase	20	1954.02	0.003957	83.087	NaN	NaN	NaN	NaN	NaN	NaN	NaN	NaN	22.0474	21.8024	NaN	NaN	NaN	NaN	NaN	NaN	NaN	NaN	NaN	NaN	NaN	NaN	NaN	NaN	NaN	NaN	NaN	NaN	NaN	NaN	NaN	NaN	NaN	NaN	NaN	NaN	NaN	NaN	NaN	NaN	NaN
AGNSEVILPVPAFNVINGGSH	P06733	P06733	ENO1	Alpha-enolase	21	2091.07	0.025153	61.181	21.2792	20.7336	NaN	21.8542	21.4548	20.6306	NaN	NaN	NaN	NaN	NaN	NaN	NaN	NaN	NaN	NaN	NaN	NaN	NaN	NaN	NaN	NaN	NaN	NaN	NaN	NaN	NaN	NaN	NaN	NaN	NaN	NaN	NaN	NaN	NaN	NaN	NaN	NaN	NaN	NaN	NaN
AGNSEVVAGTGEQCLPFDE	Q9NT68	Q9NT68	TENM2	Teneurin-2;Ten-2, soluble form;Ten-2 intracellular domain	19	1921.84	2.2596e-06	164.92	NaN	NaN	NaN	NaN	NaN	NaN	NaN	NaN	24.198	24.2516	24.3648	24.3094	24.9342	24.8798	NaN	NaN	NaN	NaN	NaN	NaN	NaN	NaN	NaN	NaN	NaN	NaN	NaN	NaN	NaN	NaN	NaN	NaN	NaN	NaN	NaN	NaN	NaN	NaN	NaN	NaN	NaN
AGNYVCETALQEVEG	Q13740	Q13740	ALCAM	CD166 antigen	15	1581.7	0.00020402	138.76	NaN	NaN	NaN	NaN	NaN	NaN	NaN	NaN	26.0519	25.8162	26.4513	25.9946	26.2539	26.2965	NaN	NaN	NaN	NaN	NaN	NaN	NaN	NaN	NaN	NaN	NaN	NaN	NaN	NaN	NaN	NaN	NaN	NaN	NaN	NaN	NaN	NaN	NaN	NaN	NaN	NaN	NaN
AGPAGEMVPTFFGSLT	Q9NS68	Q9NS68	TNFRSF19	Tumor necrosis factor receptor superfamily member 19	16	1580.75	0.0012121	107.21	NaN	NaN	NaN	NaN	NaN	NaN	NaN	NaN	24.0467	23.7013	NaN	NaN	NaN	NaN	NaN	NaN	NaN	NaN	NaN	NaN	NaN	NaN	NaN	NaN	NaN	NaN	NaN	NaN	NaN	NaN	NaN	NaN	NaN	NaN	NaN	NaN	NaN	NaN	NaN	NaN	NaN
AGPAGEMVPTFFGSLTQ	Q9NS68	Q9NS68	TNFRSF19	Tumor necrosis factor receptor superfamily member 19	17	1708.81	1.768e-10	199.68	19.6	19.6481	21.5456	21.0403	21.0142	NaN	NaN	NaN	26.6116	26.5456	NaN	NaN	21.9152	NaN	NaN	NaN	NaN	NaN	NaN	NaN	NaN	NaN	NaN	NaN	NaN	NaN	NaN	NaN	NaN	NaN	NaN	NaN	NaN	NaN	NaN	NaN	NaN	NaN	NaN	NaN	NaN
AGPAGEMVPTFFGSLTQS	Q9NS68	Q9NS68	TNFRSF19	Tumor necrosis factor receptor superfamily member 19	18	1795.85	1.4697e-22	218.15	23.6584	23.7016	25.9877	25.4034	25.5842	23.9962	NaN	NaN	27.7118	27.6582	25.8108	NaN	22.4997	24.1036	NaN	NaN	NaN	NaN	NaN	NaN	NaN	NaN	NaN	NaN	NaN	NaN	NaN	NaN	NaN	NaN	NaN	NaN	NaN	NaN	NaN	NaN	NaN	NaN	NaN	NaN	NaN
AGPAGHFASVYNPLAWTVTT	Q9Y2E5	Q9Y2E5	MAN2B2	Epididymis-specific alpha-mannosidase	20	2059.02	0.0014789	92.925	NaN	NaN	NaN	NaN	NaN	NaN	NaN	NaN	NaN	NaN	NaN	NaN	NaN	NaN	NaN	NaN	NaN	NaN	NaN	NaN	NaN	NaN	NaN	NaN	23.4654	NaN	NaN	NaN	22.4111	21.7562	NaN	NaN	NaN	NaN	NaN	NaN	NaN	NaN	NaN	NaN	NaN
AGPAVLSIDEDIG	O15230	O15230	LAMA5	Laminin subunit alpha-5	13	1255.63	0.0094636	95.531	21.3773	NaN	23.6096	NaN	24.5733	23.8803	NaN	NaN	NaN	NaN	NaN	NaN	NaN	NaN	NaN	NaN	NaN	NaN	NaN	NaN	NaN	NaN	NaN	NaN	NaN	NaN	NaN	NaN	NaN	NaN	NaN	NaN	NaN	NaN	NaN	NaN	NaN	NaN	NaN	NaN	NaN
AGPEFQYVRTLIER	P12111	P12111	COL6A3	Collagen alpha-3(VI) chain	14	1677.88	1.5932e-06	163.27	26.7745	26.8646	27.1457	26.5042	26.9293	26.1922	NaN	NaN	NaN	NaN	NaN	NaN	NaN	NaN	NaN	NaN	NaN	NaN	NaN	NaN	NaN	NaN	25.518	25.1358	NaN	24.2523	NaN	22.8264	23.4689	24.4257	NaN	NaN	NaN	NaN	NaN	NaN	NaN	NaN	NaN	NaN	NaN
AGPEMQVKLLQSLGLKS	Q14764	Q14764	MVP	Major vault protein	17	1798	7.8279e-65	258.41	NaN	NaN	NaN	NaN	NaN	NaN	NaN	NaN	28.3895	28.5898	27.272	27.1543	28.5112	27.8243	NaN	NaN	NaN	NaN	NaN	NaN	NaN	NaN	NaN	NaN	NaN	NaN	NaN	NaN	NaN	NaN	NaN	NaN	NaN	NaN	NaN	NaN	NaN	NaN	NaN	NaN	NaN
AGPEMQVKLLQSLGLKST	Q14764	Q14764	MVP	Major vault protein	18	1899.05	6.333e-107	296.25	NaN	NaN	NaN	NaN	NaN	NaN	NaN	NaN	28.6863	28.5903	26.5174	27.7752	28.1989	27.9452	NaN	NaN	NaN	NaN	NaN	NaN	NaN	NaN	NaN	NaN	NaN	NaN	NaN	NaN	NaN	NaN	NaN	NaN	NaN	NaN	NaN	NaN	NaN	NaN	NaN	NaN	NaN
AGPESEVRTEPAAEAEA	P55884	P55884	EIF3B	Eukaryotic translation initiation factor 3 subunit B	17	1712.79	3.0905e-14	203.93	NaN	NaN	NaN	NaN	NaN	NaN	NaN	NaN	27.0548	27.1259	27.0069	26.8065	26.7951	26.4692	NaN	NaN	NaN	NaN	NaN	NaN	NaN	NaN	NaN	NaN	NaN	NaN	NaN	NaN	NaN	NaN	NaN	NaN	NaN	NaN	NaN	NaN	NaN	NaN	NaN	NaN	NaN
AGPESEVRTEPAAEAEAA	P55884	P55884	EIF3B	Eukaryotic translation initiation factor 3 subunit B	18	1783.82	1.2054e-30	223.36	NaN	NaN	NaN	NaN	NaN	NaN	NaN	NaN	29.4121	28.9337	28.9353	28.3994	28.8304	28.5018	NaN	NaN	NaN	NaN	NaN	NaN	NaN	NaN	NaN	NaN	NaN	NaN	NaN	NaN	NaN	NaN	NaN	NaN	NaN	NaN	NaN	NaN	NaN	NaN	NaN	NaN	NaN
AGPESEVRTEPAAEAEAAS	P55884	P55884	EIF3B	Eukaryotic translation initiation factor 3 subunit B	19	1870.85	1.7774e-08	185.99	NaN	NaN	NaN	NaN	NaN	NaN	NaN	NaN	28.0569	27.8647	27.4458	27.4059	27.3446	27.4141	NaN	NaN	NaN	NaN	NaN	NaN	NaN	NaN	NaN	NaN	NaN	NaN	NaN	NaN	NaN	NaN	NaN	NaN	NaN	NaN	NaN	NaN	NaN	NaN	NaN	NaN	NaN
AGPHFNPLSRKHG	P00441	P00441	SOD1	Superoxide dismutase [Cu-Zn]	13	1416.74	3.1543e-05	151.55	NaN	NaN	NaN	NaN	NaN	NaN	NaN	NaN	NaN	NaN	NaN	NaN	NaN	NaN	NaN	NaN	NaN	NaN	28.846	28.7038	28.8619	28.7153	28.271	28.1124	28.345	27.8104	27.4649	27.0086	26.9676	26.5926	NaN	NaN	NaN	NaN	NaN	NaN	NaN	NaN	NaN	NaN	NaN
AGPHFNPLSRKHGGPK	P00441	P00441	SOD1	Superoxide dismutase [Cu-Zn]	16	1698.91	2.4523e-05	148.52	NaN	NaN	NaN	NaN	NaN	NaN	NaN	NaN	NaN	NaN	NaN	NaN	NaN	NaN	NaN	NaN	NaN	NaN	27.8046	27.6593	27.9233	28.1927	27.5566	27.3473	25.7198	26.282	26.6838	26.7238	25.591	24.8665	NaN	NaN	NaN	NaN	NaN	NaN	NaN	NaN	NaN	NaN	NaN
AGPHFNPLSRKHGGPKD	P00441	P00441	SOD1	Superoxide dismutase [Cu-Zn]	17	1813.93	5.0556e-05	156.67	NaN	NaN	NaN	NaN	NaN	NaN	NaN	NaN	NaN	NaN	NaN	NaN	NaN	NaN	NaN	NaN	NaN	NaN	27.9628	27.8682	27.9533	27.9136	27.4468	26.8934	26.2624	25.9592	24.9771	24.6012	22.3386	24.4764	NaN	NaN	NaN	NaN	NaN	NaN	NaN	NaN	NaN	NaN	NaN
AGPHFNPLSRKHGGPKDEERH	P00441	P00441	SOD1	Superoxide dismutase [Cu-Zn]	21	2365.18	0.0027513	84.919	NaN	NaN	NaN	NaN	NaN	NaN	NaN	NaN	NaN	NaN	NaN	NaN	NaN	NaN	NaN	NaN	NaN	NaN	23.2143	23.5145	23.9245	23.9895	23.4765	23.1094	NaN	NaN	NaN	NaN	NaN	NaN	NaN	NaN	NaN	NaN	NaN	NaN	NaN	NaN	NaN	NaN	NaN
AGPKRRALAAPAAEEK	Q01650	Q01650	SLC7A5	Large neutral amino acids transporter small subunit 1	16	1634.92	0.0037479	91.441	NaN	NaN	NaN	NaN	NaN	NaN	NaN	NaN	23.8117	25.0248	25.0675	24.651	24.4255	25.2863	NaN	NaN	NaN	NaN	NaN	NaN	NaN	NaN	NaN	NaN	NaN	NaN	NaN	NaN	NaN	NaN	NaN	NaN	NaN	NaN	NaN	NaN	NaN	NaN	NaN	NaN	NaN
AGPKRRALAAPAAEEKE	Q01650	Q01650	SLC7A5	Large neutral amino acids transporter small subunit 1	17	1763.96	6.912e-05	138.73	NaN	NaN	NaN	NaN	NaN	NaN	NaN	NaN	26.6622	26.9096	27.1109	26.852	26.3012	27.0435	NaN	NaN	NaN	NaN	NaN	NaN	NaN	NaN	NaN	NaN	NaN	NaN	NaN	NaN	NaN	NaN	NaN	NaN	NaN	NaN	NaN	NaN	NaN	NaN	NaN	NaN	NaN
AGPKRRALAAPAAEEKEE	Q01650	Q01650	SLC7A5	Large neutral amino acids transporter small subunit 1	18	1893.01	0.00077212	104.45	NaN	NaN	NaN	NaN	NaN	NaN	NaN	NaN	27.1936	25.9108	26.752	26.2596	26.3039	26.4256	NaN	NaN	NaN	NaN	NaN	NaN	NaN	NaN	NaN	NaN	NaN	NaN	NaN	NaN	NaN	NaN	NaN	NaN	NaN	NaN	NaN	NaN	NaN	NaN	NaN	NaN	NaN
AGPLELEGVKVPLEPGP	Q6EMK4	Q6EMK4	VASN	Vasorin	17	1700.93	1.5362e-29	227.31	NaN	NaN	24.2489	NaN	23.5592	NaN	NaN	NaN	27.8282	27.9135	26.7352	26.4118	27.7129	26.7473	NaN	NaN	NaN	NaN	NaN	NaN	NaN	NaN	NaN	NaN	NaN	NaN	NaN	NaN	NaN	NaN	NaN	NaN	NaN	NaN	NaN	NaN	NaN	NaN	NaN	NaN	NaN
AGPLELEGVKVPLEPGPK	Q6EMK4	Q6EMK4	VASN	Vasorin	18	1829.03	0.00060945	106.67	NaN	NaN	NaN	NaN	NaN	NaN	NaN	NaN	25.7527	25.4863	24.886	24.4043	25.8403	25.5915	NaN	NaN	NaN	NaN	NaN	NaN	NaN	NaN	NaN	NaN	NaN	NaN	NaN	NaN	NaN	NaN	NaN	NaN	NaN	NaN	NaN	NaN	NaN	NaN	NaN	NaN	NaN
AGPNQVITLPQNSIT	Q8IZA0	Q8IZA0	KIAA0319L	Dyslexia-associated protein KIAA0319-like protein	15	1551.83	0.00054614	128.91	NaN	NaN	NaN	NaN	NaN	NaN	NaN	NaN	NaN	25.643	NaN	25.3212	NaN	24.8656	NaN	NaN	NaN	NaN	NaN	NaN	NaN	NaN	NaN	NaN	NaN	NaN	NaN	NaN	NaN	NaN	NaN	NaN	NaN	NaN	NaN	NaN	NaN	NaN	NaN	NaN	NaN
AGPNQVITLPQNSITL	Q8IZA0	Q8IZA0	KIAA0319L	Dyslexia-associated protein KIAA0319-like protein	16	1664.91	4.6507e-38	233.54	NaN	NaN	NaN	NaN	NaN	NaN	NaN	NaN	28.1243	28.1288	26.7419	24.7516	28.1481	27.8053	NaN	NaN	NaN	NaN	NaN	NaN	NaN	NaN	NaN	NaN	NaN	NaN	NaN	NaN	NaN	NaN	NaN	NaN	NaN	NaN	NaN	NaN	NaN	NaN	NaN	NaN	NaN
AGPNQVITLPQNSITLFG	Q8IZA0	Q8IZA0	KIAA0319L	Dyslexia-associated protein KIAA0319-like protein	18	1869	3.6993e-06	152.07	NaN	NaN	NaN	NaN	NaN	NaN	NaN	NaN	24.1553	23.8191	NaN	NaN	NaN	NaN	NaN	NaN	NaN	NaN	NaN	NaN	NaN	NaN	NaN	NaN	NaN	NaN	NaN	NaN	NaN	NaN	NaN	NaN	NaN	NaN	NaN	NaN	NaN	NaN	NaN	NaN	NaN
AGPVKFEKDVYRAEISEFAPP	Q14517	Q14517	FAT1	Protocadherin Fat 1;Protocadherin Fat 1, nuclear form	21	2349.2	0.00031219	104.89	NaN	NaN	NaN	NaN	NaN	NaN	NaN	NaN	NaN	NaN	NaN	NaN	NaN	NaN	NaN	NaN	NaN	NaN	27.572	22.3957	26.4179	22.3334	26.2639	27.8289	24.8193	22.1345	23.4214	23.0721	27.0241	24.1762	NaN	NaN	NaN	NaN	NaN	NaN	NaN	NaN	NaN	NaN	NaN
AGPVKFEKDVYRAEISEFAPPN	Q14517	Q14517	FAT1	Protocadherin Fat 1;Protocadherin Fat 1, nuclear form	22	2463.24	0.00010867	129.15	NaN	NaN	NaN	NaN	NaN	NaN	NaN	NaN	NaN	NaN	NaN	NaN	NaN	NaN	NaN	NaN	NaN	NaN	26.0978	25.8644	25.3469	25.3861	26.757	25.8453	25.7374	25.0814	NaN	NaN	25.3714	24.5736	NaN	NaN	NaN	NaN	NaN	NaN	NaN	NaN	NaN	NaN	NaN
AGQEEYSAMRDQYMRTG	P01112;P01111;P01116	P01116	HRAS;NRAS;KRAS	GTPase HRas;GTPase HRas, N-terminally processed;GTPase NRas;GTPase KRas;GTPase KRas, N-terminally processed	17	1991.85	4.8601e-05	156.5	NaN	NaN	NaN	NaN	NaN	NaN	NaN	NaN	NaN	NaN	NaN	NaN	NaN	NaN	NaN	NaN	NaN	NaN	26.7473	26.6468	26.2128	25.8059	26.4245	25.9154	25.7742	25.5628	24.6089	23.9233	NaN	24.2264	NaN	NaN	NaN	NaN	NaN	NaN	NaN	NaN	NaN	NaN	NaN
AGQGSLYSLEATLEEPP	Q9UBX1	Q9UBX1	CTSF	Cathepsin F	17	1760.85	0.0015848	99.283	NaN	NaN	NaN	NaN	NaN	NaN	NaN	NaN	NaN	NaN	NaN	NaN	NaN	NaN	NaN	NaN	NaN	NaN	22.7948	23.1712	23.4344	23.174	23.2517	22.7941	25.1924	24.3869	22.296	21.9653	23.8467	23.3377	NaN	NaN	NaN	NaN	NaN	NaN	NaN	NaN	NaN	NaN	NaN
AGQIILQEAVPVK	P22102	P22102	GART	Trifunctional purine biosynthetic protein adenosine-3;Phosphoribosylamine--glycine ligase;Phosphoribosylformylglycinamidine cyclo-ligase;Phosphoribosylglycinamide formyltransferase	13	1364.8	2.7318e-08	184.71	NaN	NaN	NaN	NaN	NaN	NaN	NaN	NaN	28.867	29.2014	28.623	28.0896	28.5912	28.4525	NaN	NaN	NaN	NaN	NaN	NaN	NaN	NaN	NaN	NaN	NaN	NaN	NaN	NaN	NaN	NaN	NaN	NaN	NaN	NaN	NaN	NaN	NaN	NaN	NaN	NaN	NaN
AGQIILQEAVPVKR	P22102	P22102	GART	Trifunctional purine biosynthetic protein adenosine-3;Phosphoribosylamine--glycine ligase;Phosphoribosylformylglycinamidine cyclo-ligase;Phosphoribosylglycinamide formyltransferase	14	1520.9	3.4223e-51	271.65	NaN	NaN	NaN	NaN	NaN	NaN	NaN	NaN	32.1422	32.0144	31.5686	31.7666	31.9349	31.6746	NaN	NaN	NaN	NaN	NaN	NaN	NaN	NaN	NaN	NaN	NaN	NaN	NaN	NaN	NaN	NaN	NaN	NaN	NaN	NaN	NaN	NaN	NaN	NaN	NaN	NaN	NaN
AGQIILQEAVPVKRG	P22102	P22102	GART	Trifunctional purine biosynthetic protein adenosine-3;Phosphoribosylamine--glycine ligase;Phosphoribosylformylglycinamidine cyclo-ligase;Phosphoribosylglycinamide formyltransferase	15	1577.93	8.545e-58	266.93	NaN	NaN	NaN	NaN	NaN	NaN	NaN	NaN	32.6569	32.631	32.3076	32.0773	32.761	32.3376	NaN	NaN	NaN	NaN	NaN	NaN	NaN	NaN	NaN	NaN	NaN	NaN	NaN	NaN	NaN	NaN	NaN	NaN	NaN	NaN	NaN	NaN	NaN	NaN	NaN	NaN	NaN
AGQIILQEAVPVKRGD	P22102	P22102	GART	Trifunctional purine biosynthetic protein adenosine-3;Phosphoribosylamine--glycine ligase;Phosphoribosylformylglycinamidine cyclo-ligase;Phosphoribosylglycinamide formyltransferase	16	1692.95	7.6997e-56	254.18	NaN	NaN	NaN	NaN	NaN	NaN	NaN	NaN	28.8477	28.7742	28.2698	28.428	28.6555	28.5093	NaN	NaN	NaN	NaN	NaN	NaN	NaN	NaN	NaN	NaN	NaN	NaN	NaN	NaN	NaN	NaN	NaN	NaN	NaN	NaN	NaN	NaN	NaN	NaN	NaN	NaN	NaN
AGQIILQEAVPVKRGDT	P22102	P22102	GART	Trifunctional purine biosynthetic protein adenosine-3;Phosphoribosylamine--glycine ligase;Phosphoribosylformylglycinamidine cyclo-ligase;Phosphoribosylglycinamide formyltransferase	17	1794	0.0013681	101.05	NaN	NaN	NaN	NaN	NaN	NaN	NaN	NaN	26.6384	26.2203	25.9613	NaN	26.3818	25.6331	NaN	NaN	NaN	NaN	NaN	NaN	NaN	NaN	NaN	NaN	NaN	NaN	NaN	NaN	NaN	NaN	NaN	NaN	NaN	NaN	NaN	NaN	NaN	NaN	NaN	NaN	NaN
AGQIRAQAVQESER	Q86UU1	Q86UU1	PHLDB1	Pleckstrin homology-like domain family B member 1	14	1541.79	2.4671e-13	204.13	22.7065	26.0353	21.8994	NaN	26.8085	25.9194	NaN	NaN	NaN	NaN	NaN	NaN	NaN	NaN	NaN	NaN	NaN	NaN	24.5592	25.0496	23.9996	24.1216	24.4012	23.7481	NaN	NaN	NaN	NaN	22.2465	NaN	NaN	NaN	NaN	NaN	NaN	NaN	NaN	NaN	NaN	NaN	NaN
AGQLHSVAFLALA	Q9HAB3	Q9HAB3	SLC52A2	Solute carrier family 52, riboflavin transporter, member 2	13	1296.72	0.0075515	99.013	NaN	NaN	24.2002	23.9898	23.5894	NaN	NaN	NaN	NaN	NaN	NaN	NaN	NaN	NaN	NaN	NaN	NaN	NaN	NaN	NaN	NaN	NaN	NaN	NaN	NaN	NaN	NaN	NaN	NaN	NaN	NaN	NaN	NaN	NaN	NaN	NaN	NaN	NaN	NaN	NaN	NaN
AGQYNLEITDAELSDD	Q96J84	Q96J84	KIRREL	Kin of IRRE-like protein 1	16	1752.77	0.00010518	172.21	NaN	NaN	NaN	NaN	NaN	NaN	NaN	NaN	NaN	NaN	NaN	NaN	NaN	NaN	NaN	NaN	NaN	NaN	NaN	NaN	NaN	NaN	NaN	24.4098	NaN	NaN	NaN	NaN	NaN	NaN	NaN	NaN	NaN	NaN	NaN	NaN	NaN	NaN	NaN	NaN	NaN
AGQYRCTATNAAG	P98160	P98160	HSPG2	Basement membrane-specific heparan sulfate proteoglycan core protein;Endorepellin;LG3 peptide	13	1282.57	0.0088407	96.665	NaN	NaN	NaN	NaN	NaN	NaN	NaN	NaN	NaN	NaN	NaN	NaN	NaN	NaN	NaN	NaN	NaN	NaN	23.9565	24.1444	23.2099	23.3502	22.6745	22.3753	22.6318	22.1305	21.4625	21.4602	NaN	NaN	NaN	NaN	NaN	NaN	NaN	NaN	NaN	NaN	NaN	NaN	NaN
AGQYRCTATNAAGT	P98160	P98160	HSPG2	Basement membrane-specific heparan sulfate proteoglycan core protein;Endorepellin;LG3 peptide	14	1383.62	5.5656e-05	143.28	NaN	NaN	NaN	NaN	NaN	NaN	NaN	NaN	NaN	NaN	NaN	NaN	NaN	NaN	NaN	NaN	NaN	NaN	25.4572	25.199	25.0464	24.5311	24.5983	24.2601	23.7837	23.5409	23.4221	23.4706	23.1799	22.9815	NaN	NaN	NaN	NaN	NaN	NaN	NaN	NaN	NaN	NaN	NaN
AGQYRCTATNAAGTT	P98160	P98160	HSPG2	Basement membrane-specific heparan sulfate proteoglycan core protein;Endorepellin;LG3 peptide	15	1484.67	0.00097693	119.27	NaN	NaN	NaN	NaN	NaN	NaN	NaN	NaN	NaN	NaN	NaN	NaN	NaN	NaN	NaN	NaN	NaN	NaN	26.8097	27.0506	25.7479	25.742	25.8598	25.3371	24.8794	24.5896	24.6076	24.3209	24.0106	23.4002	NaN	NaN	NaN	NaN	NaN	NaN	NaN	NaN	NaN	NaN	NaN
AGQYRCTATNAAGTTQ	P98160	P98160	HSPG2	Basement membrane-specific heparan sulfate proteoglycan core protein;Endorepellin;LG3 peptide	16	1612.73	1.2104e-20	219.74	NaN	NaN	NaN	NaN	NaN	NaN	NaN	NaN	NaN	NaN	NaN	NaN	NaN	NaN	NaN	NaN	NaN	NaN	25.8514	25.7419	25.3014	25.2804	24.6298	23.863	24.3407	23.6883	23.6021	23.0371	23.4269	22.9791	NaN	NaN	NaN	NaN	NaN	NaN	NaN	NaN	NaN	NaN	NaN
AGRGRISCTIANRCHEGG	P02751	P02751	FN1	Fibronectin;Anastellin;Ugl-Y1;Ugl-Y2;Ugl-Y3	18	1856.88	0.0036246	88.133	NaN	NaN	NaN	NaN	NaN	NaN	NaN	NaN	23.999	23.5812	24.7551	25.1088	24.8198	24.6778	NaN	NaN	NaN	NaN	NaN	NaN	NaN	NaN	NaN	NaN	NaN	NaN	NaN	NaN	NaN	NaN	NaN	NaN	NaN	NaN	NaN	NaN	NaN	NaN	NaN	NaN	NaN
AGRLAAQSLDTSGLR	P07199	P07199	CENPB	Major centromere autoantigen B	15	1514.82	2.7795e-05	168.43	28.2148	27.9334	28.0244	27.8856	28.5014	27.7922	NaN	NaN	NaN	NaN	NaN	NaN	NaN	NaN	NaN	NaN	NaN	NaN	NaN	NaN	NaN	NaN	NaN	NaN	24.4912	NaN	NaN	23.869	24.9811	NaN	NaN	NaN	NaN	NaN	NaN	NaN	NaN	NaN	NaN	NaN	NaN
AGRRFIVSPVPESRLR	Q9H4A3	Q9H4A3	WNK1	Serine/threonine-protein kinase WNK1	16	1839.06	0.013314	77.746	NaN	NaN	NaN	NaN	NaN	NaN	NaN	NaN	NaN	NaN	NaN	NaN	NaN	NaN	NaN	NaN	NaN	NaN	25.4001	25.3188	25.2148	24.94	24.6554	24.6053	22.3712	NaN	NaN	NaN	NaN	NaN	NaN	NaN	NaN	NaN	NaN	NaN	NaN	NaN	NaN	NaN	NaN
AGSDYEFTEGTVVFKPG	P32418	P32418	SLC8A1	Sodium/calcium exchanger 1	17	1802.84	3.524e-40	241.31	27.3674	27.1544	28.0467	27.726	28.1336	27.6027	NaN	NaN	NaN	NaN	NaN	NaN	NaN	NaN	NaN	NaN	NaN	NaN	NaN	NaN	NaN	NaN	NaN	NaN	NaN	NaN	NaN	NaN	NaN	NaN	NaN	NaN	NaN	NaN	NaN	NaN	NaN	NaN	NaN	NaN	NaN
AGSFVGKVSAVDK	Q6V0I7	Q6V0I7	FAT4	Protocadherin Fat 4	13	1263.68	0.0033041	110.51	NaN	NaN	NaN	NaN	NaN	NaN	NaN	NaN	NaN	NaN	NaN	NaN	NaN	NaN	NaN	NaN	NaN	NaN	25.1559	25.4526	24.4189	25.1058	25.2748	24.8608	24.0413	24.3269	24.2698	23.9487	24.5523	24.2264	NaN	NaN	NaN	NaN	NaN	NaN	NaN	NaN	NaN	NaN	NaN
AGSFVGKVSAVDKDFGP	Q6V0I7	Q6V0I7	FAT4	Protocadherin Fat 4	17	1679.85	0.047473	61.37	NaN	NaN	NaN	NaN	NaN	NaN	NaN	NaN	NaN	NaN	NaN	NaN	NaN	NaN	NaN	NaN	NaN	NaN	25.8588	25.9552	24.9801	25.7338	26.1759	NaN	NaN	NaN	22.7102	23.2647	23.8981	23.9518	NaN	NaN	NaN	NaN	NaN	NaN	NaN	NaN	NaN	NaN	NaN
AGSLTLSKTELGKKA	P29144	P29144	TPP2	Tripeptidyl-peptidase 2	15	1502.87	0.010549	81.619	NaN	NaN	NaN	NaN	NaN	NaN	NaN	NaN	NaN	NaN	NaN	NaN	NaN	NaN	NaN	NaN	NaN	NaN	24.181	24.8067	24.643	24.5791	25.1375	24.5465	23.4003	23.5636	22.1995	NaN	NaN	21.6357	NaN	NaN	NaN	NaN	NaN	NaN	NaN	NaN	NaN	NaN	NaN
AGSRIVLNPNKPVVE	Q9BRR6	Q9BRR6	ADPGK	ADP-dependent glucokinase	15	1591.9	0.0027341	100.19	NaN	NaN	NaN	NaN	NaN	NaN	NaN	NaN	25.7061	27.7698	27.482	27.6336	27.4492	25.075	NaN	NaN	NaN	NaN	NaN	NaN	NaN	NaN	NaN	NaN	NaN	NaN	NaN	NaN	NaN	NaN	NaN	NaN	NaN	NaN	NaN	NaN	NaN	NaN	NaN	NaN	NaN
AGSSLTSFQWRPSGH	Q9NRC6	Q9NRC6	SPTBN5	Spectrin beta chain, non-erythrocytic 5	15	1616.77	0.02676	71.349	NaN	NaN	NaN	NaN	NaN	NaN	NaN	NaN	NaN	NaN	NaN	NaN	NaN	NaN	NaN	NaN	NaN	NaN	NaN	NaN	26.1273	26.4334	NaN	NaN	NaN	NaN	NaN	NaN	26.9549	NaN	NaN	NaN	NaN	NaN	NaN	NaN	NaN	NaN	NaN	NaN	NaN
AGSTISNSHAQPFDFPD	P17302	P17302	GJA1	Gap junction alpha-1 protein	17	1789.79	3.4659e-06	177.12	29.4109	29.3756	29.3934	29.2855	29.8291	28.9724	NaN	NaN	NaN	NaN	NaN	NaN	NaN	NaN	NaN	NaN	20.1819	20.0374	NaN	NaN	NaN	NaN	NaN	NaN	NaN	NaN	NaN	NaN	NaN	NaN	NaN	NaN	NaN	NaN	NaN	NaN	NaN	NaN	NaN	NaN	NaN
AGSTISNSHAQPFDFPDD	P17302	P17302	GJA1	Gap junction alpha-1 protein	18	1904.82	3.916e-12	199.96	27.1315	26.8933	26.6707	26.8115	26.8035	26.5928	NaN	NaN	NaN	NaN	NaN	NaN	NaN	NaN	NaN	NaN	NaN	NaN	NaN	NaN	NaN	NaN	NaN	NaN	NaN	NaN	NaN	NaN	NaN	NaN	NaN	NaN	NaN	NaN	NaN	NaN	NaN	NaN	NaN	NaN	NaN
AGSVILLENLRF	P00558	P00558	PGK1	Phosphoglycerate kinase 1	12	1330.76	9.0039e-06	160.59	NaN	NaN	NaN	NaN	NaN	NaN	NaN	NaN	23.6315	23.4793	NaN	NaN	NaN	NaN	NaN	NaN	NaN	NaN	NaN	NaN	NaN	NaN	NaN	NaN	NaN	NaN	NaN	NaN	NaN	NaN	NaN	NaN	NaN	NaN	NaN	NaN	NaN	NaN	NaN	NaN	NaN
AGSVILLENLRFH	P00558	P00558	PGK1	Phosphoglycerate kinase 1	13	1467.82	1.4743e-11	205.09	NaN	NaN	NaN	NaN	NaN	NaN	NaN	NaN	29.0225	28.9848	28.4619	28.0208	29.0099	28.2746	NaN	NaN	NaN	NaN	NaN	NaN	NaN	NaN	NaN	NaN	NaN	NaN	NaN	NaN	NaN	NaN	NaN	NaN	NaN	NaN	NaN	NaN	NaN	NaN	NaN	NaN	NaN
AGSVILLENLRFHVE	P00558	P00558	PGK1	Phosphoglycerate kinase 1	15	1695.93	6.9073e-83	228.93	NaN	NaN	NaN	NaN	NaN	NaN	NaN	NaN	30.1591	29.1607	29.093	28.0295	29.9362	28.8191	NaN	NaN	NaN	NaN	NaN	NaN	NaN	NaN	NaN	NaN	NaN	NaN	NaN	NaN	NaN	NaN	NaN	NaN	NaN	NaN	NaN	NaN	NaN	NaN	NaN	NaN	NaN
AGSVILLENLRFHVEE	P00558	P00558	PGK1	Phosphoglycerate kinase 1	16	1824.97	0.043573	64.407	NaN	NaN	NaN	NaN	NaN	NaN	NaN	NaN	25.0916	23.6328	NaN	NaN	24.7761	NaN	NaN	NaN	NaN	NaN	NaN	NaN	NaN	NaN	NaN	NaN	NaN	NaN	NaN	NaN	NaN	NaN	NaN	NaN	NaN	NaN	NaN	NaN	NaN	NaN	NaN	NaN	NaN
AGSVVVQLSGLPVWRE	Q9BSA4	Q9BSA4	TTYH2	Protein tweety homolog 2	16	1695.93	0.0014335	104.24	NaN	NaN	NaN	NaN	NaN	NaN	NaN	NaN	NaN	22.5057	NaN	NaN	24.5298	NaN	NaN	NaN	NaN	NaN	NaN	NaN	NaN	NaN	NaN	NaN	NaN	NaN	NaN	NaN	NaN	NaN	NaN	NaN	NaN	NaN	NaN	NaN	NaN	NaN	NaN	NaN	NaN
AGSYVRDDAVPNLIQ	O43747	O43747	AP1G1	AP-1 complex subunit gamma-1	15	1616.82	0.0025423	100.93	NaN	NaN	NaN	NaN	NaN	NaN	NaN	NaN	24.9635	25.0973	24.7706	25.2167	25.2968	25.3554	NaN	NaN	NaN	NaN	NaN	NaN	NaN	NaN	NaN	NaN	NaN	NaN	NaN	NaN	NaN	NaN	NaN	NaN	NaN	NaN	NaN	NaN	NaN	NaN	NaN	NaN	NaN
AGTEQFTAMRDLYMK	P61224;A6NIZ1;P62834	P61224	RAP1B;RAP1A	Ras-related protein Rap-1b;Ras-related protein Rap-1b-like protein;Ras-related protein Rap-1A	15	1760.82	0.016405	77.776	NaN	NaN	NaN	NaN	NaN	NaN	NaN	NaN	NaN	NaN	NaN	NaN	NaN	NaN	NaN	NaN	NaN	NaN	24.0956	NaN	23.8538	24.302	24.8157	24.1032	24.691	24.3663	NaN	NaN	23.7133	23.3233	NaN	NaN	NaN	NaN	NaN	NaN	NaN	NaN	NaN	NaN	NaN
AGTEQFTAMRDLYMKN	P61224;A6NIZ1;P62834	P61224	RAP1B;RAP1A	Ras-related protein Rap-1b;Ras-related protein Rap-1b-like protein;Ras-related protein Rap-1A	16	1874.87	6.373e-80	277.1	NaN	NaN	NaN	NaN	NaN	NaN	NaN	NaN	NaN	NaN	NaN	NaN	NaN	NaN	NaN	NaN	NaN	NaN	28.1306	28.3468	28.1159	28.1666	27.4515	27.214	26.3911	26.1597	25.7305	24.6327	25.8818	25.4905	NaN	NaN	NaN	NaN	NaN	NaN	NaN	NaN	NaN	NaN	NaN
AGTEQFTAMRDLYMKNG	P61224;A6NIZ1;P62834	P61224	RAP1B;RAP1A	Ras-related protein Rap-1b;Ras-related protein Rap-1b-like protein;Ras-related protein Rap-1A	17	1931.89	5.9913e-105	292.8	NaN	NaN	NaN	NaN	NaN	NaN	NaN	NaN	NaN	NaN	NaN	NaN	NaN	NaN	NaN	NaN	NaN	NaN	28.5506	28.8342	28.737	28.5374	28.4216	27.9831	28.2655	27.6607	27.5938	27.3759	27.9197	27.7719	NaN	NaN	NaN	NaN	NaN	NaN	NaN	NaN	NaN	NaN	NaN
AGTIRLEQDVFSAL	Q96IJ6	Q96IJ6	GMPPA	Mannose-1-phosphate guanyltransferase alpha	14	1518.8	0.056646	66.56	NaN	NaN	NaN	NaN	NaN	NaN	NaN	NaN	NaN	NaN	NaN	NaN	NaN	NaN	NaN	NaN	NaN	NaN	23.3995	23.7155	22.6513	NaN	23.2133	22.8786	NaN	NaN	NaN	NaN	NaN	NaN	NaN	NaN	NaN	NaN	NaN	NaN	NaN	NaN	NaN	NaN	NaN
AGTLFQDPSFPAIP	P17655	P17655	CAPN2	Calpain-2 catalytic subunit	14	1459.73	0.008338	89.047	NaN	NaN	NaN	NaN	NaN	NaN	NaN	NaN	NaN	NaN	NaN	NaN	NaN	NaN	NaN	NaN	NaN	NaN	NaN	NaN	20.0313	NaN	21.0702	NaN	NaN	NaN	NaN	NaN	NaN	NaN	NaN	NaN	NaN	NaN	NaN	NaN	NaN	NaN	NaN	NaN	NaN
AGTLFQDPSFPAIPS	P17655	P17655	CAPN2	Calpain-2 catalytic subunit	15	1546.77	0.00038852	132.78	NaN	NaN	NaN	NaN	NaN	NaN	NaN	NaN	NaN	NaN	NaN	NaN	NaN	NaN	NaN	NaN	NaN	NaN	22.6525	22.5703	22.4131	22.2784	22.6975	22.2608	21.0834	20.9951	NaN	NaN	20.6461	19.8492	NaN	NaN	NaN	NaN	NaN	NaN	NaN	NaN	NaN	NaN	NaN
AGTRLSLDPATDPDIN	Q9Y5F9	Q9Y5F9	PCDHGB6	Protocadherin gamma-B6	16	1654.82	2.5114e-05	162.31	NaN	NaN	NaN	NaN	NaN	NaN	NaN	NaN	26.7515	26.1623	26.4386	25.8399	26.4568	26.2301	NaN	NaN	NaN	NaN	NaN	NaN	NaN	NaN	NaN	NaN	NaN	NaN	NaN	NaN	NaN	NaN	NaN	NaN	NaN	NaN	NaN	NaN	NaN	NaN	NaN	NaN	NaN
AGTVRRQAVDVSPL	P46782	P46782	RPS5	40S ribosomal protein S5;40S ribosomal protein S5, N-terminally processed	14	1467.82	0.011321	80.979	28.8546	28.7989	28.4362	27.7744	30.2279	29.1042	NaN	NaN	NaN	NaN	NaN	NaN	NaN	NaN	NaN	NaN	NaN	NaN	25.6225	25.6418	25.6134	25.3327	25.7174	25.5974	23.6592	23.5733	24.1093	23.4007	24.324	24.2131	NaN	NaN	NaN	NaN	NaN	NaN	NaN	NaN	NaN	NaN	NaN
AGTVRRQAVDVSPLR	P46782	P46782	RPS5	40S ribosomal protein S5;40S ribosomal protein S5, N-terminally processed	15	1623.92	2.8112e-05	154.6	32.9474	32.9332	32.4865	32.3508	34.0509	33.2153	NaN	NaN	NaN	NaN	NaN	NaN	NaN	NaN	NaN	NaN	NaN	NaN	29.9739	29.8533	29.8923	29.9863	29.8833	29.4032	28.2762	27.636	28.4846	28.2055	28.8988	28.5641	NaN	NaN	NaN	NaN	NaN	NaN	NaN	NaN	NaN	NaN	NaN
AGTVRRQAVDVSPLRR	P46782	P46782	RPS5	40S ribosomal protein S5;40S ribosomal protein S5, N-terminally processed	16	1780.02	0.00012043	140.49	33.5367	33.3969	33.1328	32.7489	34.1378	33.3085	NaN	NaN	NaN	NaN	NaN	NaN	NaN	NaN	NaN	NaN	NaN	NaN	31.2125	31.2148	31.6006	31.5393	30.7348	30.1225	29.9747	29.7212	29.8831	29.7354	29.9739	30.0493	NaN	NaN	NaN	NaN	NaN	NaN	NaN	NaN	NaN	NaN	NaN
AGTVVLDDVELREAQ	P25205	P25205	MCM3	DNA replication licensing factor MCM3	15	1613.83	1.2635e-05	178.32	21.8698	NaN	NaN	22.5472	24.168	23.0238	NaN	NaN	NaN	NaN	NaN	NaN	NaN	NaN	NaN	NaN	NaN	NaN	NaN	NaN	NaN	NaN	NaN	NaN	NaN	NaN	NaN	NaN	NaN	NaN	NaN	NaN	NaN	NaN	NaN	NaN	NaN	NaN	NaN	NaN	NaN
AGTVVLDDVELREAQR	P25205	P25205	MCM3	DNA replication licensing factor MCM3	16	1769.93	1.225e-46	248.77	25.0072	24.8903	25.801	25.931	25.8129	25.1211	NaN	NaN	NaN	NaN	NaN	NaN	NaN	NaN	NaN	NaN	NaN	NaN	NaN	NaN	NaN	NaN	NaN	NaN	NaN	NaN	NaN	NaN	NaN	NaN	NaN	NaN	NaN	NaN	NaN	NaN	NaN	NaN	NaN	NaN	NaN
AGTYICEATNPIGTR	Q15223	Q15223	PVRL1	Nectin-1	15	1565.75	0.018494	83.617	NaN	NaN	NaN	NaN	NaN	NaN	NaN	NaN	NaN	NaN	NaN	NaN	NaN	NaN	NaN	NaN	NaN	NaN	NaN	NaN	NaN	NaN	NaN	NaN	24.384	24.243	NaN	NaN	NaN	NaN	NaN	NaN	NaN	NaN	NaN	NaN	NaN	NaN	NaN	NaN	NaN
AGTYVCTATNRQGK	P98160	P98160	HSPG2	Basement membrane-specific heparan sulfate proteoglycan core protein;Endorepellin;LG3 peptide	14	1468.71	1.7526e-05	148.96	NaN	NaN	NaN	NaN	NaN	NaN	NaN	NaN	NaN	NaN	NaN	NaN	NaN	NaN	NaN	NaN	NaN	NaN	23.5493	24.3454	23.8241	23.6597	NaN	22.1901	NaN	NaN	NaN	NaN	NaN	NaN	NaN	NaN	NaN	NaN	NaN	NaN	NaN	NaN	NaN	NaN	NaN
AGTYVCTATNRQGKVK	P98160	P98160	HSPG2	Basement membrane-specific heparan sulfate proteoglycan core protein;Endorepellin;LG3 peptide	16	1695.87	0.0010725	109.07	NaN	NaN	NaN	NaN	NaN	NaN	NaN	NaN	NaN	NaN	NaN	NaN	NaN	NaN	NaN	NaN	NaN	NaN	26.2843	26.0558	26.1389	25.9181	25.1324	24.2397	23.7608	24.8537	25.4954	25.1409	24.3058	23.1185	NaN	NaN	NaN	NaN	NaN	NaN	NaN	NaN	NaN	NaN	NaN
AGVAVLRAYNYVAQ	Q9NYU2	Q9NYU2	UGGT1	UDP-glucose:glycoprotein glucosyltransferase 1	14	1493.8	8.8404e-07	166.07	NaN	NaN	NaN	NaN	NaN	NaN	NaN	NaN	26.1056	26.0433	25.4384	NaN	26.0232	25.9605	NaN	NaN	NaN	NaN	NaN	NaN	NaN	NaN	NaN	NaN	NaN	NaN	NaN	NaN	NaN	NaN	NaN	NaN	NaN	NaN	NaN	NaN	NaN	NaN	NaN	NaN	NaN
AGVFHVEKNGRYS	P16070	P16070	CD44	CD44 antigen	13	1462.73	9.2274e-05	145.09	NaN	NaN	NaN	NaN	NaN	NaN	NaN	NaN	NaN	NaN	NaN	NaN	NaN	NaN	NaN	NaN	NaN	NaN	28.1584	28.087	27.7455	27.6715	28.9015	27.9824	27.3515	26.7371	25.9183	25.9003	26.6007	26.4276	NaN	NaN	NaN	NaN	NaN	NaN	NaN	NaN	NaN	NaN	NaN
AGVKALVALSFSGA	O15243	O15243	LEPROT	Leptin receptor gene-related protein	14	1289.73	0.021843	77.192	NaN	NaN	NaN	NaN	NaN	NaN	NaN	NaN	NaN	NaN	NaN	25.3676	26.2568	25.4962	NaN	NaN	NaN	NaN	NaN	NaN	NaN	NaN	NaN	NaN	NaN	NaN	NaN	NaN	NaN	NaN	NaN	NaN	NaN	NaN	NaN	NaN	NaN	NaN	NaN	NaN	NaN
AGVRFLAPFAAHPLDG	Q24JP5	Q24JP5	TMEM132A	Transmembrane protein 132A	16	1637.87	0.073011	58.079	NaN	NaN	NaN	NaN	NaN	NaN	NaN	NaN	24.613	24.7944	NaN	NaN	NaN	NaN	NaN	NaN	NaN	NaN	NaN	NaN	NaN	NaN	NaN	NaN	NaN	NaN	NaN	NaN	NaN	NaN	NaN	NaN	NaN	NaN	NaN	NaN	NaN	NaN	NaN	NaN	NaN
AGVSLKTLHPDLGTDK	P00338	P00338	LDHA	L-lactate dehydrogenase A chain	16	1650.89	2.9972e-05	171.46	27.753	27.7709	27.5956	27.6207	28.1881	27.4985	NaN	NaN	NaN	NaN	NaN	NaN	NaN	NaN	NaN	NaN	NaN	NaN	NaN	NaN	NaN	NaN	NaN	NaN	NaN	NaN	NaN	NaN	NaN	NaN	NaN	NaN	NaN	NaN	NaN	NaN	NaN	NaN	NaN	NaN	NaN
AGVSLKTLHPDLGTDKD	P00338	P00338	LDHA	L-lactate dehydrogenase A chain	17	1765.92	2.6433e-05	167.35	27.5831	26.5566	27.8216	27.3844	27.9673	27.073	NaN	NaN	NaN	NaN	NaN	NaN	NaN	NaN	NaN	NaN	NaN	NaN	NaN	NaN	NaN	NaN	NaN	NaN	NaN	NaN	NaN	NaN	NaN	NaN	NaN	NaN	NaN	NaN	NaN	NaN	NaN	NaN	NaN	NaN	NaN
AGVSLKTLHPDLGTDKDK	P00338	P00338	LDHA	L-lactate dehydrogenase A chain	18	1894.02	4.4064e-121	298.78	30.6474	30.7082	30.6066	30.4718	31.0108	30.1425	NaN	NaN	NaN	NaN	NaN	NaN	NaN	NaN	NaN	NaN	NaN	NaN	NaN	NaN	NaN	NaN	NaN	NaN	26.6392	26.3233	25.5068	25.3001	25.1891	25.2506	NaN	NaN	NaN	NaN	NaN	NaN	NaN	NaN	NaN	NaN	NaN
AGWDVIQMTPQEIAVN	P18084	P18084	ITGB5	Integrin beta-5	16	1770.86	0.0070865	84.718	NaN	NaN	NaN	NaN	NaN	NaN	NaN	NaN	22.5886	22.122	NaN	NaN	NaN	NaN	NaN	NaN	NaN	NaN	NaN	NaN	NaN	NaN	NaN	NaN	NaN	NaN	NaN	NaN	NaN	NaN	NaN	NaN	NaN	NaN	NaN	NaN	NaN	NaN	NaN	NaN	NaN
AGWKPGSETIIPDPAGKLKYFD	Q13162	Q13162	PRDX4	Peroxiredoxin-4	22	2389.23	0.04057	56.29	24.4618	23.79	25.4109	24.2269	24.1021	NaN	NaN	NaN	NaN	NaN	NaN	NaN	NaN	NaN	NaN	NaN	NaN	NaN	NaN	NaN	NaN	NaN	NaN	NaN	NaN	NaN	NaN	NaN	NaN	NaN	NaN	NaN	NaN	NaN	NaN	NaN	NaN	NaN	NaN	NaN	NaN
AGYIIPLQGPGLT	P10253	P10253	GAA	Lysosomal alpha-glucosidase;76 kDa lysosomal alpha-glucosidase;70 kDa lysosomal alpha-glucosidase	13	1298.72	0.04731	74.165	NaN	NaN	NaN	NaN	NaN	NaN	NaN	NaN	23.0844	23.334	NaN	NaN	23.6309	23.2778	NaN	NaN	NaN	NaN	NaN	NaN	NaN	NaN	NaN	NaN	NaN	NaN	NaN	NaN	NaN	NaN	NaN	NaN	NaN	NaN	NaN	NaN	NaN	NaN	NaN	NaN	NaN
AGYIIPLQGPGLTT	P10253	P10253	GAA	Lysosomal alpha-glucosidase;76 kDa lysosomal alpha-glucosidase;70 kDa lysosomal alpha-glucosidase	14	1399.77	0.00041005	132.39	NaN	NaN	NaN	NaN	NaN	NaN	NaN	NaN	28.0574	28.4862	28.1014	27.4351	28.692	28.1958	NaN	NaN	NaN	NaN	NaN	NaN	NaN	NaN	NaN	NaN	NaN	NaN	NaN	NaN	NaN	NaN	NaN	NaN	NaN	NaN	NaN	NaN	NaN	NaN	NaN	NaN	NaN
AGYIIPLQGPGLTTT	P10253	P10253	GAA	Lysosomal alpha-glucosidase;76 kDa lysosomal alpha-glucosidase;70 kDa lysosomal alpha-glucosidase	15	1500.82	8.1681e-05	143.96	NaN	NaN	NaN	NaN	NaN	NaN	NaN	NaN	27.9725	28.1324	27.5653	26.7173	28.6214	27.8423	NaN	NaN	NaN	NaN	NaN	NaN	NaN	NaN	NaN	NaN	NaN	NaN	NaN	NaN	NaN	NaN	NaN	NaN	NaN	NaN	NaN	NaN	NaN	NaN	NaN	NaN	NaN
AGYIIPLQGPGLTTTE	P10253	P10253	GAA	Lysosomal alpha-glucosidase;76 kDa lysosomal alpha-glucosidase;70 kDa lysosomal alpha-glucosidase	16	1629.86	0.0021659	99.283	NaN	NaN	NaN	NaN	NaN	NaN	NaN	NaN	24.24	24.7486	NaN	NaN	24.7032	24.3439	NaN	NaN	NaN	NaN	NaN	NaN	NaN	NaN	NaN	NaN	NaN	NaN	NaN	NaN	NaN	NaN	NaN	NaN	NaN	NaN	NaN	NaN	NaN	NaN	NaN	NaN	NaN
AGYIIPLQGPGLTTTESR	P10253	P10253	GAA	Lysosomal alpha-glucosidase;76 kDa lysosomal alpha-glucosidase;70 kDa lysosomal alpha-glucosidase	18	1872.99	0.0040918	86.944	NaN	NaN	NaN	NaN	NaN	NaN	NaN	NaN	24.587	NaN	NaN	NaN	25.257	25.1699	NaN	NaN	NaN	NaN	NaN	NaN	NaN	NaN	NaN	NaN	NaN	NaN	NaN	NaN	NaN	NaN	NaN	NaN	NaN	NaN	NaN	NaN	NaN	NaN	NaN	NaN	NaN
AGYPPFFADQPIQIYEK	P17612;P22694	P17612	PRKACA;PRKACB	cAMP-dependent protein kinase catalytic subunit alpha;cAMP-dependent protein kinase catalytic subunit beta	17	1982.98	0.00067765	109.16	NaN	NaN	23.6413	23.6308	23.6694	22.9475	NaN	NaN	NaN	NaN	NaN	NaN	NaN	NaN	NaN	NaN	NaN	NaN	NaN	NaN	NaN	NaN	NaN	NaN	NaN	NaN	NaN	NaN	NaN	NaN	NaN	NaN	NaN	NaN	NaN	NaN	NaN	NaN	NaN	NaN	NaN
AHDGGRYYRADDANVVR	P02452	P02452	COL1A1	Collagen alpha-1(I) chain	17	1933.91	0.035393	65.231	NaN	NaN	NaN	NaN	NaN	NaN	NaN	NaN	25.1997	25.665	26.3874	26.4969	26.2265	26.1367	NaN	NaN	NaN	NaN	NaN	NaN	NaN	NaN	NaN	NaN	NaN	NaN	NaN	NaN	NaN	NaN	NaN	NaN	NaN	NaN	NaN	NaN	NaN	NaN	NaN	NaN	NaN
AHDGGRYYRADDANVVRD	P02452	P02452	COL1A1	Collagen alpha-1(I) chain	18	2048.94	0.0001951	112.3	25.6497	26.0042	25.4591	25.1551	NaN	24.5418	NaN	NaN	25.728	25.9982	NaN	26.0306	26.1921	25.8595	NaN	NaN	NaN	NaN	NaN	NaN	NaN	NaN	NaN	NaN	NaN	NaN	NaN	NaN	NaN	NaN	NaN	NaN	NaN	NaN	NaN	NaN	NaN	NaN	NaN	NaN	NaN
AHDGGRYYRADDANVVRDR	P02452	P02452	COL1A1	Collagen alpha-1(I) chain	19	2205.04	1.3671e-07	176.69	26.6942	28.6704	25.1464	24.8452	28.294	27.7345	NaN	NaN	31.0026	30.5414	31.3119	31.3686	31.226	31.0889	NaN	NaN	NaN	NaN	NaN	NaN	NaN	NaN	NaN	NaN	NaN	NaN	NaN	NaN	NaN	NaN	NaN	NaN	NaN	NaN	NaN	NaN	NaN	NaN	NaN	NaN	NaN
AHDGGRYYRADDANVVRDRD	P02452	P02452	COL1A1	Collagen alpha-1(I) chain	20	2320.07	6.8947e-10	171.68	27.1918	28.5326	25.531	25.936	27.7436	27.4045	NaN	NaN	29.3695	29.825	30.4665	30.2429	30.318	30.2185	NaN	NaN	NaN	NaN	NaN	NaN	NaN	NaN	NaN	NaN	NaN	NaN	NaN	NaN	NaN	NaN	NaN	NaN	NaN	NaN	NaN	NaN	NaN	NaN	NaN	NaN	NaN
AHDGGRYYRADDANVVRDRDL	P02452	P02452	COL1A1	Collagen alpha-1(I) chain	21	2433.15	1.289e-09	161.35	27.0694	27.0936	27.0223	26.5639	26.206	25.4474	NaN	NaN	30.4752	30.3925	30.8284	30.9625	30.9107	30.6102	NaN	NaN	NaN	NaN	NaN	NaN	NaN	NaN	NaN	NaN	NaN	NaN	NaN	NaN	NaN	NaN	NaN	NaN	NaN	NaN	NaN	NaN	NaN	NaN	NaN	NaN	NaN
AHDGGRYYRADDANVVRDRDLE	P02452	P02452	COL1A1	Collagen alpha-1(I) chain	22	2562.2	0.00031336	105.32	NaN	NaN	NaN	NaN	NaN	NaN	NaN	NaN	26.7877	26.1939	27.1864	26.9864	27.3506	26.8001	NaN	NaN	NaN	NaN	NaN	NaN	NaN	NaN	NaN	NaN	NaN	NaN	NaN	NaN	NaN	NaN	NaN	NaN	NaN	NaN	NaN	NaN	NaN	NaN	NaN	NaN	NaN
AHDKRGRYGTLFTMDRVLT	Q15582	Q15582	TGFBI	Transforming growth factor-beta-induced protein ig-h3	19	2236.15	0.014825	72.184	NaN	NaN	NaN	NaN	NaN	NaN	NaN	NaN	NaN	NaN	NaN	NaN	NaN	NaN	NaN	NaN	NaN	NaN	24.0365	24.9752	NaN	NaN	23.9581	NaN	NaN	NaN	NaN	NaN	NaN	NaN	NaN	NaN	NaN	NaN	NaN	NaN	NaN	NaN	NaN	NaN	NaN
AHDQFKSTLPDADRER	O43707	O43707	ACTN4	Alpha-actinin-4	16	1884.91	0.0014363	104.21	NaN	NaN	24.7261	NaN	25.0853	24.7067	NaN	NaN	NaN	NaN	NaN	NaN	NaN	NaN	NaN	NaN	NaN	NaN	NaN	NaN	NaN	NaN	NaN	NaN	NaN	NaN	NaN	NaN	NaN	NaN	NaN	NaN	NaN	NaN	NaN	NaN	NaN	NaN	NaN	NaN	NaN
AHESRRDSIVAELDR	O14579	O14579	COPE	Coatomer subunit epsilon	15	1752.89	4.0921e-05	145.69	NaN	NaN	NaN	NaN	NaN	NaN	NaN	NaN	26.5648	26.9477	27.1668	26.9299	27.2728	27.1392	NaN	NaN	NaN	NaN	NaN	NaN	NaN	NaN	NaN	NaN	NaN	NaN	NaN	NaN	NaN	NaN	NaN	NaN	NaN	NaN	NaN	NaN	NaN	NaN	NaN	NaN	NaN
AHESRRDSIVAELDRE	O14579	O14579	COPE	Coatomer subunit epsilon	16	1881.93	0.00059333	124.43	NaN	NaN	NaN	NaN	NaN	NaN	NaN	NaN	26.4669	26.7218	26.1711	25.7742	27.346	26.43	NaN	NaN	NaN	NaN	NaN	NaN	NaN	NaN	NaN	NaN	NaN	NaN	NaN	NaN	NaN	NaN	NaN	NaN	NaN	NaN	NaN	NaN	NaN	NaN	NaN	NaN	NaN
AHESRRDSIVAELDREMS	O14579	O14579	COPE	Coatomer subunit epsilon	18	2100	7.378e-05	117.26	NaN	NaN	NaN	NaN	NaN	NaN	NaN	NaN	27.3575	27.3253	26.5908	26.9159	27.1217	26.7684	NaN	NaN	NaN	NaN	NaN	NaN	NaN	NaN	NaN	NaN	NaN	NaN	NaN	NaN	NaN	NaN	NaN	NaN	NaN	NaN	NaN	NaN	NaN	NaN	NaN	NaN	NaN
AHGDFLKINRAYEVLKD	Q8IXB1	Q8IXB1	DNAJC10	DnaJ homolog subfamily C member 10	17	1988.05	0.00095729	105.39	NaN	NaN	NaN	NaN	NaN	NaN	NaN	NaN	NaN	NaN	27.7278	27.4588	NaN	27.6197	NaN	NaN	NaN	NaN	NaN	NaN	NaN	NaN	NaN	NaN	NaN	NaN	NaN	NaN	NaN	NaN	NaN	NaN	NaN	NaN	NaN	NaN	NaN	NaN	NaN	NaN	NaN
AHGDFLKINRAYEVLKDE	Q8IXB1	Q8IXB1	DNAJC10	DnaJ homolog subfamily C member 10	18	2117.09	0.0030237	89.661	NaN	NaN	NaN	NaN	NaN	NaN	NaN	NaN	26.1674	26.2513	26.0454	26.0427	NaN	NaN	NaN	NaN	NaN	NaN	NaN	NaN	NaN	NaN	NaN	NaN	NaN	NaN	NaN	NaN	NaN	NaN	NaN	NaN	NaN	NaN	NaN	NaN	NaN	NaN	NaN	NaN	NaN
AHGDFLKINRAYEVLKDED	Q8IXB1	Q8IXB1	DNAJC10	DnaJ homolog subfamily C member 10	19	2232.12	5.3191e-05	113.53	NaN	NaN	NaN	NaN	NaN	NaN	NaN	NaN	26.7445	26.7035	27.1361	26.394	26.8371	25.9375	NaN	NaN	NaN	NaN	NaN	NaN	NaN	NaN	NaN	NaN	NaN	NaN	NaN	NaN	NaN	NaN	NaN	NaN	NaN	NaN	NaN	NaN	NaN	NaN	NaN	NaN	NaN
AHGERAELATEEFLPVTPI	Q13200	Q13200	PSMD2	26S proteasome non-ATPase regulatory subunit 2	19	2079.06	0.0003142	108.49	22.9325	22.9982	24.156	NaN	24.6093	23.3361	NaN	NaN	25.7245	24.9161	22.925	NaN	24.642	24.1933	NaN	NaN	NaN	NaN	NaN	NaN	NaN	NaN	NaN	NaN	NaN	NaN	NaN	NaN	NaN	NaN	NaN	NaN	NaN	NaN	NaN	NaN	NaN	NaN	NaN	NaN	NaN
AHGERAELATEEFLPVTPIL	Q13200	Q13200	PSMD2	26S proteasome non-ATPase regulatory subunit 2	20	2192.15	0.053529	57.482	NaN	NaN	NaN	NaN	NaN	NaN	NaN	NaN	NaN	NaN	NaN	NaN	NaN	NaN	NaN	NaN	NaN	NaN	22.7909	22.9508	22.7874	22.2418	23.141	22.4254	22.0047	NaN	NaN	18.8556	NaN	NaN	NaN	NaN	NaN	NaN	NaN	NaN	NaN	NaN	NaN	NaN	NaN
AHGVFLLNSNAMDVV	P10253	P10253	GAA	Lysosomal alpha-glucosidase;76 kDa lysosomal alpha-glucosidase;70 kDa lysosomal alpha-glucosidase	15	1585.79	1.4165e-09	174.41	NaN	NaN	NaN	NaN	NaN	NaN	NaN	NaN	27.937	27.9422	NaN	25.0464	27.898	27.597	NaN	NaN	NaN	NaN	NaN	NaN	NaN	NaN	NaN	NaN	NaN	NaN	NaN	NaN	NaN	NaN	NaN	NaN	NaN	NaN	NaN	NaN	NaN	NaN	NaN	NaN	NaN
AHGVLLQALDEMRAD	Q8WZA9	Q8WZA9	IRGQ	Immunity-related GTPase family Q protein	15	1637.82	6.6379e-05	161.1	26.6772	25.9272	26.5065	25.4985	26.5121	26.6771	NaN	NaN	NaN	NaN	NaN	NaN	NaN	NaN	NaN	NaN	NaN	NaN	NaN	NaN	NaN	NaN	NaN	NaN	NaN	NaN	NaN	NaN	NaN	NaN	NaN	NaN	NaN	NaN	NaN	NaN	NaN	NaN	NaN	NaN	NaN
AHIISDQKVQNKT	Q13620	Q13620	CUL4B	Cullin-4B	13	1480.8	5.9493e-05	146.67	23.9353	24.0743	NaN	23.9341	24.9488	24.062	NaN	NaN	NaN	NaN	NaN	NaN	NaN	NaN	NaN	NaN	NaN	NaN	NaN	NaN	NaN	NaN	NaN	NaN	NaN	NaN	NaN	NaN	NaN	NaN	NaN	NaN	NaN	NaN	NaN	NaN	NaN	NaN	NaN	NaN	NaN
AHIKDQKEGLHSLQEIR	Q29983	Q29983	MICA	MHC class I polypeptide-related sequence A	17	2001.08	0.00034305	114.29	NaN	NaN	NaN	NaN	NaN	NaN	NaN	NaN	26.8142	26.5476	NaN	NaN	NaN	26.5535	NaN	NaN	NaN	NaN	NaN	NaN	NaN	NaN	NaN	NaN	NaN	NaN	NaN	NaN	NaN	NaN	NaN	NaN	NaN	NaN	NaN	NaN	NaN	NaN	NaN	NaN	NaN
AHIKDQKEGLHSLQEIRV	Q29983	Q29983	MICA	MHC class I polypeptide-related sequence A	18	2100.14	0.0001951	112.3	NaN	NaN	NaN	NaN	NaN	NaN	NaN	NaN	26.5888	25.9752	26.1703	25.5321	26.0576	25.9982	NaN	NaN	NaN	NaN	NaN	NaN	NaN	NaN	NaN	NaN	NaN	NaN	NaN	NaN	NaN	NaN	NaN	NaN	NaN	NaN	NaN	NaN	NaN	NaN	NaN	NaN	NaN
AHIPQFRSTLPTGIQVK	Q14517	Q14517	FAT1	Protocadherin Fat 1;Protocadherin Fat 1, nuclear form	17	1892.06	0.0036543	89.466	26.1387	25.8866	26.0291	25.4275	25.5179	25.2119	NaN	NaN	NaN	NaN	NaN	NaN	NaN	NaN	NaN	NaN	NaN	NaN	NaN	NaN	NaN	NaN	NaN	NaN	NaN	NaN	NaN	NaN	NaN	NaN	NaN	NaN	NaN	NaN	NaN	NaN	NaN	NaN	NaN	NaN	NaN
AHKVLKQAFGEKIT	O00560	O00560	SDCBP	Syntenin-1	14	1568.9	0.00018496	134.88	25.7936	25.5867	25.6824	25.5673	26.1343	25.4755	NaN	NaN	25.4216	25.3166	25.2139	24.856	25.6042	25.3058	NaN	NaN	NaN	NaN	NaN	NaN	NaN	NaN	NaN	NaN	NaN	NaN	NaN	NaN	NaN	NaN	NaN	NaN	NaN	NaN	NaN	NaN	NaN	NaN	NaN	NaN	NaN
AHKVLKQAFGEKITM	O00560	O00560	SDCBP	Syntenin-1	15	1699.94	0.007157	87.824	24.733	24.9242	24.219	24.4456	25.0346	23.9502	NaN	NaN	NaN	NaN	NaN	NaN	NaN	NaN	NaN	NaN	NaN	NaN	NaN	NaN	NaN	NaN	NaN	NaN	NaN	NaN	NaN	NaN	NaN	NaN	NaN	NaN	NaN	NaN	NaN	NaN	NaN	NaN	NaN	NaN	NaN
AHKVLKQAFGEKITMT	O00560	O00560	SDCBP	Syntenin-1	16	1800.99	6.3347e-05	162.29	28.5518	28.7553	28.663	28.4638	29.029	28.2925	NaN	NaN	NaN	NaN	NaN	NaN	NaN	NaN	NaN	NaN	NaN	NaN	NaN	NaN	NaN	NaN	NaN	NaN	NaN	NaN	NaN	NaN	NaN	NaN	NaN	NaN	NaN	NaN	NaN	NaN	NaN	NaN	NaN	NaN	NaN
AHLQKLMSDKKCSVEKK	P41250	P41250	GARS	Glycine--tRNA ligase	17	1972.06	0.00037755	125.5	23.6721	23.1247	NaN	23.5927	23.3206	22.8403	NaN	NaN	NaN	NaN	NaN	NaN	NaN	NaN	NaN	NaN	NaN	NaN	NaN	NaN	NaN	NaN	NaN	NaN	NaN	NaN	NaN	NaN	NaN	NaN	NaN	NaN	NaN	NaN	NaN	NaN	NaN	NaN	NaN	NaN	NaN
AHLQLSGDNTAERSHRG	Q9NTX7	Q9NTX7	RNF146	E3 ubiquitin-protein ligase RNF146	17	1847.9	2.1877e-05	150.39	25.1854	25.0937	24.3951	24.811	25.5721	24.6774	NaN	NaN	NaN	NaN	NaN	NaN	NaN	NaN	NaN	NaN	NaN	NaN	NaN	NaN	NaN	NaN	NaN	NaN	NaN	NaN	NaN	NaN	NaN	NaN	NaN	NaN	NaN	NaN	NaN	NaN	NaN	NaN	NaN	NaN	NaN
AHLQLSGDNTAERSHRGE	Q9NTX7	Q9NTX7	RNF146	E3 ubiquitin-protein ligase RNF146	18	1976.94	0.0019677	92.977	23.0492	23.4085	22.8271	22.4346	23.5616	22.7323	NaN	NaN	NaN	NaN	NaN	NaN	NaN	NaN	NaN	NaN	NaN	NaN	NaN	NaN	NaN	NaN	NaN	NaN	NaN	NaN	NaN	NaN	NaN	NaN	NaN	NaN	NaN	NaN	NaN	NaN	NaN	NaN	NaN	NaN	NaN
AHPARFSPDDKYSRHR	Q9NPE3	Q9NPE3	NOP10	H/ACA ribonucleoprotein complex subunit 3	16	1938.96	0.0056952	87.519	21.9205	22.2451	22.4311	22.445	22.2027	22.2831	NaN	NaN	NaN	NaN	NaN	NaN	NaN	NaN	NaN	NaN	NaN	NaN	NaN	NaN	NaN	NaN	NaN	NaN	NaN	NaN	NaN	NaN	NaN	NaN	NaN	NaN	NaN	NaN	NaN	NaN	NaN	NaN	NaN	NaN	NaN
AHPAYKLSIRATDS	Q14517	Q14517	FAT1	Protocadherin Fat 1;Protocadherin Fat 1, nuclear form	14	1528.8	0.0043942	97.69	NaN	NaN	NaN	NaN	NaN	NaN	NaN	NaN	NaN	NaN	NaN	NaN	NaN	NaN	NaN	NaN	NaN	NaN	NaN	NaN	NaN	NaN	NaN	NaN	25.6508	25.1148	24.9821	NaN	25.4824	24.9635	NaN	NaN	NaN	NaN	NaN	NaN	NaN	NaN	NaN	NaN	NaN
AHPAYKLSIRATDSLTG	Q14517	Q14517	FAT1	Protocadherin Fat 1;Protocadherin Fat 1, nuclear form	17	1799.95	0.0067805	82.543	NaN	NaN	NaN	NaN	NaN	NaN	NaN	NaN	NaN	NaN	NaN	NaN	NaN	NaN	NaN	NaN	NaN	NaN	26.6168	27.0302	26.1661	25.5372	26.9412	26.2522	26.4095	26.0889	26.1782	26.1412	26.9078	26.0749	NaN	NaN	NaN	NaN	NaN	NaN	NaN	NaN	NaN	NaN	NaN
AHPFFESVTWENL	O15530;Q6A1A2	O15530	PDPK1;PDPK2P	3-phosphoinositide-dependent protein kinase 1;Putative 3-phosphoinositide-dependent protein kinase 2	13	1575.74	0.00022249	140.5	21.3906	21.5514	22.9284	22.7357	22.8178	21.7353	NaN	NaN	23.4682	23.4297	NaN	NaN	NaN	NaN	NaN	NaN	NaN	NaN	NaN	NaN	NaN	NaN	NaN	NaN	NaN	NaN	NaN	NaN	NaN	NaN	NaN	NaN	NaN	NaN	NaN	NaN	NaN	NaN	NaN	NaN	NaN
AHPFFESVTWENLHQQT	O15530;Q6A1A2	O15530	PDPK1;PDPK2P	3-phosphoinositide-dependent protein kinase 1;Putative 3-phosphoinositide-dependent protein kinase 2	17	2069.96	0.00011092	164.93	24.3938	24.1698	24.6685	24.4475	25.0376	24.7265	NaN	NaN	NaN	NaN	NaN	NaN	NaN	NaN	NaN	NaN	NaN	NaN	NaN	NaN	NaN	NaN	NaN	NaN	NaN	NaN	NaN	NaN	NaN	NaN	NaN	NaN	NaN	NaN	NaN	NaN	NaN	NaN	NaN	NaN	NaN
AHPFFESVTWENLHQQTPP	O15530;Q6A1A2	O15530	PDPK1;PDPK2P	3-phosphoinositide-dependent protein kinase 1;Putative 3-phosphoinositide-dependent protein kinase 2	19	2264.07	1.3399e-06	136.01	24.5489	24.1174	24.531	24.2218	25.4215	24.5086	NaN	NaN	NaN	NaN	NaN	NaN	NaN	NaN	NaN	NaN	NaN	NaN	NaN	NaN	NaN	NaN	NaN	NaN	NaN	NaN	NaN	NaN	NaN	NaN	NaN	NaN	NaN	NaN	NaN	NaN	NaN	NaN	NaN	NaN	NaN
AHPKADFIRESSEAQVQK	Q9Y520	Q9Y520	PRRC2C	Protein PRRC2C	18	2040.04	0.001021	101.67	NaN	NaN	NaN	NaN	NaN	NaN	NaN	NaN	NaN	NaN	NaN	NaN	NaN	NaN	NaN	NaN	NaN	NaN	27.0444	27.142	27.0683	27.0458	26.7482	25.8974	NaN	22.6508	23.2209	22.9215	NaN	24.0393	NaN	NaN	NaN	NaN	NaN	NaN	NaN	NaN	NaN	NaN	NaN
AHPQVVMDVKNRNPR	O75879	O75879	GATB	Glutamyl-tRNA(Gln) amidotransferase subunit B, mitochondrial	15	1759.93	4.0541e-05	145.71	25.5435	NaN	NaN	25.1085	NaN	24.7293	NaN	NaN	NaN	NaN	NaN	NaN	NaN	NaN	NaN	NaN	NaN	NaN	NaN	NaN	NaN	NaN	NaN	NaN	NaN	NaN	NaN	NaN	NaN	NaN	NaN	NaN	NaN	NaN	NaN	NaN	NaN	NaN	NaN	NaN	NaN
AHREARGQLKVAKESDS	O75054	O75054	IGSF3	Immunoglobulin superfamily member 3	17	1880.98	5.3505e-06	179.14	NaN	NaN	NaN	NaN	NaN	NaN	NaN	NaN	25.8519	25.4076	24.5103	23.9072	25.8004	NaN	NaN	NaN	NaN	NaN	NaN	NaN	NaN	NaN	NaN	NaN	NaN	NaN	NaN	NaN	NaN	NaN	NaN	NaN	NaN	NaN	NaN	NaN	NaN	NaN	NaN	NaN	NaN
AHREARGQLKVAKESDSV	O75054	O75054	IGSF3	Immunoglobulin superfamily member 3	18	1980.05	3.2647e-05	126.63	NaN	NaN	NaN	NaN	NaN	NaN	NaN	NaN	23.7651	23.2733	24.0218	23.5609	23.4205	22.9198	NaN	NaN	NaN	NaN	NaN	NaN	NaN	NaN	NaN	NaN	NaN	NaN	NaN	NaN	NaN	NaN	NaN	NaN	NaN	NaN	NaN	NaN	NaN	NaN	NaN	NaN	NaN
AHRHLRRQRIDPV	Q4KMP7	Q4KMP7	TBC1D10B	TBC1 domain family member 10B	13	1652.94	0.10037	64.55	NaN	NaN	NaN	NaN	NaN	NaN	NaN	NaN	NaN	NaN	NaN	NaN	NaN	NaN	NaN	NaN	NaN	NaN	23.0352	23.4334	23.3572	22.949	22.6949	20.9064	23.6694	21.7983	21.9981	22.4668	NaN	NaN	NaN	NaN	NaN	NaN	NaN	NaN	NaN	NaN	NaN	NaN	NaN
AHRHLRRQRIDPVLY	Q4KMP7	Q4KMP7	TBC1D10B	TBC1 domain family member 10B	15	1929.09	0.028375	70.438	NaN	NaN	NaN	NaN	NaN	NaN	NaN	NaN	NaN	NaN	NaN	NaN	NaN	NaN	NaN	NaN	NaN	NaN	23.2676	24.4031	24.3979	NaN	NaN	23.7348	NaN	NaN	NaN	NaN	NaN	NaN	NaN	NaN	NaN	NaN	NaN	NaN	NaN	NaN	NaN	NaN	NaN
AHRRTWDAAERE	P13611	P13611	VCAN	Versican core protein	12	1496.72	0.013576	108.58	NaN	NaN	NaN	NaN	NaN	NaN	NaN	NaN	21.6714	24.2123	25.226	23.1141	24.6657	25.3553	NaN	NaN	NaN	NaN	NaN	NaN	NaN	NaN	NaN	NaN	NaN	NaN	NaN	NaN	NaN	NaN	NaN	NaN	NaN	NaN	NaN	NaN	NaN	NaN	NaN	NaN	NaN
AHRRTWDAAERECRL	P13611	P13611	VCAN	Versican core protein	15	1868.92	0.0044546	93.51	NaN	NaN	NaN	NaN	NaN	NaN	NaN	NaN	25.8264	25.2959	26.3885	26.3436	26.475	26.0479	NaN	NaN	NaN	NaN	NaN	NaN	NaN	NaN	NaN	NaN	NaN	NaN	NaN	NaN	NaN	NaN	NaN	NaN	NaN	NaN	NaN	NaN	NaN	NaN	NaN	NaN	NaN
AHSFYNGTTTLPISDE	P49915	P49915	GMPS	GMP synthase [glutamine-hydrolyzing]	16	1751.8	0.00014176	164.9	24.9945	24.747	24.2359	24.4024	25.0935	24.1755	NaN	NaN	NaN	NaN	NaN	NaN	NaN	NaN	NaN	NaN	NaN	NaN	NaN	NaN	NaN	NaN	NaN	NaN	NaN	NaN	NaN	NaN	NaN	NaN	NaN	NaN	NaN	NaN	NaN	NaN	NaN	NaN	NaN	NaN	NaN
AHSQLSVLPAAGCRKDG	Q96JA1	Q96JA1	LRIG1	Leucine-rich repeats and immunoglobulin-like domains protein 1	17	1708.87	0.0011248	103.13	NaN	NaN	NaN	NaN	NaN	NaN	NaN	NaN	NaN	NaN	26.1013	25.4558	26.0526	25.5135	NaN	NaN	NaN	NaN	NaN	NaN	NaN	NaN	NaN	NaN	NaN	NaN	NaN	NaN	NaN	NaN	NaN	NaN	NaN	NaN	NaN	NaN	NaN	NaN	NaN	NaN	NaN
AHTNVESLVNEYDDNG	P30101	P30101	PDIA3	Protein disulfide-isomerase A3	16	1775.76	3.098e-05	160.18	26.4796	26.2427	26.0839	25.7308	26.8433	25.9641	NaN	NaN	NaN	NaN	NaN	NaN	NaN	NaN	NaN	NaN	NaN	NaN	NaN	NaN	NaN	NaN	NaN	NaN	NaN	NaN	NaN	NaN	NaN	NaN	NaN	NaN	NaN	NaN	NaN	NaN	NaN	NaN	NaN	NaN	NaN
AHTSQVLVDKSLKGWKE	P27708	P27708	CAD	CAD protein;Glutamine-dependent carbamoyl-phosphate synthase;Aspartate carbamoyltransferase;Dihydroorotase	17	1925.04	0.018608	70.783	NaN	NaN	NaN	NaN	NaN	NaN	NaN	NaN	NaN	NaN	NaN	NaN	NaN	NaN	NaN	NaN	NaN	NaN	25.0694	NaN	NaN	24.707	NaN	NaN	NaN	NaN	NaN	NaN	NaN	NaN	NaN	NaN	NaN	NaN	NaN	NaN	NaN	NaN	NaN	NaN	NaN
AHTTVIIDLQANPLKG	Q6UW56	Q6UW56	ATRAID	All-trans retinoic acid-induced differentiation factor	16	1689.94	8.7857e-07	188.4	NaN	NaN	NaN	NaN	NaN	NaN	NaN	NaN	26.5602	26.4404	26.5252	26.4557	27.5483	27.0376	19.6194	19.9365	21.2197	21.6714	NaN	NaN	NaN	NaN	NaN	NaN	NaN	NaN	NaN	NaN	NaN	NaN	NaN	NaN	NaN	NaN	NaN	NaN	NaN	NaN	NaN	NaN	NaN
AHTTVIIDLQANPLKGDL	Q6UW56	Q6UW56	ATRAID	All-trans retinoic acid-induced differentiation factor	18	1918.05	8.0373e-07	178.14	NaN	NaN	NaN	NaN	NaN	NaN	NaN	NaN	24.9429	23.8702	26.5056	25.9472	27.4267	25.5787	NaN	NaN	NaN	NaN	NaN	NaN	NaN	NaN	NaN	NaN	NaN	NaN	NaN	NaN	NaN	NaN	NaN	NaN	NaN	NaN	NaN	NaN	NaN	NaN	NaN	NaN	NaN
AHTYHINSISIN	P63151	P63151	PPP2R2A	Serine/threonine-protein phosphatase 2A 55 kDa regulatory subunit B alpha isoform	12	1368.68	0.055312	79.82	NaN	NaN	NaN	NaN	NaN	NaN	NaN	NaN	25.6553	25.6044	24.8495	24.7969	25.188	24.7427	NaN	NaN	NaN	NaN	NaN	NaN	NaN	NaN	NaN	NaN	NaN	NaN	NaN	NaN	NaN	NaN	NaN	NaN	NaN	NaN	NaN	NaN	NaN	NaN	NaN	NaN	NaN
AHTYHINSISINSD	P63151	P63151	PPP2R2A	Serine/threonine-protein phosphatase 2A 55 kDa regulatory subunit B alpha isoform	14	1570.74	1.5411e-24	239.36	NaN	NaN	NaN	NaN	NaN	NaN	NaN	NaN	30.3365	30.5924	30.0255	29.89	29.2749	29.8843	NaN	NaN	NaN	NaN	NaN	NaN	NaN	NaN	NaN	NaN	NaN	NaN	NaN	NaN	NaN	NaN	NaN	NaN	NaN	NaN	NaN	NaN	NaN	NaN	NaN	NaN	NaN
AHTYHINSISINSDY	P63151	P63151	PPP2R2A	Serine/threonine-protein phosphatase 2A 55 kDa regulatory subunit B alpha isoform	15	1733.8	4.8764e-71	284.73	NaN	NaN	NaN	NaN	NaN	NaN	NaN	NaN	NaN	NaN	27.5571	NaN	29.3395	NaN	NaN	NaN	NaN	NaN	NaN	NaN	NaN	NaN	NaN	NaN	NaN	NaN	NaN	NaN	NaN	NaN	NaN	NaN	NaN	NaN	NaN	NaN	NaN	NaN	NaN	NaN	NaN
AHTYHINSISINSDYE	P63151	P63151	PPP2R2A	Serine/threonine-protein phosphatase 2A 55 kDa regulatory subunit B alpha isoform	16	1862.84	6.5749e-48	253.88	NaN	NaN	NaN	NaN	NaN	NaN	NaN	NaN	30.1074	30.0756	29.8412	29.4536	30.2021	30.006	NaN	NaN	NaN	NaN	NaN	NaN	NaN	NaN	NaN	NaN	NaN	NaN	NaN	NaN	NaN	NaN	NaN	NaN	NaN	NaN	NaN	NaN	NaN	NaN	NaN	NaN	NaN
AHTYHINSISVNSDH	Q66LE6	Q66LE6	PPP2R2D	Serine/threonine-protein phosphatase 2A 55 kDa regulatory subunit B delta isoform	15	1693.78	1.2221e-19	211.51	NaN	NaN	NaN	NaN	NaN	NaN	NaN	NaN	29.6803	29.8413	29.196	28.8539	29.4229	29.3409	NaN	NaN	NaN	NaN	NaN	NaN	NaN	NaN	NaN	NaN	NaN	NaN	NaN	NaN	NaN	NaN	NaN	NaN	NaN	NaN	NaN	NaN	NaN	NaN	NaN	NaN	NaN
AHTYHINSISVNSDHE	Q66LE6	Q66LE6	PPP2R2D	Serine/threonine-protein phosphatase 2A 55 kDa regulatory subunit B delta isoform	16	1822.82	1.825e-06	187.37	NaN	NaN	NaN	NaN	NaN	NaN	NaN	NaN	28.008	27.8806	27.2677	27.127	27.7241	27.5126	NaN	NaN	NaN	NaN	NaN	NaN	NaN	NaN	NaN	NaN	NaN	NaN	NaN	NaN	NaN	NaN	NaN	NaN	NaN	NaN	NaN	NaN	NaN	NaN	NaN	NaN	NaN
AHVVADRRRVRVR	O43464	O43464	HTRA2	Serine protease HTRA2, mitochondrial	13	1588.95	0.081344	67.252	23.3691	NaN	NaN	NaN	NaN	24.0882	NaN	NaN	NaN	NaN	NaN	NaN	NaN	NaN	NaN	NaN	NaN	NaN	NaN	NaN	NaN	NaN	NaN	NaN	NaN	NaN	NaN	NaN	NaN	NaN	NaN	NaN	NaN	NaN	NaN	NaN	NaN	NaN	NaN	NaN	NaN
AHVVADRRRVRVRL	O43464	O43464	HTRA2	Serine protease HTRA2, mitochondrial	14	1702.03	0.076261	62.89	NaN	23.8508	NaN	NaN	24.4377	23.8069	NaN	NaN	NaN	NaN	NaN	NaN	NaN	NaN	NaN	NaN	NaN	NaN	NaN	NaN	NaN	NaN	NaN	NaN	NaN	NaN	NaN	NaN	NaN	NaN	NaN	NaN	NaN	NaN	NaN	NaN	NaN	NaN	NaN	NaN	NaN
AHVVLRKADIDLTKR	P62269	P62269	RPS18	40S ribosomal protein S18	15	1734.03	6.6183e-06	182.37	28.5711	28.5516	28.4965	28.4008	29.3201	28.4962	NaN	NaN	NaN	NaN	NaN	NaN	NaN	NaN	NaN	NaN	NaN	NaN	26.3678	26.0168	25.5845	25.4404	25.3496	25.022	25.087	23.8881	24.741	24.3678	24.7092	24.2828	NaN	NaN	NaN	NaN	NaN	NaN	NaN	NaN	NaN	NaN	NaN
AHVVLRKADIDLTKRA	P62269	P62269	RPS18	40S ribosomal protein S18	16	1805.06	0.00069952	115.82	26.7388	26.122	26.4419	25.7807	26.9339	26.2518	NaN	NaN	NaN	NaN	NaN	NaN	NaN	NaN	NaN	NaN	NaN	NaN	26.4957	26.697	26.4056	26.1176	25.5416	25.2122	24.1231	22.7726	24.232	23.2832	NaN	22.4631	NaN	NaN	NaN	NaN	NaN	NaN	NaN	NaN	NaN	NaN	NaN
AHVVLRKADIDLTKRAG	P62269	P62269	RPS18	40S ribosomal protein S18	17	1862.09	3.7947e-14	202.33	28.5107	28.4792	28.4818	28.1058	29.0113	28.1105	NaN	NaN	NaN	NaN	NaN	NaN	NaN	NaN	NaN	NaN	NaN	NaN	26.3326	26.4937	26.1318	26.1057	25.4054	25.2708	24.1815	22.8859	22.9782	22.5424	23.7481	23.3851	NaN	NaN	NaN	NaN	NaN	NaN	NaN	NaN	NaN	NaN	NaN
AHYNKRSTITSREIQT	P58876;Q99877;P62807;Q16778;Q93079;Q5QNW6;Q99879;Q99880;O60814	P62807	HIST1H2BD;HIST1H2BN;HIST1H2BC;HIST2H2BE;HIST1H2BH;HIST2H2BF;HIST1H2BM;HIST1H2BL;HIST1H2BK	Histone H2B type 1-D;Histone H2B type 1-N;Histone H2B type 1-C/E/F/G/I;Histone H2B type 2-E;Histone H2B type 1-H;Histone H2B type 2-F;Histone H2B type 1-M;Histone H2B type 1-L;Histone H2B type 1-K	16	1903.99	0.00048114	127.71	NaN	NaN	NaN	NaN	NaN	NaN	NaN	NaN	23.9789	24.2834	23.7719	23.8681	23.988	24.6391	NaN	NaN	NaN	NaN	NaN	NaN	NaN	NaN	NaN	NaN	NaN	NaN	NaN	NaN	NaN	NaN	NaN	NaN	NaN	NaN	NaN	NaN	NaN	NaN	NaN	NaN	NaN
AIAELDTLNEDSYK	P27348;P61981;Q04917	P27348	YWHAQ;YWHAG;YWHAH	14-3-3 protein theta;14-3-3 protein gamma;14-3-3 protein gamma, N-terminally processed;14-3-3 protein eta	14	1580.76	5.4688e-07	178.81	25.0396	NaN	NaN	NaN	NaN	NaN	NaN	NaN	NaN	NaN	NaN	NaN	NaN	NaN	NaN	NaN	NaN	NaN	NaN	NaN	NaN	NaN	NaN	NaN	NaN	NaN	NaN	NaN	NaN	NaN	NaN	NaN	NaN	NaN	NaN	NaN	NaN	NaN	NaN	NaN	NaN
AIAELDTLNEDSYKD	P27348;P61981;Q04917	P27348	YWHAQ;YWHAG;YWHAH	14-3-3 protein theta;14-3-3 protein gamma;14-3-3 protein gamma, N-terminally processed;14-3-3 protein eta	15	1695.78	9.1132e-47	254.53	25.2089	25.1959	24.5814	25.3806	25.7066	24.8528	NaN	NaN	NaN	NaN	NaN	NaN	NaN	NaN	NaN	NaN	NaN	NaN	NaN	NaN	NaN	NaN	NaN	NaN	NaN	NaN	NaN	NaN	NaN	NaN	NaN	NaN	NaN	NaN	NaN	NaN	NaN	NaN	NaN	NaN	NaN
AIAELDTLNEDSYKDS	P27348;P61981;Q04917	P27348	YWHAQ;YWHAG;YWHAH	14-3-3 protein theta;14-3-3 protein gamma;14-3-3 protein gamma, N-terminally processed;14-3-3 protein eta	16	1782.82	5.9515e-56	256.63	25.3578	25.2276	25.2832	25.3556	24.7519	24.1743	NaN	NaN	NaN	NaN	NaN	NaN	NaN	NaN	NaN	NaN	NaN	NaN	NaN	NaN	NaN	NaN	NaN	NaN	NaN	NaN	NaN	NaN	NaN	NaN	NaN	NaN	NaN	NaN	NaN	NaN	NaN	NaN	NaN	NaN	NaN
AIAELDTLSEESYK	P63104;P62258	P62258	YWHAZ;YWHAE	14-3-3 protein zeta/delta;14-3-3 protein epsilon	14	1567.76	7.133e-10	194.5	25.8909	25.5388	25.8922	25.5388	25.8011	24.9782	NaN	NaN	27.3879	27.2931	26.6439	26.0211	26.6374	26.4717	NaN	NaN	NaN	NaN	NaN	NaN	NaN	NaN	NaN	NaN	NaN	NaN	NaN	NaN	NaN	NaN	NaN	NaN	NaN	NaN	NaN	NaN	NaN	NaN	NaN	NaN	NaN
AIAKIKMLGNIKFIG	P78344	P78344	EIF4G2	Eukaryotic translation initiation factor 4 gamma 2	15	1615.98	0.0085241	85.323	NaN	NaN	NaN	NaN	NaN	NaN	NaN	NaN	25.8278	25.213	25.1128	25.4575	25.813	25.2547	NaN	NaN	NaN	NaN	NaN	NaN	NaN	NaN	NaN	NaN	NaN	NaN	NaN	NaN	NaN	NaN	NaN	NaN	NaN	NaN	NaN	NaN	NaN	NaN	NaN	NaN	NaN
AIALTAARYGAATANY	P43304	P43304	GPD2	Glycerol-3-phosphate dehydrogenase, mitochondrial	16	1596.83	0.0032596	93.011	NaN	NaN	NaN	NaN	NaN	NaN	NaN	NaN	NaN	NaN	NaN	NaN	NaN	NaN	21.253	21.5751	NaN	NaN	NaN	NaN	NaN	NaN	NaN	NaN	NaN	NaN	NaN	NaN	NaN	NaN	NaN	NaN	NaN	NaN	NaN	NaN	NaN	NaN	NaN	NaN	NaN
AIDDIRISTDVPL	O60462	O60462	NRP2	Neuropilin-2	13	1426.77	0.0018228	121.36	25.1627	24.8503	27.2936	26.263	27.2886	26.0698	NaN	NaN	NaN	NaN	NaN	NaN	NaN	NaN	NaN	NaN	NaN	NaN	NaN	NaN	NaN	NaN	NaN	NaN	NaN	NaN	NaN	NaN	NaN	NaN	NaN	NaN	NaN	NaN	NaN	NaN	NaN	NaN	NaN	NaN	NaN
AIDDIRISTDVPLE	O60462	O60462	NRP2	Neuropilin-2	14	1555.81	3.6588e-06	167.18	25.8162	25.4126	27.2067	26.6769	26.921	26.5436	NaN	NaN	NaN	NaN	NaN	NaN	NaN	NaN	NaN	NaN	NaN	NaN	NaN	NaN	NaN	NaN	NaN	NaN	NaN	NaN	NaN	NaN	NaN	NaN	NaN	NaN	NaN	NaN	NaN	NaN	NaN	NaN	NaN	NaN	NaN
AIDDIRISTDVPLEN	O60462	O60462	NRP2	Neuropilin-2	15	1669.85	7.4793e-09	194.24	26.5916	26.4001	27.7774	27.163	27.7126	27.1964	NaN	NaN	NaN	NaN	NaN	NaN	NaN	NaN	NaN	NaN	NaN	NaN	NaN	NaN	NaN	NaN	NaN	NaN	NaN	NaN	NaN	NaN	NaN	NaN	NaN	NaN	NaN	NaN	NaN	NaN	NaN	NaN	NaN	NaN	NaN
AIDQLHLEYAKRAAPF	O43707	O43707	ACTN4	Alpha-actinin-4	16	1841.98	0.0010366	109.55	NaN	NaN	NaN	NaN	NaN	NaN	NaN	NaN	26.2418	26.2162	26.2032	25.818	26.2074	26.0326	NaN	NaN	NaN	NaN	NaN	NaN	NaN	NaN	NaN	NaN	NaN	NaN	NaN	NaN	NaN	NaN	NaN	NaN	NaN	NaN	NaN	NaN	NaN	NaN	NaN	NaN	NaN
AIDQLHLEYAKRAAPFN	O43707	O43707	ACTN4	Alpha-actinin-4	17	1956.02	0.00068186	109.1	NaN	NaN	NaN	NaN	NaN	NaN	NaN	NaN	26.5542	26.7157	26.3184	26.466	27.8148	26.9693	NaN	NaN	NaN	NaN	NaN	NaN	NaN	NaN	NaN	NaN	NaN	NaN	NaN	NaN	NaN	NaN	NaN	NaN	NaN	NaN	NaN	NaN	NaN	NaN	NaN	NaN	NaN
AIDSIHQLHYVHR	Q9Y5S2	Q9Y5S2	CDC42BPB	Serine/threonine-protein kinase MRCK beta	13	1587.83	0.00065587	132.76	NaN	NaN	NaN	NaN	NaN	NaN	NaN	NaN	NaN	25.5269	25.9046	25.961	25.7902	25.9739	NaN	NaN	NaN	NaN	NaN	NaN	NaN	NaN	NaN	NaN	NaN	NaN	NaN	NaN	NaN	NaN	NaN	NaN	NaN	NaN	NaN	NaN	NaN	NaN	NaN	NaN	NaN
AIDSYIKADDPSS	Q00610	Q00610	CLTC	Clathrin heavy chain 1	13	1380.64	0.00013725	143.5	NaN	NaN	NaN	NaN	NaN	NaN	NaN	NaN	NaN	NaN	NaN	NaN	NaN	NaN	NaN	NaN	NaN	NaN	25.6567	25.7954	25.8276	26.1726	25.714	25.4442	24.9795	24.8692	25.1298	NaN	24.6896	24.9997	NaN	NaN	NaN	NaN	NaN	NaN	NaN	NaN	NaN	NaN	NaN
AIDSYIKADDPSSY	Q00610	Q00610	CLTC	Clathrin heavy chain 1	14	1543.7	9.7373e-14	208.33	NaN	NaN	NaN	NaN	NaN	NaN	NaN	NaN	NaN	NaN	NaN	NaN	NaN	NaN	NaN	NaN	NaN	NaN	28.0602	28.1073	28.2403	28.073	28.122	27.6071	26.7317	26.2183	26.0692	26.1329	26.5866	26.3724	NaN	NaN	NaN	NaN	NaN	NaN	NaN	NaN	NaN	NaN	NaN
AIDSYIKADDPSSYM	Q00610	Q00610	CLTC	Clathrin heavy chain 1	15	1674.74	1.7519e-20	220.29	NaN	NaN	NaN	NaN	NaN	NaN	NaN	NaN	NaN	NaN	NaN	NaN	NaN	NaN	NaN	NaN	NaN	NaN	26.0367	26.0954	26.5547	26.7128	26.3097	27.5153	25.3096	25.7526	26.506	25.969	26.2661	26.5641	NaN	NaN	NaN	NaN	NaN	NaN	NaN	NaN	NaN	NaN	NaN
AIDSYIKADDPSSYME	Q00610	Q00610	CLTC	Clathrin heavy chain 1	16	1803.79	4.87e-14	208.28	NaN	NaN	NaN	NaN	NaN	NaN	NaN	NaN	NaN	NaN	NaN	NaN	NaN	NaN	NaN	NaN	NaN	NaN	29.0331	28.3398	29.7825	28.8236	28.2356	29.4683	26.7642	27.3211	27.1277	27.2136	27.4164	27.7528	NaN	NaN	NaN	NaN	NaN	NaN	NaN	NaN	NaN	NaN	NaN
AIEALHGHELRPG	Q96PK6	Q96PK6	RBM14	RNA-binding protein 14	13	1398.74	0.0051423	103.88	NaN	NaN	NaN	NaN	NaN	NaN	NaN	NaN	26.0132	27.4797	26.213	26.4771	26.8075	26.5645	NaN	NaN	NaN	NaN	NaN	NaN	NaN	NaN	NaN	NaN	NaN	NaN	NaN	NaN	NaN	NaN	NaN	NaN	NaN	NaN	NaN	NaN	NaN	NaN	NaN	NaN	NaN
AIEGRKSNIHCNTIAPNAG	P51659	P51659	HSD17B4	Peroxisomal multifunctional enzyme type 2;(3R)-hydroxyacyl-CoA dehydrogenase;Enoyl-CoA hydratase 2	19	1964.98	0.040329	61.477	NaN	NaN	NaN	NaN	NaN	NaN	NaN	NaN	24.3823	25.0101	24.6311	25.053	24.7666	24.7435	NaN	NaN	NaN	NaN	NaN	NaN	NaN	NaN	NaN	NaN	NaN	NaN	NaN	NaN	NaN	NaN	NaN	NaN	NaN	NaN	NaN	NaN	NaN	NaN	NaN	NaN	NaN
AIEGRKSNIHCNTIAPNAGSR	P51659	P51659	HSD17B4	Peroxisomal multifunctional enzyme type 2;(3R)-hydroxyacyl-CoA dehydrogenase;Enoyl-CoA hydratase 2	21	2208.12	0.018185	65.454	NaN	NaN	NaN	NaN	NaN	NaN	NaN	NaN	25.8686	25.7987	25.8767	25.9077	25.8871	25.8235	NaN	NaN	NaN	NaN	NaN	NaN	NaN	NaN	NaN	NaN	NaN	NaN	NaN	NaN	NaN	NaN	NaN	NaN	NaN	NaN	NaN	NaN	NaN	NaN	NaN	NaN	NaN
AIEINPDSAQPYK	P50502;Q8IZP2;Q8NFI4	P50502	ST13;ST13P4;ST13P5	Hsc70-interacting protein;Putative protein FAM10A4;Putative protein FAM10A5	13	1444.72	0.00018122	141.95	25.7981	25.3002	25.9029	25.4738	26.2305	25.2985	NaN	NaN	NaN	NaN	NaN	NaN	NaN	NaN	NaN	NaN	NaN	NaN	NaN	NaN	NaN	NaN	NaN	NaN	NaN	NaN	NaN	NaN	NaN	NaN	NaN	NaN	NaN	NaN	NaN	NaN	NaN	NaN	NaN	NaN	NaN
AIEKMNGMLLNDRK	P11940;Q13310	P11940	PABPC1;PABPC4	Polyadenylate-binding protein 1;Polyadenylate-binding protein 4	14	1631.85	0.011728	83.856	NaN	NaN	NaN	NaN	NaN	NaN	NaN	NaN	27.2546	27.3036	27.5901	NaN	27.0227	26.9946	NaN	NaN	NaN	NaN	NaN	NaN	NaN	NaN	NaN	NaN	NaN	NaN	NaN	NaN	NaN	NaN	NaN	NaN	NaN	NaN	NaN	NaN	NaN	NaN	NaN	NaN	NaN
AIELGYLTAEQFDE	P07954	P07954	FH	Fumarate hydratase, mitochondrial	14	1597.75	7.1419e-05	141.88	NaN	NaN	NaN	NaN	NaN	NaN	NaN	NaN	25.2207	24.4759	24.8469	23.8048	25.7387	24.3892	NaN	NaN	NaN	NaN	NaN	NaN	NaN	NaN	NaN	NaN	NaN	NaN	NaN	NaN	NaN	NaN	NaN	NaN	NaN	NaN	NaN	NaN	NaN	NaN	NaN	NaN	NaN
AIERYMKQAIVDK	Q9Y678;Q9UBF2	Q9Y678	COPG1;COPG2	Coatomer subunit gamma-1;Coatomer subunit gamma-2	13	1563.84	0.0064664	111.83	NaN	NaN	NaN	NaN	NaN	NaN	NaN	NaN	24.485	25.0279	24.8205	23.7556	NaN	NaN	NaN	NaN	NaN	NaN	NaN	NaN	NaN	NaN	NaN	NaN	NaN	NaN	NaN	NaN	NaN	NaN	NaN	NaN	NaN	NaN	NaN	NaN	NaN	NaN	NaN	NaN	NaN
AIEVERIKAESAEAAKK	P32456	P32456	GBP2	Interferon-induced guanylate-binding protein 2	17	1842.02	1.1841e-05	171.71	NaN	NaN	NaN	NaN	NaN	NaN	NaN	NaN	30.3653	30.0901	30.2538	30.0554	30.5788	30.1166	NaN	NaN	NaN	NaN	NaN	NaN	NaN	NaN	NaN	NaN	NaN	NaN	NaN	NaN	NaN	NaN	NaN	NaN	NaN	NaN	NaN	NaN	NaN	NaN	NaN	NaN	NaN
AIFLFVDKTVPQSSL	P60520	P60520	GABARAPL2	Gamma-aminobutyric acid receptor-associated protein-like 2	15	1663.92	2.8947e-05	166.14	NaN	NaN	NaN	NaN	NaN	NaN	NaN	NaN	NaN	NaN	NaN	NaN	NaN	NaN	NaN	NaN	NaN	NaN	24.6065	24.8128	23.9018	23.5938	24.4686	24.1768	23.3981	22.454	NaN	NaN	21.9796	21.754	NaN	NaN	NaN	NaN	NaN	NaN	NaN	NaN	NaN	NaN	NaN
AIFLFVDKTVPQSSLT	P60520	P60520	GABARAPL2	Gamma-aminobutyric acid receptor-associated protein-like 2	16	1764.97	0.00012218	140.39	NaN	NaN	NaN	NaN	NaN	NaN	NaN	NaN	NaN	NaN	NaN	NaN	NaN	NaN	NaN	NaN	NaN	NaN	24.9158	24.867	24.181	23.8241	25.2564	25.031	23.3586	NaN	22.019	21.3639	22.7368	NaN	NaN	NaN	NaN	NaN	NaN	NaN	NaN	NaN	NaN	NaN	NaN
AIFQLEKAILSNEA	A0AVT1	A0AVT1	UBA6	Ubiquitin-like modifier-activating enzyme 6	14	1545.84	4.5225e-09	158.3	NaN	NaN	NaN	NaN	NaN	NaN	NaN	NaN	NaN	NaN	NaN	NaN	NaN	NaN	NaN	NaN	NaN	NaN	NaN	22.2683	NaN	21.7153	22.5852	NaN	NaN	NaN	NaN	NaN	NaN	NaN	NaN	NaN	NaN	NaN	NaN	NaN	NaN	NaN	NaN	NaN	NaN
AIFRSLTKRNAVR	Q99985	Q99985	SEMA3C	Semaphorin-3C	13	1530.91	0.00028158	138.42	NaN	NaN	NaN	NaN	NaN	NaN	NaN	NaN	NaN	NaN	NaN	NaN	NaN	NaN	NaN	NaN	NaN	NaN	23.2511	23.7437	23.7608	23.8496	23.8873	23.9682	NaN	23.1497	22.9558	22.4112	22.3071	22.4325	NaN	NaN	NaN	NaN	NaN	NaN	NaN	NaN	NaN	NaN	NaN
AIFRSLTKRNAVRT	Q99985	Q99985	SEMA3C	Semaphorin-3C	14	1631.96	0.00605	92.939	NaN	NaN	NaN	NaN	NaN	NaN	NaN	NaN	NaN	NaN	NaN	NaN	NaN	NaN	NaN	NaN	NaN	NaN	NaN	NaN	NaN	NaN	24.5148	24.1753	23.2419	23.489	22.4065	22.1363	22.5434	22.4412	NaN	NaN	NaN	NaN	NaN	NaN	NaN	NaN	NaN	NaN	NaN
AIFSASIDDKVGRHVK	P98155	P98155	VLDLR	Very low-density lipoprotein receptor	16	1741.95	0.00060627	123.38	27.8867	28.0253	28.0996	28.0782	28.8379	28.1115	NaN	NaN	NaN	NaN	NaN	NaN	NaN	NaN	NaN	NaN	NaN	NaN	NaN	NaN	NaN	NaN	NaN	NaN	NaN	NaN	NaN	NaN	NaN	NaN	NaN	NaN	NaN	NaN	NaN	NaN	NaN	NaN	NaN	NaN	NaN
AIGQKRSTVAQLVKR	P25705	P25705	ATP5A1	ATP synthase subunit alpha, mitochondrial	15	1654	0.00017246	140.1	NaN	NaN	NaN	NaN	NaN	NaN	NaN	NaN	NaN	NaN	NaN	NaN	NaN	NaN	NaN	NaN	NaN	NaN	24.3309	24.3113	23.3717	23.2269	24.3054	24.1109	22.936	22.5817	21.9411	21.2096	23.3506	22.9255	NaN	NaN	NaN	NaN	NaN	NaN	NaN	NaN	NaN	NaN	NaN
AIHAKRVTIMPKDIQL	Q71DI3;P68431;Q6NXT2;P84243	Q71DI3	HIST2H3A;HIST1H3A;H3F3C;H3F3A	Histone H3.2;Histone H3.1;Histone H3.3C;Histone H3.3	16	1833.07	0.034152	67.136	NaN	NaN	NaN	NaN	NaN	NaN	NaN	NaN	26.0431	25.986	25.1427	25.6761	26.2801	26.0954	NaN	NaN	NaN	NaN	NaN	NaN	NaN	NaN	NaN	NaN	NaN	NaN	NaN	NaN	NaN	NaN	NaN	NaN	NaN	NaN	NaN	NaN	NaN	NaN	NaN	NaN	NaN
AIHIDPATHRQK	P49327	P49327	FASN	Fatty acid synthase;[Acyl-carrier-protein] S-acetyltransferase;[Acyl-carrier-protein] S-malonyltransferase;3-oxoacyl-[acyl-carrier-protein] synthase;3-oxoacyl-[acyl-carrier-protein] reductase;3-hydroxyacyl-[acyl-carrier-protein] dehydratase;Enoyl-[acyl-carrier-protein] reductase;Oleoyl-[acyl-carrier-protein] hydrolase	12	1385.75	3.1714e-06	182.64	28.8755	28.6649	25.126	28.3324	30.1067	29.1448	NaN	NaN	NaN	NaN	NaN	NaN	NaN	NaN	NaN	NaN	NaN	NaN	NaN	NaN	NaN	NaN	NaN	NaN	NaN	NaN	NaN	NaN	NaN	NaN	NaN	NaN	NaN	NaN	NaN	NaN	NaN	NaN	NaN	NaN	NaN
AIHIIKKLGGSLADS	P78371	P78371	CCT2	T-complex protein 1 subunit beta	15	1521.89	2.7652e-05	156.14	NaN	NaN	NaN	NaN	NaN	NaN	NaN	NaN	27.1131	26.9309	26.2135	26.4595	26.2524	26.3659	NaN	NaN	NaN	NaN	NaN	NaN	NaN	NaN	NaN	NaN	NaN	NaN	NaN	NaN	NaN	NaN	NaN	NaN	NaN	NaN	NaN	NaN	NaN	NaN	NaN	NaN	NaN
AIHIIKKLGGSLADSY	P78371	P78371	CCT2	T-complex protein 1 subunit beta	16	1684.95	0.00017113	167.83	NaN	NaN	NaN	NaN	NaN	NaN	NaN	NaN	27.3628	27.2518	26.863	26.5414	27.2089	26.9074	NaN	NaN	NaN	NaN	NaN	NaN	NaN	NaN	NaN	NaN	NaN	NaN	NaN	NaN	NaN	NaN	NaN	NaN	NaN	NaN	NaN	NaN	NaN	NaN	NaN	NaN	NaN
AIHSALESASAIAISHTG	Q9NT68	Q9NT68	TENM2	Teneurin-2;Ten-2, soluble form;Ten-2 intracellular domain	18	1734.89	0.015725	71.935	NaN	NaN	NaN	NaN	NaN	NaN	NaN	NaN	26.121	26.1834	26.0231	NaN	NaN	NaN	NaN	NaN	NaN	NaN	NaN	NaN	NaN	NaN	NaN	NaN	NaN	NaN	NaN	NaN	NaN	NaN	NaN	NaN	NaN	NaN	NaN	NaN	NaN	NaN	NaN	NaN	NaN
AIIHYLKAIKIEQA	P09914	P09914	IFIT1	Interferon-induced protein with tetratricopeptide repeats 1	14	1609.96	3.4855e-06	166.6	NaN	NaN	NaN	NaN	NaN	NaN	NaN	NaN	26.3202	25.9921	NaN	25.4859	26.1559	26.2176	NaN	NaN	NaN	NaN	NaN	NaN	NaN	NaN	NaN	NaN	NaN	NaN	NaN	NaN	NaN	NaN	NaN	NaN	NaN	NaN	NaN	NaN	NaN	NaN	NaN	NaN	NaN
AIILEAVNLPVDH	Q15758	Q15758	SLC1A5	Neutral amino acid transporter B(0)	13	1402.78	0.00060418	133.23	NaN	NaN	NaN	NaN	NaN	NaN	NaN	NaN	24.1517	24.2914	NaN	NaN	24.9147	23.7504	NaN	NaN	NaN	NaN	NaN	NaN	NaN	NaN	NaN	NaN	NaN	NaN	NaN	NaN	NaN	NaN	NaN	NaN	NaN	NaN	NaN	NaN	NaN	NaN	NaN	NaN	NaN
AIKDFVLKYALPLVG	P13667	P13667	PDIA4	Protein disulfide-isomerase A4	15	1645.98	0.088013	57.836	NaN	NaN	NaN	NaN	NaN	NaN	NaN	NaN	NaN	NaN	NaN	NaN	NaN	NaN	NaN	NaN	NaN	NaN	NaN	21.7177	21.3279	21.6124	NaN	21.5227	NaN	NaN	18.8898	NaN	NaN	NaN	NaN	NaN	NaN	NaN	NaN	NaN	NaN	NaN	NaN	NaN	NaN
AIKKKDELERVAKSN	P46782	P46782	RPS5	40S ribosomal protein S5;40S ribosomal protein S5, N-terminally processed	15	1727.99	0.0095209	83.499	NaN	NaN	NaN	NaN	NaN	NaN	NaN	NaN	NaN	NaN	NaN	NaN	NaN	NaN	22.5247	21.8098	22.2189	22.2337	NaN	NaN	NaN	NaN	NaN	NaN	NaN	NaN	NaN	NaN	NaN	NaN	NaN	NaN	NaN	NaN	NaN	NaN	NaN	NaN	NaN	NaN	NaN
AIKKKDELERVAKSNR	P46782	P46782	RPS5	40S ribosomal protein S5;40S ribosomal protein S5, N-terminally processed	16	1884.09	0.0056317	87.647	NaN	NaN	NaN	NaN	NaN	NaN	NaN	NaN	NaN	NaN	NaN	NaN	NaN	NaN	21.6371	22.9502	23.1772	NaN	NaN	NaN	NaN	NaN	NaN	NaN	NaN	NaN	NaN	NaN	NaN	NaN	NaN	NaN	NaN	NaN	NaN	NaN	NaN	NaN	NaN	NaN	NaN
AIKKKLVQRLEHAAKQ	Q9Y490	Q9Y490	TLN1	Talin-1	16	1860.14	0.034152	67.136	NaN	NaN	NaN	NaN	NaN	NaN	NaN	NaN	NaN	NaN	NaN	NaN	NaN	NaN	NaN	NaN	NaN	NaN	NaN	NaN	NaN	22.125	NaN	NaN	NaN	NaN	NaN	NaN	NaN	NaN	NaN	NaN	NaN	NaN	NaN	NaN	NaN	NaN	NaN	NaN	NaN
AIKRGYRMAQPAHASDE	P09619	P09619	PDGFRB	Platelet-derived growth factor receptor beta	17	1899.94	0.00027965	128.96	NaN	NaN	NaN	NaN	NaN	NaN	NaN	NaN	24.3947	23.6863	24.5091	24.1823	24.4964	24.2228	NaN	NaN	NaN	NaN	26.0535	26.3492	26.8658	26.6227	26.4167	25.8023	25.0341	25.4124	24.0488	23.3675	19.8663	21.4185	NaN	NaN	NaN	NaN	NaN	NaN	NaN	NaN	NaN	NaN	NaN
AIKVLRENTSPKANKE	P04626	P04626	ERBB2	Receptor tyrosine-protein kinase erbB-2	16	1797.01	0.00010065	141.55	NaN	NaN	NaN	NaN	NaN	NaN	NaN	NaN	27.6446	27.6296	27.3437	27.1834	27.1834	27.3992	NaN	NaN	NaN	NaN	NaN	NaN	NaN	NaN	NaN	NaN	NaN	NaN	NaN	NaN	NaN	NaN	NaN	NaN	NaN	NaN	NaN	NaN	NaN	NaN	NaN	NaN	NaN
AIKWNFTKFLIDKNG	P36969	P36969	GPX4	Phospholipid hydroperoxide glutathione peroxidase, mitochondrial	15	1793.98	0.00023477	137.46	26.7347	26.4525	27.1408	26.4973	26.8858	26.3905	NaN	NaN	27.3763	27.2681	26.8664	25.0517	26.7367	26.1971	NaN	NaN	NaN	NaN	NaN	NaN	NaN	NaN	NaN	NaN	NaN	NaN	NaN	NaN	NaN	NaN	NaN	NaN	NaN	NaN	NaN	NaN	NaN	NaN	NaN	NaN	NaN
AILGGAKVADKIQ	P00558;P07205	P00558	PGK1;PGK2	Phosphoglycerate kinase 1;Phosphoglycerate kinase 2	13	1282.76	3.15e-08	183.99	NaN	NaN	NaN	NaN	NaN	NaN	NaN	NaN	27.6415	27.4425	27.0088	26.7506	27.3153	27.3777	NaN	NaN	NaN	NaN	NaN	NaN	NaN	NaN	NaN	NaN	NaN	NaN	NaN	NaN	NaN	NaN	NaN	NaN	NaN	NaN	NaN	NaN	NaN	NaN	NaN	NaN	NaN
AILRSQKPVMVKR	P46779	P46779	RPL28	60S ribosomal protein L28	13	1524.93	0.00032387	136.93	NaN	NaN	NaN	NaN	NaN	NaN	NaN	NaN	27.8135	27.8262	27.3486	27.4699	27.5124	27.5722	NaN	NaN	NaN	NaN	NaN	NaN	NaN	NaN	NaN	NaN	NaN	NaN	NaN	NaN	NaN	NaN	NaN	NaN	NaN	NaN	NaN	NaN	NaN	NaN	NaN	NaN	NaN
AILRSQKPVMVKRK	P46779	P46779	RPL28	60S ribosomal protein L28	14	1653.02	0.0095577	87.18	NaN	NaN	NaN	NaN	NaN	NaN	NaN	NaN	24.9026	25.2694	24.6092	24.3158	24.7345	24.5496	NaN	NaN	NaN	NaN	NaN	NaN	NaN	NaN	NaN	NaN	NaN	NaN	NaN	NaN	NaN	NaN	NaN	NaN	NaN	NaN	NaN	NaN	NaN	NaN	NaN	NaN	NaN
AIPGKWTSQDSLLGMEFS	P49327	P49327	FASN	Fatty acid synthase;[Acyl-carrier-protein] S-acetyltransferase;[Acyl-carrier-protein] S-malonyltransferase;3-oxoacyl-[acyl-carrier-protein] synthase;3-oxoacyl-[acyl-carrier-protein] reductase;3-hydroxyacyl-[acyl-carrier-protein] dehydratase;Enoyl-[acyl-carrier-protein] reductase;Oleoyl-[acyl-carrier-protein] hydrolase	18	1965.95	0.011312	76.326	NaN	NaN	NaN	NaN	NaN	NaN	NaN	NaN	NaN	NaN	NaN	NaN	NaN	NaN	NaN	NaN	NaN	NaN	24.963	24.6709	24.7295	24.5423	24.9791	23.4348	NaN	NaN	NaN	NaN	NaN	NaN	NaN	NaN	NaN	NaN	NaN	NaN	NaN	NaN	NaN	NaN	NaN
AIPKGLKYNQATQTFH	Q8N8S7	Q8N8S7	ENAH	Protein enabled homolog	16	1815.96	0.0099157	82.663	NaN	NaN	NaN	NaN	NaN	NaN	NaN	NaN	NaN	26.1665	NaN	26.2526	NaN	NaN	NaN	NaN	NaN	NaN	NaN	NaN	NaN	NaN	NaN	NaN	NaN	NaN	NaN	NaN	NaN	NaN	NaN	NaN	NaN	NaN	NaN	NaN	NaN	NaN	NaN	NaN	NaN
AIPKGLKYNQATQTFHQ	Q8N8S7	Q8N8S7	ENAH	Protein enabled homolog	17	1944.02	0.00034295	123.63	NaN	NaN	NaN	NaN	NaN	NaN	NaN	NaN	28.5468	28.4741	28.3797	28.3513	28.3263	28.201	NaN	NaN	NaN	NaN	NaN	NaN	NaN	NaN	NaN	NaN	NaN	NaN	NaN	NaN	NaN	NaN	NaN	NaN	NaN	NaN	NaN	NaN	NaN	NaN	NaN	NaN	NaN
AIPREDKEEILMLHNKLR	Q9H0B8	Q9H0B8	CRISPLD2	Cysteine-rich secretory protein LCCL domain-containing 2	18	2204.21	5.3375e-05	121.48	NaN	NaN	NaN	NaN	NaN	NaN	NaN	NaN	27.8348	27.7188	28.1273	27.8908	28.3649	27.8904	NaN	NaN	NaN	NaN	NaN	NaN	NaN	NaN	NaN	NaN	NaN	NaN	NaN	NaN	NaN	NaN	NaN	NaN	NaN	NaN	NaN	NaN	NaN	NaN	NaN	NaN	NaN
AIPREDKEEILMLHNKLRG	Q9H0B8	Q9H0B8	CRISPLD2	Cysteine-rich secretory protein LCCL domain-containing 2	19	2261.23	4.5194e-05	113.69	NaN	NaN	NaN	NaN	NaN	NaN	NaN	NaN	26.4807	26.7294	27.0679	26.5973	26.6532	26.5201	NaN	NaN	NaN	NaN	NaN	NaN	NaN	NaN	NaN	NaN	NaN	NaN	NaN	NaN	NaN	NaN	NaN	NaN	NaN	NaN	NaN	NaN	NaN	NaN	NaN	NaN	NaN
AIPREDKEEILMLHNKLRGQ	Q9H0B8	Q9H0B8	CRISPLD2	Cysteine-rich secretory protein LCCL domain-containing 2	20	2389.29	7.7375e-05	122.49	NaN	NaN	NaN	NaN	NaN	NaN	NaN	NaN	NaN	NaN	26.5577	NaN	26.1274	26.6168	NaN	NaN	NaN	NaN	NaN	NaN	NaN	NaN	NaN	NaN	NaN	NaN	NaN	NaN	NaN	NaN	NaN	NaN	NaN	NaN	NaN	NaN	NaN	NaN	NaN	NaN	NaN
AIPSSDQIRVAPSLKSQRGS	P49257	P49257	LMAN1	Protein ERGIC-53	20	2096.13	0.0019368	90.718	NaN	NaN	NaN	NaN	NaN	NaN	NaN	NaN	NaN	NaN	NaN	NaN	NaN	NaN	NaN	NaN	NaN	NaN	26.0756	24.6079	26.167	26.0945	26.0603	25.5053	25.7967	25.6986	26.6129	26.2867	26.4782	26.1072	NaN	NaN	NaN	NaN	NaN	NaN	NaN	NaN	NaN	NaN	NaN
AIPTFRQLGTVQQVI	P12111	P12111	COL6A3	Collagen alpha-3(VI) chain	15	1669.95	0.0046006	92.943	NaN	NaN	NaN	NaN	NaN	NaN	NaN	NaN	NaN	NaN	NaN	NaN	NaN	NaN	NaN	NaN	NaN	NaN	23.9708	24.9014	24.5748	23.9978	25.8786	25.2422	NaN	NaN	NaN	NaN	NaN	NaN	NaN	NaN	NaN	NaN	NaN	NaN	NaN	NaN	NaN	NaN	NaN
AIPTFRQLGTVQQVIS	P12111	P12111	COL6A3	Collagen alpha-3(VI) chain	16	1756.98	0.00025502	134.21	NaN	NaN	NaN	NaN	NaN	NaN	NaN	NaN	NaN	NaN	NaN	NaN	NaN	NaN	NaN	NaN	NaN	NaN	25.3401	25.0951	25.4728	26.9484	27.4029	26.4056	25.6487	25.4704	24.9812	24.3995	25.3979	24.9276	NaN	NaN	NaN	NaN	NaN	NaN	NaN	NaN	NaN	NaN	NaN
AIPTFRQLGTVQQVISE	P12111	P12111	COL6A3	Collagen alpha-3(VI) chain	17	1886.03	0.00048782	111.72	NaN	NaN	NaN	NaN	NaN	NaN	NaN	NaN	NaN	NaN	NaN	NaN	NaN	NaN	NaN	NaN	NaN	NaN	NaN	NaN	NaN	NaN	23.9152	23.8726	23.7387	NaN	NaN	NaN	23.1173	22.926	NaN	NaN	NaN	NaN	NaN	NaN	NaN	NaN	NaN	NaN	NaN
AIQKSWTATTYMEYETLT	P53634	P53634	CTSC	Dipeptidyl peptidase 1;Dipeptidyl peptidase 1 exclusion domain chain;Dipeptidyl peptidase 1 heavy chain;Dipeptidyl peptidase 1 light chain	18	2136.01	6.2369e-06	160.52	23.5912	22.9684	24.4083	23.3292	25.4985	24.365	NaN	NaN	NaN	NaN	NaN	NaN	NaN	NaN	NaN	NaN	NaN	NaN	NaN	NaN	NaN	NaN	NaN	NaN	NaN	NaN	NaN	NaN	NaN	NaN	NaN	NaN	NaN	NaN	NaN	NaN	NaN	NaN	NaN	NaN	NaN
AIRDYQGPLKEHE	P53396	P53396	ACLY	ATP-citrate synthase	13	1554.78	0.014452	89.747	NaN	NaN	NaN	NaN	NaN	NaN	NaN	NaN	24.6521	25.0666	25.4624	24.9209	25.409	25.062	NaN	NaN	NaN	NaN	NaN	NaN	NaN	NaN	NaN	NaN	NaN	NaN	NaN	NaN	NaN	NaN	NaN	NaN	NaN	NaN	NaN	NaN	NaN	NaN	NaN	NaN	NaN
AIREAREQHPDMSVTR	O43491	O43491	EPB41L2	Band 4.1-like protein 2	16	1894.94	3.1349e-05	150.39	23.1177	26.4476	23.2023	24.5812	27.455	26.5986	NaN	NaN	NaN	NaN	NaN	NaN	NaN	NaN	NaN	NaN	NaN	NaN	NaN	NaN	NaN	21.5956	NaN	NaN	23.2743	22.9006	22.5123	21.5311	NaN	NaN	NaN	NaN	NaN	NaN	NaN	NaN	NaN	NaN	NaN	NaN	NaN
AIRENLISALEEAK	P22102	P22102	GART	Trifunctional purine biosynthetic protein adenosine-3;Phosphoribosylamine--glycine ligase;Phosphoribosylformylglycinamidine cyclo-ligase;Phosphoribosylglycinamide formyltransferase	14	1555.86	0.0074936	104.24	NaN	NaN	NaN	NaN	NaN	NaN	NaN	NaN	26.4445	26.5803	NaN	24.3373	24.4914	25.9569	NaN	NaN	NaN	NaN	NaN	NaN	NaN	NaN	NaN	NaN	NaN	NaN	NaN	NaN	NaN	NaN	NaN	NaN	NaN	NaN	NaN	NaN	NaN	NaN	NaN	NaN	NaN
AIRFLNAENAQK	P43487	P43487	RANBP1	Ran-specific GTPase-activating protein	12	1373.74	0.00037841	149.38	NaN	NaN	NaN	NaN	NaN	NaN	NaN	NaN	27.8567	27.8508	27.4759	27.3296	27.4649	27.8129	NaN	NaN	NaN	NaN	NaN	NaN	NaN	NaN	NaN	NaN	NaN	NaN	NaN	NaN	NaN	NaN	NaN	NaN	NaN	NaN	NaN	NaN	NaN	NaN	NaN	NaN	NaN
AIRFLNAENAQKF	P43487	P43487	RANBP1	Ran-specific GTPase-activating protein	13	1520.81	0.0001918	141.58	NaN	NaN	NaN	NaN	NaN	NaN	NaN	NaN	26.1823	26.4111	24.7812	25.4904	26.5044	26.0988	NaN	NaN	NaN	NaN	NaN	NaN	NaN	NaN	NaN	NaN	NaN	NaN	NaN	NaN	NaN	NaN	NaN	NaN	NaN	NaN	NaN	NaN	NaN	NaN	NaN	NaN	NaN
AIRFLNAENAQKFK	P43487	P43487	RANBP1	Ran-specific GTPase-activating protein	14	1648.9	9.4736e-10	192.65	NaN	NaN	NaN	NaN	NaN	NaN	NaN	NaN	27.8096	27.8108	27.1142	26.4725	27.3831	27.2721	NaN	NaN	NaN	NaN	NaN	NaN	NaN	NaN	NaN	NaN	NaN	NaN	NaN	NaN	NaN	NaN	NaN	NaN	NaN	NaN	NaN	NaN	NaN	NaN	NaN	NaN	NaN
AIRQLASVILKQ	Q96P70	Q96P70	IPO9	Importin-9	12	1338.83	0.010346	112.45	NaN	NaN	NaN	NaN	NaN	NaN	NaN	NaN	27.267	27.0995	26.5012	25.9356	26.8179	25.4695	NaN	NaN	NaN	NaN	NaN	NaN	NaN	NaN	NaN	NaN	NaN	NaN	NaN	NaN	NaN	NaN	NaN	NaN	NaN	NaN	NaN	NaN	NaN	NaN	NaN	NaN	NaN
AIRRAFDVWQNVTPL	P51512	P51512	MMP16	Matrix metalloproteinase-16	15	1784.97	0.0089377	84.566	NaN	NaN	NaN	NaN	NaN	NaN	NaN	NaN	NaN	NaN	NaN	NaN	NaN	NaN	NaN	NaN	NaN	NaN	NaN	24.0877	NaN	NaN	NaN	NaN	NaN	NaN	NaN	NaN	NaN	NaN	NaN	NaN	NaN	NaN	NaN	NaN	NaN	NaN	NaN	NaN	NaN
AIRRNRVALKGNIETNH	P51553	P51553	IDH3G	Isocitrate dehydrogenase [NAD] subunit gamma, mitochondrial	17	1961.1	0.00011169	134.9	NaN	NaN	NaN	NaN	NaN	NaN	NaN	NaN	24.1769	24.285	24.5432	23.6134	24.1409	24.4766	NaN	NaN	NaN	NaN	NaN	NaN	NaN	NaN	NaN	NaN	NaN	NaN	NaN	NaN	NaN	NaN	NaN	NaN	NaN	NaN	NaN	NaN	NaN	NaN	NaN	NaN	NaN
AIRRNRVALKGNIETNHN	P51553	P51553	IDH3G	Isocitrate dehydrogenase [NAD] subunit gamma, mitochondrial	18	2075.15	7.5051e-05	117	NaN	NaN	NaN	NaN	NaN	NaN	NaN	NaN	26.0151	26.1386	25.9354	25.0926	25.4725	25.6365	NaN	NaN	NaN	NaN	NaN	NaN	NaN	NaN	NaN	NaN	NaN	NaN	NaN	NaN	NaN	NaN	NaN	NaN	NaN	NaN	NaN	NaN	NaN	NaN	NaN	NaN	NaN
AIRRNYELMESEKTK	O94905	O94905	ERLIN2	Erlin-2	15	1866.96	2.7701e-05	174.83	NaN	NaN	NaN	NaN	NaN	NaN	NaN	NaN	26.4315	26.3554	26.295	26.4631	26.372	26.3465	NaN	NaN	NaN	NaN	24.8628	25.0604	24.7101	25.0512	24.9149	24.821	21.2301	NaN	21.2525	19.2744	19.8272	NaN	NaN	NaN	NaN	NaN	NaN	NaN	NaN	NaN	NaN	NaN	NaN
AIRRVRKTDNNRI	P49368	P49368	CCT3	T-complex protein 1 subunit gamma	13	1610.94	0.00045487	134.56	21.1202	24.9942	25.1768	25.8398	24.1674	25.7856	NaN	NaN	NaN	NaN	NaN	NaN	NaN	NaN	NaN	NaN	NaN	NaN	NaN	NaN	NaN	NaN	NaN	NaN	NaN	NaN	NaN	NaN	NaN	NaN	NaN	NaN	NaN	NaN	NaN	NaN	NaN	NaN	NaN	NaN	NaN
AIRRVRKTDNNRIAR	P49368	P49368	CCT3	T-complex protein 1 subunit gamma	15	1838.08	3.022e-05	147.51	22.9516	21.2521	NaN	NaN	24.3384	24.6086	NaN	NaN	NaN	NaN	NaN	NaN	NaN	NaN	NaN	NaN	NaN	NaN	NaN	NaN	NaN	NaN	NaN	NaN	NaN	NaN	NaN	NaN	NaN	NaN	NaN	NaN	NaN	NaN	NaN	NaN	NaN	NaN	NaN	NaN	NaN
AIRRVRKTDNNRIARA	P49368	P49368	CCT3	T-complex protein 1 subunit gamma	16	1909.12	0.010733	79.771	21.0461	19.1751	21.1724	NaN	22.0077	22.2273	NaN	NaN	NaN	NaN	NaN	NaN	NaN	NaN	NaN	NaN	NaN	NaN	NaN	NaN	NaN	NaN	NaN	NaN	NaN	NaN	NaN	NaN	NaN	NaN	NaN	NaN	NaN	NaN	NaN	NaN	NaN	NaN	NaN	NaN	NaN
AISGLEQDQPARRANK	O75312	O75312	ZPR1	Zinc finger protein ZPR1	16	1752.92	0.00062628	121.76	27.4204	27.5213	27.4637	27.1498	27.4213	26.8064	NaN	NaN	NaN	NaN	NaN	NaN	NaN	NaN	NaN	NaN	NaN	NaN	NaN	NaN	NaN	NaN	NaN	NaN	NaN	NaN	NaN	NaN	NaN	NaN	NaN	NaN	NaN	NaN	NaN	NaN	NaN	NaN	NaN	NaN	NaN
AISGLEQDQPARRANKD	O75312	O75312	ZPR1	Zinc finger protein ZPR1	17	1867.95	0.040244	63.681	24.4411	24.1775	24.0517	23.6166	24.2168	23.3953	NaN	NaN	NaN	NaN	NaN	NaN	NaN	NaN	NaN	NaN	NaN	NaN	NaN	NaN	NaN	NaN	NaN	NaN	NaN	NaN	NaN	NaN	NaN	NaN	NaN	NaN	NaN	NaN	NaN	NaN	NaN	NaN	NaN	NaN	NaN
AISGLEQDQPARRANKDA	O75312	O75312	ZPR1	Zinc finger protein ZPR1	18	1938.99	0.0046126	85.619	25.8368	25.7378	25.5689	25.4403	25.7759	25.0225	NaN	NaN	NaN	NaN	NaN	NaN	NaN	NaN	NaN	NaN	NaN	NaN	NaN	NaN	NaN	NaN	NaN	NaN	NaN	NaN	NaN	NaN	NaN	NaN	NaN	NaN	NaN	NaN	NaN	NaN	NaN	NaN	NaN	NaN	NaN
AITKPVRRTVVDESEN	P82094	P82094	TMF1	TATA element modulatory factor	16	1812.97	0.013715	77.431	26.5046	NaN	26.6367	NaN	26.1931	25.7309	NaN	NaN	NaN	NaN	NaN	NaN	NaN	NaN	NaN	NaN	NaN	NaN	23.6922	23.3069	23.7804	23.3934	23.1939	22.9026	27.667	27.478	27.9351	27.7333	26.6003	26.8782	NaN	NaN	NaN	NaN	NaN	NaN	NaN	NaN	NaN	NaN	NaN
AITKPVRRTVVDESENF	P82094	P82094	TMF1	TATA element modulatory factor	17	1960.04	0.041973	63.128	25.4176	25.6116	26.0236	NaN	NaN	NaN	NaN	NaN	NaN	NaN	NaN	NaN	NaN	NaN	NaN	NaN	NaN	NaN	NaN	NaN	NaN	NaN	NaN	NaN	NaN	NaN	NaN	NaN	NaN	NaN	NaN	NaN	NaN	NaN	NaN	NaN	NaN	NaN	NaN	NaN	NaN
AITRLEQISPFPFD	Q9ULD0	Q9ULD0	OGDHL	2-oxoglutarate dehydrogenase-like, mitochondrial	14	1632.85	0.0012997	121.9	NaN	NaN	NaN	NaN	NaN	NaN	NaN	NaN	23.9742	24.185	NaN	NaN	23.9996	NaN	NaN	NaN	NaN	NaN	NaN	NaN	NaN	NaN	NaN	NaN	NaN	NaN	NaN	NaN	NaN	NaN	NaN	NaN	NaN	NaN	NaN	NaN	NaN	NaN	NaN	NaN	NaN
AIVASDTRLSEGFS	P20618	P20618	PSMB1	Proteasome subunit beta type-1	14	1451.73	0.0020999	110.08	NaN	23.2377	NaN	24.1865	25.0751	24.0205	NaN	NaN	NaN	NaN	NaN	NaN	NaN	NaN	NaN	NaN	NaN	NaN	NaN	NaN	NaN	NaN	NaN	NaN	NaN	NaN	NaN	NaN	NaN	NaN	NaN	NaN	NaN	NaN	NaN	NaN	NaN	NaN	NaN	NaN	NaN
AIVDVHFDPTTAFRAPD	O00468	O00468	AGRN	Agrin;Agrin N-terminal 110 kDa subunit;Agrin C-terminal 110 kDa subunit;Agrin C-terminal 90 kDa fragment;Agrin C-terminal 22 kDa fragment	17	1870.92	3.9587e-14	201.95	26.4651	26.2411	27.5045	26.8915	28.1642	27.1252	NaN	NaN	NaN	NaN	NaN	NaN	NaN	NaN	NaN	NaN	NaN	NaN	NaN	NaN	NaN	NaN	NaN	NaN	NaN	NaN	NaN	NaN	NaN	NaN	NaN	NaN	NaN	NaN	NaN	NaN	NaN	NaN	NaN	NaN	NaN
AIVDVHFDPTTAFRAPDV	O00468	O00468	AGRN	Agrin;Agrin N-terminal 110 kDa subunit;Agrin C-terminal 110 kDa subunit;Agrin C-terminal 90 kDa fragment;Agrin C-terminal 22 kDa fragment	18	1969.99	5.376e-06	167.28	22.5082	22.5839	24.6557	23.9502	25.0553	24.31	NaN	NaN	NaN	NaN	NaN	NaN	NaN	NaN	NaN	NaN	NaN	NaN	NaN	NaN	NaN	NaN	NaN	NaN	NaN	NaN	NaN	NaN	NaN	NaN	NaN	NaN	NaN	NaN	NaN	NaN	NaN	NaN	NaN	NaN	NaN
AIVEALNGKEVAAQ	Q99497	Q99497	PARK7	Protein deglycase DJ-1	14	1411.77	3.6176e-15	211.63	NaN	NaN	NaN	NaN	NaN	NaN	NaN	NaN	27.4706	27.0787	26.8719	26.7001	27.1593	26.9999	NaN	NaN	NaN	NaN	NaN	NaN	NaN	NaN	NaN	NaN	NaN	NaN	NaN	NaN	NaN	NaN	NaN	NaN	NaN	NaN	NaN	NaN	NaN	NaN	NaN	NaN	NaN
AIVEKLSSLPFQ	P61970	P61970	NUTF2	Nuclear transport factor 2	12	1330.75	5.0123e-06	179.42	NaN	NaN	NaN	NaN	NaN	NaN	NaN	NaN	25.5288	25.6934	NaN	NaN	NaN	25.5464	NaN	NaN	NaN	NaN	NaN	NaN	NaN	NaN	NaN	NaN	NaN	NaN	NaN	NaN	NaN	NaN	NaN	NaN	NaN	NaN	NaN	NaN	NaN	NaN	NaN	NaN	NaN
AIVEKLSSLPFQK	P61970	P61970	NUTF2	Nuclear transport factor 2	13	1458.84	4.8236e-14	220.1	NaN	NaN	NaN	NaN	NaN	NaN	NaN	NaN	27.9659	28.1128	27.6653	27.5861	27.7346	27.3941	NaN	NaN	NaN	NaN	NaN	NaN	NaN	NaN	NaN	NaN	NaN	NaN	NaN	NaN	NaN	NaN	NaN	NaN	NaN	NaN	NaN	NaN	NaN	NaN	NaN	NaN	NaN
AIVQTLPVPLEPAPE	Q9BRK4	Q9BRK4	LZTS2	Leucine zipper putative tumor suppressor 2	15	1572.88	0.014193	79.148	22.0222	NaN	22.8865	22.8409	23.0182	21.7341	NaN	NaN	NaN	NaN	NaN	NaN	NaN	NaN	NaN	NaN	NaN	NaN	NaN	NaN	NaN	NaN	NaN	NaN	NaN	NaN	NaN	NaN	NaN	NaN	NaN	NaN	NaN	NaN	NaN	NaN	NaN	NaN	NaN	NaN	NaN
AIVRGVKYNQATPNFH	P50552	P50552	VASP	Vasodilator-stimulated phosphoprotein	16	1813.96	3.0357e-05	150.12	NaN	NaN	NaN	NaN	NaN	NaN	NaN	NaN	30.3509	30.222	30.1924	30.1268	30.2132	30.2188	NaN	NaN	NaN	NaN	NaN	NaN	NaN	NaN	NaN	NaN	NaN	NaN	NaN	NaN	NaN	NaN	NaN	NaN	NaN	NaN	NaN	NaN	NaN	NaN	NaN	NaN	NaN
AIVRGVKYNQATPNFHQ	P50552	P50552	VASP	Vasodilator-stimulated phosphoprotein	17	1942.02	6.518e-65	259.51	NaN	NaN	NaN	NaN	NaN	NaN	NaN	NaN	31.0688	31.072	30.8025	30.8292	31.132	30.9244	NaN	NaN	NaN	NaN	NaN	NaN	NaN	NaN	NaN	NaN	NaN	NaN	NaN	NaN	NaN	NaN	NaN	NaN	NaN	NaN	NaN	NaN	NaN	NaN	NaN	NaN	NaN
AIVRGVKYNQATPNFHQW	P50552	P50552	VASP	Vasodilator-stimulated phosphoprotein	18	2128.1	6.6746e-41	234.47	NaN	NaN	NaN	NaN	NaN	NaN	NaN	NaN	30.5934	30.5148	30.611	30.3683	30.5986	30.4697	NaN	NaN	NaN	NaN	NaN	NaN	NaN	NaN	NaN	NaN	NaN	NaN	NaN	NaN	NaN	NaN	NaN	NaN	NaN	NaN	NaN	NaN	NaN	NaN	NaN	NaN	NaN
AIVRGVKYNQATPNFHQWR	P50552	P50552	VASP	Vasodilator-stimulated phosphoprotein	19	2284.2	1.4952e-07	178.12	NaN	NaN	NaN	NaN	NaN	NaN	NaN	NaN	27.85	27.7854	27.6713	28.6091	27.8412	28.4891	NaN	NaN	NaN	NaN	NaN	NaN	NaN	NaN	NaN	NaN	NaN	NaN	NaN	NaN	NaN	NaN	NaN	NaN	NaN	NaN	NaN	NaN	NaN	NaN	NaN	NaN	NaN
AIVRSLPSVETLGCT	P16615;O14983;Q93084	P16615	ATP2A2;ATP2A1;ATP2A3	Sarcoplasmic/endoplasmic reticulum calcium ATPase 2;Sarcoplasmic/endoplasmic reticulum calcium ATPase 1;Sarcoplasmic/endoplasmic reticulum calcium ATPase 3	15	1544.82	0.0029844	99.215	NaN	NaN	NaN	NaN	NaN	NaN	NaN	NaN	NaN	NaN	24.6214	24.3784	24.7433	24.8451	NaN	NaN	NaN	NaN	NaN	NaN	NaN	NaN	NaN	NaN	NaN	NaN	NaN	NaN	NaN	NaN	NaN	NaN	NaN	NaN	NaN	NaN	NaN	NaN	NaN	NaN	NaN
AIYELAVASFPK	P14406	P14406	COX7A2	Cytochrome c oxidase subunit 7A2, mitochondrial	12	1307.71	0.00031892	150.61	NaN	NaN	NaN	NaN	NaN	NaN	NaN	NaN	NaN	NaN	NaN	NaN	NaN	NaN	22.9042	22.8754	22.5306	22.8747	NaN	NaN	NaN	NaN	NaN	NaN	NaN	NaN	NaN	NaN	NaN	NaN	NaN	NaN	NaN	NaN	NaN	NaN	NaN	NaN	NaN	NaN	NaN
AKAEAIRILAAALTQHN	Q9UJZ1	Q9UJZ1	STOML2	Stomatin-like protein 2, mitochondrial	17	1790.02	4.8695e-06	180.06	NaN	NaN	NaN	NaN	NaN	NaN	NaN	NaN	29.8027	29.5639	28.8206	28.1167	29.8205	28.9497	NaN	NaN	NaN	NaN	NaN	NaN	NaN	NaN	NaN	NaN	NaN	NaN	NaN	NaN	NaN	NaN	NaN	NaN	NaN	NaN	NaN	NaN	NaN	NaN	NaN	NaN	NaN
AKAEAIRILAAALTQHNG	Q9UJZ1	Q9UJZ1	STOML2	Stomatin-like protein 2, mitochondrial	18	1847.04	6.4401e-06	137.13	NaN	NaN	NaN	NaN	NaN	NaN	NaN	NaN	26.9899	27.4	NaN	25.911	26.2663	26.4402	NaN	NaN	NaN	NaN	NaN	NaN	NaN	NaN	NaN	NaN	NaN	NaN	NaN	NaN	NaN	NaN	NaN	NaN	NaN	NaN	NaN	NaN	NaN	NaN	NaN	NaN	NaN
AKAESSSDEAVADTSRR	Q16363	Q16363	LAMA4	Laminin subunit alpha-4	17	1778.84	7.7132e-21	212.9	20.18	24.4071	24.4955	22.2036	24.8708	25.0195	NaN	NaN	NaN	NaN	NaN	NaN	NaN	NaN	NaN	NaN	NaN	NaN	NaN	NaN	NaN	NaN	NaN	NaN	NaN	NaN	NaN	NaN	NaN	NaN	NaN	NaN	NaN	NaN	NaN	NaN	NaN	NaN	NaN	NaN	NaN
AKAGLSQSLFERL	Q92900	Q92900	UPF1	Regulator of nonsense transcripts 1	13	1418.79	4.8351e-05	148.62	24.4242	24.0996	24.772	24.5422	24.8429	24.4463	NaN	NaN	NaN	NaN	NaN	NaN	NaN	NaN	NaN	NaN	NaN	NaN	NaN	NaN	NaN	NaN	NaN	NaN	NaN	NaN	NaN	NaN	NaN	NaN	NaN	NaN	NaN	NaN	NaN	NaN	NaN	NaN	NaN	NaN	NaN
AKAIELSLKEQRQQS	Q92783	Q92783	STAM	Signal transducing adapter molecule 1	15	1727.95	0.00063566	126.71	25.6441	26.1579	25.5735	25.0233	24.418	26.5684	NaN	NaN	NaN	NaN	NaN	NaN	NaN	NaN	NaN	NaN	NaN	NaN	NaN	NaN	NaN	NaN	NaN	NaN	NaN	NaN	NaN	NaN	NaN	NaN	NaN	NaN	NaN	NaN	NaN	NaN	NaN	NaN	NaN	NaN	NaN
AKALRDAGLAVRDVSE	P31939	P31939	ATIC	Bifunctional purine biosynthesis protein PURH;Phosphoribosylaminoimidazolecarboxamide formyltransferase;IMP cyclohydrolase	16	1669.91	0.0053623	88.19	NaN	NaN	NaN	NaN	NaN	NaN	NaN	NaN	25.4799	25.681	25.8016	25.5077	25.8982	25.0906	NaN	NaN	NaN	NaN	NaN	NaN	NaN	NaN	NaN	NaN	NaN	NaN	NaN	NaN	NaN	NaN	NaN	NaN	NaN	NaN	NaN	NaN	NaN	NaN	NaN	NaN	NaN
AKALRMLPTIIADN	P78371	P78371	CCT2	T-complex protein 1 subunit beta	14	1525.87	0.00068516	129.34	NaN	NaN	NaN	NaN	NaN	NaN	NaN	NaN	27.2553	27.4753	26.438	26.2711	26.6553	26.5787	NaN	NaN	NaN	NaN	NaN	NaN	NaN	NaN	NaN	NaN	NaN	NaN	NaN	NaN	NaN	NaN	NaN	NaN	NaN	NaN	NaN	NaN	NaN	NaN	NaN	NaN	NaN
AKALRMLPTIIADNAG	P78371	P78371	CCT2	T-complex protein 1 subunit beta	16	1653.92	0.00045144	128.57	NaN	NaN	NaN	NaN	NaN	NaN	NaN	NaN	26.172	26.4455	NaN	NaN	NaN	25.4595	NaN	NaN	NaN	NaN	NaN	NaN	NaN	NaN	NaN	NaN	NaN	NaN	NaN	NaN	NaN	NaN	NaN	NaN	NaN	NaN	NaN	NaN	NaN	NaN	NaN	NaN	NaN
AKANINIEKAFLTLAE	P61026	P61026	RAB10	Ras-related protein Rab-10	16	1744.97	9.0185e-05	142.12	NaN	NaN	NaN	NaN	NaN	NaN	NaN	NaN	26.7591	26.461	NaN	24.4033	25.8626	25.2059	NaN	NaN	NaN	NaN	NaN	NaN	NaN	NaN	NaN	NaN	NaN	NaN	NaN	NaN	NaN	NaN	NaN	NaN	NaN	NaN	NaN	NaN	NaN	NaN	NaN	NaN	NaN
AKAREILVEESNVQR	P60510	P60510	PPP4C	Serine/threonine-protein phosphatase 4 catalytic subunit	15	1740.95	0.00096865	119.45	NaN	NaN	NaN	NaN	NaN	NaN	NaN	NaN	NaN	NaN	NaN	NaN	NaN	NaN	NaN	NaN	NaN	NaN	26.8028	26.4343	26.9855	27.1354	26.2093	25.8322	23.9601	23.7657	23.6883	NaN	23.9659	NaN	NaN	NaN	NaN	NaN	NaN	NaN	NaN	NaN	NaN	NaN	NaN
AKAREILVEESNVQRVD	P60510	P60510	PPP4C	Serine/threonine-protein phosphatase 4 catalytic subunit	17	1955.04	0.0508	60.307	NaN	NaN	NaN	NaN	NaN	NaN	NaN	NaN	NaN	NaN	NaN	NaN	NaN	NaN	NaN	NaN	NaN	NaN	NaN	NaN	27.244	NaN	NaN	NaN	NaN	NaN	25.6957	25.271	25.4882	NaN	NaN	NaN	NaN	NaN	NaN	NaN	NaN	NaN	NaN	NaN	NaN
AKAREILVEESNVQRVDS	P60510	P60510	PPP4C	Serine/threonine-protein phosphatase 4 catalytic subunit	18	2042.08	3.6222e-06	161.86	NaN	NaN	NaN	NaN	NaN	NaN	NaN	NaN	NaN	NaN	NaN	NaN	NaN	NaN	NaN	NaN	NaN	NaN	25.1102	25.1299	25.2257	25.2516	24.4744	24.0454	24.2127	23.2107	23.8687	NaN	NaN	NaN	NaN	NaN	NaN	NaN	NaN	NaN	NaN	NaN	NaN	NaN	NaN
AKAREILVEESNVQRVDSPV	P60510	P60510	PPP4C	Serine/threonine-protein phosphatase 4 catalytic subunit	20	2238.2	1.8575e-07	139.17	NaN	NaN	NaN	NaN	NaN	NaN	NaN	NaN	NaN	NaN	NaN	NaN	NaN	NaN	NaN	NaN	NaN	NaN	24.7111	24.8079	25.3187	24.2078	23.966	NaN	NaN	NaN	NaN	NaN	NaN	NaN	NaN	NaN	NaN	NaN	NaN	NaN	NaN	NaN	NaN	NaN	NaN
AKATFMYEQFPEL	Q14677	Q14677	CLINT1	Clathrin interactor 1	13	1573.75	0.00012622	143.89	26.4586	26.2591	27.51	27.0426	27.5617	26.4281	NaN	NaN	28.5281	28.2253	26.2837	25.5296	27.8074	27.2296	NaN	NaN	NaN	NaN	22.5214	22.8094	NaN	NaN	22.3426	20.8992	22.5869	NaN	NaN	NaN	21.7923	21.9939	NaN	NaN	NaN	NaN	NaN	NaN	NaN	NaN	NaN	NaN	NaN
AKATFMYEQFPELMN	Q14677	Q14677	CLINT1	Clathrin interactor 1	15	1818.83	7.5214e-14	208.33	25.9418	25.4194	26.4845	25.9755	27.0275	26.0866	NaN	NaN	28.6965	28.7688	26.5089	25.4294	27.6125	27.7371	NaN	NaN	NaN	NaN	NaN	NaN	NaN	NaN	NaN	NaN	NaN	NaN	NaN	NaN	NaN	NaN	NaN	NaN	NaN	NaN	NaN	NaN	NaN	NaN	NaN	NaN	NaN
AKATFMYEQFPELMNM	Q14677	Q14677	CLINT1	Clathrin interactor 1	16	1949.87	0.0080514	82.774	NaN	NaN	NaN	NaN	NaN	NaN	NaN	NaN	22.3932	22.356	NaN	NaN	NaN	NaN	NaN	NaN	NaN	NaN	NaN	NaN	NaN	NaN	NaN	NaN	NaN	NaN	NaN	NaN	NaN	NaN	NaN	NaN	NaN	NaN	NaN	NaN	NaN	NaN	NaN	NaN	NaN
AKAVYTQDCPLAAAKA	P49588	P49588	AARS	Alanine--tRNA ligase, cytoplasmic	16	1619.83	2.176e-46	244.58	NaN	NaN	NaN	NaN	NaN	NaN	NaN	NaN	NaN	NaN	NaN	NaN	NaN	NaN	NaN	NaN	NaN	NaN	27.626	27.7291	28.5496	28.7372	27.442	26.5084	24.6929	23.8673	NaN	NaN	NaN	NaN	NaN	NaN	NaN	NaN	NaN	NaN	NaN	NaN	NaN	NaN	NaN
AKCFEKNEAIQAAH	P09936	P09936	UCHL1	Ubiquitin carboxyl-terminal hydrolase isozyme L1	14	1558.76	8.3971e-125	326.79	NaN	NaN	NaN	NaN	NaN	NaN	NaN	NaN	30.5917	30.5502	30.8956	30.7493	30.8467	30.1511	NaN	NaN	NaN	NaN	NaN	NaN	NaN	NaN	NaN	NaN	NaN	NaN	NaN	NaN	NaN	NaN	NaN	NaN	NaN	NaN	NaN	NaN	NaN	NaN	NaN	NaN	NaN
AKCFEKNEAIQAAHD	P09936	P09936	UCHL1	Ubiquitin carboxyl-terminal hydrolase isozyme L1	15	1673.78	5.4535e-115	316.42	NaN	NaN	NaN	NaN	NaN	NaN	NaN	NaN	32.1204	31.9444	31.8131	31.873	31.8755	31.6147	NaN	NaN	NaN	NaN	NaN	NaN	NaN	NaN	NaN	NaN	NaN	NaN	NaN	NaN	NaN	NaN	NaN	NaN	NaN	NaN	NaN	NaN	NaN	NaN	NaN	NaN	NaN
AKCFEKNEAIQAAHDA	P09936	P09936	UCHL1	Ubiquitin carboxyl-terminal hydrolase isozyme L1	16	1744.82	7.0997e-164	338.79	NaN	NaN	NaN	NaN	NaN	NaN	NaN	NaN	31.0485	30.9396	30.4814	30.5067	30.872	30.2152	NaN	NaN	NaN	NaN	NaN	NaN	NaN	NaN	NaN	NaN	NaN	NaN	NaN	NaN	NaN	NaN	NaN	NaN	NaN	NaN	NaN	NaN	NaN	NaN	NaN	NaN	NaN
AKDALSSVQESQVAQQ	P02656	P02656	APOC3	Apolipoprotein C-III	16	1687.84	2.973e-56	260.81	25.8709	25.6836	25.8098	25.1462	26.335	25.7345	NaN	NaN	NaN	NaN	NaN	NaN	NaN	NaN	NaN	NaN	NaN	NaN	NaN	NaN	NaN	NaN	NaN	NaN	NaN	NaN	NaN	NaN	NaN	NaN	NaN	NaN	NaN	NaN	NaN	NaN	NaN	NaN	NaN	NaN	NaN
AKDELHIVEAEAMNYE	P06748	P06748	NPM1	Nucleophosmin	16	1860.86	5.3703e-05	156.52	27.3874	26.8563	27.5227	27.1634	27.6052	26.544	NaN	NaN	25.647	25.7525	25.4801	25.3053	25.8909	25.7412	NaN	NaN	NaN	NaN	NaN	NaN	NaN	NaN	NaN	NaN	NaN	NaN	NaN	NaN	NaN	NaN	NaN	NaN	NaN	NaN	NaN	NaN	NaN	NaN	NaN	NaN	NaN
AKDELHIVEAEAMNYEG	P06748	P06748	NPM1	Nucleophosmin	17	1917.88	0.0015996	99.161	NaN	NaN	NaN	NaN	NaN	NaN	NaN	NaN	27.5797	27.7191	27.307	27.2601	26.844	26.7914	NaN	NaN	NaN	NaN	NaN	NaN	NaN	NaN	NaN	NaN	NaN	NaN	NaN	NaN	NaN	NaN	NaN	NaN	NaN	NaN	NaN	NaN	NaN	NaN	NaN	NaN	NaN
AKDITSDTSGDFR	P04083	P04083	ANXA1	Annexin A1	13	1411.66	3.1263e-08	184.03	26.7547	26.3977	26.5385	26.3517	27.1468	26.4062	NaN	NaN	NaN	NaN	NaN	NaN	NaN	NaN	NaN	NaN	NaN	NaN	NaN	NaN	NaN	NaN	NaN	NaN	NaN	NaN	NaN	NaN	NaN	NaN	NaN	NaN	NaN	NaN	NaN	NaN	NaN	NaN	NaN	NaN	NaN
AKDVKFGADARALMLQ	P10809	P10809	HSPD1	60 kDa heat shock protein, mitochondrial	16	1732.93	0.02251	70.529	NaN	NaN	NaN	NaN	NaN	NaN	NaN	NaN	NaN	NaN	NaN	NaN	NaN	NaN	NaN	NaN	NaN	NaN	25.5424	25.8209	24.0631	NaN	23.2838	23.3518	23.5859	NaN	NaN	NaN	22.4906	NaN	NaN	NaN	NaN	NaN	NaN	NaN	NaN	NaN	NaN	NaN	NaN
AKEAINVEQAFQTIA	P51149	P51149	RAB7A	Ras-related protein Rab-7a	15	1631.85	0.0016199	108.56	NaN	NaN	NaN	NaN	NaN	NaN	NaN	NaN	26.6812	26.8291	26.7804	26.5031	27.3229	26.7252	NaN	NaN	NaN	NaN	NaN	NaN	NaN	NaN	NaN	NaN	NaN	NaN	NaN	NaN	NaN	NaN	NaN	NaN	NaN	NaN	NaN	NaN	NaN	NaN	NaN	NaN	NaN
AKEAINVEQAFQTIAR	P51149	P51149	RAB7A	Ras-related protein Rab-7a	16	1787.95	1.0429e-108	305.69	NaN	NaN	NaN	NaN	NaN	NaN	NaN	NaN	29.3165	29.438	28.4877	28.6977	29.3061	28.9929	21.6536	21.4687	22.1323	21.5752	NaN	NaN	NaN	NaN	NaN	NaN	NaN	NaN	NaN	NaN	NaN	NaN	NaN	NaN	NaN	NaN	NaN	NaN	NaN	NaN	NaN	NaN	NaN
AKEAKEAPAQPAPEK	Q15428	Q15428	SF3A2	Splicing factor 3A subunit 2	15	1563.83	0.0068503	88.385	NaN	NaN	NaN	NaN	NaN	NaN	NaN	NaN	24.0573	23.654	25.0969	24.2933	23.7574	23.7192	NaN	NaN	NaN	NaN	NaN	NaN	NaN	NaN	NaN	NaN	NaN	NaN	NaN	NaN	NaN	NaN	NaN	NaN	NaN	NaN	NaN	NaN	NaN	NaN	NaN	NaN	NaN
AKEDIVTEQIDFSAAR	Q9Y2D5	Q9Y2D5	AKAP2	A-kinase anchor protein 2	16	1791.9	0.00023593	134.76	25.2249	25.136	25.8802	25.1455	26.6747	25.8755	NaN	NaN	NaN	NaN	NaN	NaN	NaN	NaN	NaN	NaN	NaN	NaN	NaN	NaN	NaN	NaN	NaN	NaN	NaN	NaN	NaN	NaN	NaN	NaN	NaN	NaN	NaN	NaN	NaN	NaN	NaN	NaN	NaN	NaN	NaN
AKEEKEESDDEAAVEE	P14625	P14625	HSP90B1	Endoplasmin	16	1806.76	2.5074e-05	167.61	25.6345	NaN	25.2175	24.7945	25.9871	25.8138	NaN	NaN	NaN	NaN	NaN	NaN	NaN	NaN	NaN	NaN	NaN	NaN	NaN	NaN	NaN	NaN	NaN	NaN	NaN	NaN	NaN	NaN	NaN	NaN	NaN	NaN	NaN	NaN	NaN	NaN	NaN	NaN	NaN	NaN	NaN
AKEEKEESDDEAAVEEE	P14625	P14625	HSP90B1	Endoplasmin	17	1935.81	1.131e-119	297.9	29.5639	29.5717	29.2117	28.9408	30.0813	29.4619	NaN	NaN	NaN	NaN	NaN	NaN	NaN	NaN	NaN	NaN	NaN	NaN	NaN	NaN	NaN	NaN	NaN	NaN	NaN	NaN	NaN	NaN	NaN	NaN	NaN	NaN	NaN	NaN	NaN	NaN	NaN	NaN	NaN	NaN	NaN
AKEEKEESDDEAAVEEEE	P14625	P14625	HSP90B1	Endoplasmin	18	2064.85	9.2198e-157	323.68	28.1153	27.991	27.3257	27.4556	28.0886	27.3522	NaN	NaN	NaN	NaN	NaN	NaN	NaN	NaN	NaN	NaN	NaN	NaN	NaN	NaN	NaN	NaN	NaN	NaN	NaN	NaN	NaN	NaN	NaN	NaN	NaN	NaN	NaN	NaN	NaN	NaN	NaN	NaN	NaN	NaN	NaN
AKEELERQAVDQIK	P15311	P15311	EZR	Ezrin	14	1655.88	0.0013091	121.76	24.5251	24.7539	24.9019	NaN	25.8784	NaN	NaN	NaN	NaN	NaN	NaN	NaN	NaN	NaN	NaN	NaN	NaN	NaN	NaN	NaN	NaN	NaN	NaN	NaN	NaN	NaN	NaN	NaN	NaN	NaN	NaN	NaN	NaN	NaN	NaN	NaN	NaN	NaN	NaN	NaN	NaN
AKEELERQAVDQIKS	P15311	P15311	EZR	Ezrin	15	1742.92	4.6425e-05	145.46	28.912	28.9502	28.9657	28.338	29.6797	28.5053	NaN	NaN	NaN	NaN	NaN	NaN	NaN	NaN	NaN	NaN	NaN	NaN	25.0722	25.169	26.1804	26.4927	25.5255	25.5102	27.6763	27.1213	27.4914	27.3055	27.7334	26.2846	NaN	NaN	NaN	NaN	NaN	NaN	NaN	NaN	NaN	NaN	NaN
AKEELERQAVDQIKSQ	P15311	P15311	EZR	Ezrin	16	1870.97	5.3478e-80	278.62	30.747	30.6978	30.4137	30.0966	31.2986	30.4503	NaN	NaN	NaN	NaN	NaN	NaN	NaN	NaN	NaN	NaN	NaN	NaN	29.3627	29.1058	29.2333	29.0578	28.6362	28.8676	29.5868	28.9876	29.0956	28.8861	29.1884	28.929	NaN	NaN	NaN	NaN	NaN	NaN	NaN	NaN	NaN	NaN	NaN
AKEELERQAVDQIKSQE	P15311	P15311	EZR	Ezrin	17	2000.02	2.1862e-14	205.98	27.5401	27.3404	27.2645	27.4875	27.873	27.8428	NaN	NaN	NaN	NaN	NaN	NaN	NaN	NaN	NaN	NaN	NaN	NaN	27.905	28.1401	27.882	28.1255	27.6242	26.9717	27.6014	27.4576	26.6983	26.1927	27.0934	26.8912	NaN	NaN	NaN	NaN	NaN	NaN	NaN	NaN	NaN	NaN	NaN
AKEELERQAVDQIKSQEQ	P15311	P15311	EZR	Ezrin	18	2128.08	1.1966e-06	144.68	NaN	NaN	NaN	NaN	NaN	NaN	NaN	NaN	NaN	NaN	NaN	NaN	NaN	NaN	NaN	NaN	NaN	NaN	NaN	NaN	NaN	NaN	24.1151	NaN	25.1548	24.2289	NaN	23.2076	23.7455	23.6822	NaN	NaN	NaN	NaN	NaN	NaN	NaN	NaN	NaN	NaN	NaN
AKEELQANGSAPAADK	P29966	P29966	MARCKS	Myristoylated alanine-rich C-kinase substrate	16	1598.79	2.9438e-234	364.3	NaN	NaN	NaN	NaN	NaN	NaN	NaN	NaN	27.9312	27.5113	NaN	27.1334	26.9817	27.1725	NaN	NaN	NaN	NaN	NaN	NaN	NaN	NaN	NaN	NaN	NaN	NaN	NaN	NaN	NaN	NaN	NaN	NaN	NaN	NaN	NaN	NaN	NaN	NaN	NaN	NaN	NaN
AKEELQANGSAPAADKE	P29966	P29966	MARCKS	Myristoylated alanine-rich C-kinase substrate	17	1727.83	0.0016424	98.811	NaN	NaN	NaN	NaN	NaN	NaN	NaN	NaN	25.4722	24.4131	25.6874	25.247	24.6114	24.6747	NaN	NaN	NaN	NaN	NaN	NaN	NaN	NaN	NaN	NaN	NaN	NaN	NaN	NaN	NaN	NaN	NaN	NaN	NaN	NaN	NaN	NaN	NaN	NaN	NaN	NaN	NaN
AKEFVISDRKELEED	Q14019	Q14019	COTL1	Coactosin-like protein	15	1806.9	0.0003816	135.47	25.8808	25.7826	25.7291	25.4728	25.835	25.4206	NaN	NaN	NaN	NaN	NaN	NaN	NaN	NaN	NaN	NaN	NaN	NaN	NaN	NaN	NaN	NaN	NaN	NaN	NaN	NaN	NaN	NaN	NaN	NaN	NaN	NaN	NaN	NaN	NaN	NaN	NaN	NaN	NaN	NaN	NaN
AKEFVISDRKELEEDFIK	Q14019	Q14019	COTL1	Coactosin-like protein	18	2195.15	4.4048e-06	140.06	28.4727	28.1375	28.7708	28.4643	28.418	28.3279	NaN	NaN	NaN	NaN	NaN	NaN	NaN	NaN	NaN	NaN	NaN	NaN	NaN	NaN	NaN	NaN	NaN	NaN	NaN	NaN	NaN	NaN	NaN	NaN	NaN	NaN	NaN	NaN	NaN	NaN	NaN	NaN	NaN	NaN	NaN
AKEGFEKISKGANP	P10809	P10809	HSPD1	60 kDa heat shock protein, mitochondrial	14	1474.78	0.00011122	138.35	NaN	NaN	NaN	NaN	NaN	NaN	NaN	NaN	NaN	NaN	NaN	NaN	NaN	NaN	NaN	NaN	NaN	NaN	26.14	26.3281	25.723	25.5289	25.8658	25.6228	25.4794	24.8667	24.587	24.2884	24.5137	23.818	NaN	NaN	NaN	NaN	NaN	NaN	NaN	NaN	NaN	NaN	NaN
AKEGFEKISKGANPVE	P10809	P10809	HSPD1	60 kDa heat shock protein, mitochondrial	16	1702.89	1.5016e-38	240.2	NaN	NaN	NaN	NaN	NaN	NaN	NaN	NaN	NaN	NaN	NaN	NaN	NaN	NaN	NaN	NaN	NaN	NaN	29.1274	29.1432	28.3304	28.7385	29.1745	28.9083	23.9346	28.192	22.3528	23.246	23.3781	23.7171	NaN	NaN	NaN	NaN	NaN	NaN	NaN	NaN	NaN	NaN	NaN
AKEKDKKAEGAATEEEG	P80723	P80723	BASP1	Brain acid soluble protein 1	17	1789.87	0.0060596	84.14	NaN	NaN	NaN	NaN	NaN	NaN	NaN	NaN	25.5434	25.2837	25.4274	25.4139	25.3269	24.5603	NaN	NaN	NaN	NaN	NaN	NaN	NaN	NaN	NaN	NaN	NaN	NaN	NaN	NaN	NaN	NaN	NaN	NaN	NaN	NaN	NaN	NaN	NaN	NaN	NaN	NaN	NaN
AKEKDKKAEGAATEEEGTPK	P80723	P80723	BASP1	Brain acid soluble protein 1	20	2116.06	0.001441	93.269	NaN	NaN	NaN	NaN	NaN	NaN	NaN	NaN	NaN	21.1575	NaN	NaN	22.6704	22.6396	NaN	NaN	NaN	NaN	NaN	NaN	NaN	NaN	NaN	NaN	NaN	NaN	NaN	NaN	NaN	NaN	NaN	NaN	NaN	NaN	NaN	NaN	NaN	NaN	NaN	NaN	NaN
AKEMQRWIMEKTAEHFQE	Q9BRK5	Q9BRK5	SDF4	45 kDa calcium-binding protein	18	2291.08	0.0022658	91.589	NaN	NaN	NaN	NaN	NaN	NaN	NaN	NaN	NaN	NaN	NaN	NaN	NaN	NaN	NaN	NaN	NaN	NaN	25.5019	25.4626	24.9757	25.0436	25.1221	25.0393	NaN	NaN	NaN	NaN	NaN	NaN	NaN	NaN	NaN	NaN	NaN	NaN	NaN	NaN	NaN	NaN	NaN
AKEQIQSLLHEMVH	Q12797	Q12797	ASPH	Aspartyl/asparaginyl beta-hydroxylase	14	1661.86	0.0090085	88.021	NaN	NaN	NaN	NaN	NaN	NaN	NaN	NaN	NaN	NaN	NaN	NaN	NaN	NaN	21.0366	20.4663	21.3396	20.3055	NaN	NaN	NaN	NaN	NaN	NaN	NaN	NaN	NaN	NaN	NaN	NaN	NaN	NaN	NaN	NaN	NaN	NaN	NaN	NaN	NaN	NaN	NaN
AKEQIQSLLHEMVHA	Q12797	Q12797	ASPH	Aspartyl/asparaginyl beta-hydroxylase	15	1732.89	8.7166e-20	214.45	28.8981	28.3942	29.3399	28.744	28.4503	27.9136	NaN	NaN	NaN	NaN	NaN	NaN	NaN	NaN	NaN	NaN	NaN	NaN	NaN	NaN	NaN	NaN	NaN	NaN	NaN	NaN	NaN	NaN	NaN	NaN	NaN	NaN	NaN	NaN	NaN	NaN	NaN	NaN	NaN	NaN	NaN
AKEQIQSLLHEMVHAE	Q12797	Q12797	ASPH	Aspartyl/asparaginyl beta-hydroxylase	16	1861.94	5.3611e-56	257.46	28.4544	28.2812	28.885	28.6728	26.982	27.6923	NaN	NaN	NaN	NaN	NaN	NaN	NaN	NaN	NaN	NaN	NaN	NaN	NaN	NaN	NaN	NaN	NaN	NaN	NaN	NaN	NaN	NaN	NaN	NaN	NaN	NaN	NaN	NaN	NaN	NaN	NaN	NaN	NaN	NaN	NaN
AKEQIQSLLHEMVHAEH	Q12797	Q12797	ASPH	Aspartyl/asparaginyl beta-hydroxylase	17	1998.99	1.0462e-29	228.99	27.5253	26.8464	27.7894	27.3483	26.8856	25.8368	NaN	NaN	NaN	NaN	NaN	NaN	NaN	NaN	NaN	NaN	NaN	NaN	NaN	NaN	NaN	NaN	NaN	NaN	NaN	NaN	NaN	NaN	NaN	NaN	NaN	NaN	NaN	NaN	NaN	NaN	NaN	NaN	NaN	NaN	NaN
AKERAFKRQFVEHASEK	O95140	O95140	MFN2	Mitofusin-2	17	2060.09	0.0049991	86.488	NaN	NaN	NaN	NaN	NaN	NaN	NaN	NaN	NaN	NaN	NaN	NaN	NaN	NaN	NaN	NaN	NaN	NaN	NaN	NaN	21.9073	NaN	20.7375	21.3544	22.3284	21.3876	23.6529	23.3911	NaN	NaN	NaN	NaN	NaN	NaN	NaN	NaN	NaN	NaN	NaN	NaN	NaN
AKETFGVNNAVYGID	O75822	O75822	EIF3J	Eukaryotic translation initiation factor 3 subunit J	15	1596.78	0.0012191	114.24	NaN	NaN	NaN	NaN	NaN	NaN	NaN	NaN	27.1891	27.3056	26.5718	26.2807	26.8826	26.9628	NaN	NaN	NaN	NaN	NaN	NaN	NaN	NaN	NaN	NaN	NaN	NaN	NaN	NaN	NaN	NaN	NaN	NaN	NaN	NaN	NaN	NaN	NaN	NaN	NaN	NaN	NaN
AKETFGVNNAVYGIDA	O75822	O75822	EIF3J	Eukaryotic translation initiation factor 3 subunit J	16	1667.82	3.451e-05	170.68	NaN	NaN	NaN	NaN	NaN	NaN	NaN	NaN	29.0091	28.9377	28.3157	28.4883	28.9466	28.6487	NaN	NaN	NaN	NaN	NaN	NaN	NaN	NaN	NaN	NaN	NaN	NaN	NaN	NaN	NaN	NaN	NaN	NaN	NaN	NaN	NaN	NaN	NaN	NaN	NaN	NaN	NaN
AKETFGVNNAVYGIDAM	O75822	O75822	EIF3J	Eukaryotic translation initiation factor 3 subunit J	17	1798.86	3.7996e-40	241.15	NaN	NaN	NaN	NaN	NaN	NaN	NaN	NaN	27.8166	27.8635	26.5575	26.5312	27.2723	27.1125	NaN	NaN	NaN	NaN	NaN	NaN	NaN	NaN	NaN	NaN	NaN	NaN	NaN	NaN	NaN	NaN	NaN	NaN	NaN	NaN	NaN	NaN	NaN	NaN	NaN	NaN	NaN
AKETIQALRANLTKA	Q9P260	Q9P260	KIAA1468	LisH domain and HEAT repeat-containing protein KIAA1468	15	1626.94	1.1022e-37	246.86	NaN	NaN	NaN	NaN	NaN	NaN	NaN	NaN	28.0298	27.5039	27.983	27.7292	27.5413	27.5024	NaN	NaN	NaN	NaN	NaN	NaN	NaN	NaN	NaN	NaN	NaN	NaN	NaN	NaN	NaN	NaN	NaN	NaN	NaN	NaN	NaN	NaN	NaN	NaN	NaN	NaN	NaN
AKEYHPDKNPNAGDK	O60884	O60884	DNAJA2	DnaJ homolog subfamily A member 2	15	1682.8	2.9902e-05	148.57	NaN	NaN	NaN	NaN	NaN	NaN	NaN	NaN	NaN	NaN	NaN	NaN	NaN	NaN	NaN	NaN	NaN	NaN	25.1847	25.4624	25.3702	24.6579	25.7777	25.1805	25.283	25.2666	24.7996	24.4811	24.5699	24.4002	NaN	NaN	NaN	NaN	NaN	NaN	NaN	NaN	NaN	NaN	NaN
AKFMTPVIQDNPS	O15371	O15371	EIF3D	Eukaryotic translation initiation factor 3 subunit D	13	1446.72	3.4257e-05	151.07	NaN	NaN	NaN	NaN	NaN	NaN	NaN	NaN	27.2731	27.4881	26.9508	26.5515	27.2398	26.8283	NaN	NaN	NaN	NaN	NaN	NaN	NaN	NaN	NaN	NaN	NaN	NaN	NaN	NaN	NaN	NaN	NaN	NaN	NaN	NaN	NaN	NaN	NaN	NaN	NaN	NaN	NaN
AKFMTPVIQDNPSG	O15371	O15371	EIF3D	Eukaryotic translation initiation factor 3 subunit D	14	1503.74	0.00092288	126.71	NaN	NaN	NaN	NaN	NaN	NaN	NaN	NaN	26.8076	26.887	26.2633	NaN	26.7738	26.405	NaN	NaN	NaN	NaN	NaN	NaN	NaN	NaN	NaN	NaN	NaN	NaN	NaN	NaN	NaN	NaN	NaN	NaN	NaN	NaN	NaN	NaN	NaN	NaN	NaN	NaN	NaN
AKFRSNLPAKAIGHR	P18077	P18077	RPL35A	60S ribosomal protein L35a	15	1664.96	2.6488e-06	186.56	NaN	NaN	NaN	NaN	NaN	NaN	NaN	NaN	29.2986	28.6609	28.5622	28.9509	28.4349	28.556	NaN	NaN	NaN	NaN	NaN	NaN	NaN	NaN	NaN	NaN	NaN	NaN	NaN	NaN	NaN	NaN	NaN	NaN	NaN	NaN	NaN	NaN	NaN	NaN	NaN	NaN	NaN
AKFSAYIKNSNPALNDN	O00299	O00299	CLIC1	Chloride intracellular channel protein 1	17	1865.93	2.321e-155	323.24	NaN	NaN	NaN	NaN	NaN	NaN	NaN	NaN	31.1633	31.2993	30.9862	31.0333	31.0509	30.8134	NaN	NaN	NaN	NaN	NaN	NaN	NaN	NaN	NaN	NaN	NaN	NaN	NaN	NaN	NaN	NaN	NaN	NaN	NaN	NaN	NaN	NaN	NaN	NaN	NaN	NaN	NaN
AKFWEVISDEHGIDPT	P07437;P68371;P04350;Q13885;Q9BVA1	P07437	TUBB;TUBB4B;TUBB4A;TUBB2A;TUBB2B	Tubulin beta chain;Tubulin beta-4B chain;Tubulin beta-4A chain;Tubulin beta-2A chain;Tubulin beta-2B chain	16	1842.88	2.0601e-05	177.83	NaN	NaN	NaN	NaN	NaN	NaN	NaN	NaN	NaN	NaN	NaN	NaN	NaN	NaN	NaN	NaN	NaN	NaN	NaN	23.2924	NaN	26.0107	26.4595	25.922	NaN	21.3193	NaN	21.0039	22.8561	NaN	NaN	NaN	NaN	NaN	NaN	NaN	NaN	NaN	NaN	NaN	NaN
AKFWEVISDEHGIDPTG	P07437;P68371;P04350;Q13885;Q9BVA1	P07437	TUBB;TUBB4B;TUBB4A;TUBB2A;TUBB2B	Tubulin beta chain;Tubulin beta-4B chain;Tubulin beta-4A chain;Tubulin beta-2A chain;Tubulin beta-2B chain	17	1899.9	0.00024752	130.1	NaN	NaN	NaN	NaN	NaN	NaN	NaN	NaN	NaN	NaN	NaN	NaN	NaN	NaN	NaN	NaN	NaN	NaN	NaN	NaN	NaN	NaN	24.4277	NaN	NaN	NaN	NaN	NaN	NaN	NaN	NaN	NaN	NaN	NaN	NaN	NaN	NaN	NaN	NaN	NaN	NaN
AKFYPEDVSEELIQD	P26038	P26038	MSN	Moesin	15	1781.84	0.00075746	123.84	NaN	24.9489	25.0192	NaN	26.2011	25.4847	NaN	NaN	NaN	NaN	NaN	NaN	NaN	NaN	NaN	NaN	NaN	NaN	NaN	NaN	NaN	NaN	NaN	NaN	NaN	NaN	NaN	NaN	NaN	NaN	NaN	NaN	NaN	NaN	NaN	NaN	NaN	NaN	NaN	NaN	NaN
AKGDKAKVKDEPQRR	P05204;O00479	P05204	HMGN2;HMGN4	Non-histone chromosomal protein HMG-17;High mobility group nucleosome-binding domain-containing protein 4	15	1724.96	0.01196	80.534	NaN	NaN	NaN	NaN	NaN	NaN	NaN	NaN	NaN	NaN	NaN	NaN	NaN	NaN	21.8708	NaN	21.5306	NaN	NaN	NaN	NaN	NaN	NaN	NaN	NaN	NaN	NaN	NaN	NaN	NaN	NaN	NaN	20.2693	NaN	NaN	NaN	NaN	NaN	20.4115	19.6397	20.1159
AKGGFLIEDAHESRYETN	Q96J84	Q96J84	KIRREL	Kin of IRRE-like protein 1	18	2035.96	3.698e-05	125.12	25.5856	NaN	NaN	NaN	25.9773	25.3766	NaN	NaN	NaN	NaN	NaN	NaN	NaN	NaN	NaN	NaN	NaN	NaN	NaN	NaN	NaN	NaN	NaN	NaN	NaN	NaN	NaN	NaN	NaN	NaN	NaN	NaN	NaN	NaN	NaN	NaN	NaN	NaN	NaN	NaN	NaN
AKGNLKMIHILLYYKA	O75832	O75832	PSMD10	26S proteasome non-ATPase regulatory subunit 10	16	1875.08	0.012207	78.615	NaN	NaN	NaN	NaN	NaN	NaN	NaN	NaN	25.6402	25.8965	24.9345	25.2011	26.0128	25.0605	NaN	NaN	NaN	NaN	NaN	NaN	NaN	NaN	NaN	NaN	NaN	NaN	NaN	NaN	NaN	NaN	NaN	NaN	NaN	NaN	NaN	NaN	NaN	NaN	NaN	NaN	NaN
AKGRTYYVNHNNRTT	Q96PU5	Q96PU5	NEDD4L	E3 ubiquitin-protein ligase NEDD4-like	15	1793.89	0.058396	63.037	NaN	NaN	NaN	NaN	NaN	NaN	NaN	NaN	22.5269	22.1416	NaN	NaN	20.7952	22.3372	NaN	NaN	NaN	NaN	NaN	NaN	NaN	NaN	NaN	NaN	NaN	NaN	NaN	NaN	NaN	NaN	NaN	NaN	NaN	NaN	NaN	NaN	NaN	NaN	NaN	NaN	NaN
AKGSNYWRNRVMMVAKK	P30101	P30101	PDIA3	Protein disulfide-isomerase A3	17	2038.07	0.00041735	112.67	NaN	NaN	NaN	NaN	NaN	NaN	NaN	NaN	29.5139	29.373	29.971	30.0878	29.7917	29.4251	NaN	NaN	NaN	NaN	NaN	NaN	NaN	NaN	NaN	NaN	NaN	NaN	NaN	NaN	NaN	NaN	NaN	NaN	NaN	NaN	NaN	NaN	NaN	NaN	NaN	NaN	NaN
AKGTFIADSHQNF	P04844	P04844	RPN2	Dolichyl-diphosphooligosaccharide--protein glycosyltransferase subunit 2	13	1434.69	5.8671e-07	160.16	25.8525	25.8218	25.3652	25.1507	26.5209	25.4536	NaN	NaN	NaN	NaN	NaN	NaN	NaN	NaN	NaN	NaN	NaN	NaN	NaN	NaN	NaN	NaN	NaN	NaN	NaN	NaN	NaN	NaN	NaN	NaN	NaN	NaN	NaN	NaN	NaN	NaN	NaN	NaN	NaN	NaN	NaN
AKGTFIADSHQNFA	P04844	P04844	RPN2	Dolichyl-diphosphooligosaccharide--protein glycosyltransferase subunit 2	14	1505.73	1.3335e-31	249.98	27.6446	27.5062	27.5618	29.1559	28.3142	27.2609	NaN	NaN	NaN	NaN	NaN	NaN	NaN	NaN	NaN	NaN	NaN	NaN	NaN	NaN	NaN	NaN	NaN	NaN	NaN	NaN	NaN	NaN	NaN	NaN	NaN	NaN	NaN	NaN	NaN	NaN	NaN	NaN	NaN	NaN	NaN
AKHRERMSQVMREWEE	P05067	P05067	APP	Amyloid beta A4 protein;N-APP;Soluble APP-alpha;Soluble APP-beta;C99;Beta-amyloid protein 42;Beta-amyloid protein 40;C83;P3(42);P3(40);C80;Gamma-secretase C-terminal fragment 59;Gamma-secretase C-terminal fragment 57;Gamma-secretase C-terminal fragment 50;C31	16	2100.99	0.002653	96.489	NaN	NaN	NaN	NaN	NaN	NaN	NaN	NaN	25.8638	25.63	25.7398	25.5445	26.0098	25.8825	NaN	NaN	NaN	NaN	NaN	NaN	NaN	NaN	NaN	NaN	NaN	NaN	NaN	NaN	NaN	NaN	NaN	NaN	NaN	NaN	NaN	NaN	NaN	NaN	NaN	NaN	NaN
AKHYQFASGAFLHIK	Q8WUM4	Q8WUM4	PDCD6IP	Programmed cell death 6-interacting protein	15	1716.91	0.0027029	100.31	NaN	NaN	NaN	NaN	NaN	NaN	NaN	NaN	27.1706	27.0602	27.2732	27.3514	26.5065	26.9117	NaN	NaN	NaN	NaN	NaN	NaN	NaN	NaN	NaN	NaN	NaN	NaN	NaN	NaN	NaN	NaN	NaN	NaN	NaN	NaN	NaN	NaN	NaN	NaN	NaN	NaN	NaN
AKHYQFASGAFLHIKE	Q8WUM4	Q8WUM4	PDCD6IP	Programmed cell death 6-interacting protein	16	1845.95	0.021448	71.363	NaN	NaN	NaN	NaN	NaN	NaN	NaN	NaN	26.1973	25.6676	26.3671	25.8304	26.1467	25.8727	NaN	NaN	NaN	NaN	NaN	NaN	NaN	NaN	NaN	NaN	NaN	NaN	NaN	NaN	NaN	NaN	NaN	NaN	NaN	NaN	NaN	NaN	NaN	NaN	NaN	NaN	NaN
AKHYQFASGAFLHIKET	Q8WUM4	Q8WUM4	PDCD6IP	Programmed cell death 6-interacting protein	17	1947	0.0081623	80.535	NaN	NaN	NaN	NaN	NaN	NaN	NaN	NaN	27.1303	NaN	28.085	27.3867	26.8983	27.893	NaN	NaN	NaN	NaN	NaN	NaN	NaN	NaN	NaN	NaN	NaN	NaN	NaN	NaN	NaN	NaN	NaN	NaN	NaN	NaN	NaN	NaN	NaN	NaN	NaN	NaN	NaN
AKIAYKQNKANTA	P36383	P36383	GJC1	Gap junction gamma-1 protein	13	1419.78	0.053632	72.089	NaN	NaN	NaN	NaN	NaN	NaN	NaN	NaN	NaN	NaN	NaN	NaN	NaN	NaN	NaN	NaN	NaN	NaN	NaN	NaN	19.9461	19.4444	21.9441	NaN	22.1835	22.253	21.7998	20.4733	20.3587	19.5182	NaN	NaN	NaN	NaN	NaN	NaN	NaN	NaN	NaN	NaN	NaN
AKIAYKQNKANTAQE	P36383	P36383	GJC1	Gap junction gamma-1 protein	15	1676.88	0.00080817	122.78	NaN	NaN	NaN	NaN	NaN	NaN	NaN	NaN	26.2798	26.3468	27.0129	26.4092	26.3307	26.1616	NaN	NaN	NaN	NaN	NaN	NaN	NaN	NaN	NaN	NaN	NaN	NaN	NaN	NaN	NaN	NaN	NaN	NaN	NaN	NaN	NaN	NaN	NaN	NaN	NaN	NaN	NaN
AKIAYKQNKANTAQEQ	P36383	P36383	GJC1	Gap junction gamma-1 protein	16	1804.94	8.3959e-05	142.45	NaN	NaN	NaN	NaN	NaN	NaN	NaN	NaN	25.9024	26.4465	27.0869	26.6415	26.6901	26.5142	NaN	NaN	NaN	NaN	NaN	NaN	NaN	NaN	NaN	NaN	NaN	NaN	NaN	NaN	NaN	NaN	NaN	NaN	NaN	NaN	NaN	NaN	NaN	NaN	NaN	NaN	NaN
AKIAYKQNKANTAQEQQ	P36383	P36383	GJC1	Gap junction gamma-1 protein	17	1933	0.00079264	107.61	NaN	NaN	NaN	NaN	NaN	NaN	NaN	NaN	24.0454	24.6064	25.0469	24.2733	24.4106	24.1831	NaN	NaN	NaN	NaN	NaN	NaN	NaN	NaN	NaN	NaN	NaN	NaN	NaN	NaN	NaN	NaN	NaN	NaN	NaN	NaN	NaN	NaN	NaN	NaN	NaN	NaN	NaN
AKIGRFVVQNVSAQKDG	Q92598	Q92598	HSPH1	Heat shock protein 105 kDa	17	1816	0.052191	59.862	NaN	NaN	NaN	NaN	NaN	NaN	NaN	NaN	NaN	NaN	NaN	NaN	NaN	NaN	NaN	NaN	NaN	NaN	NaN	NaN	NaN	25.3917	NaN	24.1796	25.3715	24.4511	25.1342	24.7049	24.21	23.8611	NaN	NaN	NaN	NaN	NaN	NaN	NaN	NaN	NaN	NaN	NaN
AKIGRFVVQNVSAQKDGEK	Q92598	Q92598	HSPH1	Heat shock protein 105 kDa	19	2073.13	0.0027105	89.344	NaN	NaN	NaN	NaN	NaN	NaN	NaN	NaN	NaN	NaN	NaN	NaN	NaN	NaN	NaN	NaN	NaN	NaN	25.3506	25.2664	24.7264	25.1873	NaN	25.1529	24.8125	NaN	NaN	23.3359	22.7751	NaN	NaN	NaN	NaN	NaN	NaN	NaN	NaN	NaN	NaN	NaN	NaN
AKIKARDLRGKKKEELLK	P42766	P42766	RPL35	60S ribosomal protein L35	18	2123.33	7.418e-05	117.18	NaN	NaN	NaN	NaN	NaN	NaN	NaN	NaN	NaN	NaN	NaN	NaN	NaN	NaN	NaN	NaN	NaN	NaN	24.8054	25.3528	23.6291	22.997	22.8511	22.2639	21.7967	20.7591	21.7077	NaN	NaN	NaN	NaN	NaN	NaN	NaN	NaN	NaN	NaN	NaN	NaN	NaN	NaN
AKIKREWLEVLEDTKR	Q8IYI6	Q8IYI6	EXOC8	Exocyst complex component 8	16	2013.14	0.00031132	132.59	NaN	NaN	NaN	NaN	NaN	NaN	NaN	NaN	26.795	26.6702	26.2826	26.3072	26.8163	26.6393	NaN	NaN	NaN	NaN	NaN	NaN	NaN	NaN	NaN	NaN	NaN	NaN	NaN	NaN	NaN	NaN	NaN	NaN	NaN	NaN	NaN	NaN	NaN	NaN	NaN	NaN	NaN
AKINEIRQMSGAQIK	Q15366	Q15366	PCBP2	Poly(rC)-binding protein 2	15	1685.92	2.6061e-58	273.08	NaN	NaN	NaN	NaN	NaN	NaN	NaN	NaN	29.6429	29.2827	29.7908	29.6296	29.865	29.6887	NaN	NaN	NaN	NaN	NaN	NaN	NaN	NaN	NaN	NaN	NaN	NaN	NaN	NaN	NaN	NaN	NaN	NaN	NaN	NaN	NaN	NaN	NaN	NaN	NaN	NaN	NaN
AKINEIRQMSGAQIKIA	Q15366	Q15366	PCBP2	Poly(rC)-binding protein 2	17	1870.05	1.1349e-09	176.43	NaN	NaN	NaN	NaN	NaN	NaN	NaN	NaN	31.6516	31.5394	31.7238	31.5606	31.7138	31.5175	22.0979	22.452	22.0035	NaN	NaN	NaN	NaN	NaN	NaN	NaN	NaN	NaN	NaN	NaN	NaN	NaN	NaN	NaN	NaN	NaN	NaN	NaN	NaN	NaN	NaN	NaN	NaN
AKINFVMCEVNKARG	Q9UL15	Q9UL15	BAG5	BAG family molecular chaperone regulator 5	15	1678.86	0.00018288	139.66	NaN	NaN	NaN	NaN	NaN	NaN	NaN	NaN	NaN	NaN	NaN	NaN	NaN	NaN	NaN	NaN	NaN	NaN	NaN	25.4157	NaN	24.6806	NaN	23.7948	NaN	NaN	NaN	NaN	NaN	NaN	NaN	NaN	NaN	NaN	NaN	NaN	NaN	NaN	NaN	NaN	NaN
AKINTFYSEKLAEAQRR	Q9UBH6	Q9UBH6	XPR1	Xenotropic and polytropic retrovirus receptor 1	17	2024.08	0.00024197	130.29	24.9878	25.2232	25.0679	25.3932	25.8774	24.7113	NaN	NaN	NaN	NaN	NaN	NaN	NaN	NaN	NaN	NaN	NaN	NaN	NaN	NaN	NaN	NaN	NaN	NaN	NaN	NaN	NaN	NaN	NaN	NaN	NaN	NaN	NaN	NaN	NaN	NaN	NaN	NaN	NaN	NaN	NaN
AKIRALKGHAGHPA	O00391	O00391	QSOX1	Sulfhydryl oxidase 1	14	1425.83	0.067969	64.441	NaN	NaN	NaN	NaN	NaN	NaN	NaN	NaN	NaN	NaN	NaN	NaN	24.7154	24.3797	NaN	NaN	NaN	NaN	NaN	NaN	NaN	NaN	NaN	NaN	NaN	NaN	NaN	NaN	NaN	NaN	NaN	NaN	NaN	NaN	NaN	NaN	NaN	NaN	NaN	NaN	NaN
AKIVIRELLPNGLRE	Q96P70	Q96P70	IPO9	Importin-9	15	1720.04	0.00054654	128.9	NaN	NaN	NaN	NaN	NaN	NaN	NaN	NaN	27.9442	28.009	27.0778	26.7262	27.3694	27.0448	NaN	NaN	NaN	NaN	NaN	NaN	NaN	NaN	NaN	NaN	NaN	NaN	NaN	NaN	NaN	NaN	NaN	NaN	NaN	NaN	NaN	NaN	NaN	NaN	NaN	NaN	NaN
AKIVIRELLPNGLRES	Q96P70	Q96P70	IPO9	Importin-9	16	1807.07	6.801e-05	158.11	NaN	NaN	NaN	NaN	NaN	NaN	NaN	NaN	29.5194	29.3829	28.3362	25.2225	28.6275	28.5285	NaN	NaN	NaN	NaN	NaN	NaN	NaN	NaN	NaN	NaN	NaN	NaN	NaN	NaN	NaN	NaN	NaN	NaN	NaN	NaN	NaN	NaN	NaN	NaN	NaN	NaN	NaN
AKIWGSLGQITDLLD	P21359	P21359	NF1	Neurofibromin;Neurofibromin truncated	15	1628.88	0.051163	64.82	26.1873	25.4188	26.9115	26.6863	27.3481	25.8613	NaN	NaN	NaN	NaN	NaN	NaN	NaN	NaN	NaN	NaN	NaN	NaN	NaN	NaN	NaN	NaN	NaN	NaN	NaN	NaN	NaN	NaN	NaN	NaN	NaN	NaN	NaN	NaN	NaN	NaN	NaN	NaN	NaN	NaN	NaN
AKIYKLDDPSCPRPE	P41091	P41091	EIF2S3	Eukaryotic translation initiation factor 2 subunit 3	15	1730.87	0.022261	74.141	NaN	NaN	NaN	NaN	NaN	NaN	NaN	NaN	24.6191	24.6083	24.4321	NaN	25.0541	24.6269	NaN	NaN	NaN	NaN	NaN	NaN	NaN	NaN	NaN	NaN	NaN	NaN	NaN	NaN	NaN	NaN	NaN	NaN	NaN	NaN	NaN	NaN	NaN	NaN	NaN	NaN	NaN
AKKALQTLRGWDSVDR	P22732	P22732	SLC2A5	Solute carrier family 2, facilitated glucose transporter member 5	16	1843.01	9.2254e-05	142.01	NaN	NaN	NaN	NaN	NaN	NaN	NaN	NaN	28.1745	28.0637	27.9952	27.8609	27.9092	28.1573	NaN	NaN	NaN	NaN	NaN	NaN	NaN	NaN	NaN	NaN	NaN	NaN	NaN	NaN	NaN	NaN	NaN	NaN	NaN	NaN	NaN	NaN	NaN	NaN	NaN	NaN	NaN
AKKDEPKSGEEALIIPP	Q9Y287	Q9Y287	ITM2B	Integral membrane protein 2B;BRI2, membrane form;BRI2 intracellular domain;BRI2C, soluble form;Bri23 peptide	17	1820.99	0.00035085	115.57	28.1455	28.2974	28.2763	27.9876	29.1557	28.3074	NaN	NaN	NaN	NaN	NaN	NaN	NaN	NaN	NaN	NaN	NaN	NaN	NaN	NaN	NaN	NaN	NaN	NaN	NaN	NaN	NaN	NaN	NaN	NaN	NaN	NaN	NaN	NaN	NaN	NaN	NaN	NaN	NaN	NaN	NaN
AKKDEPKSGEEALIIPPD	Q9Y287	Q9Y287	ITM2B	Integral membrane protein 2B;BRI2, membrane form;BRI2 intracellular domain;BRI2C, soluble form;Bri23 peptide	18	1936.02	0.0046062	85.636	26.9416	26.8253	26.5194	26.7272	NaN	27.0343	NaN	NaN	NaN	NaN	NaN	NaN	NaN	NaN	NaN	NaN	NaN	NaN	NaN	NaN	NaN	NaN	NaN	NaN	NaN	NaN	NaN	NaN	NaN	NaN	NaN	NaN	NaN	NaN	NaN	NaN	NaN	NaN	NaN	NaN	NaN
AKKETVWRLEEFGRF	P01903	P01903	HLA-DRA	HLA class II histocompatibility antigen, DR alpha chain	15	1895.01	2.9601e-05	149.59	25.3962	25.555	25.3444	25.2434	25.8476	25.0288	NaN	NaN	26.1269	26.2103	25.2306	25.2526	24.9815	25.1469	NaN	NaN	NaN	NaN	NaN	NaN	NaN	NaN	NaN	NaN	NaN	NaN	NaN	NaN	NaN	NaN	NaN	NaN	NaN	NaN	NaN	NaN	NaN	NaN	NaN	NaN	NaN
AKKETVWRLEEFGRFA	P01903	P01903	HLA-DRA	HLA class II histocompatibility antigen, DR alpha chain	16	1966.04	2.8244e-05	164.01	25.0948	24.658	25.2383	25.0699	25.9925	24.7553	NaN	NaN	NaN	NaN	NaN	NaN	NaN	NaN	NaN	NaN	NaN	NaN	NaN	NaN	NaN	NaN	NaN	NaN	NaN	NaN	NaN	NaN	NaN	NaN	NaN	NaN	NaN	NaN	NaN	NaN	NaN	NaN	NaN	NaN	NaN
AKKGYRHDSSTAVAGSPR	Q9H1I8	Q9H1I8	ASCC2	Activating signal cointegrator 1 complex subunit 2	18	1886.97	0.00026674	111.33	NaN	NaN	NaN	NaN	NaN	NaN	NaN	NaN	23.6129	23.3585	22.4933	22.7942	23.0227	23.0499	NaN	NaN	NaN	NaN	NaN	NaN	NaN	NaN	NaN	NaN	NaN	NaN	NaN	NaN	NaN	NaN	NaN	NaN	NaN	NaN	NaN	NaN	NaN	NaN	NaN	NaN	NaN
AKKKELEEIVQPIIS	P11021	P11021	HSPA5	78 kDa glucose-regulated protein	15	1724.01	0.0045232	93.243	NaN	NaN	NaN	NaN	NaN	NaN	NaN	NaN	26.2291	26.1776	25.8033	25.7528	NaN	25.4426	NaN	NaN	NaN	NaN	NaN	NaN	NaN	NaN	NaN	NaN	NaN	NaN	NaN	NaN	NaN	NaN	NaN	NaN	NaN	NaN	NaN	NaN	NaN	NaN	NaN	NaN	NaN
AKKKLKKVDKIEELDQ	P43243	P43243	MATR3	Matrin-3	16	1912.14	0.0018041	101.36	NaN	NaN	NaN	NaN	NaN	NaN	NaN	NaN	NaN	NaN	NaN	NaN	NaN	NaN	NaN	NaN	NaN	NaN	23.7884	23.6325	23.7726	23.952	24.7591	24.3155	NaN	NaN	NaN	NaN	NaN	NaN	NaN	NaN	NaN	NaN	NaN	NaN	NaN	NaN	NaN	NaN	NaN
AKKRDQEQVELEGE	Q9BW61	Q9BW61	DDA1	DET1- and DDB1-associated protein 1	14	1657.83	0.0019987	111.61	NaN	NaN	NaN	NaN	NaN	NaN	NaN	NaN	NaN	NaN	NaN	NaN	NaN	NaN	NaN	NaN	NaN	NaN	NaN	31.9877	30.6173	30.5988	31.0997	30.7114	30.2794	29.8404	28.4783	28.2048	29.414	NaN	NaN	NaN	NaN	NaN	NaN	NaN	NaN	NaN	NaN	NaN	NaN
AKKYLRTDDRVER	P10620	P10620	MGST1	Microsomal glutathione S-transferase 1	13	1648.9	0.0032233	110.8	25.6325	21.9605	25.5352	22.5729	26.5823	25.7326	NaN	NaN	NaN	NaN	NaN	NaN	NaN	NaN	NaN	NaN	NaN	NaN	NaN	NaN	NaN	NaN	NaN	NaN	NaN	NaN	NaN	NaN	NaN	NaN	NaN	NaN	NaN	NaN	NaN	NaN	NaN	NaN	NaN	NaN	NaN
AKKYLRTDDRVERVR	P10620	P10620	MGST1	Microsomal glutathione S-transferase 1	15	1904.07	0.001145	115.78	25.1045	25.8187	25.8985	25.6534	26.5942	25.7651	NaN	NaN	NaN	NaN	NaN	NaN	NaN	NaN	NaN	NaN	NaN	NaN	NaN	NaN	NaN	NaN	NaN	NaN	NaN	NaN	NaN	NaN	NaN	NaN	NaN	NaN	NaN	NaN	NaN	NaN	NaN	NaN	NaN	NaN	NaN
AKKYLRTDDRVERVRR	P10620	P10620	MGST1	Microsomal glutathione S-transferase 1	16	2060.17	8.9465e-21	220.27	31.0317	31.1793	31.5345	31.2441	31.2064	32.6318	NaN	NaN	NaN	NaN	NaN	NaN	NaN	NaN	NaN	NaN	NaN	NaN	NaN	NaN	NaN	NaN	NaN	NaN	NaN	NaN	NaN	NaN	NaN	NaN	NaN	NaN	NaN	NaN	NaN	NaN	NaN	NaN	NaN	NaN	NaN
AKKYLRTDDRVERVRRA	P10620	P10620	MGST1	Microsomal glutathione S-transferase 1	17	2131.21	0.0011058	103.39	NaN	26.1356	25.7622	26.4054	27.492	26.6528	NaN	NaN	NaN	NaN	NaN	NaN	NaN	NaN	NaN	NaN	NaN	NaN	NaN	NaN	NaN	NaN	NaN	NaN	NaN	NaN	NaN	NaN	NaN	NaN	NaN	NaN	NaN	NaN	NaN	NaN	NaN	NaN	NaN	NaN	NaN
AKKYLRTDDRVERVRRAH	P10620	P10620	MGST1	Microsomal glutathione S-transferase 1	18	2268.27	0.024708	67.902	21.1903	24.508	NaN	24.2413	20.5855	25.2124	NaN	NaN	NaN	NaN	NaN	NaN	NaN	NaN	NaN	NaN	NaN	NaN	NaN	NaN	NaN	NaN	NaN	NaN	NaN	NaN	NaN	NaN	NaN	NaN	NaN	NaN	NaN	NaN	NaN	NaN	NaN	NaN	NaN	NaN	NaN
AKKYNMRVEDYEPYPDDG	O95169	O95169	NDUFB8	NADH dehydrogenase [ubiquinone] 1 beta subcomplex subunit 8, mitochondrial	18	2188.97	0.0016638	95.767	26.243	25.915	26.4836	26.4708	26.5425	25.7621	NaN	NaN	26.0395	25.8301	25.2125	25.1868	25.2922	25.0446	NaN	NaN	NaN	NaN	NaN	NaN	NaN	NaN	NaN	NaN	NaN	NaN	NaN	NaN	NaN	NaN	NaN	NaN	NaN	NaN	NaN	NaN	NaN	NaN	NaN	NaN	NaN
AKLQTENGELARQLE	P13533	P13533	MYH6	Myosin-6	15	1698.89	0.0051208	91.549	NaN	NaN	NaN	27.3398	28.4391	NaN	NaN	NaN	NaN	NaN	NaN	NaN	NaN	NaN	NaN	NaN	NaN	NaN	NaN	NaN	27.5678	27.8028	NaN	NaN	NaN	NaN	NaN	26.9482	NaN	NaN	NaN	NaN	NaN	NaN	NaN	NaN	NaN	NaN	NaN	NaN	NaN
AKLTVHIEQANECAP	Q14517	Q14517	FAT1	Protocadherin Fat 1;Protocadherin Fat 1, nuclear form	15	1622.81	2.9989e-05	148.28	NaN	NaN	NaN	NaN	NaN	NaN	NaN	NaN	29.1543	28.8723	28.9338	28.4534	29.0933	29.0859	NaN	NaN	NaN	NaN	NaN	NaN	NaN	NaN	NaN	NaN	NaN	NaN	NaN	NaN	NaN	NaN	NaN	NaN	NaN	NaN	NaN	NaN	NaN	NaN	NaN	NaN	NaN
AKLTVHIEQANECAPV	Q14517	Q14517	FAT1	Protocadherin Fat 1;Protocadherin Fat 1, nuclear form	16	1721.88	1.7166e-05	157.74	NaN	NaN	NaN	NaN	NaN	NaN	NaN	NaN	31.4664	31.329	31.4437	31.2135	31.7762	31.5856	NaN	NaN	NaN	NaN	NaN	NaN	NaN	NaN	NaN	NaN	NaN	NaN	NaN	NaN	NaN	NaN	NaN	NaN	NaN	NaN	NaN	NaN	NaN	NaN	NaN	NaN	NaN
AKLTVHIEQANECAPVI	Q14517	Q14517	FAT1	Protocadherin Fat 1;Protocadherin Fat 1, nuclear form	17	1834.96	0.0036461	89.484	NaN	NaN	NaN	NaN	NaN	NaN	NaN	NaN	NaN	26.0782	25.8284	25.5953	26.5049	26.4885	NaN	NaN	NaN	NaN	NaN	NaN	NaN	NaN	NaN	NaN	NaN	NaN	NaN	NaN	NaN	NaN	NaN	NaN	NaN	NaN	NaN	NaN	NaN	NaN	NaN	NaN	NaN
AKLTVHIEQANECAPVIT	Q14517	Q14517	FAT1	Protocadherin Fat 1;Protocadherin Fat 1, nuclear form	18	1936.01	6.765e-05	118.53	NaN	NaN	NaN	NaN	NaN	NaN	NaN	NaN	27.2681	27.2517	27.5117	27.1642	27.8364	27.8994	NaN	NaN	NaN	NaN	NaN	NaN	NaN	NaN	NaN	NaN	NaN	NaN	NaN	NaN	NaN	NaN	NaN	NaN	NaN	NaN	NaN	NaN	NaN	NaN	NaN	NaN	NaN
AKLVILANNCPALRK	P62888	P62888	RPL30	60S ribosomal protein L30	15	1622.97	2.5502e-09	198.14	NaN	NaN	NaN	NaN	NaN	NaN	NaN	NaN	29.2996	29.3862	29.3978	29.2626	29.1422	29.0933	NaN	NaN	NaN	NaN	NaN	NaN	NaN	NaN	NaN	NaN	NaN	NaN	NaN	NaN	NaN	NaN	NaN	NaN	NaN	NaN	NaN	NaN	NaN	NaN	NaN	NaN	NaN
AKLVILANNCPALRKS	P62888	P62888	RPL30	60S ribosomal protein L30	16	1710	3.1349e-05	150.39	NaN	NaN	NaN	NaN	NaN	NaN	NaN	NaN	26.327	26.6148	26.1342	26.2268	25.8751	25.6701	NaN	NaN	NaN	NaN	NaN	NaN	NaN	NaN	NaN	NaN	NaN	NaN	NaN	NaN	NaN	NaN	NaN	NaN	NaN	NaN	NaN	NaN	NaN	NaN	NaN	NaN	NaN
AKLVRDAFALAKEKAPS	P17980	P17980	PSMC3	26S protease regulatory subunit 6A	17	1814.04	0.010986	77.899	NaN	NaN	NaN	NaN	NaN	NaN	NaN	NaN	26.0036	26.1252	25.467	NaN	25.5273	25.5939	NaN	NaN	NaN	NaN	NaN	NaN	NaN	NaN	NaN	NaN	NaN	NaN	NaN	NaN	NaN	NaN	NaN	NaN	NaN	NaN	NaN	NaN	NaN	NaN	NaN	NaN	NaN
AKMVEAAKGAAAHPD	Q9Y490	Q9Y490	TLN1	Talin-1	15	1465.73	0.0036137	96.773	NaN	NaN	NaN	NaN	NaN	NaN	NaN	NaN	25.0113	24.8289	25.2753	24.5774	24.7942	24.9067	NaN	NaN	NaN	NaN	NaN	NaN	NaN	NaN	NaN	NaN	NaN	NaN	NaN	NaN	NaN	NaN	NaN	NaN	NaN	NaN	NaN	NaN	NaN	NaN	NaN	NaN	NaN
AKNKEFLQEKTLQRAPT	O95747	O95747	OXSR1	Serine/threonine-protein kinase OSR1	17	2001.1	0.04256	62.94	NaN	NaN	NaN	NaN	NaN	NaN	NaN	NaN	NaN	NaN	NaN	NaN	NaN	NaN	NaN	NaN	NaN	NaN	23.8524	23.7293	23.3231	23.3396	23.1389	23.0225	23.3978	21.9315	22.8279	21.3061	22.1204	21.2156	NaN	NaN	NaN	NaN	NaN	NaN	NaN	NaN	NaN	NaN	NaN
AKNQLTSNPENTVFDA	P11021	P11021	HSPA5	78 kDa glucose-regulated protein	16	1747.84	0.00039808	130.1	NaN	24.8724	25.6942	NaN	26.1934	25.4229	NaN	NaN	NaN	NaN	NaN	NaN	NaN	NaN	NaN	NaN	NaN	NaN	NaN	NaN	NaN	NaN	NaN	NaN	NaN	NaN	NaN	NaN	NaN	NaN	NaN	NaN	NaN	NaN	NaN	NaN	NaN	NaN	NaN	NaN	NaN
AKNQVAMNPTNTVFD	P11142	P11142	HSPA8	Heat shock cognate 71 kDa protein	15	1648.79	1.3196e-08	189.72	NaN	NaN	NaN	NaN	NaN	NaN	NaN	NaN	27.2385	29.7693	29.662	29.6548	29.7656	29.6076	NaN	NaN	NaN	NaN	NaN	NaN	NaN	NaN	NaN	NaN	NaN	NaN	NaN	NaN	NaN	NaN	NaN	NaN	NaN	NaN	NaN	NaN	NaN	NaN	NaN	NaN	NaN
AKNQVAMNPTNTVFDA	P11142	P11142	HSPA8	Heat shock cognate 71 kDa protein	16	1719.83	7.6632e-09	192.14	NaN	NaN	NaN	NaN	NaN	NaN	NaN	NaN	29.566	29.5092	29.2625	29.0581	29.4987	29.4018	NaN	NaN	NaN	NaN	NaN	NaN	NaN	NaN	NaN	NaN	NaN	NaN	NaN	NaN	NaN	NaN	NaN	NaN	NaN	NaN	NaN	NaN	NaN	NaN	NaN	NaN	NaN
AKNQVAMNPTNTVFDAK	P11142	P11142	HSPA8	Heat shock cognate 71 kDa protein	17	1847.92	3.0371e-304	386.61	NaN	NaN	NaN	NaN	NaN	NaN	NaN	NaN	30.8188	30.7314	30.5554	30.2101	30.8306	30.4887	NaN	NaN	NaN	NaN	NaN	NaN	NaN	NaN	NaN	NaN	NaN	NaN	NaN	NaN	NaN	NaN	NaN	NaN	NaN	NaN	NaN	NaN	NaN	NaN	NaN	NaN	NaN
AKNQVAMNPTNTVFDAKR	P11142	P11142	HSPA8	Heat shock cognate 71 kDa protein	18	2004.02	0.00052316	107.84	NaN	NaN	NaN	NaN	NaN	NaN	NaN	NaN	27.6099	NaN	26.2193	26.5866	25.9766	25.5108	NaN	NaN	NaN	NaN	NaN	NaN	NaN	NaN	NaN	NaN	NaN	NaN	NaN	NaN	NaN	NaN	NaN	NaN	NaN	NaN	NaN	NaN	NaN	NaN	NaN	NaN	NaN
AKNSYVRDDAIFIK	Q12933	Q12933	TRAF2	TNF receptor-associated factor 2	14	1638.87	0.014538	80.746	25.7091	25.1364	25.1464	24.8535	25.9266	25.1755	NaN	NaN	NaN	NaN	NaN	NaN	NaN	NaN	NaN	NaN	NaN	NaN	NaN	NaN	NaN	NaN	NaN	NaN	NaN	NaN	NaN	NaN	NaN	NaN	NaN	NaN	NaN	NaN	NaN	NaN	NaN	NaN	NaN	NaN	NaN
AKNTFYETLPVAINGN	O00469	O00469	PLOD2	Procollagen-lysine,2-oxoglutarate 5-dioxygenase 2	16	1750.89	7.2272e-09	192.6	28.2427	27.749	27.7827	27.7041	28.06	NaN	NaN	NaN	NaN	NaN	NaN	NaN	NaN	NaN	NaN	NaN	NaN	NaN	NaN	NaN	NaN	NaN	NaN	NaN	NaN	NaN	NaN	NaN	NaN	NaN	NaN	NaN	NaN	NaN	NaN	NaN	NaN	NaN	NaN	NaN	NaN
AKNVLRLLSAAKAPDR	Q16512	Q16512	PKN1	Serine/threonine-protein kinase N1	16	1722.03	0.00017691	137.44	NaN	NaN	NaN	NaN	NaN	NaN	NaN	NaN	25.8062	25.7752	25.7176	25.1451	25.5174	25.8425	NaN	NaN	NaN	NaN	NaN	NaN	NaN	NaN	NaN	NaN	NaN	NaN	NaN	NaN	NaN	NaN	NaN	NaN	NaN	NaN	NaN	NaN	NaN	NaN	NaN	NaN	NaN
AKPELTPLGIFYNNRVHSNFK	Q9UHN6	Q9UHN6	TMEM2	Transmembrane protein 2	21	2444.3	0.00029324	115.88	NaN	NaN	NaN	NaN	NaN	NaN	NaN	NaN	26.7951	26.1545	25.7314	NaN	26.4119	25.9365	NaN	NaN	NaN	NaN	NaN	NaN	NaN	NaN	NaN	NaN	NaN	NaN	NaN	NaN	NaN	NaN	NaN	NaN	NaN	NaN	NaN	NaN	NaN	NaN	NaN	NaN	NaN
AKPKAAKPKAAKAKKAAAKKK	P16401	P16401	HIST1H1B	Histone H1.5	21	2132.4	0.0078958	73.918	NaN	NaN	NaN	NaN	NaN	NaN	NaN	NaN	NaN	NaN	NaN	NaN	NaN	NaN	23.0797	NaN	NaN	NaN	NaN	NaN	NaN	NaN	NaN	NaN	NaN	NaN	NaN	NaN	NaN	NaN	NaN	NaN	NaN	NaN	NaN	NaN	NaN	NaN	NaN	NaN	NaN
AKPKAAKPKAAKPKA	P16401	P16401	HIST1H1B	Histone H1.5	15	1503.96	0.0017856	106.29	NaN	NaN	NaN	NaN	NaN	NaN	NaN	NaN	NaN	NaN	NaN	NaN	NaN	NaN	NaN	NaN	NaN	NaN	NaN	NaN	NaN	NaN	NaN	NaN	22.0369	21.2988	NaN	NaN	NaN	NaN	NaN	NaN	NaN	NaN	NaN	NaN	NaN	NaN	NaN	NaN	NaN
AKPKVLLDVKLKAEDF	Q9Y3Z3	Q9Y3Z3	SAMHD1	Deoxynucleoside triphosphate triphosphohydrolase SAMHD1	16	1813.07	0.0058104	87.287	NaN	NaN	25.5973	NaN	26.2343	24.635	NaN	NaN	NaN	NaN	NaN	NaN	NaN	NaN	NaN	NaN	NaN	NaN	NaN	NaN	NaN	NaN	NaN	NaN	NaN	NaN	NaN	NaN	NaN	NaN	NaN	NaN	NaN	NaN	NaN	NaN	NaN	NaN	NaN	NaN	NaN
AKPLYEASLLLPT	Q14517	Q14517	FAT1	Protocadherin Fat 1;Protocadherin Fat 1, nuclear form	13	1414.81	0.0012151	127.76	24.6063	24.6377	25.1646	24.8146	24.8256	23.8979	NaN	NaN	NaN	NaN	NaN	NaN	NaN	NaN	NaN	NaN	NaN	NaN	NaN	NaN	NaN	NaN	NaN	NaN	NaN	NaN	NaN	NaN	NaN	NaN	NaN	NaN	NaN	NaN	NaN	NaN	NaN	NaN	NaN	NaN	NaN
AKPLYEASLLLPTYKG	Q14517	Q14517	FAT1	Protocadherin Fat 1;Protocadherin Fat 1, nuclear form	16	1762.99	0.0036407	91.657	25.2227	NaN	NaN	NaN	NaN	NaN	NaN	NaN	NaN	NaN	NaN	NaN	NaN	NaN	NaN	NaN	NaN	NaN	NaN	NaN	NaN	NaN	NaN	NaN	NaN	NaN	NaN	NaN	NaN	NaN	NaN	NaN	NaN	NaN	NaN	NaN	NaN	NaN	NaN	NaN	NaN
AKPNYGCQVTIQSEQEK	Q8N3C0	Q8N3C0	ASCC3	Activating signal cointegrator 1 complex subunit 3	17	1921.92	0.00035949	125.67	NaN	NaN	NaN	NaN	NaN	NaN	NaN	NaN	NaN	NaN	NaN	NaN	NaN	NaN	NaN	NaN	NaN	NaN	25.0328	25.4625	25.2612	25.268	24.7613	24.2659	NaN	NaN	NaN	NaN	NaN	NaN	NaN	NaN	NaN	NaN	NaN	NaN	NaN	NaN	NaN	NaN	NaN
AKPPAKVEAKPK	P05114	P05114	HMGN1	Non-histone chromosomal protein HMG-14	12	1262.77	0.016019	105.65	NaN	NaN	NaN	NaN	NaN	NaN	NaN	NaN	NaN	NaN	NaN	NaN	NaN	NaN	20.9594	21.0537	21.1639	20.3018	NaN	NaN	NaN	NaN	NaN	NaN	NaN	NaN	NaN	NaN	NaN	NaN	NaN	NaN	NaN	NaN	NaN	NaN	NaN	NaN	NaN	NaN	NaN
AKPRNQGGYGGSSSSSSYGSG	P09651	P09651	HNRNPA1	Heterogeneous nuclear ribonucleoprotein A1;Heterogeneous nuclear ribonucleoprotein A1, N-terminally processed	21	1989.88	0.00046947	100.77	NaN	NaN	NaN	NaN	NaN	NaN	NaN	NaN	NaN	NaN	NaN	NaN	NaN	NaN	NaN	NaN	NaN	NaN	24.3289	24.3403	23.1702	23.8777	23.6306	23.0153	23.0924	22.7425	21.9164	21.3131	NaN	NaN	NaN	NaN	NaN	NaN	NaN	NaN	NaN	NaN	NaN	NaN	NaN
AKPRNQGGYGGSSSSSSYGSGR	P09651	P09651	HNRNPA1	Heterogeneous nuclear ribonucleoprotein A1;Heterogeneous nuclear ribonucleoprotein A1, N-terminally processed	22	2145.98	0.0051622	74.047	NaN	NaN	NaN	NaN	NaN	NaN	NaN	NaN	NaN	NaN	NaN	NaN	NaN	NaN	NaN	NaN	NaN	NaN	22.0368	22.6836	22.1933	22.142	22.1722	21.4429	22.3619	22.1107	20.2241	20.9161	NaN	NaN	NaN	NaN	NaN	NaN	NaN	NaN	NaN	NaN	NaN	NaN	NaN
AKPSYLIDKNLESA	Q9Y2A7	Q9Y2A7	NCKAP1	Nck-associated protein 1	14	1547.82	0.0069031	91.245	NaN	NaN	NaN	NaN	NaN	NaN	NaN	NaN	NaN	NaN	NaN	NaN	NaN	NaN	NaN	NaN	NaN	NaN	26.4884	26.9474	26.292	26.3481	26.3723	25.8731	23.6682	24.5547	24.4235	23.9667	24.5077	24.2024	NaN	NaN	NaN	NaN	NaN	NaN	NaN	NaN	NaN	NaN	NaN
AKPSYLIDKNLESAVK	Q9Y2A7	Q9Y2A7	NCKAP1	Nck-associated protein 1	16	1774.98	8.6441e-14	206.2	NaN	NaN	NaN	NaN	NaN	NaN	NaN	NaN	NaN	NaN	NaN	NaN	NaN	NaN	NaN	NaN	NaN	NaN	29.3464	29.6457	29.2753	29.1393	29.0579	28.7861	27.2472	27.0513	26.9302	26.5671	27.5281	27.335	NaN	NaN	NaN	NaN	NaN	NaN	NaN	NaN	NaN	NaN	NaN
AKPTVQPSPSTTSKT	Q04900	Q04900	CD164	Sialomucin core protein 24	15	1528.81	0.017945	76.82	NaN	NaN	NaN	NaN	NaN	NaN	NaN	NaN	25.0836	25.0053	24.9846	24.8445	25.3827	25.0141	NaN	NaN	NaN	NaN	NaN	NaN	NaN	NaN	NaN	NaN	NaN	NaN	NaN	NaN	NaN	NaN	NaN	NaN	NaN	NaN	NaN	NaN	NaN	NaN	NaN	NaN	NaN
AKPVDPIVGYRITVDPTTDGPT	Q99715	Q99715	COL12A1	Collagen alpha-1(XII) chain	22	2311.21	0.066709	51.524	NaN	NaN	NaN	NaN	NaN	NaN	NaN	NaN	26.7343	26.2687	NaN	25.4629	25.505	NaN	NaN	NaN	NaN	NaN	NaN	NaN	NaN	NaN	NaN	NaN	NaN	NaN	NaN	NaN	NaN	NaN	NaN	NaN	NaN	NaN	NaN	NaN	NaN	NaN	NaN	NaN	NaN
AKPVYHAITKHSPKK	O75643	O75643	SNRNP200	U5 small nuclear ribonucleoprotein 200 kDa helicase	15	1703.98	0.006662	88.73	NaN	NaN	NaN	NaN	NaN	NaN	NaN	NaN	NaN	NaN	NaN	NaN	NaN	NaN	NaN	NaN	NaN	NaN	22.5107	22.7084	22.5863	22.4694	22.7482	22.2282	23.1503	22.2758	22.7421	22.1267	NaN	NaN	NaN	NaN	NaN	NaN	NaN	NaN	NaN	NaN	NaN	NaN	NaN
AKQIVWNGPVGVFE	P00558	P00558	PGK1	Phosphoglycerate kinase 1	14	1542.82	1.5152e-05	150.08	NaN	NaN	NaN	NaN	NaN	NaN	NaN	NaN	24.8928	24.9778	NaN	NaN	NaN	NaN	NaN	NaN	NaN	NaN	NaN	NaN	NaN	NaN	NaN	NaN	NaN	NaN	NaN	NaN	NaN	NaN	NaN	NaN	NaN	NaN	NaN	NaN	NaN	NaN	NaN	NaN	NaN
AKQSGEYWIDPNQGSVE	P05997	P05997	COL5A2	Collagen alpha-2(V) chain	17	1906.87	7.5995e-06	147.26	NaN	NaN	NaN	NaN	NaN	NaN	NaN	NaN	NaN	NaN	NaN	NaN	NaN	NaN	NaN	NaN	NaN	NaN	27.427	27.5625	26.856	27.2357	26.6935	26.101	25.8474	25.6698	24.7473	23.5922	24.5782	24.8582	NaN	NaN	NaN	NaN	NaN	NaN	NaN	NaN	NaN	NaN	NaN
AKQSGEYWIDPNQGSVED	P05997	P05997	COL5A2	Collagen alpha-2(V) chain	18	2021.9	2.0611e-10	190.27	NaN	NaN	NaN	NaN	NaN	NaN	NaN	NaN	NaN	NaN	NaN	NaN	NaN	NaN	NaN	NaN	NaN	NaN	27.1797	27.1275	26.7818	27.3618	26.6621	26.3753	25.6444	25.5957	23.1409	23.3333	23.5643	23.9439	NaN	NaN	NaN	NaN	NaN	NaN	NaN	NaN	NaN	NaN	NaN
AKQSGEYWIDPNQGSVEDA	P05997	P05997	COL5A2	Collagen alpha-2(V) chain	19	2092.93	1.7754e-43	241.22	NaN	NaN	NaN	NaN	NaN	NaN	NaN	NaN	25.9862	26.1311	26.6264	26.4053	26.745	26.5047	NaN	NaN	NaN	NaN	29.6193	29.8874	29.4648	29.6054	29.5158	29.2101	28.4261	28.3169	26.6186	26.2206	27.4895	26.9051	NaN	NaN	NaN	NaN	NaN	NaN	NaN	NaN	NaN	NaN	NaN
AKQSGEYWIDPNQGSVEDAIK	P05997	P05997	COL5A2	Collagen alpha-2(V) chain	21	2334.11	0.0002597	105.67	NaN	NaN	NaN	NaN	NaN	NaN	NaN	NaN	NaN	NaN	NaN	NaN	NaN	NaN	NaN	NaN	NaN	NaN	25.0803	24.8019	NaN	NaN	NaN	24.5634	25.0323	24.9175	NaN	NaN	24.0325	23.6532	NaN	NaN	NaN	NaN	NaN	NaN	NaN	NaN	NaN	NaN	NaN
AKQVEQLEKEKKELQER	Q14152	Q14152	EIF3A	Eukaryotic translation initiation factor 3 subunit A	17	2112.15	7.0504e-05	138.57	NaN	NaN	NaN	NaN	NaN	NaN	NaN	NaN	NaN	NaN	NaN	NaN	NaN	NaN	NaN	NaN	NaN	NaN	22.605	NaN	23.056	22.9219	22.8285	NaN	NaN	NaN	NaN	NaN	NaN	NaN	NaN	NaN	NaN	NaN	NaN	NaN	NaN	NaN	NaN	NaN	NaN
AKRKTVTAMDVVYALKR	P62805	P62805	HIST1H4A	Histone H4	17	1949.12	0.00018046	132.47	NaN	NaN	NaN	NaN	NaN	NaN	NaN	NaN	26.257	25.7455	NaN	25.1476	NaN	NaN	NaN	NaN	NaN	NaN	NaN	NaN	NaN	NaN	NaN	NaN	NaN	NaN	NaN	NaN	NaN	NaN	NaN	NaN	NaN	NaN	NaN	NaN	NaN	NaN	NaN	NaN	NaN
AKRLIGRTWNDPSVQ	P11021	P11021	HSPA5	78 kDa glucose-regulated protein	15	1739.94	0.055671	63.709	NaN	22.5789	24.5826	23.8273	25.5804	24.5895	NaN	NaN	NaN	NaN	NaN	NaN	NaN	NaN	NaN	NaN	NaN	NaN	NaN	NaN	NaN	NaN	NaN	NaN	NaN	NaN	NaN	NaN	NaN	NaN	NaN	NaN	NaN	NaN	NaN	NaN	NaN	NaN	NaN	NaN	NaN
AKRLIGRTWNDPSVQQD	P11021	P11021	HSPA5	78 kDa glucose-regulated protein	17	1983.03	0.035486	66.673	26.8943	26.6979	26.8964	26.6529	27.9657	26.9661	NaN	NaN	NaN	NaN	NaN	NaN	NaN	NaN	NaN	NaN	NaN	NaN	NaN	NaN	NaN	NaN	NaN	NaN	NaN	NaN	NaN	NaN	NaN	NaN	NaN	NaN	NaN	NaN	NaN	NaN	NaN	NaN	NaN	NaN	NaN
AKRPYFTVDEAEARQDG	Q15223	Q15223	PVRL1	Nectin-1	17	1951.94	0.00021685	131.18	26.0613	26.1891	26.3354	26.3019	26.504	26.0248	NaN	NaN	NaN	NaN	NaN	NaN	NaN	NaN	NaN	NaN	NaN	NaN	NaN	NaN	NaN	NaN	NaN	NaN	NaN	NaN	NaN	NaN	NaN	NaN	NaN	NaN	NaN	NaN	NaN	NaN	NaN	NaN	NaN	NaN	NaN
AKRQQETAAAETET	O15240	O15240	VGF	Neurosecretory protein VGF;Neuroendocrine regulatory peptide-1;Neuroendocrine regulatory peptide-2;Antimicrobial peptide VGF[554-577]	14	1532.74	1.326e-06	160.91	NaN	NaN	NaN	NaN	NaN	NaN	NaN	NaN	27.3557	27.0031	26.6411	25.7802	26.7494	25.9541	NaN	NaN	NaN	NaN	NaN	NaN	NaN	NaN	NaN	NaN	NaN	NaN	NaN	NaN	NaN	NaN	NaN	NaN	NaN	NaN	NaN	NaN	NaN	NaN	NaN	NaN	NaN
AKRTKKVGIVGK	P61513	P61513	RPL37A	60S ribosomal protein L37a	12	1283.84	0.014819	107.09	NaN	NaN	NaN	NaN	NaN	NaN	NaN	NaN	NaN	NaN	NaN	NaN	NaN	NaN	NaN	NaN	NaN	NaN	NaN	21.3645	21.949	20.5323	21.2327	20.516	20.8679	NaN	20.5863	19.9323	21.9354	20.4606	NaN	17.2185	20.8922	20.4402	NaN	NaN	21.0076	19.9863	22.036	NaN	21.1938
AKRVIISAPSAD	P04406	P04406	GAPDH	Glyceraldehyde-3-phosphate dehydrogenase	12	1226.7	0.004087	129.85	NaN	NaN	NaN	NaN	NaN	NaN	NaN	NaN	26.5912	26.2436	24.5366	25.695	25.934	25.6291	NaN	NaN	NaN	NaN	NaN	NaN	NaN	NaN	NaN	NaN	NaN	NaN	NaN	NaN	NaN	NaN	NaN	NaN	NaN	NaN	NaN	NaN	NaN	NaN	NaN	NaN	NaN
AKRVIISAPSADAP	P04406	P04406	GAPDH	Glyceraldehyde-3-phosphate dehydrogenase	14	1394.79	2.4558e-06	172.27	NaN	NaN	NaN	NaN	NaN	NaN	NaN	NaN	31.1543	30.8874	30.2571	29.9781	30.1247	30.2894	NaN	NaN	NaN	NaN	27.6002	28.2107	28.1981	28.1203	27.6353	26.8726	24.6765	24.6512	23.3122	NaN	24.6595	25.0337	NaN	NaN	NaN	NaN	NaN	NaN	NaN	NaN	NaN	NaN	NaN
AKRVIISAPSADAPM	P04406	P04406	GAPDH	Glyceraldehyde-3-phosphate dehydrogenase	15	1525.83	2.7702e-05	168.22	NaN	NaN	NaN	NaN	NaN	NaN	NaN	NaN	33.5189	33.5311	32.7197	32.8856	33.11	32.7328	22.2928	NaN	22.3911	NaN	31.0132	31.4045	31.2185	31.062	30.3939	30.0251	28.557	28.3143	27.0553	27.1214	28.1642	27.7812	NaN	NaN	NaN	NaN	NaN	NaN	NaN	NaN	NaN	NaN	NaN
AKRVIISAPSADAPMF	P04406	P04406	GAPDH	Glyceraldehyde-3-phosphate dehydrogenase	16	1672.9	2.7099e-05	158.04	NaN	NaN	NaN	NaN	NaN	NaN	NaN	NaN	31.063	31.1171	29.896	29.6674	30.3908	29.9314	NaN	NaN	NaN	NaN	NaN	NaN	NaN	NaN	NaN	24.8359	NaN	23.6444	NaN	21.7584	21.9682	22.6494	NaN	NaN	NaN	NaN	NaN	NaN	NaN	NaN	NaN	NaN	NaN
AKSAIAKQAADQMKN	P35241	P35241	RDX	Radixin	15	1573.82	0.0040097	95.236	NaN	NaN	NaN	NaN	NaN	23.341	NaN	NaN	NaN	NaN	NaN	NaN	NaN	NaN	NaN	NaN	NaN	NaN	NaN	NaN	NaN	NaN	NaN	NaN	NaN	NaN	NaN	NaN	NaN	NaN	NaN	NaN	NaN	NaN	NaN	NaN	NaN	NaN	NaN	NaN	NaN
AKSAIAKQAADQMKNQ	P35241	P35241	RDX	Radixin	16	1701.88	9.6029e-10	199.15	25.6718	NaN	24.7554	24.946	25.8606	25.6034	NaN	NaN	NaN	NaN	NaN	NaN	NaN	NaN	NaN	NaN	NaN	NaN	NaN	NaN	NaN	NaN	NaN	NaN	NaN	NaN	NaN	NaN	NaN	NaN	NaN	NaN	NaN	NaN	NaN	NaN	NaN	NaN	NaN	NaN	NaN
AKSDRIEPLTFYLDPQ	P22413	P22413	ENPP1	Ectonucleotide pyrophosphatase/phosphodiesterase family member 1;Alkaline phosphodiesterase I;Nucleotide pyrophosphatase	16	1891.97	0.0061777	86.548	NaN	NaN	NaN	NaN	NaN	NaN	NaN	NaN	25.5509	25.1762	NaN	NaN	24.9888	24.2311	NaN	NaN	NaN	NaN	NaN	NaN	NaN	NaN	NaN	NaN	NaN	NaN	NaN	NaN	NaN	NaN	NaN	NaN	NaN	NaN	NaN	NaN	NaN	NaN	NaN	NaN	NaN
AKSEVVPLSGMMVRH	Q5T5P2	Q5T5P2	KIAA1217	Sickle tail protein homolog	15	1639.85	0.00048256	130.47	NaN	NaN	NaN	NaN	NaN	NaN	NaN	NaN	28.6581	28.4247	28.5716	28.6111	28.6408	27.8938	NaN	NaN	NaN	NaN	NaN	NaN	NaN	NaN	NaN	NaN	NaN	NaN	NaN	NaN	NaN	NaN	NaN	NaN	NaN	NaN	NaN	NaN	NaN	NaN	NaN	NaN	NaN
AKSFVLNLGKDSNNL	P09382	P09382	LGALS1	Galectin-1	15	1618.87	6.9208e-71	283.95	NaN	NaN	NaN	NaN	NaN	NaN	NaN	NaN	28.1313	28.0495	27.1802	27.3271	27.4878	27.4737	NaN	NaN	NaN	NaN	NaN	NaN	NaN	NaN	NaN	NaN	NaN	NaN	NaN	NaN	NaN	NaN	NaN	NaN	NaN	NaN	NaN	NaN	NaN	NaN	NaN	NaN	NaN
AKSKIEMEETDKEQLT	Q15025	Q15025	TNIP1	TNFAIP3-interacting protein 1	16	1878.92	0.0006997	115.8	NaN	NaN	NaN	NaN	NaN	NaN	NaN	NaN	NaN	NaN	NaN	NaN	NaN	NaN	NaN	NaN	NaN	NaN	24.1839	NaN	23.5905	21.5423	23.3562	23.1628	25.9969	23.1484	25.6507	25.3478	NaN	25.1622	NaN	NaN	NaN	NaN	NaN	NaN	NaN	NaN	NaN	NaN	NaN
AKSKQAILAAQRRGEDVE	O60869	O60869	EDF1	Endothelial differentiation-related factor 1	18	1969.07	0.0015191	97.095	NaN	NaN	NaN	NaN	NaN	NaN	NaN	NaN	NaN	NaN	NaN	NaN	NaN	NaN	NaN	NaN	NaN	NaN	22.4989	23.0417	22.7173	23.0358	NaN	22.1107	22.7463	23.0815	NaN	21.2997	NaN	NaN	NaN	NaN	NaN	NaN	NaN	NaN	NaN	NaN	NaN	NaN	NaN
AKSKSMVDELFAEIVRQ	Q9Y3L5	Q9Y3L5	RAP2C	Ras-related protein Rap-2c	17	1950.02	0.021081	69.805	NaN	NaN	NaN	NaN	NaN	NaN	NaN	NaN	NaN	NaN	NaN	NaN	NaN	NaN	NaN	NaN	NaN	NaN	21.7042	21.2807	NaN	NaN	NaN	21.5168	NaN	NaN	NaN	NaN	NaN	NaN	NaN	NaN	NaN	NaN	NaN	NaN	NaN	NaN	NaN	NaN	NaN
AKSVKIKKNKDNVK	P63173	P63173	RPL38	60S ribosomal protein L38	14	1598.98	7.1749e-05	129.77	NaN	NaN	NaN	NaN	NaN	NaN	NaN	NaN	NaN	NaN	NaN	NaN	NaN	NaN	NaN	NaN	NaN	18.9381	NaN	NaN	NaN	NaN	NaN	NaN	NaN	NaN	NaN	NaN	NaN	NaN	NaN	NaN	NaN	NaN	NaN	NaN	NaN	NaN	NaN	NaN	NaN
AKSWQEEQSAQAQR	Q9P1Z2	Q9P1Z2	CALCOCO1	Calcium-binding and coiled-coil domain-containing protein 1	14	1645.78	0.0097113	86.944	NaN	NaN	NaN	NaN	NaN	NaN	NaN	NaN	NaN	NaN	NaN	NaN	NaN	NaN	NaN	NaN	NaN	NaN	22.8668	23.3922	23.7271	23.7955	24.1324	22.9861	22.2485	22.7421	NaN	NaN	NaN	20.0385	NaN	NaN	NaN	NaN	NaN	NaN	NaN	NaN	NaN	NaN	NaN
AKTDQAQKAEGAGDAK	P05204	P05204	HMGN2	Non-histone chromosomal protein HMG-17	16	1587.79	0.00026701	133.86	NaN	NaN	NaN	NaN	NaN	NaN	22.5721	NaN	NaN	NaN	NaN	NaN	NaN	NaN	19.9958	21.2457	NaN	NaN	23.3116	23.0771	23.5295	23.6026	24.2262	23.6259	24.2271	23.2999	24.1282	23.9355	22.3536	23.3594	23.5505	23.9245	23.9415	24.2977	22.5663	22.374	NaN	23.5622	NaN	NaN	23.0988
AKTIVTALPGSFLDPL	Q14156	Q14156	EFR3A	Protein EFR3 homolog A	16	1641.93	0.0029095	95.018	NaN	NaN	NaN	NaN	NaN	NaN	NaN	NaN	22.4329	22.5494	NaN	NaN	NaN	NaN	NaN	NaN	NaN	NaN	NaN	NaN	NaN	NaN	NaN	NaN	NaN	NaN	NaN	NaN	NaN	NaN	NaN	NaN	NaN	NaN	NaN	NaN	NaN	NaN	NaN	NaN	NaN
AKTMRRNTILRQARN	P36578	P36578	RPL4	60S ribosomal protein L4	15	1828.03	0.10406	55.98	NaN	NaN	NaN	NaN	NaN	NaN	NaN	NaN	NaN	NaN	NaN	NaN	NaN	NaN	NaN	NaN	NaN	NaN	20.3802	NaN	23.6329	23.5649	23.8917	NaN	NaN	NaN	NaN	NaN	NaN	NaN	NaN	NaN	NaN	NaN	NaN	NaN	NaN	NaN	NaN	NaN	NaN
AKTVFHLAHRHGDILR	Q92538	Q92538	GBF1	Golgi-specific brefeldin A-resistance guanine nucleotide exchange factor 1	16	1870.04	0.0014177	104.45	NaN	NaN	NaN	NaN	NaN	NaN	NaN	NaN	NaN	NaN	NaN	NaN	NaN	NaN	NaN	NaN	NaN	NaN	23.7888	23.6409	24.8323	23.1575	NaN	22.9934	25.1496	25.2215	25.4078	24.9068	24.8439	25.1208	NaN	NaN	NaN	NaN	NaN	NaN	NaN	NaN	NaN	NaN	NaN
AKTVFVEDMTEEQLASA	P54578	P54578	USP14	Ubiquitin carboxyl-terminal hydrolase 14	17	1867.89	6.7607e-05	162.22	NaN	NaN	NaN	NaN	NaN	NaN	NaN	NaN	NaN	NaN	NaN	NaN	NaN	NaN	NaN	NaN	NaN	NaN	23.7942	24.2895	22.9624	26.0439	24.0982	25.3132	NaN	NaN	NaN	NaN	NaN	NaN	NaN	NaN	NaN	NaN	NaN	NaN	NaN	NaN	NaN	NaN	NaN
AKVAVLGASGGIGQPLSL	P40926	P40926	MDH2	Malate dehydrogenase, mitochondrial	18	1636.95	0.032616	65.179	NaN	NaN	23.8571	23.1765	NaN	NaN	NaN	NaN	NaN	NaN	NaN	NaN	NaN	NaN	NaN	NaN	NaN	NaN	NaN	NaN	NaN	NaN	NaN	NaN	NaN	NaN	NaN	NaN	NaN	NaN	NaN	NaN	NaN	NaN	NaN	NaN	NaN	NaN	NaN	NaN	NaN
AKVLHGEQYLEL	P51659	P51659	HSD17B4	Peroxisomal multifunctional enzyme type 2;(3R)-hydroxyacyl-CoA dehydrogenase;Enoyl-CoA hydratase 2	12	1398.75	0.012073	110.38	25.8046	25.5678	26.5618	25.9446	27.5244	26.4708	NaN	NaN	28.0248	27.9167	NaN	27.1122	NaN	27.3742	NaN	NaN	NaN	NaN	NaN	NaN	NaN	NaN	NaN	NaN	NaN	NaN	NaN	NaN	NaN	NaN	NaN	NaN	NaN	NaN	NaN	NaN	NaN	NaN	NaN	NaN	NaN
AKVLHGEQYLELYKP	P51659	P51659	HSD17B4	Peroxisomal multifunctional enzyme type 2;(3R)-hydroxyacyl-CoA dehydrogenase;Enoyl-CoA hydratase 2	15	1786.96	0.0017633	106.6	25.8405	25.0552	25.6779	25.0137	26.3382	25.5847	NaN	NaN	NaN	NaN	NaN	NaN	NaN	NaN	NaN	NaN	NaN	NaN	NaN	NaN	NaN	NaN	NaN	NaN	NaN	NaN	NaN	NaN	NaN	NaN	NaN	NaN	NaN	NaN	NaN	NaN	NaN	NaN	NaN	NaN	NaN
AKVLHGEQYLELYKPL	P51659	P51659	HSD17B4	Peroxisomal multifunctional enzyme type 2;(3R)-hydroxyacyl-CoA dehydrogenase;Enoyl-CoA hydratase 2	16	1900.05	0.0011053	108.63	NaN	NaN	NaN	NaN	NaN	NaN	NaN	NaN	26.7068	26.5852	26.2674	25.898	26.4915	26.314	NaN	NaN	NaN	NaN	NaN	NaN	NaN	NaN	NaN	NaN	NaN	NaN	NaN	NaN	NaN	NaN	NaN	NaN	NaN	NaN	NaN	NaN	NaN	NaN	NaN	NaN	NaN
AKVLTPELYAELRAK	P12277	P12277	CKB	Creatine kinase B-type	15	1700.98	2.4523e-06	186.77	26.1632	25.9564	26.2951	26.0138	27.4253	26.7023	NaN	NaN	NaN	NaN	NaN	NaN	NaN	NaN	NaN	NaN	NaN	NaN	NaN	NaN	NaN	NaN	NaN	NaN	NaN	NaN	NaN	NaN	NaN	NaN	NaN	NaN	NaN	NaN	NaN	NaN	NaN	NaN	NaN	NaN	NaN
AKVLVEDTKVLVQNA	Q9Y490	Q9Y490	TLN1	Talin-1	15	1625.94	7.9833e-21	221.09	26.5688	26.8055	27.597	27.235	28.5495	27.9104	NaN	NaN	NaN	NaN	NaN	NaN	NaN	NaN	NaN	NaN	NaN	NaN	NaN	NaN	NaN	NaN	NaN	NaN	NaN	NaN	NaN	NaN	NaN	NaN	NaN	NaN	NaN	NaN	NaN	NaN	NaN	NaN	NaN	NaN	NaN
AKVQTRKGSLLHLTLPKK	O94966	O94966	USP19	Ubiquitin carboxyl-terminal hydrolase 19	18	2017.25	0.081859	55.688	NaN	NaN	NaN	NaN	NaN	NaN	NaN	NaN	NaN	NaN	NaN	NaN	NaN	NaN	NaN	NaN	NaN	NaN	23.618	24.0285	24.3485	24.0548	22.9718	NaN	22.7865	23.2973	21.7964	22.353	22.4419	22.0932	NaN	NaN	NaN	NaN	NaN	NaN	NaN	NaN	NaN	NaN	NaN
AKYADFSISPNAVSAEED	P55083	P55083	MFAP4	Microfibril-associated glycoprotein 4	18	1912.87	2.4834e-07	182.33	NaN	NaN	NaN	NaN	NaN	NaN	NaN	NaN	NaN	NaN	NaN	NaN	NaN	NaN	NaN	NaN	NaN	NaN	25.7466	25.6805	25.7817	25.7824	26.2403	25.6469	24.7242	23.9945	NaN	NaN	NaN	NaN	NaN	NaN	NaN	NaN	NaN	NaN	NaN	NaN	NaN	NaN	NaN
AKYFIRDEFLRIST	P63092;Q5JWF2	P63092	GNAS	Guanine nucleotide-binding protein G(s) subunit alpha isoforms short;Guanine nucleotide-binding protein G(s) subunit alpha isoforms XLas	14	1757.95	0.019414	78.373	24.0122	23.7133	25.0136	24.6302	25.7914	25.2279	NaN	NaN	NaN	NaN	NaN	NaN	NaN	NaN	NaN	NaN	NaN	NaN	NaN	NaN	NaN	NaN	NaN	NaN	NaN	NaN	NaN	NaN	NaN	NaN	NaN	NaN	NaN	NaN	NaN	NaN	NaN	NaN	NaN	NaN	NaN
AKYFIRDEFLRISTA	P63092;Q5JWF2	P63092	GNAS	Guanine nucleotide-binding protein G(s) subunit alpha isoforms short;Guanine nucleotide-binding protein G(s) subunit alpha isoforms XLas	15	1828.98	0.0057673	90.367	27.5614	27.068	28.2934	27.9785	28.401	27.6802	NaN	NaN	26.5318	25.3653	25.4226	NaN	25.6005	25.4632	NaN	NaN	NaN	NaN	NaN	NaN	NaN	NaN	NaN	NaN	NaN	NaN	NaN	NaN	NaN	NaN	NaN	NaN	NaN	NaN	NaN	NaN	NaN	NaN	NaN	NaN	NaN
AKYQLDPTASISAK	P45880	P45880	VDAC2	Voltage-dependent anion-selective channel protein 2	14	1491.79	0.0044147	97.631	NaN	NaN	NaN	NaN	NaN	NaN	NaN	NaN	NaN	NaN	NaN	NaN	NaN	NaN	NaN	NaN	NaN	NaN	24.6587	25.1554	24.9693	24.9694	25.3697	25.1773	NaN	NaN	23.9089	23.587	24.9093	24.7661	NaN	NaN	NaN	NaN	NaN	NaN	NaN	NaN	NaN	NaN	NaN
AKYQLDPTASISAKVN	P45880	P45880	VDAC2	Voltage-dependent anion-selective channel protein 2	16	1704.9	0.026045	69.485	25.6263	25.1298	24.7855	24.9077	25.0806	24.7864	NaN	NaN	NaN	NaN	NaN	NaN	NaN	NaN	NaN	NaN	NaN	NaN	NaN	NaN	NaN	NaN	NaN	NaN	NaN	NaN	NaN	NaN	NaN	NaN	NaN	NaN	NaN	NaN	NaN	NaN	NaN	NaN	NaN	NaN	NaN
ALAIVEALNGKEVAAQ	Q99497	Q99497	PARK7	Protein deglycase DJ-1	16	1595.89	3.1866e-29	231.67	NaN	NaN	NaN	NaN	NaN	NaN	NaN	NaN	26.0777	25.4739	NaN	NaN	NaN	25.0701	NaN	NaN	NaN	NaN	NaN	NaN	NaN	NaN	NaN	NaN	NaN	NaN	NaN	NaN	NaN	NaN	NaN	NaN	NaN	NaN	NaN	NaN	NaN	NaN	NaN	NaN	NaN
ALALGGGGDGDEAGPAEDAAA	Q13395	Q13395	TARBP1	Probable methyltransferase TARBP1	21	1783.79	0.016867	66.262	NaN	26.5873	NaN	NaN	NaN	NaN	NaN	NaN	NaN	NaN	NaN	NaN	NaN	NaN	NaN	NaN	NaN	NaN	NaN	NaN	NaN	NaN	NaN	NaN	NaN	NaN	NaN	NaN	NaN	NaN	NaN	NaN	NaN	NaN	NaN	NaN	NaN	NaN	NaN	NaN	NaN
ALALSRQEIDMEDEE	P54252	P54252	ATXN3	Ataxin-3	15	1747.79	0.00075209	123.95	25.0341	24.9744	25.04	24.6035	NaN	24.7669	NaN	NaN	NaN	NaN	NaN	NaN	NaN	NaN	NaN	NaN	NaN	NaN	NaN	NaN	NaN	NaN	NaN	NaN	NaN	NaN	NaN	NaN	NaN	NaN	NaN	NaN	NaN	NaN	NaN	NaN	NaN	NaN	NaN	NaN	NaN
ALANIAVDKANLEI	P01903	P01903	HLA-DRA	HLA class II histocompatibility antigen, DR alpha chain	14	1453.81	1.0142e-07	187.42	23.684	NaN	25.2386	24.7816	25.1547	25.1803	NaN	NaN	NaN	NaN	NaN	NaN	NaN	NaN	NaN	NaN	NaN	NaN	NaN	NaN	NaN	NaN	NaN	NaN	NaN	NaN	NaN	NaN	NaN	NaN	NaN	NaN	NaN	NaN	NaN	NaN	NaN	NaN	NaN	NaN	NaN
ALANIAVDKANLEIM	P01903	P01903	HLA-DRA	HLA class II histocompatibility antigen, DR alpha chain	15	1584.85	9.1061e-10	199.43	26.9925	26.6542	29.263	28.6102	29.2754	28.5547	NaN	NaN	NaN	NaN	NaN	NaN	NaN	NaN	NaN	NaN	NaN	NaN	25.7271	26.1222	25.8552	NaN	26.1348	26.3442	24.7417	NaN	NaN	21.2903	24.0561	22.9649	NaN	NaN	NaN	NaN	NaN	NaN	NaN	NaN	NaN	NaN	NaN
ALANIAVDKANLEIMT	P01903	P01903	HLA-DRA	HLA class II histocompatibility antigen, DR alpha chain	16	1685.9	1.8e-20	218.75	24.8284	NaN	27.8099	26.7418	27.4759	27.294	NaN	NaN	NaN	NaN	NaN	NaN	NaN	NaN	NaN	NaN	NaN	NaN	25.2686	25.0098	24.7605	NaN	25.9254	25.7872	24.8386	NaN	22.2284	NaN	24.7981	NaN	NaN	NaN	NaN	NaN	NaN	NaN	NaN	NaN	NaN	NaN	NaN
ALANIAVDKANLEIMTK	P01903	P01903	HLA-DRA	HLA class II histocompatibility antigen, DR alpha chain	17	1814	3.2976e-05	142.74	24.176	23.985	26.9037	24.7971	26.6328	25.2264	NaN	NaN	NaN	NaN	NaN	NaN	NaN	NaN	NaN	NaN	NaN	NaN	NaN	NaN	NaN	NaN	NaN	NaN	NaN	NaN	NaN	NaN	NaN	NaN	NaN	NaN	NaN	NaN	NaN	NaN	NaN	NaN	NaN	NaN	NaN
ALANIAVDKANLEIMTKR	P01903	P01903	HLA-DRA	HLA class II histocompatibility antigen, DR alpha chain	18	1970.1	3.4973e-07	179.46	27.4266	26.5975	28.4907	28.0042	29.4127	28.5236	NaN	NaN	NaN	NaN	NaN	NaN	NaN	NaN	NaN	NaN	NaN	NaN	23.8946	23.9977	24.3584	23.7823	24.664	24.2521	22.8883	22.1443	NaN	NaN	NaN	21.8579	NaN	NaN	NaN	NaN	NaN	NaN	NaN	NaN	NaN	NaN	NaN
ALAPPVRHLIATQLLSN	P48960	P48960	CD97	CD97 antigen;CD97 antigen subunit alpha;CD97 antigen subunit beta	17	1813.06	0.031776	66.387	NaN	NaN	NaN	NaN	NaN	NaN	NaN	NaN	25.2839	24.9775	24.5855	24.1204	NaN	25.2382	NaN	NaN	NaN	NaN	NaN	NaN	NaN	NaN	NaN	NaN	NaN	NaN	NaN	NaN	NaN	NaN	NaN	NaN	NaN	NaN	NaN	NaN	NaN	NaN	NaN	NaN	NaN
ALATISTLEAVRGRP	O75629	O75629	CREG1	Protein CREG1	15	1553.89	1.1147e-37	246.78	NaN	NaN	NaN	NaN	NaN	NaN	NaN	NaN	29.3233	29.2792	28.8646	28.823	29.3077	29.1071	NaN	NaN	NaN	NaN	NaN	NaN	NaN	NaN	NaN	NaN	NaN	NaN	NaN	NaN	NaN	NaN	NaN	NaN	NaN	NaN	NaN	NaN	NaN	NaN	NaN	NaN	NaN
ALATISTLEAVRGRPF	O75629	O75629	CREG1	Protein CREG1	16	1700.96	7.1411e-80	275.95	NaN	NaN	NaN	NaN	NaN	NaN	24.0218	23.0624	33.9783	34.09	33.4513	33.0726	33.9818	33.8642	24.1417	23.7803	24.6682	24.2915	NaN	NaN	NaN	NaN	NaN	NaN	NaN	NaN	NaN	NaN	NaN	NaN	NaN	NaN	NaN	NaN	NaN	NaN	NaN	NaN	NaN	NaN	NaN
ALATISTLEAVRGRPFA	O75629	O75629	CREG1	Protein CREG1	17	1771.99	2.4849e-155	322.77	NaN	NaN	NaN	NaN	NaN	NaN	21.8161	21.4248	32.5704	32.598	31.8965	31.8433	32.7552	32.2866	22.9236	22.5866	23.2195	22.8661	NaN	NaN	NaN	NaN	NaN	NaN	NaN	NaN	NaN	NaN	NaN	NaN	NaN	NaN	NaN	NaN	NaN	NaN	NaN	NaN	NaN	NaN	NaN
ALATISTLEAVRGRPFAD	O75629	O75629	CREG1	Protein CREG1	18	1887.02	0.00063071	106.38	NaN	NaN	NaN	NaN	NaN	NaN	NaN	NaN	25.658	25.9078	24.6547	25.1406	25.9313	NaN	NaN	NaN	NaN	NaN	NaN	NaN	NaN	NaN	NaN	NaN	NaN	NaN	NaN	NaN	NaN	NaN	NaN	NaN	NaN	NaN	NaN	NaN	NaN	NaN	NaN	NaN	NaN
ALDEIRLLKSVRNSDPN	Q96SB4	Q96SB4	SRPK1	SRSF protein kinase 1	17	1939.05	2.7554e-06	147.64	NaN	NaN	NaN	NaN	NaN	NaN	NaN	NaN	27.3639	27.3682	27.0095	26.4807	27.1828	26.9583	NaN	NaN	NaN	NaN	NaN	NaN	NaN	NaN	NaN	NaN	NaN	NaN	NaN	NaN	NaN	NaN	NaN	NaN	NaN	NaN	NaN	NaN	NaN	NaN	NaN	NaN	NaN
ALDEVTSSQPPPLPPPPPP	Q16643	Q16643	DBN1	Drebrin	19	1935	0.044643	59.84	NaN	25.0425	NaN	NaN	25.0616	NaN	NaN	NaN	NaN	NaN	NaN	NaN	NaN	NaN	NaN	NaN	NaN	NaN	NaN	NaN	NaN	NaN	NaN	NaN	NaN	NaN	NaN	NaN	NaN	NaN	NaN	NaN	NaN	NaN	NaN	NaN	NaN	NaN	NaN	NaN	NaN
ALDFFGNGPPVNYK	P13284	P13284	IFI30	Gamma-interferon-inducible lysosomal thiol reductase	14	1537.76	1.9445e-10	198.61	NaN	NaN	NaN	NaN	NaN	NaN	NaN	NaN	28.1454	28.4093	28.1356	27.9539	28.5534	28.2145	NaN	NaN	NaN	NaN	NaN	NaN	NaN	NaN	NaN	NaN	NaN	NaN	NaN	NaN	NaN	NaN	NaN	NaN	NaN	NaN	NaN	NaN	NaN	NaN	NaN	NaN	NaN
ALDFFGNGPPVNYKT	P13284	P13284	IFI30	Gamma-interferon-inducible lysosomal thiol reductase	15	1638.8	4.5864e-84	293.8	NaN	NaN	NaN	NaN	NaN	NaN	NaN	NaN	28.1374	28.0083	28.1018	27.9276	28.6243	28.0496	NaN	NaN	NaN	NaN	NaN	NaN	NaN	NaN	NaN	NaN	NaN	NaN	NaN	NaN	NaN	NaN	NaN	NaN	NaN	NaN	NaN	NaN	NaN	NaN	NaN	NaN	NaN
ALDFFGNGPPVNYKTG	P13284	P13284	IFI30	Gamma-interferon-inducible lysosomal thiol reductase	16	1695.83	1.0254e-13	205.31	NaN	NaN	NaN	NaN	NaN	NaN	NaN	NaN	26.9725	27.2615	26.9144	26.7867	27.4623	26.9418	NaN	NaN	NaN	NaN	NaN	NaN	NaN	NaN	NaN	NaN	NaN	NaN	NaN	NaN	NaN	NaN	NaN	NaN	NaN	NaN	NaN	NaN	NaN	NaN	NaN	NaN	NaN
ALDFIASKGVKL	P12814;O43707;Q08043	O43707	ACTN1;ACTN4;ACTN3	Alpha-actinin-1;Alpha-actinin-4;Alpha-actinin-3	12	1260.74	0.021634	99.568	25.9849	25.8961	26.2531	26.1015	25.9614	25.6146	NaN	NaN	NaN	NaN	NaN	NaN	NaN	NaN	NaN	NaN	NaN	NaN	NaN	NaN	NaN	NaN	NaN	NaN	NaN	NaN	NaN	NaN	NaN	NaN	NaN	NaN	NaN	NaN	NaN	NaN	NaN	NaN	NaN	NaN	NaN
ALDFIASKGVKLVS	P12814;O43707;Q08043	O43707	ACTN1;ACTN4;ACTN3	Alpha-actinin-1;Alpha-actinin-4;Alpha-actinin-3	14	1446.84	0.011138	84.759	26.472	26.0615	26.9682	26.6227	26.9086	26.3402	NaN	NaN	NaN	NaN	NaN	NaN	NaN	NaN	NaN	NaN	NaN	NaN	NaN	NaN	NaN	NaN	NaN	NaN	NaN	NaN	NaN	NaN	NaN	NaN	NaN	NaN	NaN	NaN	NaN	NaN	NaN	NaN	NaN	NaN	NaN
ALDPEISSGEGLR	Q08554	Q08554	DSC1	Desmocollin-1	13	1342.67	0.021154	84.658	NaN	NaN	NaN	NaN	NaN	NaN	NaN	NaN	NaN	NaN	NaN	NaN	NaN	NaN	21.4057	NaN	NaN	NaN	NaN	NaN	NaN	NaN	NaN	NaN	NaN	NaN	NaN	NaN	NaN	NaN	NaN	NaN	NaN	NaN	NaN	NaN	NaN	NaN	NaN	NaN	NaN
ALDYDIDPNAGPFA	P19022	P19022	CDH2	Cadherin-2	14	1477.67	0.0024889	104.2	NaN	NaN	NaN	NaN	NaN	NaN	NaN	NaN	NaN	NaN	NaN	NaN	NaN	NaN	NaN	NaN	NaN	NaN	22.6782	NaN	NaN	21.9032	NaN	22.0329	23.4089	22.655	21.8327	22.3816	23.2338	22.6865	NaN	NaN	NaN	NaN	NaN	NaN	NaN	NaN	NaN	NaN	NaN
ALDYRLDPQLQLH	Q92896	Q92896	GLG1	Golgi apparatus protein 1	13	1580.83	0.01662	88.101	24.3901	NaN	NaN	23.9453	25.9652	24.7118	NaN	NaN	NaN	NaN	NaN	NaN	NaN	NaN	NaN	NaN	NaN	NaN	NaN	NaN	NaN	NaN	NaN	NaN	NaN	NaN	NaN	NaN	NaN	NaN	NaN	NaN	NaN	NaN	NaN	NaN	NaN	NaN	NaN	NaN	NaN
ALEELVKLQGERVRG	P12081	P12081	HARS	Histidine--tRNA ligase, cytoplasmic	15	1695.96	0.00097494	119.32	NaN	NaN	NaN	NaN	NaN	NaN	NaN	NaN	25.8454	25.7822	NaN	25.3237	NaN	25.8312	NaN	NaN	NaN	NaN	NaN	NaN	NaN	NaN	NaN	NaN	NaN	NaN	NaN	NaN	NaN	NaN	NaN	NaN	NaN	NaN	NaN	NaN	NaN	NaN	NaN	NaN	NaN
ALEGYSTIIDDEDNPVD	O95373	O95373	IPO7	Importin-7	17	1864.82	0.00039412	122.69	24.6119	24.9602	25.8175	25.2851	25.7651	25.4627	NaN	NaN	NaN	NaN	NaN	NaN	NaN	NaN	NaN	NaN	NaN	NaN	NaN	NaN	NaN	NaN	NaN	NaN	NaN	NaN	NaN	NaN	NaN	NaN	NaN	NaN	NaN	NaN	NaN	NaN	NaN	NaN	NaN	NaN	NaN
ALEHHRSEIQAEQDRK	Q16891	Q16891	IMMT	MICOS complex subunit MIC60	16	1945.97	0.00011384	140.84	NaN	NaN	NaN	NaN	NaN	NaN	NaN	NaN	23.5303	23.5097	NaN	22.5369	NaN	22.7129	NaN	NaN	NaN	NaN	NaN	NaN	NaN	NaN	NaN	NaN	NaN	NaN	NaN	NaN	NaN	NaN	NaN	NaN	NaN	NaN	NaN	NaN	NaN	NaN	NaN	NaN	NaN
ALEHHRSEIQAEQDRKIE	Q16891	Q16891	IMMT	MICOS complex subunit MIC60	18	2188.1	8.7582e-05	114.4	NaN	NaN	NaN	NaN	NaN	NaN	NaN	NaN	25.5105	25.7838	25.6974	24.5765	25.209	25.3263	NaN	NaN	NaN	NaN	NaN	NaN	NaN	NaN	NaN	NaN	NaN	NaN	NaN	NaN	NaN	NaN	NaN	NaN	NaN	NaN	NaN	NaN	NaN	NaN	NaN	NaN	NaN
ALEIFKQASAFSR	Q15582	Q15582	TGFBI	Transforming growth factor-beta-induced protein ig-h3	13	1466.79	0.011984	91.62	NaN	NaN	NaN	NaN	NaN	NaN	NaN	NaN	NaN	NaN	NaN	NaN	NaN	NaN	20.0091	NaN	20.7984	20.9681	NaN	NaN	NaN	NaN	NaN	NaN	NaN	NaN	NaN	NaN	NaN	NaN	NaN	NaN	NaN	NaN	NaN	NaN	NaN	NaN	NaN	NaN	NaN
ALEKKLNQALLDL	P02792	P02792	FTL	Ferritin light chain	13	1467.87	0.0064983	100.93	NaN	NaN	NaN	NaN	NaN	NaN	NaN	NaN	NaN	NaN	NaN	NaN	NaN	NaN	NaN	NaN	NaN	NaN	NaN	NaN	NaN	NaN	23.6574	NaN	NaN	23.8839	20.6671	NaN	20.5846	NaN	NaN	NaN	NaN	NaN	NaN	NaN	NaN	NaN	NaN	NaN	NaN
ALEKKLNQALLDLH	P02792	P02792	FTL	Ferritin light chain	14	1604.92	0.0017904	114.72	NaN	NaN	NaN	NaN	NaN	NaN	NaN	NaN	NaN	NaN	NaN	NaN	NaN	NaN	NaN	NaN	NaN	NaN	25.2173	25.2111	24.5476	24.5192	24.7711	24.3365	26.1552	25.7625	24.8265	24.4509	24.2012	23.8957	NaN	NaN	NaN	NaN	NaN	NaN	NaN	NaN	NaN	NaN	NaN
ALEKKLNQALLDLHA	P02792	P02792	FTL	Ferritin light chain	15	1675.96	9.7635e-84	289.75	NaN	NaN	NaN	NaN	NaN	NaN	NaN	NaN	NaN	NaN	NaN	NaN	NaN	NaN	NaN	NaN	NaN	NaN	27.929	27.7996	27.3183	27.2564	27.2853	27.1191	29.2018	28.8432	28.5338	28.0901	27.6248	27.3922	NaN	NaN	NaN	NaN	NaN	NaN	NaN	NaN	NaN	NaN	NaN
ALEKKLNQALLDLHAL	P02792	P02792	FTL	Ferritin light chain	16	1789.05	8.1271e-06	180.49	NaN	NaN	NaN	NaN	NaN	NaN	NaN	NaN	NaN	NaN	NaN	NaN	NaN	NaN	NaN	NaN	NaN	NaN	NaN	NaN	NaN	NaN	NaN	21.912	NaN	NaN	24.1756	22.0173	22.6818	NaN	NaN	NaN	NaN	NaN	NaN	NaN	NaN	NaN	NaN	NaN	NaN
ALEKKLNQALLDLHALG	P02792	P02792	FTL	Ferritin light chain	17	1846.07	5.8933e-66	258.02	NaN	NaN	NaN	NaN	NaN	NaN	NaN	NaN	NaN	NaN	NaN	NaN	NaN	NaN	NaN	NaN	NaN	NaN	NaN	21.9021	NaN	25.7042	27.0693	26.4316	25.474	25.249	26.2279	27.2476	27.3198	26.1471	NaN	NaN	NaN	NaN	NaN	NaN	NaN	NaN	NaN	NaN	NaN
ALEKYNIEKDIAAH	P63167	P63167	DYNLL1	Dynein light chain 1, cytoplasmic	14	1613.84	6.3269e-51	268.14	NaN	NaN	NaN	NaN	NaN	NaN	NaN	NaN	NaN	NaN	NaN	NaN	NaN	NaN	NaN	NaN	NaN	NaN	28.1822	28.1797	28.2407	28.3581	28.1575	27.6422	27.488	27.5005	27.3431	26.8294	27.5578	27.4435	NaN	NaN	NaN	NaN	NaN	NaN	NaN	NaN	NaN	NaN	NaN
ALEKYNIEKDIAAHIK	P63167	P63167	DYNLL1	Dynein light chain 1, cytoplasmic	16	1855.02	3.4113e-80	281.51	NaN	NaN	NaN	NaN	NaN	NaN	NaN	NaN	NaN	NaN	NaN	NaN	NaN	NaN	NaN	NaN	NaN	NaN	31.6682	31.8373	31.7599	32.1211	31.7126	31.2352	31.3048	30.8882	30.3246	30.5025	31.3385	31.2946	NaN	NaN	NaN	NaN	NaN	NaN	NaN	NaN	NaN	NaN	NaN
ALEKYNIEKDIAAHIKK	P63167	P63167	DYNLL1	Dynein light chain 1, cytoplasmic	17	1983.12	4.2435e-91	277.52	NaN	NaN	NaN	NaN	NaN	NaN	NaN	NaN	NaN	NaN	NaN	NaN	NaN	NaN	NaN	NaN	NaN	NaN	30.9802	30.8049	31.0997	31.1506	30.4433	30.3655	30.2175	30.6884	30.5522	30.6073	30.8777	30.5834	NaN	NaN	NaN	NaN	NaN	NaN	NaN	NaN	NaN	NaN	NaN
ALEKYNIEKDIAAHIKKE	P63167	P63167	DYNLL1	Dynein light chain 1, cytoplasmic	18	2112.16	1.791e-22	217.36	NaN	NaN	NaN	NaN	NaN	NaN	NaN	NaN	NaN	NaN	NaN	NaN	NaN	NaN	NaN	NaN	NaN	NaN	28.0389	28.4376	28.343	29.3317	27.969	27.2349	28.3872	28.051	27.877	26.9131	28.2814	28.2295	NaN	NaN	NaN	NaN	NaN	NaN	NaN	NaN	NaN	NaN	NaN
ALELVKEAIDKAGYT	P09104	P09104	ENO2	Gamma-enolase	15	1619.88	3.5288e-05	176.25	26.8545	26.8282	26.8999	26.5283	27.9659	27.3422	NaN	NaN	NaN	NaN	NaN	NaN	NaN	NaN	NaN	NaN	NaN	NaN	NaN	NaN	NaN	NaN	NaN	NaN	NaN	NaN	NaN	NaN	NaN	NaN	NaN	NaN	NaN	NaN	NaN	NaN	NaN	NaN	NaN	NaN	NaN
ALENFVENLGPKVQPY	Q8TEX9	Q8TEX9	IPO4	Importin-4	16	1816.94	2.495e-67	269.93	NaN	NaN	NaN	NaN	NaN	NaN	NaN	NaN	29.0832	29.2919	27.7951	27.5246	27.3528	28.1872	NaN	NaN	NaN	NaN	NaN	NaN	NaN	NaN	NaN	NaN	NaN	NaN	NaN	NaN	NaN	NaN	NaN	NaN	NaN	NaN	NaN	NaN	NaN	NaN	NaN	NaN	NaN
ALERAGKLIENVDPEK	Q99747	Q99747	NAPG	Gamma-soluble NSF attachment protein	16	1780.97	0.018732	80.738	NaN	NaN	NaN	NaN	NaN	NaN	NaN	NaN	NaN	NaN	NaN	NaN	NaN	NaN	NaN	NaN	NaN	NaN	26.523	26.5058	26.6337	26.6367	26.7488	26.3542	25.9317	26.051	25.9142	25.6818	25.676	25.7252	NaN	NaN	NaN	NaN	NaN	NaN	NaN	NaN	NaN	NaN	NaN
ALERVLRLPAVASKR	O15067	O15067	PFAS	Phosphoribosylformylglycinamidine synthase	15	1678.04	2.835e-05	153.79	NaN	NaN	NaN	NaN	NaN	NaN	NaN	NaN	25.6904	25.9191	24.9884	25.401	24.7566	25.0513	NaN	NaN	NaN	NaN	NaN	NaN	NaN	NaN	NaN	NaN	NaN	NaN	NaN	NaN	NaN	NaN	NaN	NaN	NaN	NaN	NaN	NaN	NaN	NaN	NaN	NaN	NaN
ALERVLRLPAVASKRY	O15067	O15067	PFAS	Phosphoribosylformylglycinamidine synthase	16	1841.1	6.2204e-05	157.58	NaN	NaN	NaN	NaN	NaN	NaN	NaN	NaN	27.1596	26.9532	25.9549	26.4428	26.4739	26.191	NaN	NaN	NaN	NaN	NaN	NaN	NaN	NaN	NaN	NaN	NaN	NaN	NaN	NaN	NaN	NaN	NaN	NaN	NaN	NaN	NaN	NaN	NaN	NaN	NaN	NaN	NaN
ALESPERPFLAILGGAKVADK	P00558	P00558	PGK1	Phosphoglycerate kinase 1	21	2181.22	0.0093001	71.592	NaN	NaN	NaN	NaN	NaN	NaN	NaN	NaN	25.3675	25.9981	NaN	NaN	25.4122	24.6842	NaN	NaN	NaN	NaN	NaN	NaN	NaN	NaN	NaN	NaN	NaN	NaN	NaN	NaN	NaN	NaN	NaN	NaN	NaN	NaN	NaN	NaN	NaN	NaN	NaN	NaN	NaN
ALESYAFNMKSAVEDEGLK	P0DMV8;P0DMV9	P0DMV8	HSPA1A;HSPA1B	Heat shock 70 kDa protein 1A;Heat shock 70 kDa protein 1B	19	2101	1.6255e-70	264.92	NaN	NaN	NaN	NaN	NaN	NaN	NaN	NaN	NaN	NaN	NaN	NaN	NaN	NaN	NaN	NaN	NaN	NaN	25.8113	NaN	25.5093	NaN	23.3229	25.6453	25.7224	26.1668	25.4942	26.4212	25.5832	26.8009	NaN	NaN	NaN	NaN	NaN	NaN	NaN	NaN	NaN	NaN	NaN
ALESYAFNMKSAVEDEGLKG	P0DMV8;P0DMV9	P0DMV8	HSPA1A;HSPA1B	Heat shock 70 kDa protein 1A;Heat shock 70 kDa protein 1B	20	2158.03	4.0674e-60	250.52	NaN	NaN	NaN	NaN	NaN	NaN	NaN	NaN	NaN	NaN	NaN	NaN	NaN	NaN	NaN	NaN	NaN	NaN	25.221	NaN	24.6863	NaN	23.4411	25.1743	24.4317	24.6919	23.0418	24.4791	24.9347	25.6078	NaN	NaN	NaN	NaN	NaN	NaN	NaN	NaN	NaN	NaN	NaN
ALETSQGRLQQLE	H7BZ55	H7BZ55		Putative ciliary rootlet coiled-coil protein-like 3 protein	13	1471.76	0.052914	72.325	NaN	NaN	NaN	NaN	NaN	NaN	NaN	NaN	NaN	NaN	NaN	NaN	NaN	NaN	NaN	NaN	NaN	NaN	NaN	31.3351	NaN	NaN	NaN	NaN	NaN	NaN	28.4676	NaN	NaN	NaN	NaN	NaN	NaN	NaN	NaN	NaN	NaN	NaN	NaN	NaN	NaN
ALEYTFSRSDPTSYA	P54709	P54709	ATP1B3	Sodium/potassium-transporting ATPase subunit beta-3	15	1706.78	0.00081949	122.55	NaN	NaN	25.6237	25.2784	NaN	NaN	NaN	NaN	NaN	NaN	NaN	NaN	NaN	NaN	NaN	NaN	NaN	NaN	NaN	NaN	NaN	NaN	NaN	NaN	NaN	NaN	NaN	NaN	NaN	NaN	NaN	NaN	NaN	NaN	NaN	NaN	NaN	NaN	NaN	NaN	NaN
ALGIFAINEAVESGDV	P46940	P46940	IQGAP1	Ras GTPase-activating-like protein IQGAP1	16	1603.81	0.0026787	96.342	NaN	NaN	NaN	NaN	NaN	NaN	NaN	NaN	23.2153	21.7991	NaN	NaN	NaN	NaN	NaN	NaN	NaN	NaN	NaN	NaN	NaN	NaN	NaN	NaN	NaN	NaN	NaN	NaN	NaN	NaN	NaN	NaN	NaN	NaN	NaN	NaN	NaN	NaN	NaN	NaN	NaN
ALGIFAINEAVESGDVG	P46940	P46940	IQGAP1	Ras GTPase-activating-like protein IQGAP1	17	1660.83	0.0011885	102.52	NaN	NaN	NaN	NaN	NaN	NaN	NaN	NaN	24.9972	23.9813	23.4201	NaN	23.9904	NaN	NaN	NaN	NaN	NaN	NaN	NaN	NaN	NaN	NaN	NaN	NaN	NaN	NaN	NaN	NaN	NaN	NaN	NaN	NaN	NaN	NaN	NaN	NaN	NaN	NaN	NaN	NaN
ALGKVTSDHINFDPVY	P40189	P40189	IL6ST	Interleukin-6 receptor subunit beta	16	1774.89	0.021936	70.98	24.5184	24.8633	24.6891	24.6167	25.2772	24.6301	NaN	NaN	NaN	NaN	NaN	NaN	NaN	NaN	NaN	NaN	NaN	NaN	NaN	NaN	NaN	NaN	NaN	NaN	NaN	NaN	NaN	NaN	NaN	NaN	NaN	NaN	NaN	NaN	NaN	NaN	NaN	NaN	NaN	NaN	NaN
ALGRWHRVSAERLNKD	P98160	P98160	HSPG2	Basement membrane-specific heparan sulfate proteoglycan core protein;Endorepellin;LG3 peptide	16	1907.02	0.0019714	100.4	25.2955	25.2777	25.8341	24.9676	25.3698	25.0337	NaN	NaN	NaN	NaN	NaN	NaN	NaN	NaN	NaN	NaN	NaN	NaN	NaN	NaN	NaN	NaN	NaN	NaN	NaN	NaN	NaN	NaN	NaN	NaN	NaN	NaN	NaN	NaN	NaN	NaN	NaN	NaN	NaN	NaN	NaN
ALHQVFKLDPNNKEGPV	P19021	P19021	PAM	Peptidyl-glycine alpha-amidating monooxygenase;Peptidylglycine alpha-hydroxylating monooxygenase;Peptidyl-alpha-hydroxyglycine alpha-amidating lyase	17	1905.01	4.9759e-05	156.5	NaN	NaN	NaN	NaN	NaN	NaN	NaN	NaN	NaN	NaN	NaN	NaN	NaN	NaN	NaN	NaN	NaN	NaN	26.562	26.6742	26.7303	27.0215	26.0788	25.4937	26.1728	25.8178	26.1059	25.8485	26.0216	26.0994	NaN	NaN	NaN	NaN	NaN	NaN	NaN	NaN	NaN	NaN	NaN
ALHQYTLEPSEKPFD	Q9UBF2	Q9UBF2	COPG2	Coatomer subunit gamma-2	15	1773.86	6.316e-25	228.78	NaN	NaN	NaN	NaN	NaN	NaN	NaN	NaN	NaN	NaN	NaN	NaN	NaN	NaN	NaN	NaN	NaN	NaN	27.3859	27.4953	27.5454	27.5295	26.5099	26.4512	25.8028	26.09	25.5863	25.4668	26.1216	25.4628	NaN	NaN	NaN	NaN	NaN	NaN	NaN	NaN	NaN	NaN	NaN
ALHQYTLEPSEKPFDM	Q9UBF2	Q9UBF2	COPG2	Coatomer subunit gamma-2	16	1904.9	0.027913	68.944	NaN	NaN	NaN	NaN	NaN	NaN	NaN	NaN	NaN	NaN	NaN	NaN	NaN	NaN	NaN	NaN	NaN	NaN	24.2016	NaN	24.5532	NaN	24.0393	24.6726	NaN	22.6599	NaN	NaN	NaN	22.8695	NaN	NaN	NaN	NaN	NaN	NaN	NaN	NaN	NaN	NaN	NaN
ALHRQLTACPELPH	Q9HA65	Q9HA65	TBC1D17	TBC1 domain family member 17	14	1584.82	0.080794	62.042	NaN	NaN	NaN	NaN	NaN	NaN	NaN	NaN	NaN	26.0784	NaN	26.3315	25.8678	25.8111	NaN	NaN	NaN	NaN	NaN	NaN	NaN	NaN	NaN	NaN	NaN	NaN	NaN	NaN	NaN	NaN	NaN	NaN	NaN	NaN	NaN	NaN	NaN	NaN	NaN	NaN	NaN
ALHRYYQNAATDVRR	Q96AP4	Q96AP4	ZUFSP	Zinc finger with UFM1-specific peptidase domain protein	15	1832.94	0.0031292	98.654	NaN	NaN	NaN	NaN	NaN	NaN	NaN	NaN	25.9886	25.6717	25.277	25.7807	25.6891	25.5086	NaN	NaN	NaN	NaN	NaN	NaN	NaN	NaN	NaN	NaN	NaN	NaN	NaN	NaN	NaN	NaN	NaN	NaN	NaN	NaN	NaN	NaN	NaN	NaN	NaN	NaN	NaN
ALIPLALEGTDVGQTK	Q9H3U1	Q9H3U1	UNC45A	Protein unc-45 homolog A	16	1624.9	0.00049988	127.17	23.1893	23.0334	24.0301	23.5544	24.0032	22.708	NaN	NaN	NaN	NaN	NaN	NaN	NaN	NaN	NaN	NaN	NaN	NaN	NaN	NaN	NaN	NaN	NaN	NaN	NaN	NaN	NaN	NaN	NaN	NaN	NaN	NaN	NaN	NaN	NaN	NaN	NaN	NaN	NaN	NaN	NaN
ALIPLALEGTDVGQTKA	Q9H3U1	Q9H3U1	UNC45A	Protein unc-45 homolog A	17	1695.94	7.1939e-10	134.08	23.5497	23.4124	24.3108	24.4984	NaN	23.8317	NaN	NaN	NaN	NaN	NaN	NaN	NaN	NaN	NaN	NaN	NaN	NaN	NaN	NaN	NaN	NaN	NaN	NaN	NaN	NaN	NaN	NaN	NaN	NaN	NaN	NaN	NaN	NaN	NaN	NaN	NaN	NaN	NaN	NaN	NaN
ALITQQDLAPQQR	O14763	O14763	TNFRSF10B	Tumor necrosis factor receptor superfamily member 10B	13	1480.8	1.1076e-38	260.98	27.7691	27.6887	28.3349	28.0059	27.7432	27.1957	NaN	NaN	NaN	NaN	NaN	NaN	NaN	NaN	NaN	NaN	NaN	NaN	24.5975	24.8261	23.3033	23.7174	24.9634	24.635	24.3518	24.4308	24.1452	24.122	24.8292	24.8244	NaN	NaN	NaN	NaN	NaN	NaN	NaN	NaN	NaN	NaN	NaN
ALITQQDLAPQQRA	O14763	O14763	TNFRSF10B	Tumor necrosis factor receptor superfamily member 10B	14	1551.84	6.9369e-77	294.24	25.8059	26.0741	26.6862	26.2601	25.8931	24.9889	NaN	NaN	NaN	NaN	NaN	NaN	NaN	NaN	NaN	NaN	NaN	NaN	NaN	NaN	NaN	NaN	NaN	NaN	NaN	NaN	NaN	NaN	NaN	NaN	NaN	NaN	NaN	NaN	NaN	NaN	NaN	NaN	NaN	NaN	NaN
ALITQQDLAPQQRAA	O14763	O14763	TNFRSF10B	Tumor necrosis factor receptor superfamily member 10B	15	1622.87	6.8156e-84	292.06	25.7036	25.3288	25.6693	25.4365	25.0812	24.1471	NaN	NaN	NaN	NaN	NaN	NaN	NaN	NaN	NaN	NaN	NaN	NaN	NaN	NaN	NaN	NaN	NaN	NaN	NaN	NaN	NaN	NaN	NaN	NaN	NaN	NaN	NaN	NaN	NaN	NaN	NaN	NaN	NaN	NaN	NaN
ALITQQDLAPQQRAAP	O14763	O14763	TNFRSF10B	Tumor necrosis factor receptor superfamily member 10B	16	1719.93	1.5966e-46	247.13	27.0338	27.1038	27.1797	26.9037	26.5596	26.0965	NaN	NaN	NaN	NaN	NaN	NaN	NaN	NaN	NaN	NaN	NaN	NaN	NaN	NaN	NaN	NaN	NaN	NaN	25.0352	24.7097	25.2449	24.6217	25.9681	25.6276	NaN	NaN	NaN	NaN	NaN	NaN	NaN	NaN	NaN	NaN	NaN
ALITQQDLAPQQRAAPQQ	O14763	O14763	TNFRSF10B	Tumor necrosis factor receptor superfamily member 10B	18	1976.04	4.3881e-121	298.82	NaN	NaN	NaN	NaN	NaN	NaN	NaN	NaN	NaN	NaN	NaN	NaN	NaN	NaN	NaN	NaN	NaN	NaN	24.8504	NaN	24.6459	24.2823	24.4688	24.1412	27.065	27.0717	28.0949	27.7001	27.5424	27.4966	NaN	NaN	NaN	NaN	NaN	NaN	NaN	NaN	NaN	NaN	NaN
ALITQQDLAPQQRAAPQQK	O14763	O14763	TNFRSF10B	Tumor necrosis factor receptor superfamily member 10B	19	2104.14	2.1195e-06	162.59	NaN	NaN	NaN	NaN	NaN	NaN	NaN	NaN	NaN	NaN	NaN	NaN	NaN	NaN	NaN	NaN	NaN	NaN	NaN	NaN	NaN	NaN	NaN	NaN	24.2979	24.6391	25.7351	26.0365	24.4371	24.4813	NaN	NaN	NaN	NaN	NaN	NaN	NaN	NaN	NaN	NaN	NaN
ALIYAIHAEEILE	P54852	P54852	EMP3	Epithelial membrane protein 3	13	1483.79	5.5537e-05	147.36	NaN	NaN	NaN	NaN	NaN	NaN	NaN	NaN	25.0203	24.4646	24.2167	NaN	25.4988	24.4785	NaN	NaN	NaN	NaN	NaN	NaN	NaN	NaN	NaN	NaN	NaN	NaN	NaN	NaN	NaN	NaN	NaN	NaN	NaN	NaN	NaN	NaN	NaN	NaN	NaN	NaN	NaN
ALIYAIHAEEILEK	P54852	P54852	EMP3	Epithelial membrane protein 3	14	1611.89	9.1303e-26	243.13	NaN	NaN	NaN	NaN	NaN	NaN	NaN	NaN	28.5725	28.4692	27.125	26.2353	28.7224	28.1456	NaN	NaN	NaN	NaN	NaN	NaN	NaN	NaN	NaN	NaN	NaN	NaN	NaN	NaN	NaN	NaN	NaN	NaN	NaN	NaN	NaN	NaN	NaN	NaN	NaN	NaN	NaN
ALIYAIHAEEILEKHPR	P54852	P54852	EMP3	Epithelial membrane protein 3	17	2002.1	9.862e-05	135.45	NaN	NaN	NaN	NaN	NaN	NaN	NaN	NaN	26.7738	27.0443	25.7633	25.4544	26.837	26.5473	NaN	NaN	NaN	NaN	NaN	NaN	NaN	NaN	NaN	NaN	NaN	NaN	NaN	NaN	NaN	NaN	NaN	NaN	NaN	NaN	NaN	NaN	NaN	NaN	NaN	NaN	NaN
ALKADRAGVLAGHDN	P62873	P62873	GNB1	Guanine nucleotide-binding protein G(I)/G(S)/G(T) subunit beta-1	15	1506.79	1.2199e-13	206.7	NaN	NaN	NaN	NaN	NaN	NaN	NaN	NaN	29.472	29.2776	29.2022	29.3192	29.4098	28.9955	NaN	NaN	NaN	NaN	NaN	NaN	NaN	NaN	NaN	NaN	NaN	NaN	NaN	NaN	NaN	NaN	NaN	NaN	NaN	NaN	NaN	NaN	NaN	NaN	NaN	NaN	NaN
ALKADRAGVLAGHDNR	P62873	P62873	GNB1	Guanine nucleotide-binding protein G(I)/G(S)/G(T) subunit beta-1	16	1662.89	1.2004e-13	204.35	NaN	NaN	NaN	NaN	NaN	NaN	NaN	NaN	32.7436	32.4056	32.703	32.5516	32.2808	32.2705	NaN	NaN	NaN	NaN	NaN	NaN	NaN	NaN	NaN	NaN	NaN	NaN	NaN	NaN	NaN	NaN	NaN	NaN	NaN	NaN	NaN	NaN	NaN	NaN	NaN	NaN	NaN
ALKADRAGVLAGHDNRV	P62873	P62873	GNB1	Guanine nucleotide-binding protein G(I)/G(S)/G(T) subunit beta-1	17	1761.96	0.0050541	86.367	NaN	NaN	NaN	NaN	NaN	NaN	NaN	NaN	25.2337	25.2023	25.3928	24.8584	24.8666	24.9131	NaN	NaN	NaN	NaN	NaN	NaN	NaN	NaN	NaN	NaN	NaN	NaN	NaN	NaN	NaN	NaN	NaN	NaN	NaN	NaN	NaN	NaN	NaN	NaN	NaN	NaN	NaN
ALKADRAGVLAGHDNRVS	P62873	P62873	GNB1	Guanine nucleotide-binding protein G(I)/G(S)/G(T) subunit beta-1	18	1848.99	1.2088e-08	128.05	NaN	NaN	NaN	NaN	NaN	NaN	NaN	NaN	27.9892	27.6588	27.1375	27.5342	27.3623	25.1011	NaN	NaN	NaN	NaN	NaN	NaN	NaN	NaN	NaN	NaN	NaN	NaN	NaN	NaN	NaN	NaN	NaN	NaN	NaN	NaN	NaN	NaN	NaN	NaN	NaN	NaN	NaN
ALKDIVINANPASPP	Q13155	Q13155	AIMP2	Aminoacyl tRNA synthase complex-interacting multifunctional protein 2	15	1518.84	4.4162e-05	145.55	NaN	NaN	NaN	NaN	NaN	NaN	NaN	NaN	31.1378	31.2984	30.98	30.9697	30.9958	30.7189	NaN	NaN	NaN	NaN	NaN	NaN	25.04	NaN	NaN	NaN	NaN	NaN	NaN	NaN	NaN	NaN	NaN	NaN	NaN	NaN	NaN	NaN	NaN	NaN	NaN	NaN	NaN
ALKDIVINANPASPPL	Q13155	Q13155	AIMP2	Aminoacyl tRNA synthase complex-interacting multifunctional protein 2	16	1631.92	0.0013746	105.03	NaN	NaN	NaN	NaN	NaN	NaN	NaN	NaN	27.7489	27.8434	27.529	27.1914	27.4751	27.2136	NaN	NaN	NaN	NaN	NaN	NaN	NaN	NaN	NaN	NaN	NaN	NaN	NaN	NaN	NaN	NaN	NaN	NaN	NaN	NaN	NaN	NaN	NaN	NaN	NaN	NaN	NaN
ALKHVSDDMKTHKNPA	Q01518	Q01518	CAP1	Adenylyl cyclase-associated protein 1	16	1790.91	4.2612e-05	160.81	24.2792	24.5414	25.542	25.1542	24.2428	25.4565	NaN	NaN	NaN	NaN	NaN	NaN	NaN	NaN	NaN	NaN	NaN	NaN	NaN	NaN	NaN	NaN	NaN	NaN	NaN	NaN	NaN	NaN	NaN	NaN	NaN	NaN	NaN	NaN	NaN	NaN	NaN	NaN	NaN	NaN	NaN
ALKHVSDDMKTHKNPAL	Q01518	Q01518	CAP1	Adenylyl cyclase-associated protein 1	17	1903.99	0.04386	62.525	23.9734	23.8601	24.1001	24.0418	24.7079	NaN	NaN	NaN	NaN	NaN	NaN	NaN	NaN	NaN	NaN	NaN	NaN	NaN	NaN	NaN	NaN	NaN	NaN	NaN	NaN	NaN	NaN	NaN	NaN	NaN	NaN	NaN	NaN	NaN	NaN	NaN	NaN	NaN	NaN	NaN	NaN
ALKIFQKIKDEKSPE	Q14008	Q14008	CKAP5	Cytoskeleton-associated protein 5	15	1773	0.0033498	97.797	NaN	NaN	NaN	NaN	NaN	NaN	NaN	NaN	NaN	NaN	NaN	NaN	NaN	NaN	NaN	NaN	NaN	NaN	26.774	26.567	26.3756	26.7543	26.1674	25.8729	24.5378	24.5763	23.6804	24.1608	24.0234	24.4703	NaN	NaN	NaN	NaN	NaN	NaN	NaN	NaN	NaN	NaN	NaN
ALKIFQKIKDEKSPEW	Q14008	Q14008	CKAP5	Cytoskeleton-associated protein 5	16	1959.08	0.016223	75.463	NaN	NaN	NaN	NaN	NaN	NaN	NaN	NaN	NaN	NaN	NaN	NaN	NaN	NaN	NaN	NaN	NaN	NaN	25.3631	24.5817	24.3769	24.9674	24.331	23.7863	NaN	NaN	NaN	NaN	NaN	NaN	NaN	NaN	NaN	NaN	NaN	NaN	NaN	NaN	NaN	NaN	NaN
ALKIFQKIKDEKSPEWS	Q14008	Q14008	CKAP5	Cytoskeleton-associated protein 5	17	2046.12	0.035782	65.107	NaN	NaN	NaN	NaN	NaN	NaN	NaN	NaN	NaN	NaN	NaN	NaN	NaN	NaN	NaN	NaN	NaN	NaN	26.7612	26.3848	26.2212	26.1532	26.2631	25.5542	NaN	NaN	NaN	NaN	NaN	NaN	NaN	NaN	NaN	NaN	NaN	NaN	NaN	NaN	NaN	NaN	NaN
ALKMPYRILPRQLPQ	P08648	P08648	ITGA5	Integrin alpha-5;Integrin alpha-5 heavy chain;Integrin alpha-5 light chain	15	1823.06	0.024575	72.705	NaN	NaN	NaN	NaN	NaN	NaN	NaN	NaN	NaN	NaN	NaN	NaN	NaN	NaN	NaN	NaN	NaN	NaN	22.4089	23.2601	NaN	22.6647	22.3426	22.8716	24.0147	23.5111	23.9344	22.8357	23.4413	23.0259	NaN	NaN	NaN	NaN	NaN	NaN	NaN	NaN	NaN	NaN	NaN
ALKMPYRILPRQLPQK	P08648	P08648	ITGA5	Integrin alpha-5;Integrin alpha-5 heavy chain;Integrin alpha-5 light chain	16	1951.16	0.0018105	101.32	NaN	NaN	NaN	NaN	NaN	NaN	NaN	NaN	NaN	NaN	NaN	NaN	NaN	NaN	NaN	NaN	NaN	NaN	23.6841	NaN	23.3737	23.0323	24.1406	22.3375	24.9723	24.5716	25.346	24.5598	24.9644	24.5774	NaN	NaN	NaN	NaN	NaN	NaN	NaN	NaN	NaN	NaN	NaN
ALKQISSNKCFGG	P10768	P10768	ESD	S-formylglutathione hydrolase	13	1351.69	0.00080485	131.43	NaN	NaN	NaN	NaN	NaN	NaN	NaN	NaN	27.3708	27.1783	26.9634	26.6905	NaN	26.9684	NaN	NaN	NaN	NaN	NaN	27.2621	27.5428	27.398	26.8368	26.2874	25.5101	25.1822	23.9929	NaN	NaN	22.5854	NaN	NaN	NaN	NaN	NaN	NaN	NaN	NaN	NaN	NaN	NaN
ALKQISSNKCFGGL	P10768	P10768	ESD	S-formylglutathione hydrolase	14	1464.78	1.6013e-16	221.32	NaN	NaN	NaN	NaN	NaN	NaN	NaN	NaN	26.5359	26.791	26.8682	26.4774	26.4885	26.4086	NaN	NaN	NaN	NaN	NaN	NaN	NaN	NaN	NaN	NaN	NaN	NaN	NaN	NaN	NaN	NaN	NaN	NaN	NaN	NaN	NaN	NaN	NaN	NaN	NaN	NaN	NaN
ALKQISSNKCFGGLQ	P10768	P10768	ESD	S-formylglutathione hydrolase	15	1592.83	2.7114e-58	272.97	NaN	NaN	NaN	NaN	NaN	NaN	NaN	NaN	27.7142	27.1785	27.1807	27.0742	27.2216	27.1561	NaN	NaN	NaN	NaN	25.1723	25.8986	25.5317	NaN	27.3238	26.6127	21.6566	24.2217	NaN	NaN	NaN	NaN	NaN	NaN	NaN	NaN	NaN	NaN	NaN	NaN	NaN	NaN	NaN
ALKQISSNKCFGGLQK	P10768	P10768	ESD	S-formylglutathione hydrolase	16	1720.93	9.0528e-05	142.1	NaN	NaN	NaN	NaN	NaN	NaN	NaN	NaN	NaN	NaN	NaN	NaN	NaN	NaN	NaN	NaN	NaN	NaN	24.8186	25.0794	25.4535	25.7852	24.3808	23.3717	NaN	NaN	NaN	NaN	NaN	NaN	NaN	NaN	NaN	NaN	NaN	NaN	NaN	NaN	NaN	NaN	NaN
ALKQYAMDYSNKALEK	O14879	O14879	IFIT3	Interferon-induced protein with tetratricopeptide repeats 3	16	1871.95	0.04484	64.04	NaN	NaN	NaN	NaN	NaN	NaN	NaN	NaN	NaN	NaN	NaN	NaN	NaN	NaN	NaN	NaN	NaN	NaN	25.1261	NaN	25.4772	25.3097	25.4948	NaN	22.3237	22.588	NaN	20.8341	21.5702	23.2043	NaN	NaN	NaN	NaN	NaN	NaN	NaN	NaN	NaN	NaN	NaN
ALKQYAMDYSNKALEKG	O14879	O14879	IFIT3	Interferon-induced protein with tetratricopeptide repeats 3	17	1928.97	3.1662e-06	183.31	NaN	NaN	NaN	NaN	NaN	NaN	NaN	NaN	NaN	NaN	NaN	NaN	NaN	NaN	NaN	NaN	NaN	NaN	27.0692	27.1526	26.2031	26.9862	26.9604	26.5819	22.9827	22.7145	NaN	NaN	NaN	NaN	NaN	NaN	NaN	NaN	NaN	NaN	NaN	NaN	NaN	NaN	NaN
ALKRIEEEKPDCSKAR	Q9NZV1	Q9NZV1	CRIM1	Cysteine-rich motor neuron 1 protein;Processed cysteine-rich motor neuron 1 protein	16	1871.99	0.00019725	136.34	25.3126	25.3029	19.4605	24.9665	25.6529	24.9157	NaN	NaN	NaN	NaN	NaN	NaN	NaN	NaN	NaN	NaN	NaN	NaN	23.5616	NaN	NaN	NaN	NaN	22.2134	25.0713	24.0348	23.7109	23.9501	NaN	NaN	NaN	NaN	NaN	NaN	NaN	NaN	NaN	NaN	NaN	NaN	NaN
ALKRIHKELNDLARD	P62837	P62837	UBE2D2	Ubiquitin-conjugating enzyme E2 D2	15	1791.01	6.6384e-06	182.35	26.4126	26.036	27.1903	26.7585	27.6496	26.4208	NaN	NaN	NaN	NaN	NaN	NaN	NaN	NaN	NaN	NaN	NaN	NaN	27.23	27.3493	27.2741	27.1047	26.8654	26.9973	27.7393	26.7519	27.477	27.3497	28.1875	27.7895	NaN	NaN	NaN	NaN	NaN	NaN	NaN	NaN	NaN	NaN	NaN
ALKRIHKELNDLARDPP	P62837	P62837	UBE2D2	Ubiquitin-conjugating enzyme E2 D2	17	1985.12	7.0108e-06	177.67	27.9609	27.7238	28.1801	29.2214	28.7683	27.8674	NaN	NaN	NaN	NaN	NaN	NaN	NaN	NaN	NaN	NaN	NaN	NaN	28.2275	28.5275	28.4017	28.1027	28.3304	28.2449	29.3088	28.9976	29.2095	28.84	29.3156	29.3561	NaN	NaN	NaN	NaN	NaN	NaN	NaN	NaN	NaN	NaN	NaN
ALKRIHKELNDLARDPPA	P62837	P62837	UBE2D2	Ubiquitin-conjugating enzyme E2 D2	18	2056.15	2.6938e-16	209.73	28.2902	28.3988	28.5304	28.9622	29.5202	28.4629	NaN	NaN	NaN	NaN	NaN	NaN	NaN	NaN	NaN	NaN	NaN	NaN	27.2284	28.7954	28.5861	28.1169	28.813	28.553	29.9147	29.753	29.7698	29.0114	30.5333	29.2466	NaN	NaN	NaN	NaN	NaN	NaN	NaN	NaN	NaN	NaN	NaN
ALKRIHKELNDLARDPPAQ	P62837	P62837	UBE2D2	Ubiquitin-conjugating enzyme E2 D2	19	2184.21	2.7598e-83	274.43	NaN	NaN	NaN	NaN	NaN	NaN	NaN	NaN	NaN	NaN	NaN	NaN	NaN	NaN	NaN	NaN	NaN	NaN	26.5187	27.0083	26.9623	26.3903	27.1367	26.0644	27.1867	26.5265	26.4576	26.7521	27.8986	27.5144	NaN	NaN	NaN	NaN	NaN	NaN	NaN	NaN	NaN	NaN	NaN
ALKRINKELSDLARDPP	P61077	P61077	UBE2D3	Ubiquitin-conjugating enzyme E2 D3	17	1935.09	9.0603e-05	136.34	NaN	NaN	NaN	NaN	NaN	NaN	NaN	NaN	NaN	NaN	NaN	NaN	NaN	NaN	NaN	NaN	NaN	NaN	NaN	NaN	NaN	NaN	24.1622	NaN	NaN	22.9293	22.4653	23.9742	23.7973	25.1242	NaN	NaN	NaN	NaN	NaN	NaN	NaN	NaN	NaN	NaN	NaN
ALKRINKELSDLARDPPA	P61077	P61077	UBE2D3	Ubiquitin-conjugating enzyme E2 D3	18	2006.13	3.0526e-06	167.05	24.5742	24.0698	25.2401	26.2059	24.8519	24.25	NaN	NaN	NaN	NaN	NaN	NaN	NaN	NaN	NaN	NaN	NaN	NaN	NaN	NaN	NaN	NaN	25.123	24.417	21.0332	24.347	23.7393	24.8624	25.8121	24.7692	NaN	NaN	NaN	NaN	NaN	NaN	NaN	NaN	NaN	NaN	NaN
ALKRIQKELSDLQRDPP	P51668	P51668	UBE2D1	Ubiquitin-conjugating enzyme E2 D1	17	2006.13	0.012859	76.151	NaN	NaN	NaN	NaN	NaN	NaN	NaN	NaN	NaN	NaN	NaN	NaN	NaN	NaN	NaN	NaN	NaN	NaN	23.5518	22.164	22.9789	NaN	23.0233	21.447	NaN	21.9462	20.9687	21.4676	22.7839	21.5387	NaN	NaN	NaN	NaN	NaN	NaN	NaN	NaN	NaN	NaN	NaN
ALKTFAVDETSVSGYI	Q92900	Q92900	UPF1	Regulator of nonsense transcripts 1	16	1699.87	0.0052888	88.338	NaN	NaN	NaN	NaN	NaN	NaN	NaN	NaN	NaN	NaN	NaN	NaN	NaN	NaN	NaN	NaN	NaN	NaN	NaN	NaN	NaN	23.2706	23.6076	21.9663	NaN	NaN	NaN	NaN	NaN	NaN	NaN	NaN	NaN	NaN	NaN	NaN	NaN	NaN	NaN	NaN	NaN
ALKTGITAAKEK	P23786	P23786	CPT2	Carnitine O-palmitoyltransferase 2, mitochondrial	12	1229.73	0.0069407	121.21	NaN	NaN	NaN	NaN	NaN	NaN	NaN	NaN	NaN	23.895	24.8728	24.2935	23.9467	24.4385	NaN	NaN	NaN	NaN	NaN	NaN	NaN	NaN	NaN	NaN	NaN	NaN	NaN	NaN	NaN	NaN	NaN	NaN	NaN	NaN	NaN	NaN	NaN	NaN	NaN	NaN	NaN
ALKTGITAAKEKFD	P23786	P23786	CPT2	Carnitine O-palmitoyltransferase 2, mitochondrial	14	1491.83	0.014974	80.534	NaN	NaN	NaN	NaN	NaN	NaN	NaN	NaN	NaN	25.3274	25.999	NaN	25.9206	NaN	NaN	NaN	NaN	NaN	NaN	NaN	NaN	NaN	NaN	NaN	NaN	NaN	NaN	NaN	NaN	NaN	NaN	NaN	NaN	NaN	NaN	NaN	NaN	NaN	NaN	NaN	NaN
ALKVLQWSDYEIVR	O14966	O14966	RAB29	Ras-related protein Rab-7L1	14	1718.94	3.4133e-13	201.48	24.6596	24.592	25.9597	25.2619	25.7207	25.2683	NaN	NaN	NaN	NaN	NaN	NaN	NaN	NaN	NaN	NaN	NaN	NaN	NaN	NaN	NaN	NaN	NaN	NaN	NaN	NaN	NaN	NaN	NaN	NaN	NaN	NaN	NaN	NaN	NaN	NaN	NaN	NaN	NaN	NaN	NaN
ALLLSRDGRTLYVG	Q9NPR2	Q9NPR2	SEMA4B	Semaphorin-4B	14	1532.87	0.0044147	97.631	25.4355	25.1469	25.9935	25.4328	26.6602	25.5051	NaN	NaN	NaN	NaN	NaN	NaN	NaN	NaN	NaN	NaN	NaN	NaN	NaN	NaN	NaN	NaN	NaN	NaN	NaN	NaN	NaN	NaN	NaN	NaN	NaN	NaN	NaN	NaN	NaN	NaN	NaN	NaN	NaN	NaN	NaN
ALLLSRDGRTLYVGA	Q9NPR2	Q9NPR2	SEMA4B	Semaphorin-4B	15	1603.9	0.00072927	124.42	25.6128	25.3731	26.3795	25.9326	25.9864	26.6388	NaN	NaN	NaN	NaN	NaN	NaN	NaN	NaN	NaN	NaN	NaN	NaN	NaN	NaN	NaN	NaN	NaN	NaN	NaN	NaN	NaN	NaN	NaN	NaN	NaN	NaN	NaN	NaN	NaN	NaN	NaN	NaN	NaN	NaN	NaN
ALLLSRDGRTLYVGAR	Q9NPR2	Q9NPR2	SEMA4B	Semaphorin-4B	16	1760.01	5.3037e-05	144.12	27.8141	27.6606	28.1138	27.8845	28.4248	27.4343	NaN	NaN	NaN	NaN	NaN	NaN	NaN	NaN	NaN	NaN	NaN	NaN	NaN	NaN	NaN	NaN	NaN	NaN	NaN	NaN	NaN	NaN	NaN	NaN	NaN	NaN	NaN	NaN	NaN	NaN	NaN	NaN	NaN	NaN	NaN
ALLLSRDGRTLYVGARE	Q9NPR2	Q9NPR2	SEMA4B	Semaphorin-4B	17	1889.05	0.0046383	87.287	26.1845	25.9289	26.4258	26.0708	27.057	26.0264	NaN	NaN	NaN	NaN	NaN	NaN	NaN	NaN	NaN	NaN	NaN	NaN	NaN	NaN	NaN	NaN	NaN	NaN	NaN	NaN	NaN	NaN	NaN	NaN	NaN	NaN	NaN	NaN	NaN	NaN	NaN	NaN	NaN	NaN	NaN
ALLPAREATQFLRPRQ	Q14393	Q14393	GAS6	Growth arrest-specific protein 6	16	1866.06	0.043617	64.394	NaN	NaN	NaN	NaN	NaN	NaN	NaN	NaN	NaN	NaN	NaN	NaN	NaN	NaN	NaN	NaN	NaN	NaN	25.3287	25.2415	24.0084	24.3158	NaN	22.4807	24.528	23.6695	24.6462	24.2643	24.8658	25.0544	NaN	NaN	NaN	NaN	NaN	NaN	NaN	NaN	NaN	NaN	NaN
ALLRYNIRQQTPDKPSPN	P55290	P55290	CDH13	Cadherin-13	18	2110.13	1.1607e-06	174.59	28.0828	28.0003	27.9353	27.6417	27.5925	27.0041	NaN	NaN	NaN	NaN	NaN	NaN	NaN	NaN	NaN	NaN	NaN	NaN	NaN	NaN	NaN	NaN	NaN	NaN	NaN	NaN	NaN	NaN	NaN	NaN	NaN	NaN	NaN	NaN	NaN	NaN	NaN	NaN	NaN	NaN	NaN
ALMEKDALQVAQEMKA	Q9BZG1	Q9BZG1	RAB34	Ras-related protein Rab-34	16	1774.9	0.00060654	123.36	NaN	NaN	NaN	NaN	NaN	NaN	NaN	NaN	25.6065	25.3909	NaN	24.6641	25.9298	25.5309	NaN	NaN	NaN	NaN	NaN	NaN	NaN	NaN	NaN	NaN	NaN	NaN	NaN	NaN	NaN	NaN	NaN	NaN	NaN	NaN	NaN	NaN	NaN	NaN	NaN	NaN	NaN
ALNAWRGQRDNAGAAT	P09972	P09972	ALDOC	Fructose-bisphosphate aldolase C	16	1670.82	0.034152	67.136	NaN	NaN	NaN	NaN	NaN	NaN	NaN	NaN	NaN	NaN	NaN	NaN	NaN	NaN	NaN	NaN	NaN	NaN	24.2661	23.9763	24.3413	24.3717	24.0966	23.0041	23.1138	23.0065	NaN	NaN	NaN	NaN	NaN	NaN	NaN	NaN	NaN	NaN	NaN	NaN	NaN	NaN	NaN
ALNAWRGQRDNAGAATE	P09972	P09972	ALDOC	Fructose-bisphosphate aldolase C	17	1799.87	0.019855	70.197	NaN	NaN	NaN	NaN	NaN	NaN	NaN	NaN	NaN	NaN	NaN	NaN	NaN	NaN	NaN	NaN	NaN	NaN	23.7993	23.8826	23.7051	24.1558	23.2	22.8275	NaN	NaN	NaN	NaN	NaN	NaN	NaN	NaN	NaN	NaN	NaN	NaN	NaN	NaN	NaN	NaN	NaN
ALNRILLSEAVRDKE	Q8WXF7	Q8WXF7	ATL1	Atlastin-1	15	1725.97	3.0586e-05	169.64	NaN	NaN	NaN	NaN	NaN	NaN	NaN	NaN	26.6676	26.4909	26.2225	26.1802	26.3955	25.6982	NaN	NaN	NaN	NaN	NaN	NaN	NaN	NaN	NaN	NaN	NaN	NaN	NaN	NaN	NaN	NaN	NaN	NaN	NaN	NaN	NaN	NaN	NaN	NaN	NaN	NaN	NaN
ALNRRIQLVEEELDR	P67936	P67936	TPM4	Tropomyosin alpha-4 chain	15	1853.01	3.7062e-05	158.93	NaN	NaN	NaN	NaN	NaN	NaN	NaN	NaN	27.0854	26.7278	25.4898	26.0896	25.8187	26.3022	NaN	NaN	NaN	NaN	NaN	NaN	NaN	NaN	NaN	NaN	NaN	NaN	NaN	NaN	NaN	NaN	NaN	NaN	NaN	NaN	NaN	NaN	NaN	NaN	NaN	NaN	NaN
ALPAFRPEANPLTWK	Q9UDR5	Q9UDR5	AASS	Alpha-aminoadipic semialdehyde synthase, mitochondrial;Lysine ketoglutarate reductase;Saccharopine dehydrogenase	15	1709.93	0.00055193	128.76	NaN	NaN	NaN	NaN	NaN	NaN	NaN	NaN	NaN	NaN	NaN	NaN	NaN	NaN	NaN	NaN	NaN	NaN	NaN	NaN	NaN	NaN	21.9769	NaN	NaN	NaN	NaN	NaN	NaN	NaN	NaN	NaN	NaN	NaN	NaN	NaN	NaN	NaN	NaN	NaN	NaN
ALPALVMSKGHRIEE	P36578	P36578	RPL4	60S ribosomal protein L4	15	1649.89	0.0061601	89.648	24.9119	25.6227	25.6494	24.7553	24.9098	24.1704	NaN	NaN	NaN	NaN	NaN	NaN	NaN	NaN	NaN	NaN	NaN	NaN	NaN	NaN	NaN	NaN	NaN	NaN	NaN	NaN	NaN	NaN	NaN	NaN	NaN	NaN	NaN	NaN	NaN	NaN	NaN	NaN	NaN	NaN	NaN
ALPALVMSKGHRIEEVPE	P36578	P36578	RPL4	60S ribosomal protein L4	18	1975.06	0.044384	61.127	25.6507	25.3363	25.4653	25.3378	25.6399	24.447	NaN	NaN	NaN	NaN	NaN	NaN	NaN	NaN	NaN	NaN	NaN	NaN	NaN	NaN	NaN	NaN	NaN	NaN	NaN	NaN	NaN	NaN	NaN	NaN	NaN	NaN	NaN	NaN	NaN	NaN	NaN	NaN	NaN	NaN	NaN
ALPDETEVVEETVAEVTE	P09486	P09486	SPARC	SPARC	18	1958.92	1.5733e-07	184.9	NaN	NaN	NaN	NaN	NaN	NaN	NaN	NaN	26.657	26.065	25.8905	25.1038	26.3083	25.7528	NaN	NaN	NaN	NaN	NaN	NaN	NaN	NaN	NaN	NaN	NaN	NaN	NaN	NaN	NaN	NaN	NaN	NaN	NaN	NaN	NaN	NaN	NaN	NaN	NaN	NaN	NaN
ALPDETEVVEETVAEVTEV	P09486	P09486	SPARC	SPARC	19	2057.99	0.00019753	110.74	NaN	NaN	NaN	NaN	NaN	NaN	NaN	NaN	23.728	NaN	NaN	NaN	24.2172	NaN	NaN	NaN	NaN	NaN	NaN	NaN	NaN	NaN	NaN	NaN	NaN	NaN	NaN	NaN	NaN	NaN	NaN	NaN	NaN	NaN	NaN	NaN	NaN	NaN	NaN	NaN	NaN
ALPDETEVVEETVAEVTEVS	P09486	P09486	SPARC	SPARC	20	2145.02	0.00020159	113.42	NaN	NaN	NaN	NaN	NaN	NaN	NaN	NaN	22.7766	NaN	NaN	NaN	NaN	20.9277	NaN	NaN	NaN	NaN	NaN	NaN	NaN	NaN	NaN	NaN	NaN	NaN	NaN	NaN	NaN	NaN	NaN	NaN	NaN	NaN	NaN	NaN	NaN	NaN	NaN	NaN	NaN
ALPFWNEEIVPQIK	P18669;Q8N0Y7;P15259	P18669	PGAM1;PGAM4;PGAM2	Phosphoglycerate mutase 1;Probable phosphoglycerate mutase 4;Phosphoglycerate mutase 2	14	1682.9	0.00052771	131.09	NaN	NaN	NaN	NaN	NaN	NaN	NaN	NaN	NaN	NaN	NaN	NaN	NaN	NaN	NaN	NaN	NaN	NaN	22.2176	23.0356	22.399	22.2475	23.1434	22.4933	21.0263	NaN	NaN	NaN	NaN	NaN	NaN	NaN	NaN	NaN	NaN	NaN	NaN	NaN	NaN	NaN	NaN
ALPLSNLYETLGVVG	Q15582	Q15582	TGFBI	Transforming growth factor-beta-induced protein ig-h3	15	1544.85	0.068957	60.434	NaN	NaN	NaN	NaN	NaN	NaN	NaN	NaN	24.5955	23.949	NaN	NaN	NaN	NaN	NaN	NaN	NaN	NaN	NaN	NaN	NaN	NaN	NaN	NaN	NaN	NaN	NaN	NaN	NaN	NaN	NaN	NaN	NaN	NaN	NaN	NaN	NaN	NaN	NaN	NaN	NaN
ALPSYIRSTVHASRE	Q9ULI3	Q9ULI3	HEG1	Protein HEG homolog 1	15	1685.88	0.0030545	98.943	NaN	NaN	NaN	NaN	NaN	NaN	NaN	NaN	NaN	NaN	NaN	NaN	NaN	NaN	NaN	NaN	NaN	NaN	24.8957	25.5038	25.3567	25.3668	25.6791	25.5187	24.8009	24.6605	24.5777	24.5524	24.5338	24.6091	NaN	NaN	NaN	NaN	NaN	NaN	NaN	NaN	NaN	NaN	NaN
ALPTGTVLTDKSGRQWK	Q8IV63	Q8IV63	VRK3	Inactive serine/threonine-protein kinase VRK3	17	1857.01	0.04989	60.598	NaN	NaN	NaN	NaN	NaN	NaN	NaN	NaN	NaN	NaN	NaN	NaN	NaN	NaN	NaN	NaN	NaN	NaN	22.0924	NaN	NaN	NaN	NaN	NaN	NaN	NaN	NaN	NaN	NaN	NaN	NaN	NaN	NaN	NaN	NaN	NaN	NaN	NaN	NaN	NaN	NaN
ALPVIETQAGDVSAY	P25705	P25705	ATP5A1	ATP synthase subunit alpha, mitochondrial	15	1532.77	0.0044427	93.556	26.2949	26.3899	26.2902	26.0832	26.2745	25.6722	NaN	NaN	NaN	NaN	NaN	NaN	NaN	NaN	NaN	NaN	NaN	NaN	NaN	NaN	NaN	NaN	NaN	NaN	NaN	NaN	NaN	NaN	NaN	NaN	NaN	NaN	NaN	NaN	NaN	NaN	NaN	NaN	NaN	NaN	NaN
ALPVIETQAGDVSAYIP	P25705	P25705	ATP5A1	ATP synthase subunit alpha, mitochondrial	17	1742.91	0.0076868	80.979	21.3555	NaN	23.909	22.9991	23.3823	22.2131	NaN	NaN	NaN	NaN	NaN	NaN	NaN	NaN	NaN	NaN	NaN	NaN	21.281	21.0634	NaN	20.6168	NaN	NaN	NaN	19.9827	NaN	NaN	20.017	NaN	NaN	NaN	NaN	NaN	NaN	NaN	NaN	NaN	NaN	NaN	NaN
ALPVIETQAGDVSAYIPT	P25705	P25705	ATP5A1	ATP synthase subunit alpha, mitochondrial	18	1843.96	5.3987e-06	155.48	24.4835	23.3257	26.0649	25.1457	25.6016	24.1832	NaN	NaN	NaN	NaN	NaN	NaN	NaN	NaN	NaN	NaN	NaN	NaN	NaN	NaN	NaN	NaN	NaN	NaN	NaN	NaN	NaN	NaN	NaN	NaN	NaN	NaN	NaN	NaN	NaN	NaN	NaN	NaN	NaN	NaN	NaN
ALPYRRSVPTWLKLTSDD	P62277	P62277	RPS13	40S ribosomal protein S13	18	2117.13	1.9046e-29	174.35	NaN	NaN	NaN	NaN	NaN	NaN	NaN	NaN	NaN	NaN	NaN	NaN	NaN	NaN	NaN	NaN	NaN	NaN	27.6626	21.4656	26.8107	23.3228	21.9401	24.5838	NaN	NaN	NaN	21.6061	24.126	NaN	NaN	NaN	NaN	NaN	NaN	NaN	NaN	NaN	NaN	NaN	NaN
ALPYVNNVPHLGNIIG	P56192	P56192	MARS	Methionine--tRNA ligase, cytoplasmic	16	1689.92	0.0016965	101.97	NaN	NaN	NaN	NaN	NaN	NaN	NaN	NaN	24.7362	24.7037	NaN	NaN	24.7355	23.704	NaN	NaN	NaN	NaN	NaN	NaN	NaN	NaN	NaN	NaN	NaN	NaN	NaN	NaN	NaN	NaN	NaN	NaN	NaN	NaN	NaN	NaN	NaN	NaN	NaN	NaN	NaN
ALQAIRKKMDLIDLED	P55072	P55072	VCP	Transitional endoplasmic reticulum ATPase	16	1871.02	0.0024912	97.417	NaN	NaN	NaN	NaN	NaN	NaN	NaN	NaN	NaN	NaN	NaN	NaN	NaN	NaN	NaN	NaN	NaN	NaN	26.7009	27.0234	25.9589	26.1399	26.1567	25.3027	25.4728	24.8049	24.7656	24.1789	24.9839	23.0221	NaN	NaN	NaN	NaN	NaN	NaN	NaN	NaN	NaN	NaN	NaN
ALQEVQLKETIEDLPGK	O15439	O15439	ABCC4	Multidrug resistance-associated protein 4	17	1910.04	0.0011351	102.99	NaN	NaN	NaN	NaN	NaN	NaN	NaN	NaN	NaN	NaN	NaN	NaN	NaN	NaN	NaN	NaN	NaN	NaN	NaN	NaN	25.3191	NaN	NaN	24.9349	NaN	23.6381	NaN	NaN	21.5339	24.0489	NaN	NaN	NaN	NaN	NaN	NaN	NaN	NaN	NaN	NaN	NaN
ALQGRRALLRCEVEAPGPV	Q13308	Q13308	PTK7	Inactive tyrosine-protein kinase 7	19	2034.12	3.5962e-05	116.35	NaN	NaN	NaN	NaN	NaN	NaN	NaN	NaN	28.0507	27.6385	28.2394	27.7176	28.2142	28.0332	NaN	NaN	NaN	NaN	NaN	NaN	NaN	NaN	NaN	NaN	NaN	NaN	NaN	NaN	NaN	NaN	NaN	NaN	NaN	NaN	NaN	NaN	NaN	NaN	NaN	NaN	NaN
ALQIESSEETDQGKY	Q13332	Q13332	PTPRS	Receptor-type tyrosine-protein phosphatase S	15	1696.78	0.013485	105.17	24.0025	23.7489	24.2144	NaN	24.7459	23.8885	NaN	NaN	NaN	NaN	NaN	NaN	NaN	NaN	NaN	NaN	NaN	NaN	NaN	NaN	NaN	NaN	NaN	NaN	NaN	NaN	NaN	NaN	NaN	NaN	NaN	NaN	NaN	NaN	NaN	NaN	NaN	NaN	NaN	NaN	NaN
ALQKYEKEKFEEM	P48643	P48643	CCT5	T-complex protein 1 subunit epsilon	13	1671.82	0.032316	79.089	25.0834	25.2095	25.2767	25.1734	25.369	24.3788	NaN	NaN	25.4874	25.9032	25.7379	25.7824	25.1114	25.279	NaN	NaN	NaN	NaN	NaN	NaN	NaN	NaN	NaN	NaN	NaN	NaN	NaN	NaN	NaN	NaN	NaN	NaN	NaN	NaN	NaN	NaN	NaN	NaN	NaN	NaN	NaN
ALQKYEKEKFEEMIQQ	P48643	P48643	CCT5	T-complex protein 1 subunit epsilon	16	2041.02	0.00070271	115.56	26.3687	26.0179	26.7379	26.319	26.469	26.2205	NaN	NaN	27.2881	27.1318	26.6822	26.9704	26.5186	27.0757	NaN	NaN	NaN	NaN	NaN	NaN	NaN	NaN	NaN	NaN	NaN	NaN	NaN	NaN	NaN	NaN	NaN	NaN	NaN	NaN	NaN	NaN	NaN	NaN	NaN	NaN	NaN
ALQLREGLTSIEE	Q15149	Q15149	PLEC	Plectin	13	1457.77	0.0029935	111.63	NaN	NaN	NaN	NaN	NaN	NaN	NaN	NaN	26.1763	25.895	25.1125	NaN	25.8658	25.5465	NaN	NaN	NaN	NaN	NaN	NaN	NaN	NaN	NaN	NaN	NaN	NaN	NaN	NaN	NaN	NaN	NaN	NaN	NaN	NaN	NaN	NaN	NaN	NaN	NaN	NaN	NaN
ALQLREGLTSIEEVT	Q15149	Q15149	PLEC	Plectin	15	1657.89	0.00089586	120.96	NaN	NaN	NaN	NaN	NaN	NaN	NaN	NaN	25.3126	25.0011	25.643	24.6663	25.9162	25.2288	NaN	NaN	NaN	NaN	NaN	NaN	NaN	NaN	NaN	NaN	NaN	NaN	NaN	NaN	NaN	NaN	NaN	NaN	NaN	NaN	NaN	NaN	NaN	NaN	NaN	NaN	NaN
ALQLREGLTSIEEVTK	Q15149	Q15149	PLEC	Plectin	16	1785.98	6.4541e-80	276.97	NaN	NaN	NaN	NaN	NaN	NaN	NaN	NaN	28.6878	28.7379	26.2518	27.2663	28.3704	28.1248	NaN	NaN	NaN	NaN	NaN	NaN	NaN	NaN	NaN	NaN	NaN	NaN	NaN	NaN	NaN	NaN	NaN	NaN	NaN	NaN	NaN	NaN	NaN	NaN	NaN	NaN	NaN
ALQNIIPASTGAAKA	P04406	P04406	GAPDH	Glyceraldehyde-3-phosphate dehydrogenase	15	1424.8	0.00025785	136.48	NaN	NaN	NaN	NaN	NaN	NaN	NaN	NaN	NaN	NaN	NaN	NaN	NaN	NaN	NaN	NaN	NaN	NaN	25.3904	NaN	25.625	25.6317	25.7056	25.3947	24.6149	NaN	NaN	23.5609	24.1666	23.8411	NaN	NaN	NaN	NaN	NaN	NaN	NaN	NaN	NaN	NaN	NaN
ALQNIIPASTGAAKAVG	P04406	P04406	GAPDH	Glyceraldehyde-3-phosphate dehydrogenase	17	1580.89	0.00095957	105.36	NaN	NaN	NaN	NaN	NaN	NaN	NaN	NaN	NaN	NaN	NaN	NaN	NaN	NaN	NaN	NaN	NaN	NaN	24.5681	24.4061	24.7433	24.8691	24.4016	24.1481	NaN	NaN	NaN	NaN	NaN	NaN	NaN	NaN	NaN	NaN	NaN	NaN	NaN	NaN	NaN	NaN	NaN
ALQQNQIGLLSPGLFHNN	Q8TF66	Q8TF66	LRRC15	Leucine-rich repeat-containing protein 15	18	1963.03	0.0035812	88.243	NaN	NaN	NaN	NaN	NaN	NaN	NaN	NaN	24.5641	24.6171	NaN	NaN	24.422	NaN	NaN	NaN	NaN	NaN	NaN	NaN	NaN	NaN	NaN	NaN	NaN	NaN	NaN	NaN	NaN	NaN	NaN	NaN	NaN	NaN	NaN	NaN	NaN	NaN	NaN	NaN	NaN
ALQQNQIGLLSPGLFHNNHN	Q8TF66	Q8TF66	LRRC15	Leucine-rich repeat-containing protein 15	20	2214.13	3.2735e-09	152.25	NaN	NaN	NaN	NaN	NaN	NaN	NaN	NaN	25.7953	26.042	NaN	NaN	NaN	NaN	NaN	NaN	NaN	NaN	NaN	NaN	NaN	NaN	NaN	NaN	NaN	NaN	NaN	NaN	NaN	NaN	NaN	NaN	NaN	NaN	NaN	NaN	NaN	NaN	NaN	NaN	NaN
ALQQYTLEPSEKPFD	Q9Y678	Q9Y678	COPG1	Coatomer subunit gamma-1	15	1764.86	0.0087638	84.884	NaN	NaN	NaN	NaN	NaN	NaN	NaN	NaN	NaN	NaN	NaN	NaN	NaN	NaN	NaN	NaN	NaN	NaN	22.5422	22.3139	23.0447	22.0904	21.7492	25.5168	NaN	NaN	NaN	NaN	NaN	NaN	NaN	NaN	NaN	NaN	NaN	NaN	NaN	NaN	NaN	NaN	NaN
ALQQYTLEPSEKPFDL	Q9Y678	Q9Y678	COPG1	Coatomer subunit gamma-1	16	1877.94	1.6581e-05	178.1	NaN	NaN	NaN	NaN	NaN	NaN	NaN	NaN	NaN	NaN	NaN	NaN	NaN	NaN	NaN	NaN	NaN	NaN	24.78	25.5634	NaN	25.9652	NaN	25.2238	24.8174	24.1859	NaN	23.6918	23.3511	23.9871	NaN	NaN	NaN	NaN	NaN	NaN	NaN	NaN	NaN	NaN	NaN
ALQRQWDQVEQDLAD	Q9UJJ9	Q9UJJ9	GNPTG	N-acetylglucosamine-1-phosphotransferase subunit gamma	15	1813.86	7.1741e-09	194.48	NaN	NaN	NaN	NaN	NaN	NaN	NaN	NaN	27.6041	27.0881	27.0446	26.9091	27.1498	26.8107	NaN	NaN	NaN	NaN	NaN	NaN	NaN	NaN	NaN	NaN	NaN	NaN	NaN	NaN	NaN	NaN	NaN	NaN	NaN	NaN	NaN	NaN	NaN	NaN	NaN	NaN	NaN
ALQSQASEEAKG	P36021	P36021	SLC16A2	Monocarboxylate transporter 8	12	1217.59	0.00015597	153.97	NaN	NaN	NaN	NaN	NaN	NaN	NaN	NaN	NaN	NaN	NaN	NaN	NaN	NaN	NaN	NaN	NaN	NaN	26.9862	26.9748	27.3267	27.2096	27.5706	26.9373	28.0713	27.6315	26.9336	26.5073	26.7666	26.5121	NaN	NaN	NaN	NaN	NaN	NaN	NaN	NaN	NaN	NaN	NaN
ALQSQASEEAKGPW	P36021	P36021	SLC16A2	Monocarboxylate transporter 8	14	1500.72	3.9097e-14	209.97	NaN	NaN	NaN	NaN	NaN	NaN	NaN	NaN	NaN	NaN	NaN	NaN	NaN	NaN	NaN	NaN	NaN	NaN	NaN	22.1298	NaN	NaN	NaN	24.177	NaN	NaN	NaN	NaN	NaN	NaN	NaN	NaN	NaN	NaN	NaN	NaN	NaN	NaN	NaN	NaN	NaN
ALQSQASEEAKGPWQ	P36021	P36021	SLC16A2	Monocarboxylate transporter 8	15	1628.78	0.0011332	116.03	NaN	NaN	NaN	NaN	NaN	NaN	NaN	NaN	NaN	NaN	NaN	NaN	NaN	NaN	NaN	NaN	NaN	NaN	NaN	NaN	NaN	NaN	NaN	NaN	23.4259	NaN	NaN	NaN	NaN	NaN	NaN	NaN	NaN	NaN	NaN	NaN	NaN	NaN	NaN	NaN	NaN
ALQVMYDAGQAKQEL	Q96JN2	Q96JN2	CCDC136	Coiled-coil domain-containing protein 136	15	1663.82	0.0084944	85.377	NaN	NaN	NaN	NaN	NaN	NaN	NaN	NaN	24.9332	24.7196	NaN	NaN	24.9397	24.7823	NaN	NaN	NaN	NaN	NaN	NaN	NaN	NaN	NaN	NaN	NaN	NaN	NaN	NaN	NaN	NaN	NaN	NaN	NaN	NaN	NaN	NaN	NaN	NaN	NaN	NaN	NaN
ALQVYDKEVQWTLGA	Q9Y227	Q9Y227	ENTPD4	Ectonucleoside triphosphate diphosphohydrolase 4	15	1719.88	0.029922	70.056	NaN	NaN	NaN	NaN	NaN	NaN	NaN	NaN	NaN	NaN	NaN	NaN	NaN	30.9375	NaN	NaN	NaN	NaN	NaN	NaN	NaN	NaN	NaN	NaN	NaN	NaN	NaN	NaN	NaN	NaN	NaN	NaN	NaN	NaN	NaN	NaN	NaN	NaN	NaN	NaN	NaN
ALRAIEALHGHELRPG	Q96PK6	Q96PK6	RBM14	RNA-binding protein 14	16	1738.96	1.955e-46	245.55	NaN	NaN	NaN	NaN	NaN	NaN	NaN	NaN	32.0171	32.2285	31.8818	32.1492	32.1616	32.1471	NaN	NaN	NaN	NaN	NaN	NaN	NaN	NaN	NaN	NaN	NaN	NaN	NaN	NaN	NaN	NaN	NaN	NaN	NaN	NaN	NaN	NaN	NaN	NaN	NaN	NaN	NaN
ALRAIEALHGHELRPGR	Q96PK6	Q96PK6	RBM14	RNA-binding protein 14	17	1895.06	4.1134e-06	181.51	NaN	NaN	NaN	NaN	NaN	NaN	NaN	NaN	27.067	26.833	27.0668	26.8557	26.8328	26.9823	NaN	NaN	NaN	NaN	NaN	NaN	NaN	NaN	NaN	NaN	NaN	NaN	NaN	NaN	NaN	NaN	NaN	NaN	NaN	NaN	NaN	NaN	NaN	NaN	NaN	NaN	NaN
ALRDELRGAQEVGE	Q15149	Q15149	PLEC	Plectin	14	1541.78	0.058116	66.285	NaN	NaN	NaN	NaN	NaN	NaN	NaN	NaN	NaN	NaN	25.8234	24.6882	NaN	NaN	NaN	NaN	NaN	NaN	NaN	NaN	NaN	NaN	NaN	NaN	NaN	NaN	NaN	NaN	NaN	NaN	NaN	NaN	NaN	NaN	NaN	NaN	NaN	NaN	NaN	NaN	NaN
ALRDLEVQNAVLVSPS	Q9BUJ0	Q9BUJ0	ABHD14A	Alpha/beta hydrolase domain-containing protein 14A	16	1709.93	0.0001065	172.13	NaN	NaN	NaN	NaN	NaN	NaN	NaN	NaN	25.5523	24.8245	25.1192	NaN	26.1207	25.3165	NaN	NaN	NaN	NaN	NaN	NaN	NaN	NaN	NaN	NaN	NaN	NaN	NaN	NaN	NaN	NaN	NaN	NaN	NaN	NaN	NaN	NaN	NaN	NaN	NaN	NaN	NaN
ALREYRKKMDIPAK	P10155	P10155	TROVE2	60 kDa SS-A/Ro ribonucleoprotein	14	1717.97	0.0027156	102.5	NaN	NaN	NaN	NaN	NaN	NaN	NaN	NaN	NaN	NaN	NaN	NaN	NaN	NaN	NaN	NaN	NaN	NaN	26.6141	26.1684	26.4379	26.571	26.3756	25.9129	25.2896	25.0956	23.4125	24.535	23.5324	23.7887	NaN	NaN	NaN	NaN	NaN	NaN	NaN	NaN	NaN	NaN	NaN
ALREYRKKMDIPAKL	P10155	P10155	TROVE2	60 kDa SS-A/Ro ribonucleoprotein	15	1831.05	0.022936	73.722	NaN	NaN	NaN	NaN	NaN	NaN	NaN	NaN	NaN	NaN	NaN	NaN	NaN	NaN	NaN	NaN	NaN	NaN	25.0314	25.1591	25.0027	24.7696	24.9372	23.9969	24.6878	24.9205	23.6436	23.0752	24.0325	23.4028	NaN	NaN	NaN	NaN	NaN	NaN	NaN	NaN	NaN	NaN	NaN
ALRGLFIIDPNGVIKH	P30048	P30048	PRDX3	Thioredoxin-dependent peroxide reductase, mitochondrial	16	1762.03	0.0095423	80.706	23.5875	23.1202	23.9354	23.5378	23.3425	23.228	NaN	NaN	NaN	NaN	NaN	NaN	NaN	NaN	NaN	NaN	NaN	NaN	24.376	24.4812	23.9536	24.1173	24.4601	23.5204	NaN	22.4709	22.2043	21.2094	23.1549	NaN	NaN	NaN	NaN	NaN	NaN	NaN	NaN	NaN	NaN	NaN	NaN
ALRKIQINNAENTMK	Q16363	Q16363	LAMA4	Laminin subunit alpha-4	15	1742.95	3.0211e-05	157.23	NaN	NaN	NaN	NaN	NaN	NaN	NaN	NaN	26.3579	26.2768	27.0025	26.7004	27.1256	26.5183	NaN	NaN	NaN	NaN	NaN	NaN	NaN	NaN	NaN	NaN	NaN	NaN	NaN	NaN	NaN	NaN	NaN	NaN	NaN	NaN	NaN	NaN	NaN	NaN	NaN	NaN	NaN
ALRKNGFVVLKGRPCK	P63241;Q9GZV4	P63241	EIF5A;EIF5A2	Eukaryotic translation initiation factor 5A-1;Eukaryotic translation initiation factor 5A-2	16	1785.06	0.00062214	122.1	NaN	NaN	NaN	NaN	NaN	NaN	NaN	NaN	26.8744	26.5706	27.2999	27.0452	27.4132	27.0177	NaN	NaN	NaN	NaN	NaN	NaN	NaN	NaN	NaN	NaN	NaN	NaN	NaN	NaN	NaN	NaN	NaN	NaN	NaN	NaN	NaN	NaN	NaN	NaN	NaN	NaN	NaN
ALRKNGFVVLKGRPCKIVE	P63241;Q9GZV4	P63241	EIF5A;EIF5A2	Eukaryotic translation initiation factor 5A-1;Eukaryotic translation initiation factor 5A-2	19	2126.25	0.024085	67.645	NaN	NaN	NaN	NaN	NaN	NaN	NaN	NaN	26.0977	25.3779	26.1051	26.0599	NaN	25.9038	NaN	NaN	NaN	NaN	NaN	NaN	NaN	NaN	NaN	NaN	NaN	NaN	NaN	NaN	NaN	NaN	NaN	NaN	NaN	NaN	NaN	NaN	NaN	NaN	NaN	NaN	NaN
ALRLAGLGLQQLDEGLFSR	Q6EMK4	Q6EMK4	VASN	Vasorin	19	2056.14	7.8687e-07	140.3	NaN	NaN	NaN	NaN	NaN	NaN	NaN	NaN	NaN	NaN	NaN	NaN	NaN	NaN	NaN	NaN	NaN	NaN	23.3649	23.4315	23.1153	22.7173	24.1785	23.5677	23.7241	22.8825	NaN	NaN	23.7227	22.5491	NaN	NaN	NaN	NaN	NaN	NaN	NaN	NaN	NaN	NaN	NaN
ALRNRSNTPILVDGKD	P06744	P06744	GPI	Glucose-6-phosphate isomerase	16	1767.96	0.051688	62.055	NaN	NaN	NaN	NaN	NaN	NaN	NaN	NaN	25.8532	25.5626	25.2912	25.6195	25.1508	NaN	NaN	NaN	NaN	NaN	NaN	NaN	NaN	NaN	NaN	NaN	NaN	NaN	NaN	NaN	NaN	NaN	NaN	NaN	NaN	NaN	NaN	NaN	NaN	NaN	NaN	NaN	NaN
ALRSFDYEQFHELQMQ	Q9Y5H3	Q9Y5H3	PCDHGA10	Protocadherin gamma-A10	16	2040.94	0.0025706	96.962	NaN	NaN	NaN	NaN	NaN	NaN	NaN	NaN	25.0239	25.5886	NaN	24.9792	26.3257	NaN	NaN	NaN	NaN	NaN	NaN	NaN	NaN	NaN	NaN	NaN	NaN	NaN	NaN	NaN	NaN	NaN	NaN	NaN	NaN	NaN	NaN	NaN	NaN	NaN	NaN	NaN	NaN
[truncated: 31,407 more rows]
[truncated: 1 more columns]
