# Supplementary material for: CIITA-Transduced Glioblastoma Cells Uncover a Rich Repertoire of Clinically Relevant Tumor-Associated HLA-II Antigens
Source: Mol Cell Proteomics. 2021 Jan 6;20:100032. doi: 10.1074/mcp.RA120.002201 (PMC8724627; doi:10.1074/mcp.RA120.002201)
Supplement: Supplementary Table 6 [file mmc6.xlsx]

## Sheet: HROG02 CIITA HLA-II
Supplementary Table 6:
Category	Term	Count	%	PValue	Genes	List Total	Pop Hits	Pop Total	Fold Enrichment	Bonferroni	Benjamini	FDR
GOTERM_CC_DIRECT	GO:0070062~extracellular exosome	903	32.6346	1.36798e-145	P46940, Q8N4A0, Q07065, P07437, P55735, P98088, Q8IXI1, P01911, P53621, P0DP25, Q8WXH0, O75695, P52788, P59998, P22695, Q07075, P21580, P46939, Q13347, P01903, P13073, P53634, Q10471, Q8NC51, P40227, P52565, Q9UKE5, Q86XE5, Q9BRX8, Q13443, O75674, P41743, Q16706, P06756, Q86VE9, O75083, P55072, P63104, Q5VTE0, P27824, Q13332, O75487, P07108, P06576, P53801, Q9UBX1, Q6ZVM7, P05198, P07602, P0C0L5,…	2699	2811	18224	2.16904	1.43912e-142	1.43912e-142	2.17534e-142
GOTERM_CC_DIRECT	GO:0016020~membrane	696	25.1536	4.41432e-103	Q07065, Q13200, P01130, Q8N5H7, Q9BR77, Q8IXI1, Q9NP80, P27635, P21964, Q7Z4F1, P01911, P07737, P53621, Q92538, O75694, P47914, Q00839, Q9NP97, O75955, Q969V5, Q13561, Q9BZZ5, Q04637, P01909, O15228, P46939, Q4KMQ2, Q9P2E5, P13073, Q16739, Q13459, Q9P2E9, Q9NSD9, O95782, Q9NYZ3, P53634, Q10472, Q99570, Q96PQ0, Q10471, Q8NC51, P16150, Q9Y6G9, P51798, P01730, Q13591, Q86WA8, Q9NP61, Q5TCQ9, P51795,…	2699	2200	18224	2.13613	4.64387e-100	2.32193e-100	7.01956e-100
GOTERM_CC_DIRECT	GO:0005925~focal adhesion	230	8.31225	4.9639e-91	P46940, P17655, P36578, P62070, Q9BR76, P23528, O14786, O43491, P61769, P07737, P11142, Q8WXH0, P62269, P98160, Q8TCZ2, O60504, P23396, O75955, Q8WWI1, P43121, Q9UBG0, Q6UVK1, O75369, P78536, P62258, P61586, P07237, Q16832, P13796, P18206, Q92692, Q13642, O15484, P04040, Q12792, P35609, Q9NZN3, Q13443, P62249, Q9NY61, P27348, P14625, P06756, P84098, P62241, P11021, Q02952, P07947, P63104, P30101,…	2699	391	18224	3.97184	5.22202e-88	1.74067e-88	7.89349e-88
GOTERM_CC_DIRECT	GO:0005829~cytosol	880	31.8034	8.03967e-87	P00973, P46940, P55735, Q9BRZ2, Q8IXI1, Q5H9R7, Q8NFT2, P27635, Q9UGK3, P53621, P0DP25, P52788, Q9NYY3, P47914, P59998, P21580, Q969V6, Q13464, Q04637, Q13347, Q13459, Q9NSD9, Q9NYZ3, P40227, P52565, Q13642, O75475, O75674, P41743, O75083, P55072, P63104, O15344, Q8NE71, Q99442, P19367, Q8IVF7, P07814, P05198, Q8N8S7, P53618, Q9UIC8, Q07021, Q07020, P35221, O95831, P28161, Q14195, Q9UKB1, P15880,…	2699	3315	18224	1.79242	8.45773e-84	2.11443e-84	1.27845e-83
GOTERM_MF_DIRECT	GO:0005515~protein binding	1789	64.6549	9.91247e-82	O75096, P01130, Q8IXI1, P27635, Q9UGK8, Q9UGK3, P0DP25, Q9UGL1, O75695, O75694, Q6P3S6, Q9NYY3, Q8TCZ2, Q9Y4A5, Q96SB3, Q13464, Q04637, Q96SB8, P22413, P13073, Q13347, Q13459, Q8NFT8, Q9NSD9, Q9NYZ3, P53634, Q8NC51, P40227, Q9BRX2, O75077, P52565, Q5TCQ9, Q9UBW8, P40222, Q13315, Q13443, O75674, P41743, Q13445, Q13449, Q9H4L7, P55072, Q13332, P14921, P51784, O75683, P06576, Q8N8S7, P07602, P53618,…	2589	8785	16881	1.32781	1.93194e-78	1.93194e-78	1.69913e-78
GOTERM_CC_DIRECT	GO:0005913~cell-cell adherens junction	164	5.927	1.71973e-52	P46940, O00151, Q9UPN3, Q01082, P62750, P19022, Q96KG9, P29692, Q8WU90, Q9BR76, Q9NQW6, P55196, Q96PY5, P07737, P11142, O60716, P47914, Q9UNF0, P22223, P61313, P61978, Q99497, Q9UJU6, O75955, Q7Z2W4, P04083, Q9Y490, P05556, P49207, Q8WWI1, Q04637, Q14677, Q9Y5X3, O00560, O00567, Q16643, O75369, P40818, Q5VWQ8, Q15149, O00299, P08238, P62258, Q02878, P63244, Q8TCG1, Q8NC51, Q9UM54, Q0VAQ4, Q01813,…	2699	323	18224	3.42833	1.80916e-49	3.61832e-50	2.73468e-49
GOTERM_MF_DIRECT	GO:0044822~poly(A) RNA binding	366	13.2273	3.30561e-50	Q07065, Q9BRZ2, P36578, P62750, Q9NYL2, Q8WU90, P62753, P27635, Q15717, P07737, P11142, O43290, P61764, P62269, Q9UK61, P62266, P47914, Q12986, P63220, Q00839, P23396, O60506, Q7Z2W4, Q00577, Q5RKV6, Q8NDT2, Q5PRF9, Q00059, Q9BZZ5, Q04637, P54577, Q9NP92, Q9BYC8, Q9BQ52, Q8ND56, Q99873, Q92665, O75369, P20042, P62861, Q9P2E9, Q15061, P55209, P62258, P07237, Q9Y4B5, Q8NC51, P62633, Q9Y4W2, P40227,…	2589	1129	16881	2.11375	6.44263e-47	3.22131e-47	5.66625e-47
GOTERM_MF_DIRECT	GO:0098641~cadherin binding involved in cell-cell adhesion	148	5.34875	6.90343e-46	P46940, O00151, Q9UPN3, Q01082, P62750, Q96KG9, P29692, Q8WU90, Q9BR76, Q9NQW6, P55196, Q96PY5, P07737, P11142, O60716, P47914, Q9UNF0, P61313, P61978, Q99497, Q9UJU6, Q7Z2W4, P04083, Q9Y490, P05556, P49207, Q04637, Q14677, Q9Y5X3, O00560, O00567, Q16643, O75369, P40818, Q5VWQ8, Q15149, O00299, P08238, P62258, Q02878, P63244, Q8TCG1, Q8NC51, Q9UM54, Q01813, P18206, P04075, P43487, P54136, Q12792,…	2589	290	16881	3.32759	1.34548e-42	4.48493e-43	1.18334e-42
GOTERM_CC_DIRECT	GO:0005737~cytoplasm	1063	38.4171	3.60781e-39	P00973, P46940, P07437, Q9BRZ2, P98088, Q96GX9, Q5H9R7, Q9UGK8, P53621, P0DP25, Q9UGL1, Q8WXH0, O75695, Q9NYY3, Q9Y6I3, Q96SB3, P21580, Q969V5, Q5PRF9, Q969V6, Q04637, Q07617, P46939, P19387, Q13459, Q96PQ7, Q9NSD9, Q9Y6J0, Q9Y4B5, Q8NC51, Q9Y6G9, P40227, Q9BRX2, P52565, Q13642, Q8NHU6, Q9UKE5, Q92804, Q9BRX8, Q9UBW8, P40222, Q13315, O75674, P41743, Q5K651, O75083, P55072, Q6PJG6, P63104, Q5VTE0,…	2699	5222	18224	1.37448	3.79541e-36	6.32569e-37	5.73705e-36
GOTERM_BP_DIRECT	GO:0098609~cell-cell adhesion	133	4.80665	1.69307e-38	P46940, O00151, Q9UPN3, Q01082, P62750, Q96KG9, P29692, Q8WU90, Q9BR76, Q9NQW6, P55196, Q96PY5, P07737, P11142, P47914, Q9UNF0, P61978, P61313, Q99497, Q9UJU6, Q7Z2W4, P49207, Q04637, Q14677, Q9Y5X3, O00560, O00567, Q16643, O75369, P40818, Q5VWQ8, Q15149, P08238, P62258, Q02878, P63244, Q8TCG1, Q8NC51, Q9UM54, Q01813, P04075, P43487, P54136, Q12792, Q08378, Q9H223, P30041, Q7KZF4, Q6PKG0, Q96AG4,…	2596	271	16792	3.17453	1.05089e-34	1.05089e-34	3.29534e-35
GOTERM_CC_DIRECT	GO:0031012~extracellular matrix	129	4.66209	1.09931e-32	Q07065, P07437, P04406, Q8N474, Q99715, P23528, P11142, P02458, P62269, Q08397, P61247, P50281, Q00839, P61978, P98160, P23396, P12111, P08572, P17844, P29122, O75369, P60842, Q15149, P02545, O15230, P07237, Q13201, P05997, P40227, Q01813, P0C091, Q96RW7, O00468, P61812, P62249, P14625, P20774, P09382, P07942, Q00610, P11021, P62701, P27824, P02452, P12236, P55268, Q15582, Q4KMG0, P06576, P08253,…	2699	296	18224	2.94265	1.15648e-29	1.65211e-30	1.7481e-29
GOTERM_BP_DIRECT	GO:0006413~translational initiation	79	2.85508	4.25464e-29	P36578, P62750, P62277, Q07020, P62753, P27635, P61353, P08865, P62273, P62280, P47813, P62899, P62424, P62269, P62266, P61247, P47914, O00303, P62891, P63220, P61313, P23396, P15880, P49207, Q04637, P62910, P62913, P20042, P60842, P83881, Q13347, P11940, P62861, O60841, P61254, P62917, Q02878, P56537, P39023, P18124, Q7L2H7, P46777, P35268, P46778, Q9H074, P23588, P63173, P61221, P62249, P62979,…	2596	137	16792	3.72996	2.64085e-25	1.32043e-25	8.28111e-26
GOTERM_BP_DIRECT	GO:0006614~SRP-dependent cotranslational protein targeting to membrane	61	2.20455	2.02723e-26	Q9Y5M8, P36578, P62750, P62277, Q07020, P62753, P27635, P08865, P61353, P62273, P62280, P49458, P62899, P62424, P62269, P62266, P61247, P47914, P62891, P63220, P61313, P23396, P15880, P61011, P49207, P62910, P62913, P61619, P83881, P62861, P61254, P62917, Q02878, P39023, P18124, P46777, P46778, P35268, P63173, P62249, P62979, P84098, P62906, P62241, P46782, Q9UGP8, P62701, P46781, P60866, P05387,…	2596	94	16792	4.19759	1.2583e-22	4.19434e-23	3.94575e-23
GOTERM_CC_DIRECT	GO:0042470~melanosome	62	2.24069	5.88889e-26	P07355, P62820, P31946, P23526, P08133, P11166, P11142, Q15758, P04843, P62826, P08962, P05023, P50281, Q06830, O75955, Q9H3Z4, P05556, P02786, P49755, Q8WUM4, Q9HCH5, O00560, P11279, P61019, P05106, P21281, P08238, P62258, P55209, P07237, Q14956, P27105, O14966, P51159, P13667, Q7KZF4, P07900, P14625, P08195, P50995, Q92542, Q00610, P50991, P11021, P63104, P30101, P27824, P43007, P35613, P07858,…	2699	101	18224	4.14487	6.19512e-23	7.7439e-24	9.36439e-23
GOTERM_CC_DIRECT	GO:0043209~myelin sheath	78	2.81894	1.52766e-25	P09936, Q71U36, P31948, P60709, P14174, P29401, Q9H4M9, P21796, P11142, P15311, P61764, O94856, P36957, P05023, Q06830, P22695, Q05639, P40925, P40926, P18669, P49411, P17987, P78371, P46459, Q8WUM4, P26038, Q15019, P68363, P06744, P38646, P21281, Q00169, P10809, Q7Z406, P04179, P31150, P60953, Q9NQ66, P45880, P00505, P09622, P61981, Q16352, Q16555, Q9NZN3, P61163, P62979, P05141, Q05193, P07900,…	2699	152	18224	3.46491	1.6071e-22	1.78567e-23	2.42926e-22
GOTERM_CC_DIRECT	GO:0005794~Golgi apparatus	241	8.70979	2.19107e-24	Q8N4A0, Q7Z392, P17655, P04114, P01130, Q96KG9, A8MVW5, P82094, Q8IY95, P49795, P61769, O43290, Q24JP5, Q8WTW3, O75695, Q92538, Q7L4P6, Q86YS6, Q9Y4A5, Q7Z2W4, Q8IUH5, Q9NQX7, Q9UQL6, P10124, P14410, Q10472, Q10471, Q9GZM5, Q86WA9, Q02818, Q92794, O95249, Q9NT68, Q9NP61, P04040, Q05193, Q9NY61, Q13445, Q9Y678, Q86VE9, Q9P2B2, Q16849, P07947, Q9HD26, O95235, Q99996, P07108, Q92503, Q7Z460, Q9UBH6,…	2699	863	18224	1.88559	2.30501e-21	2.30501e-22	3.48419e-21
GOTERM_BP_DIRECT	GO:0000184~nuclear-transcribed mRNA catabolic process, nonsense-mediated decay	65	2.34911	2.65386e-22	Q09161, P63151, P36578, P62750, P30153, P62277, Q07020, P62753, P27635, P08865, P61353, P62273, P62280, P62899, P62424, P62269, P62266, P61247, P47914, P62891, P63220, P61313, P23396, P15880, Q8TAS1, P49207, P62495, Q04637, P62910, P62913, P83881, P11940, P62861, P61254, Q9Y5S9, P62917, Q02878, P39023, P18124, P46777, P46778, P35268, P63173, P62249, P62979, P84098, P62906, P62241, P15170, Q92900,…	2596	119	16792	3.53317	1.64725e-18	4.11813e-19	5.1654e-19
GOTERM_CC_DIRECT	GO:0005654~nucleoplasm	584	21.1059	4.46905e-22	Q6V1X1, Q8N187, Q13200, P55735, Q9NP87, Q5H9R7, P07741, Q9NTJ3, P31350, P55196, P0DP25, Q9UGL1, Q8WXH0, Q00839, P63220, P22695, P28066, Q9Y4A5, Q96Q11, Q96SB3, Q8WUI4, Q9NTI5, P52434, P52435, Q01105, Q5RKV6, Q8NDT2, Q969V5, Q969V6, Q9BZZ5, Q07617, Q9UKF6, P0CF97, Q9BQ52, P46939, Q96SB8, P19387, P32780, P28070, Q6MZP7, Q9Y6J0, Q9NYZ3, Q08050, Q86WA9, Q9GZM5, Q9Y6G9, O75475, Q9UKE5, Q92804, Q9UBW8,…	2699	2784	18224	1.4164	4.70144e-19	4.27404e-20	7.10659e-19
GOTERM_BP_DIRECT	GO:0019083~viral transcription	61	2.20455	6.94422e-21	P36578, P62750, P62277, Q07020, P62753, P27635, P08865, P61353, P62273, P62280, P12270, Q92621, P62899, Q8TEM1, P62424, P62269, O75694, P62266, P61247, P47914, P62891, P63220, P61313, P23396, P15880, P49207, P62910, P62913, P83881, P62861, P61254, P62917, Q02878, P39023, P18124, P46777, P46778, P35268, P63173, P62249, P62979, P84098, P62906, P62241, P46782, P62701, P46781, P60866, P05387, P05386,…	2596	112	16792	3.52297	4.31028e-17	8.62056e-18	1.35161e-17
GOTERM_CC_DIRECT	GO:0005765~lysosomal membrane	102	3.6863	7.08678e-20	P20036, Q8IY95, Q96JC1, P01911, P11142, P61106, Q13286, P28068, P08962, P29992, O75955, P10619, Q9H3Z4, Q07075, P46459, P01909, Q8NB49, P11279, Q9NQX7, Q9Y2T2, P22413, P01903, P04233, Q0VGL1, P08238, P01906, O15118, Q9BXW6, Q86WA9, Q9UM54, P51797, P51798, P13473, Q9UP95, P51795, Q8WTV0, Q9NY64, Q86T03, P13762, P42345, P08754, Q9HD26, P04062, P62987, P61421, P01920, Q8N4L2, P07602, P07355, Q6UW56,…	2699	274	18224	2.51357	7.45529e-17	6.21274e-18	1.12692e-16
GOTERM_BP_DIRECT	GO:0007155~cell adhesion	147	5.31261	3.05886e-19	P98153, Q14469, P19022, Q12904, Q9Y5E6, Q92729, P13591, Q9Y5E5, Q99715, P08865, Q9UN70, P26006, P55196, Q5DX21, P26012, O43184, O60716, P22223, Q8TCZ2, O60504, Q13751, P12111, P78324, Q15517, P43121, P78423, Q69YQ0, Q07699, P55286, P55287, Q9BQL6, P78536, Q9Y5F2, P54764, P55290, P54760, O15018, Q16832, Q13201, Q15262, P18206, Q92692, P0C091, O75077, P01730, P17252, Q13591, Q13641, Q9Y4G6, P16615,…	2596	459	16792	2.07158	1.89863e-15	3.16439e-16	5.95368e-16
GOTERM_MF_DIRECT	GO:0005524~ATP binding	353	12.7575	6.60409e-19	P00973, Q96KG9, Q9NYL2, Q5VT25, Q9P241, Q9NP80, Q9NTJ3, P61077, P11142, O14981, Q9P2D7, Q9NYY3, Q00839, Q96Q11, Q9NTI5, P49589, P49588, Q8TAS1, P41252, O95255, Q13464, Q8NB49, P54577, P41250, Q9NQX7, Q96JB1, Q96SB8, P22413, Q96MN2, P23921, Q13459, P00558, Q9NSD9, P62253, Q16832, Q8TCG2, P62256, O60312, P49591, Q99570, P51797, P43686, P40227, Q9Y6G9, P62837, Q01813, P51798, Q9ULI4, Q9P225, Q86WA8,…	2589	1495	16881	1.53957	1.28714e-15	3.21784e-16	1.13203e-15
GOTERM_CC_DIRECT	GO:0009986~cell surface	155	5.60173	6.0631e-17	Q8N474, O75096, P78310, P01130, Q9H0X4, Q12904, Q14524, P20036, P19021, P13591, O43847, O15031, O14786, P26006, P01911, P26012, Q8IZP9, Q9Y696, P08962, Q00839, P04083, Q9Y490, P30530, P05556, Q12913, P78423, P30533, P01889, P29122, Q6UVK1, P11277, P78536, Q4KMQ2, P22413, P01903, P04233, P54764, P08238, P10321, Q96JJ7, Q9BS26, P16150, P10646, Q15262, Q6PJG9, Q92692, Q05586, P41221, Q13641, O15484,…	2699	542	18224	1.93096	1.16795e-13	8.99281e-15	1.77636e-13
GOTERM_BP_DIRECT	GO:0019886~antigen processing and presentation of exogenous peptide antigen via MHC class II	48	1.73473	1.49351e-15	P55735, Q9ULI4, P20036, P07711, O60911, P63010, O94979, P61163, Q99661, P01911, Q02224, P13762, O14576, O94855, P28068, O75935, Q00610, Q9Y496, P84077, P25774, P27824, P79483, Q13561, O95239, P50570, P01909, O43237, P51149, Q9UJW0, P52732, Q02241, P01903, Q15436, P04233, P04440, P01906, O15066, Q9UBX1, Q14204, Q14203, P01920, P07339, O95782, Q10567, Q9BXW6, P13284, Q96CW1, P05538	2596	92	16792	3.37482	8.9585e-12	1.27975e-12	2.80886e-12
GOTERM_BP_DIRECT	GO:0006364~rRNA processing	81	2.92736	2.9648e-15	P36578, Q13868, P62750, P62277, Q07020, P62753, P27635, P61353, P08865, P62273, Q9NV06, P62280, P62899, P62424, P62269, P62266, Q9NV31, P61247, Q9UQ80, P47914, Q9Y3A5, P62891, P63220, P61313, P23396, Q9Y3A2, P15880, Q8IYB7, Q5RKV6, Q9H8H0, P49207, P62910, P62913, O00567, P83881, P62861, Q15061, P61254, P62917, Q02878, Q9Y3B2, P39023, Q9Y4W2, P18124, P46777, P46778, P35268, Q14692, Q14690, P63173,…	2596	214	16792	2.44832	1.86061e-11	2.32581e-12	5.83977e-12
GOTERM_CC_DIRECT	GO:0048471~perinuclear region of cytoplasm	167	6.03542	3.15022e-15	Q8N4A0, Q07065, P04406, Q66K74, Q9NP80, P19021, P49815, Q9BR76, P62753, Q8NCE2, P49810, Q8IY95, P26006, O75147, Q9UBP0, P61106, Q9Y696, Q9Y224, O94855, Q13137, O43707, P36507, Q99497, P54756, Q01105, P05556, Q99569, P50570, Q14677, P11279, Q9BT67, Q9NQX7, Q96J84, P02545, O00299, Q13459, P55290, P42704, Q92930, P63244, O15118, Q10472, Q8NC51, Q10471, Q9Y605, Q9UM54, P17252, Q96F07, O60271, Q9UMX0,…	2699	621	18224	1.81579	3.27027e-12	2.33591e-13	4.94049e-12
GOTERM_CC_DIRECT	GO:0030529~intracellular ribonucleoprotein complex	59	2.13227	3.7782e-15	P46940, Q12905, Q09161, P04406, P36578, P19474, P60709, Q15029, P62753, P61353, P11142, Q08211, Q13283, P61247, Q9UQ80, O43707, Q00839, P61978, P23396, P09651, O60506, P08579, Q13151, P22626, Q9UKF6, P17844, P06748, P11940, P42704, Q15366, P19338, Q15365, P38159, P18124, P46777, P35268, P14866, Q93073, P55769, P38398, Q12789, Q07352, Q5S007, P62241, P46782, P62701, P46781, O14979, P05388, P62081,…	2699	136	18224	2.92923	3.97105e-12	2.64788e-13	6.00631e-12
GOTERM_CC_DIRECT	GO:0022625~cytosolic large ribosomal subunit	39	1.40947	4.2566e-15	P36578, P18124, P46777, P62750, P35268, P46778, Q07020, P27635, P61353, P63173, P62899, P55769, P62424, P84098, P62906, P47914, P62891, P61313, P05387, P05386, P42766, P49207, P05388, P62910, P62913, Q9UKD2, P62987, P83881, O75683, P62888, P61254, P62917, Q02878, O76021, P18077, Q9Y3U8, P26373, P40429, P39023	2699	68	18224	3.87255	4.43823e-12	2.77334e-13	6.70575e-12
GOTERM_CC_DIRECT	GO:0005783~endoplasmic reticulum	207	7.48103	4.74464e-15	P00973, Q07065, P17655, Q9P246, P62070, Q9P241, P29692, P82094, P10620, P27635, O75197, Q8IY95, Q24JP5, Q12983, O60506, P10619, Q01105, Q8NB49, P04035, P14314, Q9P2E9, P07237, O60312, Q86WA9, P62633, P10646, P17252, Q05586, Q9NT68, Q13641, P04040, O43264, O43464, Q13445, Q5VV42, P14625, P11021, Q13214, Q13586, Q13217, P55072, Q8TCJ2, Q02809, P30101, P35610, P27824, Q99442, Q9P035, Q13637, P07108,…	2699	828	18224	1.68803	5.0222e-12	2.9543e-13	7.59393e-12
KEGG_PATHWAY	hsa04510:Focal adhesion	86	3.10806	1.53966e-13	P17655, P08648, P20908, P12931, P60709, P29400, Q03135, P26006, P18084, P26012, P27986, P62993, Q92569, O15530, P02458, O43707, P29353, Q13751, P12111, Q9Y6N6, P05556, P62140, Q9Y490, P08572, Q13464, P21333, O75369, P05106, P08123, P08069, P24821, O15230, Q13418, P61586, P04275, P13612, P35442, P02751, P05997, P18206, P60953, P17252, P08581, Q02750, Q9Y4G6, P35222, P35609, P12814, Q13017, P19105,…	1331	206	6879	2.15764	4.46565e-11	4.46565e-11	2.04714e-10
GOTERM_CC_DIRECT	GO:0005911~cell-cell junction	65	2.34911	3.16265e-13	P46940, P07355, P08648, P78310, Q9NQS3, P19022, Q92729, Q5VT25, P35221, P55196, P11166, P27986, P29350, P62993, Q9Y696, O60716, P28827, O43707, P36507, O75955, P31146, Q99569, Q9Y490, Q12913, Q15517, Q96S97, P21333, Q96J84, P78536, Q13308, Q13418, O15018, Q9NR12, Q9HAR2, Q9NUP9, P61158, Q9Y5S2, Q12959, Q86UP0, Q15262, P18206, Q92692, P60953, Q9ULI3, Q9NT68, Q5TCQ9, Q9Y4G6, Q12792, P35222, Q9BY67,…	2699	172	18224	2.55168	3.3275e-10	1.84861e-11	5.02975e-10
GOTERM_CC_DIRECT	GO:0005840~ribosome	63	2.27683	6.08761e-13	P36578, P62750, P62277, Q07020, P62753, P27635, P61353, P62273, P62280, P62899, P62424, P62269, P62266, P61247, P47914, P63220, P61313, P23396, O43583, P15880, P49207, P62910, P62913, Q9NP92, Q9BYC8, P83881, P62861, Q9P2E9, P62917, Q9Y3B7, Q02878, P39023, P18124, P46777, P46778, P35268, Q9Y2R5, P63173, P62249, P62979, P84098, P62906, P62241, Q15637, P62701, P46781, P60866, Q8NE71, P27824, P05387,…	2699	166	18224	2.56256	6.4039e-10	3.37047e-11	9.67992e-10
GOTERM_CC_DIRECT	GO:0005769~early endosome	78	2.81894	6.20652e-13	Q9BUN8, Q99816, P07355, P62820, Q5VYK3, P04114, P01130, Q9H9C1, C4AMC7, Q9H3S7, Q8NFT2, Q9Y6W5, Q9BXF6, O60291, Q9H4M9, O14786, O60493, Q86YJ7, Q13286, P61106, Q8IVG5, Q15036, Q5T9L3, O15455, Q9UNF0, P36507, Q5T1M5, Q96AX9, Q7Z3J2, Q9UJU6, O75955, P49757, P31146, P49754, Q9UMY4, P11717, Q5VW38, Q12768, Q99523, P40818, Q8NFT8, P10809, Q9P2R3, O75923, O60784, P57768, O95405, Q02818, P01730, Q02750,…	2699	229	18224	2.29985	6.52887e-10	3.26443e-11	9.86888e-10
GOTERM_BP_DIRECT	GO:0030198~extracellular matrix organization	72	2.6021	6.43421e-13	P08648, P20908, P15291, Q92626, P29400, P26006, P18084, P26012, P02458, Q08397, P05121, Q05707, P98160, Q13751, P12111, Q9Y6N6, P05556, P14543, P08572, O00622, P05106, P08123, Q76M96, P24821, P55001, O15230, Q16832, P04275, P13611, P13612, P27658, P02751, P05997, Q6UWV2, O00468, Q13162, P09958, Q68BL7, Q68BL8, P17301, P06756, Q00653, P28300, P48436, P09486, P07942, P11047, P07996, Q14118, P19320,…	2596	196	16792	2.37615	3.99342e-09	4.43714e-10	1.25224e-09
GOTERM_CC_DIRECT	GO:0000139~Golgi membrane	154	5.56559	6.55332e-13	Q8N4A0, P55735, O43617, Q5H9R7, P20036, Q9NP80, P13591, P82094, A8MVW5, Q9BXF6, P49810, P01911, Q9P109, P61769, Q9Y225, P53621, Q13286, P61106, Q24JP5, O15027, Q9UIL1, Q8WTW3, Q92538, O94855, Q5T9L3, Q9H4A5, Q9UJU6, Q9H1B5, P46459, Q8NFM7, Q8IUH5, P50570, Q13464, P01909, P33947, P01889, Q9BT67, Q9P2E5, P01903, Q92734, P04233, Q16739, P01906, Q9UBF2, P10124, Q14789, P10321, P53634, Q10472, Q10471,…	2699	591	18224	1.75944	6.89444e-10	3.28306e-11	1.04214e-09
GOTERM_MF_DIRECT	GO:0042802~identical protein binding	187	6.75822	3.10001e-12	P54252, P19474, P04406, P55735, Q8N474, P78310, P01130, P19623, Q96GX9, P31153, Q66K74, Q5VT25, Q9BR76, P14780, Q9Y230, Q96CD2, Q86TI2, P23526, P61769, P61764, P02458, Q9Y224, P50502, Q9UN66, P15559, Q9UNF0, P63252, Q12983, Q99497, P04183, P21580, Q969V5, Q13561, Q8IUH5, Q15154, O00560, Q99873, O75369, Q92736, P04181, Q9Y239, Q92734, P04233, Q5VWQ8, P53041, P54764, P08237, Q04206, Q13148, P53634,…	2589	749	16881	1.62789	6.04183e-09	1.20837e-09	5.31376e-09
GOTERM_BP_DIRECT	GO:0006412~translation	84	3.03578	3.61092e-12	P36578, Q13765, P62750, P62277, Q07020, Q15029, P62753, P27635, P61353, P08865, P62273, P62280, P62899, P62424, P62269, P62266, P61247, P47914, P62891, P63220, P61313, P23396, P15880, P49207, Q04637, P62910, P62913, Q9NP92, Q9BYC8, P83881, P62861, Q9P2E9, Q15025, P61254, Q9NSD9, P62917, Q9Y3B7, Q02878, Q9Y450, P49591, P39023, P18124, Q9BRX2, P46777, P14868, P35268, P46778, Q9Y2R5, P63173, Q86TS9,…	2596	253	16792	2.14762	2.24128e-08	2.24128e-09	7.02813e-09
GOTERM_MF_DIRECT	GO:0051082~unfolded protein binding	48	1.73473	4.85848e-12	P40227, P31689, Q9UDY4, P27797, P25685, Q9Y230, P25686, Q99832, O43464, Q86TM6, P61604, Q9UHV9, Q13286, P07900, P11142, P14625, O75695, Q96DZ1, P50502, P48643, P50990, P11021, P50991, Q9Y266, Q5HYA8, Q8IVD9, P27824, P17987, P78371, O75953, P49257, O60925, P30533, P50454, O15533, P38646, P06748, Q8WXF0, Q7L3B6, P49368, P62937, Q9NYU2, P08238, P10809, Q99733, P23284, P0DMV8, Q9UBS4	2589	110	16881	2.84521	9.46911e-09	1.57819e-09	8.32804e-09
GOTERM_BP_DIRECT	GO:0006457~protein folding	66	2.38525	7.0901e-12	Q6ZRP7, Q15813, P31689, Q9Y230, Q32P28, P61604, P11142, Q9UHV9, O75695, P50502, Q9H1E5, Q13427, Q5T1M5, Q9Y266, Q8IVD9, P49588, O75953, P78371, P17987, P49257, Q8IXY8, P30533, Q08752, P38646, Q7L3B6, Q9UNP9, P14314, P08238, Q9UBS4, Q96JJ7, Q9BS26, P40227, P62942, Q14696, P27797, Q9UDY4, P25685, P25686, Q14165, P04899, Q99832, P13667, P45877, P07900, P62873, P14625, P62879, P48643, P50990, P50991,…	2596	180	16792	2.37175	4.40083e-08	4.00075e-09	1.38e-08
GOTERM_CC_DIRECT	GO:0043202~lysosomal lumen	40	1.44561	7.50054e-12	P13473, P15586, Q99519, O00468, P07711, P35052, O60911, P07686, O00462, O75056, Q8NHP8, P17900, P07900, P50897, P11142, O00754, P10253, P09619, P20774, P98160, P25774, P20062, P10619, P18827, Q9Y2E5, P04062, Q9NQ11, O75487, P04066, Q6UVK1, Q9Y625, P17405, P04233, Q9UBX1, P07339, P31431, P13284, P07602, Q14108, P13611	2699	85	18224	3.17747	7.89058e-09	3.58663e-10	1.19272e-08
GOTERM_BP_DIRECT	GO:0016477~cell migration	63	2.27683	2.35102e-11	Q14469, P62820, P20908, P19022, P17813, Q5VT25, Q9BR76, O43847, O75056, P54851, P54753, Q8IXQ6, P62324, O15530, Q13618, P08962, Q9H4A6, Q9Y653, Q96SB3, Q07075, P18827, P05556, Q68CZ2, P00519, Q6UVK1, P05106, Q13308, O15230, P61586, P13796, Q9Y5S2, Q15262, P29317, P06493, P61812, P48509, Q13443, P10586, P41743, P06756, P09619, O43157, P06241, P11047, Q9NRY4, Q14393, P29320, P07996, Q6PJG6, P23458,…	2596	172	16792	2.36924	1.45928e-07	1.21606e-08	4.57596e-08
GOTERM_CC_DIRECT	GO:0005768~endosome	73	2.63824	4.83573e-11	Q99816, P07355, Q9NR09, P36897, P01130, Q96C24, Q9H3S7, P35052, Q86VN1, Q03135, Q9UBP0, P15311, P62993, Q9UIL1, Q15036, Q9H4A6, P05023, P36543, Q86YS6, O75955, P04083, P02786, P30622, Q9UL25, Q96AW1, P50570, Q9BTU6, P11717, P30533, O95214, Q07954, P17405, Q13393, P61586, Q14C86, O75923, P56817, O60784, P61812, P51795, Q99437, O14964, O75674, P42892, P41743, P46109, Q9BZC7, Q5S007, Q16849, P06241,…	2699	225	18224	2.19069	5.08719e-08	2.21182e-09	7.68967e-08
GOTERM_CC_DIRECT	GO:0005789~endoplasmic reticulum membrane	198	7.15576	8.15238e-11	Q07065, P55735, Q9P246, P04114, Q9NP80, Q9P241, Q6PIU2, P10620, Q9C0E8, P53621, Q24JP5, O43292, Q99685, Q92539, Q7Z7H5, Q9BQE5, Q6UVY6, O95255, Q8NB49, P04035, Q9UBF2, P61586, O60312, Q10472, Q10471, P01730, P35606, O43264, O43464, P46531, Q5VV42, Q13445, Q9Y678, P14625, P20591, Q9P2B2, Q9BU23, P11021, Q13586, P55072, P07225, Q02809, P27824, P35610, Q9NP72, Q99442, Q15084, O60725, Q12797, P00533,…	2699	862	18224	1.55095	8.5763e-08	3.57346e-09	1.29637e-07
GOTERM_BP_DIRECT	GO:0016032~viral process	91	3.28876	8.90989e-11	Q16531, P31785, Q13765, P49959, P52701, Q07021, P49815, Q9Y6W5, P31946, Q14141, P21796, P12270, P27986, P11142, Q92621, P62993, Q8TEM1, Q92538, Q9Y224, O75694, Q13616, Q13137, P62826, Q66K89, Q12986, P61978, P09651, P29353, O60506, Q7L5N1, Q01105, Q92973, Q9Y490, Q8NDT2, Q92878, P04439, Q04637, P01889, Q93009, P06748, Q8TAF3, P60842, P19438, P01903, P28070, O14818, P10809, P62258, P54725, P61586,…	2596	299	16792	1.96865	5.53037e-07	4.25413e-08	1.7342e-07
GOTERM_CC_DIRECT	GO:0045121~membrane raft	68	2.45754	1.02098e-10	P46940, P07355, P17655, O14745, P36897, P78310, Q9UJZ1, Q9BSK0, P35052, Q03135, P21796, P54851, P49795, Q13286, P27487, Q8IWU6, Q9Y653, Q99497, O75955, P05556, P60903, Q96S97, Q9BTU6, O00560, Q96J84, P78536, P19438, P54762, P00558, P10809, Q15628, Q86Y82, O15118, O00159, P56817, Q12959, Q6IAA8, P27105, P18206, P01730, P45880, P04899, P09958, O15056, P50897, O95477, P17302, Q09666, P06241, Q14118,…	2699	206	18224	2.22886	1.07407e-07	4.29628e-09	1.62354e-07
KEGG_PATHWAY	hsa04141:Protein processing in endoplasmic reticulum	69	2.49368	1.7128e-10	Q9BUN8, Q07065, P17655, P54252, P31689, P55735, P39656, P61077, Q86TM6, P11142, Q9P2K8, Q13616, O94855, P04843, P51571, P04844, Q9H3Z4, P60059, P49257, P61619, P46977, P54727, Q8TAT6, P14314, Q9P2E9, Q9UKM7, P08238, P54725, P62253, P07237, Q9UBS4, O95155, P33908, P62837, P27797, P25685, Q9UMX0, P25686, O94979, P13667, Q8IXB1, P07900, P14625, Q96DZ1, P11021, Q13217, P55072, Q9UGP8, Q8TCJ2, P30101,…	1331	169	6879	2.11013	4.96711e-08	2.48356e-08	2.27698e-07
KEGG_PATHWAY	hsa04512:ECM-receptor interaction	44	1.59017	2.01007e-10	P02751, P35442, P08648, P05997, P20908, O00468, P29400, P26006, P26012, P18084, P06756, P17301, P02458, P07942, P11047, P07996, Q14118, P98160, P12110, P18827, Q13751, P05556, P12111, Q9Y6N6, P08572, P02452, P16144, A6NMZ7, Q16363, P55268, P05106, P08123, Q9UKX5, P24821, O15230, P12109, P04275, P31431, P12107, P23229, P16070, Q13683, Q08722, P13612	1331	87	6879	2.61385	5.8292e-08	1.94307e-08	2.67217e-07
GOTERM_BP_DIRECT	GO:0006888~ER to Golgi vesicle-mediated transport	58	2.09613	2.51426e-10	P62820, Q01082, O43617, Q9BVK6, P53621, Q9UBP0, Q8WTW3, Q92538, O94855, O95070, Q13618, Q13561, P49755, P46459, P49257, O43237, P11277, P61019, Q13813, Q9UBF2, Q9UHY1, Q14789, P53634, Q8NI22, Q9H9E3, O95406, O95249, P35606, Q9NP61, O14966, Q5BJH7, O94979, O43264, Q9Y678, Q9Y2V7, O14576, O75935, Q14393, Q5JRA6, P55072, P51809, Q70SY1, Q9H0V9, P07225, O14579, Q9P0L0, Q9HD26, Q9UJW0, Q15437, Q8TF30,…	2596	160	16792	2.3448	1.5606e-06	1.11472e-07	4.89369e-07
GOTERM_CC_DIRECT	GO:0010008~endosome membrane	62	2.24069	3.74353e-10	Q99816, Q8N5C8, P04114, P01130, P20036, Q8NFT2, O14617, Q9H4M9, P61077, O60493, Q658P3, Q15036, O15455, P08962, Q9NZ52, Q92562, Q9GZU1, P49754, Q9UJY4, O75165, P22314, Q9UH99, P01909, P11279, Q9BT67, Q9UHA4, Q99523, P04440, P01906, Q7LBR1, Q86Y82, Q9P2R3, P56817, P51797, Q9NZZ3, Q99836, Q96FZ7, Q9NZD8, Q9NZN4, Q99437, P51795, Q9NZN3, O00461, Q15057, P62979, O75674, Q9BZC7, A5D8V6, Q9H6X2, P04626,…	2699	185	18224	2.26288	3.93819e-07	1.51469e-08	5.95288e-07
GOTERM_BP_DIRECT	GO:0050900~leukocyte migration	48	1.73473	4.67668e-10	P16150, P02751, P08648, P78310, P04114, P12931, P15291, Q12904, P14780, P14174, Q03135, P26006, P27986, P29350, P62993, P06756, P08195, P06241, Q14393, P07947, P29353, P07225, P05556, P78324, Q92896, P26038, P35613, Q9BX67, P02452, Q13464, P32004, P54709, P19174, Q9Y264, P05106, P08123, P35579, P62937, P04233, P42338, P19256, P53985, P42336, P23229, P16070, Q08722, Q9Y624, P13612	2596	122	16792	2.54495	2.90281e-06	1.93521e-07	9.10256e-07
GOTERM_BP_DIRECT	GO:0043488~regulation of mRNA stability	43	1.55403	4.97292e-10	P43686, Q13200, O43242, P25789, P25786, Q13868, P25787, P17252, Q99460, P31946, P62195, O00487, Q15717, P20618, P62979, P11142, P61289, Q07352, Q92945, P17980, P28066, P63104, Q9UL46, Q01105, Q5RKV6, Q92973, Q5PRF9, Q04637, Q9NPD3, P62987, P11940, P28070, O14818, O14980, P0DMV8, P49721, O00231, P49720, Q9Y3B2, P62191, P04792, Q8NC51, O00232	2596	103	16792	2.70041	3.08669e-06	1.92918e-07	9.67917e-07
GOTERM_BP_DIRECT	GO:0060071~Wnt signaling pathway, planar cell polarity pathway	40	1.44561	5.26405e-10	O60353, P43686, Q13200, O43242, P25789, P25786, P60953, P25787, Q9NPG1, P41221, Q99460, P63010, P62195, O00487, P20618, P62979, P07737, P61289, P17980, Q00610, P28066, Q9UL46, Q9HCU4, O96014, O75487, P62987, Q9Y625, Q9NYQ6, Q9NYQ7, P28070, O14818, Q9Y4D1, P61586, O95782, P49721, O00231, P49720, P62191, Q96CW1, O00232	2596	92	16792	2.81235	3.26739e-06	1.922e-07	1.02458e-06
GOTERM_MF_DIRECT	GO:0051015~actin filament binding	50	1.80701	6.81615e-10	Q9UPN3, Q9ULV4, Q66K74, O00291, Q9BR76, P35221, P23528, P15311, Q8WXH0, P59998, O43707, Q9UJU6, P31146, Q96SB3, Q0ZGT2, Q9Y490, Q9Y281, P21333, P28289, P00519, P46939, P11277, P35579, P35580, P42704, Q7Z406, P47756, P67936, Q14847, P13797, P61158, P13796, Q9UM54, Q8WZ42, Q9Y4G6, P35609, P12814, P61160, Q12965, Q9H6X2, Q7L576, O75083, Q9ULJ8, O15144, P35611, Q14315, P13639, Q16658, P00533, Q08289	2589	132	16881	2.4698	1.32847e-06	1.89781e-07	1.16838e-06
GOTERM_CC_DIRECT	GO:0071556~integral component of lumenal side of endoplasmic reticulum membrane	20	0.722804	7.29309e-10	P27824, P79483, P30511, P27797, P20036, P04439, P01909, P01889, O15533, P01911, P17693, P01903, P04233, P04440, P01906, P01920, P13762, Q8TCT9, P10321, P05538	2699	29	18224	4.65664	7.67233e-07	2.8416e-08	1.15973e-06
KEGG_PATHWAY	hsa03010:Ribosome	58	2.09613	8.47881e-10	P36578, P62750, P62277, Q07020, P62753, P27635, P08865, P61353, P62273, P62280, P62899, P62424, P62269, P62266, P61247, P47914, P62891, P63220, P61313, P23396, P15880, P49207, P62910, P62913, Q9BYC8, P83881, P62861, P61254, P62917, Q02878, Q9Y3B7, P39023, P18124, P46777, P46778, P35268, Q9Y2R5, P63173, P62249, P62979, P84098, P62906, P62241, P46782, P62701, P46781, P60866, P05387, P05386, P42766,…	1331	136	6879	2.20413	2.45886e-07	6.14714e-08	1.12717e-06
GOTERM_BP_DIRECT	GO:0050852~T cell receptor signaling pathway	54	1.95157	8.54177e-10	O43242, Q13200, Q9UJZ1, P20036, Q99460, O00487, P01911, P27986, P61289, O15530, P16885, Q13616, P28066, Q9UKB1, Q12913, P01909, P01903, P04440, P28070, P01906, O14818, Q04206, P62191, P43686, P25789, P62837, P25786, P25787, P01730, P62195, P20618, P62979, P28482, P17980, P13762, P06241, Q9Y6K9, Q9UL46, P79483, P19174, O43353, P19838, Q13177, P62987, O00481, P42338, P42336, P01920, O75509, O00231,…	2596	148	16792	2.3601	5.30186e-06	2.94549e-07	1.66255e-06
GOTERM_CC_DIRECT	GO:0030027~lamellipodium	55	1.98771	1.45883e-09	Q9ULV4, P19022, C4AMC7, Q9BR76, P35221, Q9Y6W5, P27487, O60716, P28827, Q14195, Q9UJU6, O75955, Q96SB3, P31146, P05556, Q8WUW1, P32856, Q13464, P50570, Q70E73, P35580, Q9UHY1, P47756, Q13418, P61586, O75923, P61158, P29317, P51153, P35222, Q9NVD7, Q7L576, P68032, Q14118, P51809, Q12846, Q9H299, Q12884, Q14254, Q8WX93, P19174, P19634, Q14517, Q99755, Q9Y4D7, P35240, Q15746, P35241, Q05397, Q16658,…	2699	160	18224	2.32104	1.53469e-06	5.48104e-08	2.3198e-06
GOTERM_BP_DIRECT	GO:0016192~vesicle-mediated transport	54	1.95157	2.54776e-09	Q7Z392, P62820, Q8WUD1, P49815, O14617, P63010, Q96RU3, Q96JC1, P61106, O94955, Q9NZ52, Q99829, Q9Y282, P49754, P32856, Q9UJY4, P46459, Q9HCH5, Q969M3, P30533, Q14677, P62491, Q9Y2T2, Q9UBF2, O75131, Q86Y82, Q10567, Q9BXW6, Q96CW1, P35606, Q9H267, Q9NP61, Q96CV9, Q9H6U6, Q13492, P61163, P41743, Q9Y678, Q5T5C0, Q00610, P51809, P63027, Q12846, Q9NR31, O95235, Q8N157, Q15276, Q13367, Q8WVT3, Q15437,…	2596	152	16792	2.29799	1.58138e-05	8.32311e-07	4.95888e-06
KEGG_PATHWAY	hsa04145:Phagosome	61	2.20455	2.72008e-09	P07437, P08648, Q71U36, P20036, P60709, P01911, P18084, Q9BQE3, P28068, P01024, P36543, P25774, P00736, Q5KU26, P31146, P05556, P60059, P02786, P04439, P68363, Q96AH8, P01909, Q9UBG0, O43237, P11279, P01889, P05106, P21281, P61619, P17693, P01903, P04440, P01906, Q86Y82, P10321, P35442, Q9Y6G9, P13473, P27797, Q03519, P07711, Q99437, O14964, Q8WTV0, P17301, P06756, O14576, P13762, Q15904, P07996,…	1331	150	6879	2.10177	7.88822e-07	1.57764e-07	3.61605e-06
GOTERM_MF_DIRECT	GO:0005178~integrin binding	42	1.51789	2.92353e-09	Q02297, P02751, P08648, P78310, P12931, P20908, O75077, P27797, P35609, P54851, P26006, P48509, P12814, Q13443, P17301, O43707, P50281, P07996, P19320, Q12884, Q9Y490, P05556, Q03001, O75326, Q9BX67, P78423, O00622, O14672, Q96RT1, P55268, P46939, Q15582, P78536, O43854, O15230, Q13418, P07237, P04275, P23229, P00533, Q14956, Q08431	2589	105	16881	2.60811	5.69795e-06	7.12245e-07	5.01133e-06
GOTERM_CC_DIRECT	GO:0000502~proteasome complex	29	1.04807	4.14709e-09	P43686, Q13200, O43242, Q5VYK3, P25789, P25786, P25787, Q99460, Q9UMX0, O00487, P62195, P20618, P61289, P17980, P55072, P28066, O43396, Q9UL46, P54727, Q16186, P28070, O14818, P54725, O00231, P49721, P62191, P04792, P49720, O00232	2699	60	18224	3.26353	4.36273e-06	1.50439e-07	6.59461e-06
GOTERM_MF_DIRECT	GO:0003723~RNA binding	136	4.91507	4.86453e-09	Q12905, Q01085, P19474, P36578, Q13868, Q9HCG8, O75616, Q15717, Q9Y224, P62269, P61247, P47914, Q00839, P61978, P61313, P23396, Q96Q11, O60506, O60381, Q13151, Q00577, Q8NDT2, Q5PRF9, P49207, P22626, Q04637, Q9UKF6, O00567, P20042, P53041, P11940, P62861, P14314, P42704, P61254, Q9UKM9, Q9NSD9, Q02878, Q13148, P49591, P63241, P38159, P39023, P26358, P09914, Q96MU7, P62308, Q9H074, P63173, P62249,…	2589	547	16881	1.62113	9.48092e-06	1.05344e-06	8.33845e-06
GOTERM_CC_DIRECT	GO:0005856~cytoskeleton	98	3.54174	6.68545e-09	Q07065, P07437, Q9UPN3, O00151, Q15654, O00291, Q9BSK0, O43491, P07737, Q5JV73, Q13137, Q9UNF0, O60504, Q86UK5, Q7RTP6, Q99569, Q8WUW1, Q13464, O00560, P46939, Q15149, Q8TD16, P42704, Q96PQ7, P61586, P67936, Q9Y4B5, Q15678, P18206, P52565, Q9UKE5, P35609, O43464, Q9NVD7, P28482, Q02952, Q99996, P35611, Q9BZF9, P35240, Q32MZ4, P35241, Q16658, Q05397, Q8N556, P63261, Q6IBS0, Q14764, Q8N8S7, Q14247,…	2699	371	18224	1.78358	7.03307e-06	2.34436e-07	1.06311e-05
GOTERM_CC_DIRECT	GO:0005886~plasma membrane	727	26.2739	8.10154e-09	P46940, P17655, Q07065, P01130, Q7Z3B1, Q8IXI1, Q5H9R7, Q9Y5E6, Q9Y5E5, Q9BR76, Q8NFT2, P21964, Q13474, Q9Y5E1, O75197, Q9UGK3, Q5DX21, P01911, P55196, P0DP25, Q6ZMI3, O75695, Q9NRJ7, Q8TCZ2, Q9Y6I3, O75955, Q5KU26, Q96SB3, Q07075, Q99569, Q9ULF5, Q13464, Q9Y5F8, Q8NB49, P01909, Q9Y5F6, P46939, O75369, Q4KMQ2, P22413, P01903, P01906, Q8NFT8, P61586, Q92930, Q16832, O95782, P14410, P13796, Q9GZM5,…	2699	4121	18224	1.19117	8.52279e-06	2.7493e-07	1.28829e-05
GOTERM_BP_DIRECT	GO:0034332~adherens junction organization	22	0.795085	8.95006e-09	P49757, Q86UP0, P15924, P60953, Q92692, P12931, Q9NQS3, P19022, P35221, Q8N3J6, P55286, P55287, Q9BY67, P55196, Q15223, P55285, P55290, P55283, O60716, Q92930, P22223, Q8N126	2596	37	16792	3.84608	5.55515e-05	2.77765e-06	1.74201e-05
GOTERM_CC_DIRECT	GO:0030496~midbody	46	1.66245	1.05036e-08	P07355, P46940, Q9NR09, P60953, A8MVW5, P06493, P04899, Q14141, P11166, Q02224, Q9UBP0, P53350, P14625, Q9Y696, Q96GD4, P50995, O60716, Q8NEM2, O75935, P11021, P62826, O75410, P53990, P08754, Q8IWB6, O95235, Q99569, Q9Y5B0, O95239, P51955, P50570, Q15019, Q96CT7, Q02241, P40818, Q9P2J3, P35580, Q9BRK4, P35241, O15066, P61586, Q96AY4, P63244, P31150, Q9Y4B5, Q16181	2699	129	18224	2.40774	1.10497e-05	3.45305e-07	1.67025e-05
GOTERM_BP_DIRECT	GO:0030335~positive regulation of cell migration	60	2.16841	1.20929e-08	P08648, P36897, Q8TF66, P62070, Q15654, P27986, Q9HBX8, Q04771, Q8WXH0, O43707, P50281, A6NFQ2, P49757, P31146, O75326, P43121, Q96S97, O00622, Q9UH99, O00560, P78536, P08069, P55290, Q8NFY4, Q13418, O75131, P09668, P63244, O00159, P00749, Q9NYZ3, Q14956, Q8WUJ3, P17252, Q13591, O60271, P46531, P06756, P09619, P28482, P13726, P07942, Q13214, P11021, P07996, Q12846, Q9NZQ7, O96014, P02452, O14672,…	2596	184	16792	2.10927	7.50579e-05	3.57431e-06	2.35373e-05
GOTERM_BP_DIRECT	GO:0006890~retrograde vesicle-mediated transport, Golgi to ER	35	1.26491	1.31702e-08	O15258, Q9H9E3, P62820, Q9ULI4, Q9BVK6, Q96KG9, P35606, Q9NP61, O43264, Q99661, P53621, Q02224, Q9Y678, Q92538, P20340, Q9H4A6, Q9H4A5, Q9Y496, O14579, P46459, O95239, P49755, P33947, P52732, O15533, Q02241, O75110, Q9UBF2, Q8TD16, O15066, P48444, P84085, Q8N6T3, P83436, P53618	2596	82	16792	2.76091	8.17441e-05	3.71578e-06	2.56341e-05
GOTERM_MF_DIRECT	GO:0031625~ubiquitin protein ligase binding	82	2.9635	1.4096e-08	Q9BUN8, Q99816, O60353, Q9Y4X5, P54252, P07437, P31689, P09936, P36896, Q14524, P11142, P49459, Q15370, Q13616, Q9UQ80, Q13618, P17612, P56645, P68036, Q969V5, Q9H0C5, P63146, P78371, P17987, P68363, P06744, Q96SB8, Q93009, P38646, P15927, P24928, Q8TAT6, Q13620, P42704, P62258, P10809, P62253, P10909, Q04206, Q8TCT9, P62256, Q9H832, Q15366, Q9C0C9, Q96CS3, P18206, Q9UBN7, O95140, P27797, P25686,…	2589	287	16881	1.86294	2.74727e-05	2.74731e-06	2.41624e-05
GOTERM_CC_DIRECT	GO:0005788~endoplasmic reticulum lumen	60	2.16841	1.42351e-08	O15460, P04114, P20908, O60613, Q9BTV4, Q99715, Q32P28, P29400, Q9P2K2, P61769, P02458, Q92538, P10768, Q05707, P12111, P08572, P35354, Q15293, Q9NZ08, Q8IYK4, P08123, P14314, P07237, Q9UBS4, Q8TED1, P56817, P53634, Q9BS26, P27658, P05997, P01730, P27797, P41221, P13667, Q8IXB1, P14625, Q96DZ1, Q969H8, P11021, Q14393, P07996, Q14257, Q13217, Q8NBJ5, P30101, P27824, P12110, Q96D15, P02452, P50454,…	2699	192	18224	2.11004	1.49752e-05	4.53799e-07	2.26364e-05
GOTERM_CC_DIRECT	GO:0005764~lysosome	67	2.4214	1.92894e-08	P17655, Q01085, Q99519, P01130, P12931, P17174, P49815, O60911, Q8IY95, Q96RU3, Q86VN1, Q13286, P61106, P10253, Q9BWS9, P08962, P25774, P10619, Q7Z2W4, P21580, Q9NQ11, Q96AH8, P11279, Q9NQX7, Q9Y2T2, Q8TAF3, P01903, P17405, O00115, Q0VGL1, Q9BXS4, P09668, O15118, P53634, P57768, Q6IAA8, Q8NCC3, P15586, P13473, Q14596, Q70J99, P07711, P04040, Q9H267, P51159, Q15165, P30041, O75674, P50897, Q9BZC7,…	2699	226	18224	2.00174	2.02922e-05	5.96836e-07	3.06736e-05
GOTERM_CC_DIRECT	GO:0030424~axon	66	2.38525	2.20753e-08	P46940, Q86WG3, P42224, Q9UBB6, Q9NPG1, O75312, P21964, Q8N3J6, O14786, Q9P273, Q5T1M5, Q99497, P54756, P31146, P08473, Q8TAS1, Q969V5, Q9Y6N7, Q96CW9, Q9Y4J8, P41250, P62491, P54762, Q15223, P35580, Q5VWQ8, P54764, Q13003, P62258, Q7Z406, Q8WTR4, Q9HAR2, P56817, Q15262, Q9UBN7, Q96N67, Q9NVA2, Q86YM7, P58546, P61812, P51610, O15056, P50897, P11310, Q5S007, P28482, Q14114, P29323, Q13509, P27824,…	2699	222	18224	2.00739	2.3223e-05	6.6352e-07	3.51037e-05
GOTERM_MF_DIRECT	GO:0003924~GTPase activity	70	2.52982	2.47538e-08	P62820, P07437, Q92963, Q71U36, P36915, Q8IXI1, P62070, P61006, Q15029, O75616, P61106, Q15382, Q9BQE3, P62826, P84077, Q08426, Q86YS6, P29992, Q05639, P63092, P49411, Q9UL25, P61011, P50570, P23258, P68363, P62491, P61019, P20592, P21980, O60841, P61586, Q92930, P84085, Q9Y450, O60313, Q8IWA4, P60953, O95140, P51153, Q14692, O14966, P51159, P04899, Q13017, Q7Z2Z2, Q05193, P62873, P62879, P20591,…	2589	234	16881	1.95051	4.8244e-05	4.38591e-06	4.24313e-05
GOTERM_BP_DIRECT	GO:0046718~viral entry into host cell	34	1.22877	2.4992e-08	P08648, P78310, Q92692, P01130, P13591, Q9HAB3, P08865, Q8WTV0, O00308, P18084, P27487, Q15758, P06756, P17301, Q14393, Q14118, Q9H0M0, P30530, P05556, P02786, P60033, P07858, P11279, P05106, P14735, Q15223, Q9UBH6, P63172, P0DMV8, Q9H2X3, O15118, P15144, Q9Y624, Q14108	2596	80	16792	2.74908	0.000155113	6.74455e-06	4.86437e-05
GOTERM_CC_DIRECT	GO:0031982~vesicle	45	1.62631	2.52307e-08	P07355, P27105, P04406, O14745, Q9ULV4, P43353, P14174, P23528, O14966, P29401, Q13492, P33176, P0DP25, P42892, P15311, Q9HBX8, P62879, Q09666, Q9BQE3, O14576, P63027, Q9P0L0, P15260, Q14254, P04083, Q92974, P60033, Q13561, Q9HC29, P60660, P26038, Q9NQ11, P30533, O43353, P62491, O14976, Q8NEW0, P50395, O00299, P20338, Q9BRK4, P09211, P61586, Q86Y82, P14618	2699	128	18224	2.3738	2.65423e-05	7.37296e-07	4.01212e-05
GOTERM_BP_DIRECT	GO:0050821~protein stabilization	48	1.73473	2.74691e-08	Q9NS23, P40227, P04406, P13473, P27797, O00291, Q32P28, Q13188, Q99832, P51610, Q86TM6, P07737, P07900, P27986, O15105, P35232, P46379, P61764, P48643, P50990, P50991, P56645, Q99497, Q14254, Q969V5, P63146, P17987, P78371, P54709, P50148, P21333, P11279, Q93009, Q7L3B6, Q99653, P49368, O94966, P08238, P23284, P10809, P0DMV8, Q9BXJ9, P10909, Q86Y82, P35080, Q9NYZ3, P13284, P83436	2596	136	16792	2.28297	0.000170486	7.10418e-06	5.34652e-05
GOTERM_MF_DIRECT	GO:0003779~actin binding	79	2.85508	3.42822e-08	Q9UPN3, Q13045, Q01082, Q8N3V7, C4AMC7, Q9Y6W5, Q9NQW6, O43491, Q9Y2H1, Q96PY5, P07737, P15311, O75695, Q8WXH0, Q13425, A4UGR9, O43707, Q5T1M5, O94851, Q96H55, Q96AX9, Q9UJU6, P31146, Q7RTP6, P05556, P26038, Q969V6, P28289, P46939, Q16643, P11277, O75369, P35579, Q13813, P35580, Q15417, Q15149, Q13459, Q05682, P47756, Q96PQ7, Q9HBL0, O00159, Q155Q3, P13796, Q9UM54, P18206, Q9UBN7, P04075, Q14019,…	2589	278	16881	1.85288	6.68137e-05	5.56798e-06	5.87642e-05
GOTERM_BP_DIRECT	GO:0002479~antigen processing and presentation of exogenous peptide antigen via MHC class I, TAP-dependent	29	1.04807	4.11383e-08	P43686, Q13200, O43242, P25789, P25786, P25787, Q99460, O00487, P62195, P20618, P18084, P61769, P61289, P06756, P17980, P28066, Q9UL46, P30511, P04439, P01889, P17693, P28070, O14818, P10321, O00231, P49721, P62191, P49720, O00232	2596	63	16792	2.97752	0.000255313	1.02138e-05	8.00704e-05
KEGG_PATHWAY	hsa04520:Adherens junction	35	1.26491	4.42013e-08	P46940, P36897, P18206, Q92692, P12931, P60953, Q9NQS3, P23467, P08581, P60709, Q9Y6W5, P35221, P35222, P35609, Q8TEW0, P12814, P55196, P10586, P29350, O60716, P04626, P28482, P06241, P28827, O43707, P07947, Q07157, Q12913, Q8WWI1, Q15223, P08069, Q15796, P61586, P63261, P00533	1331	71	6879	2.54775	1.28183e-05	2.13639e-06	5.87609e-05
GOTERM_MF_DIRECT	GO:0019899~enzyme binding	90	3.25262	4.67731e-08	P24752, P42224, P12931, Q14524, P31946, Q9UBB4, Q03135, P16435, P62324, P11142, P21266, P11274, P28161, P59998, Q9H4A6, Q08426, P23396, Q99497, P15880, P68036, Q9UMY4, P35354, P50570, P11717, P17844, P11279, Q99873, O60341, P05106, Q92736, O60888, P15927, Q99523, Q9GZT9, Q15392, P62258, P62318, P07237, P63244, P56817, Q15366, O95155, Q9UPT9, Q14974, P13473, Q9UBN7, P11388, Q8WZ42, P01730, Q9NQ66,…	2589	333	16881	1.76224	9.11565e-05	7.01234e-06	8.01753e-05
GOTERM_BP_DIRECT	GO:0006886~intracellular protein transport	70	2.52982	4.9539e-08	P24386, P55735, Q9Y3P9, Q9H9C1, Q96C24, O14787, O14617, P63010, Q9H4M9, Q96JC1, P53621, Q02410, Q15036, Q5T9L3, O94855, P62826, Q9NZ52, Q9BYX2, P10619, Q92974, Q92973, P49754, Q9UJY4, P32856, P49755, P46459, Q9HCH5, P33947, Q9Y5X3, Q8TC07, Q9Y2T2, P06748, P04233, Q9UBF2, Q86Y82, Q10567, O95782, Q3MII6, Q96CW1, O60784, Q66K14, Q9UM54, Q14974, Q9UBN7, Q9NU19, P35606, Q9NP61, O14964, O75674, O95373,…	2596	236	16792	1.9186	0.000307441	1.18264e-05	9.64213e-05
GOTERM_MF_DIRECT	GO:0016887~ATPase activity	58	2.09613	5.01574e-08	Q9UPN3, P52701, Q9Y230, P51532, P11142, A5YM72, Q9P2D7, O94955, Q9UNQ0, Q9Y265, Q96H55, Q92878, P46459, Q9NQ11, P28288, Q96JB1, P35579, P14735, Q2M1P5, Q13459, P10809, P10909, Q63HN8, P62191, P43686, Q9ULI4, Q9P225, O75027, O60231, P13533, Q9UG63, P62195, P61221, Q99661, Q02224, Q9H078, P07900, Q9BZC7, O95477, Q5T7B8, P17980, P68032, P11021, P55072, Q8NE71, O95235, O43681, Q03001, O60264, Q86UQ4,…	2589	183	16881	2.06654	9.7752e-05	6.9826e-06	8.59765e-05
GOTERM_BP_DIRECT	GO:0002181~cytoplasmic translation	17	0.614384	5.10965e-08	P18124, P05387, P05386, P35268, P05388, Q9UKD2, P23588, P83881, Q15056, P62899, P61254, P62917, Q02878, P47914, P18077, P61313, Q9Y3U8	2596	25	16792	4.39852	0.000317106	1.17464e-05	9.94528e-05
GOTERM_BP_DIRECT	GO:0060333~interferon-gamma-mediated signaling pathway	31	1.12035	5.57683e-08	Q9Y6K5, P00973, P19474, P42224, Q12899, P20036, P13591, P01911, P61769, P13762, Q14258, O15344, P33076, P19320, P15260, P79483, P23458, P30511, P04439, P01909, P01889, P17693, P01903, P04440, P01906, P38484, P01920, P10321, P16070, P13284, P05538	2596	71	16792	2.82424	0.000346094	1.23626e-05	0.000108546
GOTERM_CC_DIRECT	GO:0012507~ER to Golgi transport vesicle membrane	25	0.903506	6.90281e-08	O95406, P55735, P79483, P30511, P49755, P49257, P20036, P04439, P01909, P01889, O94979, P01911, P61769, P17693, Q15436, P01903, P04233, P04440, P01906, P01920, P13762, O94855, P10321, Q8NI22, P05538	2699	52	18224	3.24622	7.26149e-05	1.96264e-06	0.000109767
GOTERM_MF_DIRECT	GO:0001948~glycoprotein binding	29	1.04807	7.86402e-08	P36894, P98155, P01130, P01730, P27797, P26006, P61769, P07900, P00750, Q96DZ1, P08670, Q5S007, P09382, P06241, P11021, P07996, P10619, Q9H3Z4, P27824, P18827, P02786, P11717, P21333, O00560, P14735, P08238, P04275, P00533, Q9UP52	2589	65	16881	2.90905	0.000153258	1.02179e-05	0.0001348
GOTERM_MF_DIRECT	GO:0004871~signal transducer activity	62	2.24069	9.05925e-08	P61201, P42224, Q14627, P29692, O43657, P08134, Q15147, P16885, Q8TB61, Q5T9L3, O14654, Q9NYY3, Q7Z7H5, Q8WWH4, Q13136, Q96AX9, P29992, P63092, Q9NPH3, Q96AW1, Q969V5, Q8IUH5, P21333, P54577, Q9BT67, Q6UVK1, P55345, Q92734, P53041, Q99732, Q13418, Q15628, Q8WUM9, Q9NQ66, P62942, P35222, P04899, P35813, Q16610, P46109, Q9NV92, P62873, P17302, P62879, P09382, Q8N114, Q86UL8, P61952, Q9Y6K9, P08754,…	2589	204	16881	1.98165	0.000176549	1.10352e-05	0.000155288
GOTERM_CC_DIRECT	GO:0045177~apical part of cell	31	1.12035	9.21812e-08	O60353, Q9UM54, P01130, P60953, P10620, Q86YM7, O60911, P35222, P51795, P54851, P55196, P19105, P15311, P00750, Q9Y696, Q04771, Q14980, P51809, Q07157, P49757, Q6V0I7, P19320, Q12884, Q07075, Q96JQ0, P26038, Q15154, P23258, P05067, P35240, Q86UT5	2699	75	18224	2.79088	9.697e-05	2.55196e-06	0.000146584
GOTERM_CC_DIRECT	GO:0005604~basement membrane	32	1.15649	9.53157e-08	P07355, P16150, P35442, P20908, P0C091, Q96RW7, Q5H8C1, P08865, Q5SZK8, P48509, P51693, P02458, Q08397, P09486, P07942, P11047, P98160, Q14118, Q9Y6N6, P14543, Q03001, Q9UHI8, Q96RT1, P55268, Q16363, Q15582, O00339, Q76M96, P24821, O15230, P23229, Q9HB63	2699	79	18224	2.73504	0.000100267	2.57108e-06	0.000151569
KEGG_PATHWAY	hsa04612:Antigen processing and presentation	36	1.30105	9.66577e-08	P34932, P01730, P20036, P27797, P07711, Q03519, P01911, P61769, P11142, P07900, P61289, P13762, P28068, P25774, P33076, P30101, Q9UL46, P27824, P79483, P30511, P07858, P04439, P01909, P01889, O15533, P17693, P01903, P04233, P04440, P01906, P08238, P0DMV8, P01920, P10321, P13284, P23511	1331	76	6879	2.44814	2.80303e-05	4.00438e-06	0.000128496
GOTERM_BP_DIRECT	GO:0001649~osteoblast differentiation	39	1.40947	1.0975e-07	P51659, Q9BXB1, P29317, Q8N474, P62070, P04040, P62280, P61604, Q7KZF4, P35232, Q08211, Q96BA8, P17302, Q9BQG0, Q00610, Q00839, O60506, Q14814, O75326, O96014, O75165, P02452, P41252, P49327, O00622, Q9UBG0, Q9UKX5, P24821, P06576, P07910, Q9P2E9, P12109, P67936, P24593, P21359, O76021, Q14956, P13611, P38159	2596	104	16792	2.42565	0.000680983	2.34899e-05	0.000213613
GOTERM_MF_DIRECT	GO:0005525~GTP binding	99	3.57788	1.17684e-07	P07437, Q9Y5M8, Q71U36, P36915, Q8IXI1, P62070, O75616, Q14141, P61106, O94955, O75695, Q9BQE3, Q86YS6, P29992, Q05639, P49411, P50570, Q07617, P23258, P20592, P08238, P61586, Q92930, O60313, Q9Y6G9, Q8IWA4, P60953, O95140, Q9NZN4, Q9NZN3, Q9H7X7, Q9H223, Q13017, Q05193, Q3YEC7, P20591, Q5S007, P15170, Q8WZA9, Q5VTE0, P08754, Q13509, Q9Y5P6, Q9NP72, Q9H082, Q13637, Q9H089, P41091, P62820, Q92963,…	2589	384	16881	1.68101	0.000229339	1.3492e-05	0.000201725
GOTERM_CC_DIRECT	GO:0005793~endoplasmic reticulum-Golgi intermediate compartment	29	1.04807	1.18455e-07	O15258, Q02818, P02751, Q5VYK3, Q96KG9, Q9BVK6, Q5BJH7, Q13445, Q92538, Q969H8, O95070, P11021, Q9H0V9, P53990, P49755, P49257, P30533, P80303, P50454, Q8WVT3, Q99653, Q15084, Q9NYU2, P07237, Q14789, P15144, P53618, P33908, Q9BS26	2699	68	18224	2.87959	0.000124607	3.11536e-06	0.000188364
GOTERM_BP_DIRECT	GO:0019882~antigen processing and presentation	26	0.939646	1.26718e-07	P55899, P20036, P07711, P51159, P01911, P13762, P28068, P20340, P25774, P79483, P04439, P01909, Q13637, P01889, Q29980, P01903, P17693, P04440, P04233, P20338, P01906, Q92930, P01920, P09668, Q9H2X3, P10321	2596	55	16792	3.0578	0.000786229	2.62176e-05	0.00024664
KEGG_PATHWAY	hsa04514:Cell adhesion molecules (CAMs)	55	1.98771	1.2877e-07	Q7Z3B1, Q9NQS3, P19022, P20036, P13591, Q9NZ94, Q92823, O75056, P01911, P26012, P28068, O94856, P28827, P22223, P18827, P05556, Q96CW9, P04439, P01909, P01889, Q15223, O95297, P17693, P01903, P04440, P01906, P19256, P10321, P13611, P13612, P16150, P14209, Q92692, P01730, Q9BY67, P10586, P06756, P55283, P13762, Q5ZPR3, P19320, P79483, P30511, Q92896, Q9NZQ7, Q9BX67, P32004, Q92859, Q9Y2I2, P01920,…	1331	142	6879	2.0018	3.73425e-05	4.66789e-06	0.000171185
GOTERM_CC_DIRECT	GO:0015935~small ribosomal subunit	17	0.614384	1.30081e-07	P60866, P15880, P62753, P08865, P62273, P62249, P62979, P62861, P62269, P62266, Q9NV31, P63244, P63220, P23396, P46782, P62701, P46781	2699	27	18224	4.25134	0.000136836	3.33768e-06	0.000206851
GOTERM_MF_DIRECT	GO:0001618~virus receptor activity	30	1.08421	1.30115e-07	P08648, P78310, Q92692, P01130, P01730, P13591, Q9HAB3, P08865, Q8WTV0, P01911, P18084, P27487, Q15758, P06756, P17301, Q14118, P05556, P30530, P02786, P11279, P05106, P14735, Q15223, Q9UBH6, P0DMV8, Q9H2X3, O15118, P15144, Q9Y624, Q14108	2589	70	16881	2.7944	0.000253562	1.40885e-05	0.000223035
GOTERM_CC_DIRECT	GO:0015629~actin cytoskeleton	63	2.27683	1.47618e-07	P46940, O14745, P04114, Q8N3V7, Q9ULV4, Q9UJZ1, Q9BR76, P35221, Q9Y6W5, P23528, Q9NQW6, O75616, Q9Y2H1, P15311, Q9Y696, Q96AE7, O43707, Q9P0K7, Q96SB3, P31146, Q9Y5B0, Q9Y281, Q15019, P21333, P00519, Q16643, P11277, O75369, P35579, P78536, P35580, Q15417, Q13459, P36871, Q05682, P47756, Q9NR12, P61158, P13796, Q16181, P18206, P04075, Q12792, Q9Y4G6, Q9NZV6, P61160, Q12965, Q09666, Q9NVD7, Q9NRY4,…	2699	218	18224	1.9513	0.000155282	3.69747e-06	0.000234738
GOTERM_CC_DIRECT	GO:0005770~late endosome	42	1.51789	1.51794e-07	Q99816, Q9BUN8, P57768, Q5VYK3, P13473, P12931, P01130, Q9H9C1, Q14596, Q70J99, Q02750, Q9H267, P51159, Q8IY95, Q86YJ7, Q13286, P11142, P61106, Q8IZ07, Q9BWS9, P28482, P08962, P36507, Q86UL8, P84077, Q7Z2W4, Q9NQ11, Q96AH8, Q13501, P11717, Q9ULH0, P11279, P51149, Q8TAF3, Q9BRK5, Q04656, Q9UBQ0, Q9BXS4, P56817, O75923, Q9BXW6, Q99570	2699	122	18224	2.3245	0.000159675	3.71366e-06	0.00024138
GOTERM_MF_DIRECT	GO:0019901~protein kinase binding	97	3.5056	1.52554e-07	P46940, Q14524, P61006, Q9H3S7, P19021, P62753, Q03135, P21796, P54851, P49795, Q15717, P0DP25, P53350, P29350, P62993, O15530, P61764, O75143, O60716, P62269, P55011, Q15382, P17612, P33552, P05023, P23396, Q8TDY2, Q16526, Q05639, Q8WUI4, Q13151, P62140, O94885, P18669, Q12913, P46459, P26038, Q96JB5, P50570, P46939, Q6UVK1, P52732, O94986, P06748, Q5VWQ8, P08238, Q13418, Q8TD19, Q04206, Q10567,…	2589	376	16881	1.68209	0.000297283	1.56487e-05	0.000261498
GOTERM_CC_DIRECT	GO:0030140~trans-Golgi network transport vesicle	12	0.433683	1.73314e-07	Q04656, Q9HD26, P61106, P49755, Q9BVK6, P61006, P11717, Q8NFT2, Q9NZD8, O43493, P09958, Q99523	2699	14	18224	5.78754	0.000182309	4.14376e-06	0.000275599
GOTERM_CC_DIRECT	GO:0005802~trans-Golgi network	45	1.62631	1.87458e-07	Q02818, Q5VYK3, Q9NR09, Q96EC8, P51153, P19021, P63010, O14966, Q96RU3, Q96CV9, P09958, Q13286, P61106, Q9UIL1, Q9BWS9, Q92538, Q5S007, Q5T9L3, P20340, Q9H4A6, Q9H4A5, Q9NZ52, P84077, P51809, P63027, Q12846, P98194, O75976, Q9UL25, Q9UJY4, P50570, Q9Y6D6, Q96AH8, P11717, Q01968, P62491, Q13637, Q15582, Q04656, O43752, O75110, Q6IQ26, P56817, P28838, O43493	2699	136	18224	2.23416	0.000197186	4.38234e-06	0.000298091
GOTERM_MF_DIRECT	GO:0003735~structural constituent of ribosome	65	2.34911	1.9563e-07	P36578, P62750, P62277, Q07020, P62753, P27635, P08865, P61353, P62273, P62280, P62899, P62424, P62269, P62266, P61247, Q9NV31, P47914, P62891, P63220, P61313, P23396, P15880, P49207, P62910, P62913, Q9NP92, Q9BYC8, Q92665, P83881, P62861, P61254, P62917, Q9Y3B7, Q02878, P39023, P18124, P46777, P46778, P35268, Q9Y2R5, P63173, Q86TS9, P62249, P62979, P05141, P84098, P62906, P62241, P46782, P62701,…	2589	222	16881	1.90909	0.000381211	1.9064e-05	0.000335336
GOTERM_BP_DIRECT	GO:0048013~ephrin receptor signaling pathway	34	1.22877	1.96652e-07	P29317, P12931, P60953, Q05586, P60709, P14780, P49810, P63010, P54753, Q05193, P19105, P61160, Q96BI3, Q92542, P06241, P59998, P29320, P07947, P29323, P54756, O15144, Q13464, O14672, O00560, P54762, P54764, Q05397, P54760, P08253, P61586, P63261, O95782, P61158, Q96CW1	2596	86	16792	2.55728	0.00121987	3.9374e-05	0.000382757
GOTERM_MF_DIRECT	GO:0005518~collagen binding	27	0.975786	1.9712e-07	P02751, Q8TF66, P07711, P14780, Q32P28, P26006, Q13443, O15105, P17301, Q9H6X2, P09486, Q05707, Q9Y653, P25774, P14543, P07858, Q9UBG0, Q86SQ4, P50454, Q15582, Q14515, Q9UKX5, P23284, P10124, Q16832, P04275, P16070	2589	60	16881	2.93413	0.000384113	1.82944e-05	0.000337889
GOTERM_CC_DIRECT	GO:0005739~mitochondrion	264	9.54102	2.0022e-07	P00973, P10620, P21964, O75197, P17900, O43184, Q9Y696, P61764, Q8WXH0, Q92538, Q12983, P22695, Q96Q11, Q9H3Z4, P49588, Q969V5, Q00059, Q9NP92, Q9BYC8, O15228, Q92665, Q9BQ52, Q9NZJ7, P13073, P62258, Q92930, O60313, Q15067, Q03393, P23368, Q8NE86, P17252, O95140, P04040, P11766, P09874, Q86XE5, Q9BRX8, P14621, O43464, P27348, P11310, P09486, P06241, P11021, P63104, O43396, O75489, Q8WX93, P35613,…	2699	1331	18224	1.33927	0.000210609	4.57893e-06	0.000318385
GOTERM_MF_DIRECT	GO:0004177~aminopeptidase activity	17	0.614384	2.1341e-07	P53582, Q07075, P12955, P50579, P29144, Q9NZ08, Q86TI2, O60911, Q9NQW7, Q9ULA0, Q9H4A4, P55786, P09960, P09668, P28838, P15144, Q9UIQ6	2589	27	16881	4.10536	0.000415849	1.8906e-05	0.000365812
GOTERM_BP_DIRECT	GO:0007156~homophilic cell adhesion via plasma membrane adhesion molecules	51	1.84315	2.4203e-07	Q9NQS3, P19022, Q9Y5E6, Q9Y5E5, Q9Y5I2, Q8N3J6, O15031, Q9UN70, Q9Y5E1, Q9P273, Q9UN66, Q9NRJ7, P28827, P22223, P05556, Q9Y6N7, Q9Y5F8, Q9Y5F6, P55286, P55287, Q9Y5F2, O94985, Q15223, P55290, Q9HCL0, Q86UP0, Q0VAQ4, P23368, Q92692, Q9Y5G3, Q9Y5G6, Q9BY67, P55285, P55283, Q9Y5G2, Q8TDW7, Q9BQT9, Q6V0I7, Q96JQ0, Q9HCU4, Q9Y5H4, Q14517, Q08174, Q9NYQ6, Q9NYQ7, O60330, Q9Y5H2, Q9H251, P42338, Q9Y5H0,…	2596	158	16792	2.08791	0.00150115	4.69451e-05	0.000471079
GOTERM_BP_DIRECT	GO:0031145~anaphase-promoting complex-dependent catabolic process	32	1.15649	2.54286e-07	Q9UJX4, P43686, Q13200, O43242, Q9UJX5, P25789, P25786, P25787, Q99460, P06493, P62195, O00487, P20618, P62979, P53350, P61289, Q96GD4, P17980, P30260, Q13618, P28066, Q9UM13, Q9UL46, Q9UM11, P62987, P28070, O14818, O00231, P49721, P62191, P49720, O00232	2596	79	16792	2.62012	0.00157711	4.78278e-05	0.000494935
GOTERM_CC_DIRECT	GO:0005874~microtubule	81	2.92736	2.86949e-07	P46940, Q15813, Q9UPN3, P07437, Q05BV3, Q71U36, Q66K74, Q9BTV5, P78318, Q9UBP0, Q9P2D7, Q9BQE3, Q13425, P36507, Q08426, Q9Y496, Q9Y266, Q9NP97, Q68CZ6, Q92974, P30622, Q13561, P78371, P17987, Q96JB5, P50570, P68363, P23258, O43237, Q96JB1, P52732, Q9Y4F4, Q9BRK4, Q15061, O15066, P42704, Q8NEY1, Q6NUK4, Q562E7, P46821, Q9Y6A4, Q12959, Q9NS23, P40227, Q9Y6G9, Q9ULI4, Q9BW30, Q9UBN7, Q9P225, Q99832,…	2699	311	18224	1.75859	0.000301824	6.42274e-06	0.000456298
KEGG_PATHWAY	hsa04144:Endocytosis	80	2.89122	3.26203e-07	Q99816, P31785, P36897, P01130, P12931, P61006, Q9BXF6, P63010, Q86VN1, Q03135, Q9H4M9, P32298, O60493, P11142, Q92538, P59998, P84077, Q9Y6I3, Q9H0M0, P02786, Q8WUM4, Q9UMY4, P50570, P04439, P11717, Q9Y5X3, P01889, P62491, Q9UBC2, Q12768, P40818, P17693, P08069, Q99961, Q13393, P47756, Q96PU5, Q7LBR1, P61586, P84085, O95782, P10321, Q96CW1, O95405, Q9NZZ3, P60953, Q14161, Q9NZD8, Q96FZ7, Q9NP61,…	1331	241	6879	1.71562	9.45945e-05	1.05109e-05	0.000433651
GOTERM_BP_DIRECT	GO:0006418~tRNA aminoacylation for protein translation	21	0.758945	3.35182e-07	Q9Y285, Q9HA77, P56192, P49589, P49588, P14868, Q12904, P47897, P26639, P41252, P54577, P41250, P54136, Q6PI48, P26640, Q15046, P07814, P12081, Q9NSD9, P49591, P23381	2596	40	16792	3.39592	0.00207831	6.11885e-05	0.000652387
GOTERM_BP_DIRECT	GO:0051437~positive regulation of ubiquitin-protein ligase activity involved in regulation of mitotic cell cycle transition	31	1.12035	3.39458e-07	Q9UJX4, P43686, Q13200, O43242, Q9UJX5, P25789, P25786, P25787, Q99460, P06493, O00487, P62195, P20618, P62979, P53350, P61289, Q13616, P17980, P30260, P28066, Q9UM13, Q9UL46, Q9UM11, P62987, P28070, O14818, O00231, P49721, P62191, P49720, O00232	2596	76	16792	2.63843	0.0021048	6.01986e-05	0.000660709
GOTERM_CC_DIRECT	GO:0030175~filopodium	29	1.04807	3.48276e-07	O14745, P78310, P15291, P60953, C4AMC7, Q9NT68, Q12792, P35609, P15311, P68032, Q14118, P19320, Q96SB3, Q9ULJ8, P05556, P26038, Q8IX05, Q70E73, P46939, Q14517, P54764, P35240, P35241, Q14204, Q16658, Q6IBS0, P23229, P13796, Q8N8S7	2699	71	18224	2.75791	0.000366319	7.63302e-06	0.000553819
GOTERM_CC_DIRECT	GO:0016323~basolateral plasma membrane	54	1.95157	3.50253e-07	P07355, P78310, Q9Y6M7, P01130, P15291, P19022, Q03135, P26006, P11166, P15311, P48357, P05023, P49757, O75955, P04083, P15924, Q9Y6R1, P02786, P23634, P32856, P26038, O95255, Q96RT1, Q9Y239, P22413, P22079, P08238, O95782, Q6U841, Q9NUP9, Q9H8M5, Q12959, Q6P4Q7, P04920, P35222, Q9BY67, Q13443, P07900, P04626, Q16790, O15439, Q14118, Q99624, Q07157, Q12846, Q14254, Q13075, Q9HC29, P19634, P20020,…	2699	180	18224	2.02564	0.000368398	7.51969e-06	0.000556963
GOTERM_CC_DIRECT	GO:0005730~nucleolus	181	6.54138	3.51343e-07	Q99816, Q12905, Q8N187, P36578, Q01082, Q16533, Q13868, P62750, Q66K74, P29692, Q8WU90, P62753, O60911, P51532, Q9UHV9, P11142, P35251, P62266, P61247, Q9NV31, Q5JTH9, Q12986, Q8WYQ5, P23396, P04080, Q9NUQ6, P08579, O14598, Q5RKV6, Q8NDT2, P49207, O60287, Q96JB5, P54821, Q8WV24, P17844, O00567, Q92665, Q15061, Q08945, Q96NY9, O00159, Q9NWT1, P56537, Q15067, Q9UK76, O14647, P39023, Q9Y4W2, Q13595,…	2699	857	18224	1.42606	0.000369545	7.39224e-06	0.000558697
GOTERM_MF_DIRECT	GO:0043236~laminin binding	16	0.578244	4.11798e-07	Q8TF66, P14543, P05556, O00468, P35052, Q86SQ4, P08865, P26006, Q13443, P50895, Q16610, P17301, P09382, P23229, P07996, P25774	2589	25	16881	4.17298	0.000802272	3.48948e-05	0.000705874
GOTERM_CC_DIRECT	GO:0043231~intracellular membrane-bounded organelle	127	4.58981	4.50044e-07	P55735, Q16533, P04406, P04114, P52701, O00291, Q8NFT2, Q9BXF6, Q8IY95, Q9NQW6, Q86YJ7, P61106, O14981, Q13137, O95070, Q9P1Z2, Q9UNF0, Q9H4A6, P25774, Q14814, Q9NR19, P10619, P23634, Q5T8D3, Q8IUH5, P08572, Q14677, Q8ND56, P53041, Q0VGL1, O14647, Q15067, Q86WA9, Q9GZM5, P51659, P23368, Q13595, Q9NZD8, P04040, Q86V15, O00462, O94979, Q8WTV0, P30044, Q86WP2, Q5K651, Q9BQG0, Q00610, Q5JRA6, P55072,…	2699	558	18224	1.53678	0.000473334	9.28321e-06	0.000715647
KEGG_PATHWAY	hsa05205:Proteoglycans in cancer	69	2.49368	4.86673e-07	P46940, O60353, P08648, P12931, Q9NPG1, P62070, P60709, P14780, P62753, P35052, Q03135, P18084, P27986, P15311, P29350, P62993, Q92569, O15530, P16885, P17612, P08962, P36507, P98160, P18827, P05556, P62140, P26038, Q13464, P21333, P17844, O75369, P05106, P08069, P61586, P00749, P02751, P60953, P08581, P17252, P41221, Q02750, P07711, P61812, P35222, P23588, P17301, P06756, P04626, P28482, P42345,…	1331	200	6879	1.78306	0.000141125	1.41134e-05	0.000646977
GOTERM_BP_DIRECT	GO:0010467~gene expression	23	0.831225	6.00966e-07	Q09161, Q13151, Q9Y6M1, P52434, P52435, P22626, P14866, P19387, P24928, P30876, P36954, P07910, P26599, Q9HCE5, P25445, Q15007, Q00839, P61978, Q9H4A6, Q15366, P09651, Q15365, P38159	2596	48	16792	3.09945	0.00372325	0.000103611	0.0011697
GOTERM_BP_DIRECT	GO:0051603~proteolysis involved in cellular protein catabolic process	23	0.831225	6.00966e-07	P10619, P17655, Q9HB40, Q12884, P25789, P25786, P25787, P07858, P07711, O60911, Q9H3G5, P14735, P20618, P28070, Q9UBX1, O14818, P09668, P11021, P49721, Q13217, P53634, P49720, P25774	2596	48	16792	3.09945	0.00372325	0.000103611	0.0011697
GOTERM_MF_DIRECT	GO:0019903~protein phosphatase binding	27	0.975786	6.29303e-07	P46940, Q9UJX4, Q9UJX5, P23458, P19022, Q5H9R7, P08581, P51955, Q12933, P35222, P15927, Q8TEW0, O60493, P07900, P27986, P14625, P62993, P04626, Q6ZSY5, P30260, P63244, P35916, Q14764, O14733, P00533, P55072, P40763	2589	63	16881	2.7944	0.00122576	5.11034e-05	0.0010787
GOTERM_CC_DIRECT	GO:0001725~stress fiber	24	0.867365	7.67925e-07	Q8N3V7, Q9NVA2, P13533, Q9BR76, Q15942, O75369, P35579, P12814, P35580, P19105, Q15746, Q05397, P24844, Q16658, Q7Z406, Q9Y4D1, Q13418, P67936, Q9NR12, O00159, O43707, P13796, Q96AC1, Q16181	2699	54	18224	3.00095	0.000807531	1.55356e-05	0.00122113
GOTERM_BP_DIRECT	GO:0008283~cell proliferation	93	3.36104	8.28503e-07	O14744, P61201, Q02297, P09936, P49959, P12931, P55060, P62750, Q9NYL2, O75312, Q16576, P14174, O43847, P54851, P49321, P53350, P29350, Q13616, P30260, Q9Y3E1, Q16666, Q9UQ80, Q66K89, Q9Y3A5, P33552, Q9H4A6, Q9Y266, O75410, Q06830, Q9NTI5, Q07075, P68036, Q13561, Q96JB5, O00622, Q6UVK1, O60341, Q9UKY7, P40818, P35580, Q07954, P04233, O75629, O00764, O15230, Q13418, Q16881, Q99966, Q9NWT1, Q9Y6A5,…	2596	366	16792	1.64361	0.00512932	0.000138977	0.00161256
GOTERM_MF_DIRECT	GO:0051020~GTPase binding	16	0.578244	8.35042e-07	Q01082, Q9ULJ8, P49754, Q12904, P41252, Q9UJZ1, P06733, P21333, Q99961, P07900, P07814, P62873, P62879, Q16849, P13796, Q12983	2589	26	16881	4.01248	0.00162617	6.50978e-05	0.00143137
GOTERM_BP_DIRECT	GO:0051436~negative regulation of ubiquitin-protein ligase activity involved in mitotic cell cycle	29	1.04807	8.48365e-07	Q9UJX4, P43686, Q9UJX5, Q13200, O43242, P25789, P25786, P25787, Q99460, P06493, O00487, P62195, P20618, P62979, P61289, P17980, P30260, P28066, Q9UM13, Q9UL46, Q9UM11, P62987, P28070, O14818, O00231, P49721, P62191, P49720, O00232	2596	71	16792	2.64203	0.00525197	0.000138564	0.00165122
GOTERM_BP_DIRECT	GO:1904874~positive regulation of telomerase RNA localization to Cajal body	12	0.433683	8.76727e-07	P49368, O60832, P40227, P78371, P17987, P48643, Q9NPE3, P50990, P50991, Q9Y230, Q9Y265, Q99832	2596	15	16792	5.17473	0.00542707	0.000139525	0.00170642
GOTERM_BP_DIRECT	GO:0006986~response to unfolded protein	21	0.758945	9.13202e-07	Q8TCJ2, Q9BUN8, P34932, P31689, Q96CS3, O75953, O95140, Q9UDY4, P25685, P50454, P25686, Q92575, P61604, P11142, P07900, P08238, P10809, P07996, P04792, Q9BS26, Q92598	2596	42	16792	3.23421	0.00565221	0.000141696	0.00177742
GOTERM_MF_DIRECT	GO:0008017~microtubule binding	60	2.16841	1.04342e-06	Q9UPN3, P04406, Q66K74, Q96AA8, Q9UBP0, P53350, P15311, Q9Y3E1, Q9Y3A5, Q9Y496, P23396, Q92974, P30622, P49754, P50570, P49354, Q9UH99, P62491, P52732, P20592, Q2M1P5, P13693, Q15417, P53041, Q15061, O15066, P42704, Q562E7, O60313, Q9Y4B5, P46821, Q9ULI4, Q9UBN7, Q5VT06, Q9Y250, Q16555, Q02224, Q5T5Y3, P33176, Q05193, P20591, Q5T7B8, Q5S007, O14576, Q9GZQ8, Q14980, Q9P0L0, O15344, O95235, P78559,…	2589	208	16881	1.88085	0.00203156	7.82133e-05	0.00178855
GOTERM_CC_DIRECT	GO:0031410~cytoplasmic vesicle	64	2.31297	1.14091e-06	Q9HA65, Q5VYK3, P08648, P19474, Q99519, Q9Y6M7, C4AMC7, Q96RU3, Q03135, O14786, P54851, Q9UBP0, O75695, Q15036, Q5T9L3, Q13137, P10768, P50281, Q9BYX2, O75955, Q07075, Q92974, P02786, Q9BTU6, Q8WV24, Q9UHI8, P62491, Q99523, Q8WXD2, Q8TD16, Q5VXU3, Q9UQD0, O00159, P56817, Q3MII6, Q9UP52, Q9UM54, P51798, Q14596, P51153, Q9UMX0, Q96CV9, P62195, P30041, Q13315, P30044, Q9BZC7, P09619, P04626, Q5S007,…	2699	235	18224	1.83888	0.00119952	2.26458e-05	0.00181424
GOTERM_MF_DIRECT	GO:0005509~calcium ion binding	158	5.71016	1.23553e-06	P46940, Q9UPN3, P17655, P98155, Q9P246, O75096, P01130, P19022, Q8IXI1, Q9Y5E6, P19021, Q9Y5E5, Q9UN70, Q9Y5E1, Q15147, Q9NZT1, P0DP25, Q9UN66, Q9UJ72, Q9NRJ7, P08758, O43707, P22223, P50281, P98160, Q99829, P04083, Q9HCH5, Q9Y5F8, Q15293, P80303, Q9Y5F6, P55286, P55287, Q92736, Q9Y5F2, P22413, P14314, P55290, Q8NFT8, Q9UKM7, P67936, P13797, P13796, Q13201, Q86UP0, Q02818, P23368, Q96RW7, Q9NQ66,…	2589	717	16881	1.43683	0.00240516	8.91833e-05	0.00211785
GOTERM_CC_DIRECT	GO:0043234~protein complex	98	3.54174	1.40073e-06	P46940, O14744, P07437, Q01082, P78310, P39656, P31948, P60709, P31946, P49810, Q13188, P51532, Q03135, P49321, Q09028, P11274, P61764, P50502, Q15036, Q8NI35, Q13425, O43707, P05023, P31146, Q9NUQ6, P18827, Q92974, Q01105, P04083, O94885, P23634, Q9H0C5, P35354, Q96JB5, P50570, Q9BTU6, Q15154, Q9Y4J8, P62491, P46939, P49798, O60341, P11277, Q92736, P35579, P53041, P10809, Q9UQL6, Q13418, P10909,…	2699	412	18224	1.60609	0.00147248	2.72879e-05	0.00222738
KEGG_PATHWAY	hsa05169:Epstein-Barr virus infection	47	1.69859	1.45451e-06	P16150, P43686, Q13200, O43242, P20036, Q99460, P62195, O00487, P01911, P27986, Q00653, Q92569, P16885, P08670, P13762, P17980, Q9Y6K9, P21580, P23458, P79483, Q9Y618, P30511, P19525, P04439, P01909, P19838, P01889, Q12933, Q93009, P01903, P17693, P04440, P01906, P42338, P29597, P19256, P42336, P01920, Q15628, Q04206, P10321, P16070, O14733, O00231, P62191, P40763, O00232	1331	122	6879	1.99106	0.000421719	3.83454e-05	0.00193359
GOTERM_BP_DIRECT	GO:0071526~semaphorin-plexin signaling pathway	18	0.650524	1.50012e-06	Q13591, P52565, P08581, O75326, P21333, Q92854, O15031, Q9NPR2, O14786, Q9Y4D7, O75051, Q8NFY4, O15041, O43157, Q13214, Q14563, Q13275, Q9HCM2	2596	33	16792	3.52823	0.00926801	0.000227077	0.00291974
GOTERM_MF_DIRECT	GO:0008022~protein C-terminus binding	54	1.95157	1.52011e-06	P49959, P12931, P31948, P31946, Q86VN1, P55196, Q15036, Q9P1Z2, P98160, Q9UJU6, P31146, P18827, O94885, Q14676, Q96JB3, P00519, O00560, Q93009, P11940, P08237, Q86UT5, O00159, O95782, Q99966, P19338, Q12959, P12956, P11388, Q02750, P16615, P35222, Q96CV9, P50895, Q16610, Q05193, P27348, P35232, P08670, P04626, P30048, Q07157, Q13131, P33076, Q9ULJ8, Q03001, Q9UI14, P13010, Q9UBE0, Q9NSC5, Q9Y366,…	2589	182	16881	1.93459	0.00295831	0.000105805	0.00260564
GOTERM_CC_DIRECT	GO:0031902~late endosome membrane	35	1.26491	1.62657e-06	P07355, Q99816, Q6IAA8, P57768, P13473, Q96SU4, Q96FZ7, Q9H267, Q86VN1, P08133, Q96JC1, P01911, A5D8V6, Q9NUM4, Q86T03, P13762, P28068, P08962, Q9BXB4, Q92562, P51809, Q9UK41, Q9GZU1, P79483, P49754, O43567, P51149, Q96GA3, P01903, Q13393, Q9BXS4, Q7LBR1, Q8N4L2, O15118, Q14108	2699	101	18224	2.33985	0.00170969	3.11113e-05	0.0025865
GOTERM_BP_DIRECT	GO:0002474~antigen processing and presentation of peptide antigen via MHC class I	17	0.614384	1.67397e-06	P30101, P27824, P55735, P30511, P27797, P04439, Q9NZ08, Q03519, P01889, O94979, O15533, P17693, Q15436, P61769, O94855, P01920, P10321	2596	30	16792	3.66543	0.0103365	0.000247358	0.00325811
GOTERM_BP_DIRECT	GO:0035987~endodermal cell differentiation	16	0.578244	1.78873e-06	P27658, P02751, P08648, Q13751, P08572, Q99715, P14780, P18084, P06756, P12109, P08253, P07942, P12107, P50281, Q13683, P13612	2596	27	16792	3.83313	0.0110413	0.000258168	0.00348148
GOTERM_CC_DIRECT	GO:0043025~neuronal cell body	79	2.85508	2.0034e-06	P36894, Q9GZP1, P09936, Q9UBB6, O75096, P04114, Q9NPG1, Q66K74, O75312, P61006, P08865, P49810, Q9UBB4, O14786, P32298, P15559, P63252, Q9Y496, P54756, Q05639, Q96SB3, Q92871, Q92974, Q00577, Q969V5, Q9NQ11, Q9BTU6, P21333, P00519, P11279, Q99523, Q07954, P35580, Q5VWQ8, P23921, Q15417, Q8NFT8, Q9Y5S9, Q13418, Q8WTR4, P63244, Q6U841, O60488, Q15262, Q6UXD5, P60953, O14682, P61812, P51610, Q16555,…	2699	315	18224	1.69339	0.00210536	3.76347e-05	0.00318572
GOTERM_CC_DIRECT	GO:0036464~cytoplasmic ribonucleoprotein granule	15	0.542103	2.07878e-06	P46940, P07437, P60953, Q71U36, P05388, P60709, P62753, Q16352, P11940, Q08211, Q02878, O14576, Q00839, P19338, P62701	2699	25	18224	4.05128	0.00218449	3.83655e-05	0.00330558
GOTERM_BP_DIRECT	GO:0038061~NIK/NF-kappaB signaling	27	0.975786	2.12368e-06	P43686, Q13200, O43242, P25789, P25786, P25787, Q99460, O00487, P62195, P20618, P62979, P61289, Q00653, Q13616, P17980, P28066, Q9UKB1, Q9UL46, P19838, P62987, P28070, O14818, O00231, P49721, P62191, P49720, O00232	2596	66	16792	2.64617	0.0130952	0.00029954	0.0041334
GOTERM_CC_DIRECT	GO:0042613~MHC class II protein complex	14	0.505963	2.12659e-06	P79483, P20036, P04439, P01909, P01911, P01903, P04440, P04233, P01906, P13762, P01920, P28068, P10321, P05538	2699	22	18224	4.29681	0.00223467	3.85712e-05	0.0033816
GOTERM_BP_DIRECT	GO:0006521~regulation of cellular amino acid metabolic process	23	0.831225	2.13752e-06	P43686, O43242, Q13200, Q9UL46, P25789, P25786, P25787, Q99460, O14977, O00487, P62195, P20618, P61289, P28070, O14818, P17980, P15559, O00231, P49721, P49720, P62191, O00232, P28066	2596	51	16792	2.91713	0.01318	0.000294793	0.00416034
GOTERM_CC_DIRECT	GO:0008180~COP9 signalosome	18	0.650524	2.34208e-06	O75955, P61201, Q7L5N1, Q9HC29, Q96N67, Q9UJZ1, P19174, P28289, Q9BT78, Q9UBW8, P35579, O43491, P62993, P08238, Q9UNS2, Q13098, P25705, P11021	2699	35	18224	3.47252	0.00246084	4.17597e-05	0.00372427
KEGG_PATHWAY	hsa01200:Carbon metabolism	44	1.59017	2.40467e-06	P24752, P04406, Q01813, P23368, P17174, P04075, P06733, P00505, P48735, P04040, P09622, P11766, P29401, P11310, O95336, Q9BWD1, Q96I99, P09104, P10768, P36957, Q08426, Q9NR19, P40925, P60174, P37837, P40926, P18669, P21912, P34896, P34897, P06744, P19367, P11177, P08237, P00558, P11413, P30084, P40939, Q8TD30, P22033, P14618, P07954, Q99798, P21399	1331	113	6879	2.01243	0.000697113	5.81113e-05	0.00319671
GOTERM_BP_DIRECT	GO:0002576~platelet degranulation	36	1.30105	2.45152e-06	P02751, P18206, P13473, Q14624, Q8WZ42, P04075, P61812, P35609, P12814, Q16610, P0DP25, O00391, P61764, P05121, O75083, O15439, P09486, Q14393, O43707, P08962, P07996, P07225, Q9Y490, P21333, P05067, P05106, Q8WXD2, Q7L3B6, Q06481, P10124, P10909, P04275, Q08380, Q96JJ7, Q13201, P07602	2596	103	16792	2.2608	0.0151014	0.000330741	0.00477147
GOTERM_BP_DIRECT	GO:0036498~IRE1-mediated unfolded protein response	25	0.903506	2.65601e-06	P49748, Q9Y5M8, Q06210, O94979, Q86TM6, Q969H8, O95070, P11021, Q13217, P29353, Q9UGP8, P60059, Q9Y490, P35611, O43681, Q99442, P43307, P61619, Q15084, P02545, P61421, Q14203, Q9UBS4, Q8N6T3, Q9Y4L1	2596	59	16792	2.74085	0.0163507	0.000350701	0.00516945
GOTERM_CC_DIRECT	GO:0001726~ruffle	32	1.15649	2.66924e-06	P07355, P46940, Q9UM54, O14745, P08648, Q9Y6W5, Q8NCE2, Q9Y4G6, P12814, Q9UL63, P15311, Q7L576, Q9UJU6, P63092, Q9Y490, P05556, Q8WX93, P30622, Q96S97, Q13464, P19174, Q9Y5X3, P00519, P35579, P21281, P35240, P35241, Q16658, Q9NR12, P13796, Q6UX15, Q14247	2699	90	18224	2.40076	0.0028041	4.67996e-05	0.00424448
GOTERM_BP_DIRECT	GO:0000209~protein polyubiquitination	54	1.95157	2.78688e-06	Q9Y4X5, P19474, O43242, Q13200, Q99460, O60291, Q14669, O00487, P61077, Q9Y225, P61289, P49459, P55786, Q14139, Q13616, Q13618, P28066, Q96AX9, Q9UKB1, P68036, O94885, P63146, Q9UII4, P28070, Q96PU5, O14818, Q8WY64, Q63HN8, Q9Y508, P62191, O95155, Q9UIQ6, P43686, P25789, P62837, P25786, P25787, Q9UBN7, P62195, P20618, P62979, P17980, Q6UWE0, Q5U5R9, Q9UL46, P29144, Q7Z6Z7, Q8TDB6, P62987, Q9NZJ0,…	2596	184	16792	1.89834	0.0171494	0.000360313	0.00542416
GOTERM_MF_DIRECT	GO:0042605~peptide antigen binding	16	0.578244	2.97956e-06	P79483, P55899, P30511, P20036, P04439, P01909, P01889, O15533, P01911, P01903, P04440, Q15392, P13762, P01920, Q9H2X3, P10321	2589	28	16881	3.72587	0.00579034	0.000200227	0.00510724
GOTERM_CC_DIRECT	GO:0031252~cell leading edge	19	0.686664	3.00488e-06	P46940, P31146, O15144, Q9UBN7, Q03001, Q5VT25, Q9BR76, P23258, P16144, P00519, P35579, Q86SQ0, Q9H6U6, P41743, Q92538, P08670, Q14203, P84077, Q9Y5S2	2699	39	18224	3.2895	0.00315615	5.18206e-05	0.00477819
GOTERM_CC_DIRECT	GO:1903561~extracellular vesicle	22	0.795085	3.03462e-06	P12110, P18206, P12111, P02786, P22061, Q8WUM4, Q99715, O00560, P04899, Q13813, O43854, P62873, Q9UKM7, Q9UBX1, P20774, P55011, Q00610, P14618, P07093, P05023, Q13217, Q08431	2699	50	18224	2.97094	0.00318734	5.14895e-05	0.00482548
GOTERM_BP_DIRECT	GO:0001525~angiogenesis	62	2.24069	3.36374e-06	P07355, P08648, Q12904, P23467, Q9NS00, Q9Y6W5, Q03135, O14786, Q92823, P54753, Q9Y696, P05121, P48357, Q9Y653, P50281, P98160, P29353, Q07075, P08572, P43121, P35354, Q9NZ08, P06744, Q6UVK1, P35579, P54762, Q5VWQ8, O15230, P54760, Q9BXJ9, Q9BUP3, Q63HN8, P19338, Q9UHF1, P27658, P02751, P17252, P61812, Q9H6U6, Q16610, P06756, Q969H8, P19971, P29323, Q12884, Q9BX67, Q16665, Q15582, Q9Y264, Q8TB73,…	2596	223	16792	1.79839	0.0206623	0.000426007	0.0065469
GOTERM_BP_DIRECT	GO:0030574~collagen catabolic process	26	0.939646	3.97591e-06	P27658, P05997, P20908, P12955, P07711, Q99715, P14780, P29400, P09958, O95450, P02458, P50281, P25774, P12110, P12111, P08572, P07858, P02452, Q9UBG0, A6NMZ7, P08123, P12109, P08253, P07339, P12107, Q8WXS8	2596	64	16792	2.62779	0.0243765	0.000493448	0.00773831
GOTERM_BP_DIRECT	GO:0002223~stimulatory C-type lectin receptor signaling pathway	36	1.30105	4.03132e-06	Q8N5C8, P43686, Q13200, O43242, P25789, P62837, P25786, P12931, P25787, Q99460, P62195, O00487, P20618, P62979, P61289, O15530, P16885, P17980, Q13616, P06241, P17612, Q9Y6K9, P28066, Q9UKB1, Q9UL46, P19838, Q13177, P62987, P28070, O14818, Q04206, P49721, O00231, P49720, P62191, O00232	2596	105	16792	2.21774	0.024712	0.000490516	0.00784616
GOTERM_BP_DIRECT	GO:0016236~macroautophagy	29	1.04807	4.14746e-06	Q6IAA8, Q8IWA4, Q676U5, Q14596, Q9UBN7, O95140, O14681, Q8NCE2, Q9UMX0, O96008, Q96CV9, P21796, P62979, Q13286, O75143, O43741, Q15382, Q9GZQ8, P42345, Q9Y478, Q8TDY2, Q13131, Q5T8D3, Q13501, Q9UHA4, P62987, Q0VGL1, Q9P0U1, Q99570	2596	76	16792	2.46821	0.0254148	0.000494942	0.00807219
GOTERM_BP_DIRECT	GO:0030199~collagen fibril organization	19	0.686664	5.60489e-06	P07355, P36897, P05997, P20908, P02452, Q99715, P50454, P61812, P08123, O60568, Q04656, O95450, P02458, P28300, Q16832, P12107, P21359, Q05707, Q8WXS8	2596	39	16792	3.15128	0.0341914	0.000656193	0.0109086
GOTERM_BP_DIRECT	GO:0031589~cell-substrate adhesion	12	0.433683	5.87323e-06	P54762, P31146, P08648, P06756, P05556, P17301, P04275, Q14393, P51817, P23229, O60504, P05106	2596	17	16792	4.56594	0.0357987	0.000674869	0.0114309
GOTERM_CC_DIRECT	GO:0022627~cytosolic small ribosomal subunit	21	0.758945	6.02247e-06	P60866, P15880, P62081, P62277, P62753, P08865, P62273, P62280, P62249, P62979, Q9ULC4, P62861, P62269, P61247, P62266, P62241, P63220, P23396, P46782, P62701, P46781	2699	48	18224	2.95406	0.00631563	0.000100561	0.00957637
GOTERM_CC_DIRECT	GO:0030669~clathrin-coated endocytic vesicle membrane	19	0.686664	7.23611e-06	P04114, P79483, P01130, P41221, P20036, P01909, P63010, P01911, P01903, P04233, P04440, P01906, P01920, P13762, Q00610, Q10567, O95782, Q96CW1, P05538	2699	41	18224	3.12904	0.00758352	0.000118937	0.0115061
KEGG_PATHWAY	hsa04142:Lysosome	45	1.62631	7.42734e-06	Q8NCC3, P13473, P15586, Q99519, Q3T906, P07711, O14617, O60911, P07686, O00462, Q99437, P17900, Q13286, P50897, O00754, Q9BZC7, P10253, Q15904, Q00610, P08962, Q9NZ52, P25774, P10619, Q9GZU1, Q9UJY4, P04062, P07858, P11717, P11279, Q13367, Q9Y2T2, Q99523, P17405, O00115, P61421, Q9UBX1, Q99732, P38571, P09668, P07339, O15118, Q10567, P53634, P07602, Q14108	1331	121	6879	1.92209	0.00215162	0.000165674	0.00987339
KEGG_PATHWAY	hsa05100:Bacterial invasion of epithelial cells	33	1.19263	7.54196e-06	P02751, P08648, P18206, P12931, P60953, P08581, Q9NVA2, P60709, Q9Y6W5, P35221, P35222, Q03135, Q14141, Q05193, P46109, P27986, Q92569, Q9UI95, Q00610, P59998, A1A4S6, P29353, P05556, O15144, P50570, Q15019, Q05397, P42338, P42336, P61586, Q13418, P63261, Q14247	1331	78	6879	2.18659	0.00218479	0.000156215	0.0100258
GOTERM_MF_DIRECT	GO:0044325~ion channel binding	37	1.33719	7.88502e-06	Q8N335, P12931, Q14524, Q13642, P62942, Q86YM7, P35222, Q03135, P35609, P21796, P12814, P07900, P0DP25, P27348, Q9Y4C2, Q5S007, P06241, O43707, P07947, A6NFQ2, Q9HD26, Q99996, Q9ULJ8, P60903, P21333, Q16611, Q92736, Q8IWT1, Q12797, P04156, P14314, P08238, P62258, Q96PU5, P32418, Q96CW1, Q12959	2589	113	16881	2.13496	0.0152505	0.000512134	0.0135151
GOTERM_BP_DIRECT	GO:0006897~endocytosis	43	1.55403	7.99176e-06	O95405, Q9UM54, P62820, O75096, Q9Y6Q2, Q9Y561, P01130, P60953, P49815, Q8NFT2, Q9NZN4, O75197, Q96RU3, Q9H4M9, Q16555, Q13492, Q05193, P51693, Q12965, Q5S007, Q14114, Q5T1M5, P51809, Q9Y6I3, Q9UKS6, Q15276, P50570, Q14677, Q9UBG0, P05067, P51149, Q9UBC2, Q9NZM3, Q99523, Q99961, O75110, Q8NFT8, O95782, Q9H2X3, O15118, Q9P2R3, Q14C86, O60784	2596	139	16792	2.00102	0.0483948	0.000901504	0.0155538
GOTERM_MF_DIRECT	GO:0019900~kinase binding	28	1.01193	8.6812e-06	O60658, P12931, Q15654, Q86VP1, Q9UMX0, P35222, Q63HR2, P54851, P11166, Q96AA8, P62324, P30048, P23396, P56645, Q99497, Q13131, Q6AWC2, P21580, P00338, P21333, P07195, Q99653, Q99755, Q5VWQ8, P08238, P08237, Q15628, P25445	2589	75	16881	2.43424	0.0167774	0.000545649	0.0148797
GOTERM_CC_DIRECT	GO:0005901~caveola	25	0.903506	9.09177e-06	P36894, P12931, Q9UBN7, Q14524, Q9NZN4, Q03135, Q8WTV0, P54851, Q12791, P11166, Q13286, P28482, Q14114, Q13873, Q9UNF0, P05023, Q6NZI2, O75955, Q14254, P23634, P35354, P54709, Q9NZM1, P55290, O75581	2699	65	18224	2.59697	0.00951899	0.000147137	0.0144566
GOTERM_CC_DIRECT	GO:0030658~transport vesicle membrane	18	0.650524	9.52563e-06	P79483, Q96C24, P20036, P01909, Q9BXF6, Q8WXD2, P01911, P01903, P04233, P04440, P01906, Q9NV96, P01920, Q16849, P13762, Q13425, P51809, P05538	2699	38	18224	3.19838	0.00997097	0.000151822	0.0151464
GOTERM_MF_DIRECT	GO:0032395~MHC class II receptor activity	11	0.397542	1.00686e-05	P01911, P01903, P04440, P79483, P01906, P13762, P01920, P20036, P01909, P10321, P05538	2589	15	16881	4.78154	0.0194325	0.000613055	0.0172575
GOTERM_BP_DIRECT	GO:0007411~axon guidance	47	1.69859	1.08676e-05	Q9BWV1, Q01082, Q9ULI4, Q16394, Q9NT68, P41221, P13591, P35052, P18433, P61812, O94813, O14786, Q16555, P54753, O43155, P33176, P15311, P62993, P55283, P28482, P06241, O94856, Q13214, Q9NRY4, P29323, O95185, P54756, Q13509, P43146, Q6N043, Q9Y6N7, P32004, Q07699, P55268, P11277, Q13813, O00339, P54762, Q15223, P35580, Q92859, Q05397, O60462, Q9HB63, Q14563, Q13275, Q8N8S7	2596	159	16792	1.91205	0.0652308	0.00120384	0.0211503
GOTERM_MF_DIRECT	GO:0019904~protein domain specific binding	57	2.05999	1.09264e-05	P46940, P07437, Q71U36, Q14524, P31946, P78318, P26006, P0DP25, P15311, P61764, P35251, P50502, O94856, P05023, Q9UJU6, O75528, P11279, Q92665, P35579, P21980, Q9UNK9, P62258, Q7LBR1, P28476, Q9NUP9, Q155Q3, Q14974, P13473, P41221, O95573, Q02535, Q9NZN4, P61981, P51159, P35609, O14964, P27348, P41743, Q92600, P20340, P11021, P42345, Q9Y6K9, P55072, P53990, P63104, Q07157, P08754, Q9P0L0, Q9ULJ8,…	2589	208	16881	1.78681	0.0210704	0.000645113	0.0187276
GOTERM_BP_DIRECT	GO:0007179~transforming growth factor beta receptor signaling pathway	32	1.15649	1.09763e-05	O95405, P36894, Q15262, P36897, P12931, P17813, P62942, Q99988, P61812, P09874, Q8TEW0, P09958, Q13443, P18084, P62979, O15105, Q04771, Q9Y4E8, Q96AC1, Q15843, P05556, P49354, Q9NYA4, Q15942, Q93008, P08123, P62987, Q15796, Q05397, P61586, Q99966, Q9Y624	2596	92	16792	2.24988	0.0658613	0.00119456	0.0213618
KEGG_PATHWAY	hsa04360:Axon guidance	46	1.66245	1.27728e-05	P29317, P60953, Q13591, P08581, O15031, P23528, P04899, O94813, O14786, Q16555, P54753, P49796, O43157, P28482, P06241, Q13214, P29320, P29323, O95185, P54756, P08754, P05556, Q9Y281, P43146, Q96CW9, O75326, Q9Y6N7, Q13464, P32004, Q92854, P00519, Q13177, Q9NPR2, P54762, Q9UIW2, P54764, O75051, Q05397, Q9Y2I2, P54760, Q8NFY4, O15041, P61586, Q9HB63, Q14563, Q13275	1331	127	6879	1.87198	0.00369728	0.000246912	0.0169787
GOTERM_BP_DIRECT	GO:0048870~cell motility	14	0.505963	1.28959e-05	P29317, P36897, Q8WUW1, Q03001, P17813, P14921, P16144, Q02750, P78536, Q13393, Q16658, Q05397, P50281, Q14247	2596	24	16792	3.77324	0.0769258	0.00137914	0.0250973
GOTERM_BP_DIRECT	GO:0070527~platelet aggregation	19	0.686664	1.33119e-05	P53582, P18206, P63092, Q9Y490, P60709, P21333, P05106, P35579, P12814, P19105, P29350, O00299, P61764, P24844, P42338, Q13418, P63261, Q14393, P04792	2596	41	16792	2.99756	0.0793057	0.00139948	0.0259066
GOTERM_BP_DIRECT	GO:0022617~extracellular matrix disassembly	28	1.01193	1.3368e-05	P17655, P02751, O75173, P17813, P07711, P14780, O60911, P09958, Q96L46, P11047, P50281, Q92743, P98160, P25774, O75955, Q13751, P14543, P35613, O14672, P07384, A1X283, P06396, P13497, P04632, P08253, P16070, Q9Y6L7, P13796	2596	76	16792	2.3831	0.0796265	0.00138197	0.0260159
GOTERM_BP_DIRECT	GO:0015031~protein transport	94	3.39718	1.34302e-05	Q99816, Q9HA65, Q13765, Q9Y2D4, Q9BVK6, Q8WUD1, Q9H3S7, P49321, O60493, P61106, O15027, Q8TEM1, P61764, Q8WTW3, Q92538, O75695, O95070, Q99598, Q7Z7H5, O43707, P08962, P84077, Q7Z3J2, Q9UL25, P20290, P49257, Q9UMY4, Q8WUM4, O75165, Q9NZ09, Q969M3, Q96AH8, P33947, P62491, P61018, P61019, P20592, P35579, Q08752, Q8IUD2, P61619, Q12768, Q9P2E9, Q7LBR1, P84085, P31150, Q9NUP9, Q8NI22, O60784, O60645,…	2596	395	16792	1.53932	0.079982	0.00136566	0.026137
GOTERM_BP_DIRECT	GO:1904871~positive regulation of protein localization to Cajal body	8	0.289122	1.44684e-05	P49368, P40227, P78371, P17987, P48643, P50990, P50991, Q99832	2596	8	16792	6.46841	0.0858915	0.00144744	0.0281571
GOTERM_MF_DIRECT	GO:0003729~mRNA binding	39	1.40947	1.51086e-05	Q9Y6M1, P18124, Q07021, O75533, P27797, P62277, Q8NHU6, O77932, Q15717, P12270, O00267, P07900, Q9BWF3, Q13283, Q9HCE5, Q07352, P62995, Q96QR8, P23396, Q99497, P46782, O43583, Q9BWU0, P15880, Q8TAS1, P42766, Q5PRF9, Q14152, Q96QD9, Q9UN86, O43251, P60842, Q96PU8, Q9Y5S9, Q8NI27, P08621, Q15365, P40429, P38159	2589	125	16881	2.03433	0.0290175	0.000865709	0.025895
GOTERM_MF_DIRECT	GO:0051287~NAD binding	18	0.650524	1.52929e-05	Q8N335, P40925, P04406, P23368, P49821, P00338, Q00796, O60701, P48735, P07195, P09874, P09622, P23526, O43865, P56545, P40939, Q9UBQ7, P00387	2589	38	16881	3.08855	0.0293662	0.000851238	0.0262108
GOTERM_BP_DIRECT	GO:0043123~positive regulation of I-kappaB kinase/NF-kappaB signaling	47	1.69859	1.55098e-05	O14763, Q99836, P62942, P29692, O43657, P08134, P35222, P62979, Q16610, P35813, Q9NV92, P17302, Q8TB61, Q9NYY3, Q5T9L3, Q7Z7H5, P06241, P09382, Q9NS68, Q8N114, Q14258, Q9Y6K9, Q96AX9, Q9P0L0, P98194, Q7Z2W4, Q969V5, Q9HC29, Q8IUH5, P21333, O43353, P00519, O60826, Q9BT67, P62987, Q9Y239, P19438, Q92734, P53041, P41595, P21980, Q99732, P61586, Q15628, Q04206, Q8WUM9, Q10589	2596	161	16792	1.88829	0.0917814	0.00152693	0.0301836
GOTERM_BP_DIRECT	GO:0090263~positive regulation of canonical Wnt signaling pathway	38	1.37333	1.64051e-05	Q9BXB1, P43686, Q9NTX7, Q13200, O43242, P25789, Q8N474, P25786, P12931, P25787, Q99460, Q03135, O00487, P62195, P20618, P62979, Q9HBX8, P61289, Q5S007, P17980, Q5T9L3, P28066, Q9UL46, P02452, Q06190, P19838, P62987, Q70CQ2, P28070, O14818, Q13418, O75581, P49721, O00231, P49720, P62191, Q155Q3, O00232	2596	120	16792	2.04833	0.0968144	0.00158979	0.0319256
GOTERM_BP_DIRECT	GO:0043066~negative regulation of apoptotic process	105	3.79472	1.6478e-05	Q16531, Q9NR09, Q8N474, Q96GX9, P82094, P14780, P62753, P23528, P49810, Q13286, P61247, Q9NYY3, P08758, P15559, Q9H4A6, P61978, Q12983, Q99497, P04083, Q9BZZ5, P04233, P09211, Q04206, Q99836, P52565, P41221, P04040, O95819, Q86XL3, P62979, Q9NY61, P41743, P30044, P08243, P14625, P09619, Q969H8, P30048, P68032, P35916, P11021, Q13217, P63104, Q13131, Q8N157, P19525, Q13501, Q9Y264, P62987, Q9Y255,…	2596	455	16792	1.49271	0.097223	0.0015723	0.0320674
GOTERM_BP_DIRECT	GO:0030100~regulation of endocytosis	16	0.578244	1.66938e-05	Q9UKS6, Q9Y6Q2, Q9UMY4, O00291, Q7Z3T8, P49815, P00519, P61018, P51148, Q13492, Q9H223, P20338, P55290, Q15036, Q9UNF0, Q8N6T3	2596	31	16792	3.33854	0.0984314	0.00156876	0.0324873
GOTERM_BP_DIRECT	GO:0042493~response to drug	76	2.74666	1.68133e-05	P17812, P42224, Q8N474, P12931, Q9NPG1, P19021, P10620, P21964, P26006, P16435, P61769, Q9UNQ0, P28827, P22223, P05023, P04844, P63092, P04083, P61011, P63146, P35354, O95255, P00519, P28288, O15228, P78536, P17405, P41595, Q9UQL6, P10809, P04179, O15067, Q04206, O15118, Q9UM54, P06858, P11387, Q00796, P27797, P04040, P06493, P61812, P35222, Q16555, P48507, P07900, Q9BZC7, O95477, P17301, P18065,…	2596	304	16792	1.6171	0.0991001	0.00155642	0.0327199
GOTERM_CC_DIRECT	GO:0009897~external side of plasma membrane	56	2.02385	1.74171e-05	P31785, P36894, Q02297, P08648, P01130, P15291, P17813, P13591, O60911, Q92823, P26006, P01911, P61769, P20138, P08758, Q8N131, P54756, Q07075, P18827, P05556, P02786, O75326, P43121, P11279, P04233, P55290, P07237, Q9UP52, P16150, P01730, P16871, Q9ULI3, P27797, O96005, P50895, P42892, O95477, P17301, P06756, Q9H6X2, P13762, O75787, P07996, Q5ZPR3, P19320, P48549, P00390, Q9NZQ7, O75487, O14525,…	2699	213	18224	1.77521	0.0181561	0.00027344	0.0276928
KEGG_PATHWAY	hsa05146:Amoebiasis	40	1.44561	1.77404e-05	P02751, P05997, P18206, P20908, P17252, Q9NQ66, P61812, P29400, P35609, Q15147, P12814, P27986, Q92569, P02458, P07942, P11047, O43707, P17612, P29992, P63092, Q13751, Q9Y6N6, P08572, P02452, Q96AH8, P50148, P19838, P35237, Q16363, P55268, P51149, P08123, P51148, O15230, Q05397, P42338, P42336, Q04206, P12107, P04792	1331	106	6879	1.9503	0.00513156	0.000321497	0.0235814
KEGG_PATHWAY	hsa05416:Viral myocarditis	26	0.939646	1.89501e-05	P78310, P20036, P60709, P13533, Q03135, P01911, P13762, P28068, P06241, Q14118, P79483, P30511, Q04637, P04439, P01909, P00519, P01889, P99999, P01903, P17693, P04440, P01906, P63261, P01920, P10321, P78344	1331	57	6879	2.35747	0.00548052	0.000323218	0.0251892
KEGG_PATHWAY	hsa01130:Biosynthesis of antibiotics	67	2.4214	2.10097e-05	P24752, Q16222, Q06210, P04406, P17174, P06733, Q99714, P48735, P29401, Q96I99, P53396, P36957, Q08426, P49419, Q9NR19, P40925, P40926, P18669, P49354, O94808, P06744, P04035, P04181, P11177, P36871, P00558, P08237, Q96G03, P11413, O15067, P14550, Q9UIJ7, Q01813, P04075, P00505, P04040, P11766, P09622, P30566, Q15738, P11310, P22102, O95336, Q9BWD1, P09104, Q15800, P60174, P37837, Q9UHG3, Q06203,…	1331	212	6879	1.63338	0.00607434	0.000338435	0.0279265
GOTERM_BP_DIRECT	GO:0006511~ubiquitin-dependent protein catabolic process	51	1.84315	2.18459e-05	P54252, Q9Y4X5, P09936, O43242, Q8TEL6, O00487, P61077, P49459, Q9Y4E8, Q14139, Q13616, Q13618, Q9P275, O94782, P68036, P63146, Q93008, Q93009, Q70CQ2, P40818, Q16186, Q13620, Q8TAT6, O14818, P62253, Q63HN8, P62256, O95155, Q9UPT9, P25789, P62837, P25786, P25787, P43487, Q9Y5K5, P15374, Q969P5, P46379, Q9UNS2, P45974, P55072, Q15843, A0AVT1, Q13501, Q9UHP3, P51784, Q3LFD5, P61086, Q9NZJ0, O94966,…	2596	182	16792	1.81258	0.126807	0.00199211	0.0425117
GOTERM_CC_DIRECT	GO:0000776~kinetochore	28	1.01193	2.27697e-05	Q9Y6G9, P55735, P49810, O43264, Q99661, P12270, Q02224, P53350, Q96GD4, O14576, Q8IWB6, O43683, Q9Y6D9, P30622, Q13561, O14777, P51955, Q8N954, P46060, O14974, P52948, Q8WVT3, Q7Z460, Q15061, Q14203, Q14683, O14980, Q562E7	2699	81	18224	2.33407	0.0236693	0.000352202	0.0362017
GOTERM_MF_DIRECT	GO:0023026~MHC class II protein complex binding	11	0.397542	2.3145e-05	P01911, P01903, P07900, P04233, P11142, P08238, P62258, P60033, P50995, P28068, P14618	2589	16	16881	4.48269	0.0441078	0.00125227	0.0396662
GOTERM_BP_DIRECT	GO:0007030~Golgi organization	27	0.975786	2.40186e-05	P62820, Q9H9E3, P60953, Q9BVK6, O14966, Q96CV9, O43264, Q9H6U6, O75147, Q8WTW3, Q92538, Q5S007, P98198, Q9H4A6, Q9H4A5, Q86YS6, Q9H0V9, O43520, P49755, P49257, Q9Y6D6, P61019, O14976, Q7Z460, Q8TAT6, Q14789, P83436	2596	74	16792	2.3601	0.138504	0.00215832	0.0467387
GOTERM_CC_DIRECT	GO:0005903~brush border	23	0.831225	2.4124e-05	Q13045, Q07075, P08473, P18206, Q96QD8, P60660, O75369, P35579, P49795, P12814, P35580, P19105, Q15149, O00299, P15311, Q12965, P47756, Q7Z406, Q86UT5, O00159, O43707, P14410, P61158	2699	60	18224	2.58832	0.0250594	0.00036774	0.0383546
GOTERM_BP_DIRECT	GO:0006509~membrane protein ectodomain proteolysis	13	0.469823	2.55464e-05	Q9NZ08, O14672, P49810, P35579, P78536, Q9Y5Z0, Q13443, Q96BI3, Q92542, Q8TCT9, P56817, Q14118, P38159	2596	22	16792	3.82224	0.146636	0.0022627	0.0497111
GOTERM_BP_DIRECT	GO:0000302~response to reactive oxygen species	18	0.650524	2.58684e-05	P00390, Q9NNW7, P22352, P04040, P07203, P30041, P99999, P30044, P09211, P04179, P30048, Q16849, Q16881, P07237, P62995, Q8TED1, P32119, Q06830	2596	39	16792	2.98542	0.14834	0.00225896	0.0503376
GOTERM_BP_DIRECT	GO:0032212~positive regulation of telomere maintenance via telomerase	16	0.578244	2.69441e-05	P40227, P78371, P17987, P51955, P35222, Q99832, Q13315, P49368, O60832, Q96GD4, P48643, P28482, P50990, P50991, O14733, P09651	2596	32	16792	3.23421	0.154007	0.00232014	0.0524303
GOTERM_BP_DIRECT	GO:0043161~proteasome-mediated ubiquitin-dependent protein catabolic process	55	1.98771	2.81885e-05	Q16531, P54252, P09936, O43242, Q13200, Q99460, O00487, P61077, O00308, Q9Y225, P61289, P49459, Q13616, P30260, Q13618, P28066, Q9UKB1, Q9UM13, Q9H0M0, P63146, Q9H0C5, P54727, Q8N5Z5, P28070, Q96PU5, O14818, P54725, Q9NYZ3, P62256, Q15366, P62191, O95155, Q9UJX4, P43686, Q9UJX5, P25789, P25786, P25787, P06493, P35222, P62195, P20618, P62979, P17980, P55072, Q9UL46, Q9NVR0, P61086, P62987, Q96B02,…	2596	203	16792	1.75253	0.160517	0.00239396	0.0548511
GOTERM_CC_DIRECT	GO:0032587~ruffle membrane	28	1.01193	2.92043e-05	Q9UM54, Q9UPN3, P29317, P08648, P12931, P23528, Q12792, O76039, P07900, P15311, P06756, Q9UNF0, P23396, Q96SB3, Q12884, Q92974, Q9Y490, P05556, Q12913, P50570, Q14678, P05106, Q9BQL6, P78536, Q99755, P35240, O00159, P13796	2699	82	18224	2.30561	0.0302562	0.00043881	0.04643
GOTERM_BP_DIRECT	GO:0051301~cell division	84	3.03578	2.92488e-05	Q99816, P07437, Q9NR09, Q71U36, Q15003, P56211, Q9BTV5, A8MVW5, Q9C099, Q9NTJ3, P12270, Q562F6, Q9BQE3, P30260, P62826, Q66K89, P33552, Q9Y265, P23396, Q9Y266, O75410, Q9UM13, Q9NTI5, Q68CZ6, Q8IYB7, Q92974, Q9UM11, P62140, Q9Y5B0, Q69YQ0, Q15019, P68363, O75794, Q93008, P52732, Q9BRK4, Q8IY18, Q14683, Q7LBR1, Q8TD19, Q6NUK4, Q7Z3K3, Q9Y6A5, Q9UJX4, Q9UJX5, Q9Y6G9, P60953, Q9BRX2, Q96RW7, Q8NG31,…	2596	350	16792	1.55242	0.166023	0.00245037	0.0569137
GOTERM_BP_DIRECT	GO:0034976~response to endoplasmic reticulum stress	27	0.975786	3.1408e-05	O14763, Q9UMX0, P16615, P13667, Q8IXB1, P27986, P14625, Q9H1E5, P07996, Q9Y3C8, Q70SY1, O75955, P30101, Q9BZQ8, P00519, Q12933, Q15084, O94966, P13639, P07237, P61960, P05198, Q13148, Q96JJ7, Q9Y4L1, O95155, Q9BS26	2596	75	16792	2.32863	0.177126	0.00259599	0.061114
GOTERM_BP_DIRECT	GO:0032956~regulation of actin cytoskeleton organization	20	0.722804	3.2007e-05	Q9H299, P31146, Q13464, P19021, P00519, P61812, Q07954, Q9NYQ6, P15311, P09619, Q16658, P61586, Q13418, Q6IBS0, Q9NRY4, P42345, P29320, Q155Q3, Q10589, P54756	2596	47	16792	2.75252	0.18018	0.00261067	0.0622791
GOTERM_BP_DIRECT	GO:1901998~toxin transport	17	0.614384	3.3277e-05	P31689, Q15650, P17987, P78371, Q9NZQ7, P35606, O14786, Q99832, Q05193, P49368, P48643, O75581, P50990, P11021, P50991, Q12983, Q86YS6	2596	36	16792	3.05453	0.186617	0.00267892	0.0647495
GOTERM_CC_DIRECT	GO:0030425~dendrite	78	2.81894	3.98767e-05	Q86WG3, P17655, P36894, Q02297, P42224, Q9UBB6, O75096, O43556, Q9NPG1, Q66K74, P61006, P62753, Q13474, Q9UBB4, P0DP58, Q15147, P32298, P54753, Q9NYY3, Q12983, P54756, Q9UJU6, Q96SB3, P52294, P15260, P08473, P63092, Q00577, Q9BTU6, P11279, Q16643, Q99523, P54762, Q07954, Q5VWQ8, P54764, P41595, Q8NFT8, Q13003, Q9Y5S9, P63244, O60313, Q15262, Q9UBN7, Q05586, Q9NT68, P51159, P04899, P51610, Q16555,…	2699	335	18224	1.57214	0.0410833	0.000590686	0.0633922
GOTERM_CC_DIRECT	GO:0030666~endocytic vesicle membrane	24	0.867365	4.07623e-05	Q5KU26, P79483, Q9NY15, P50570, P41221, P20036, P01909, P63010, Q03135, Q8WTV0, P62987, P01911, P62979, Q07954, P01903, P04233, P04440, P01906, P01920, Q5T9L3, P13762, O95782, Q96CW1, P05538	2699	66	18224	2.45532	0.0419763	0.000595417	0.0647996
GOTERM_CC_DIRECT	GO:0008305~integrin complex	14	0.505963	4.13751e-05	P08648, P05556, P16144, P05106, P35579, P26006, Q9UKX5, P26012, P18084, P06756, P17301, P23229, Q13683, P13612	2699	27	18224	3.5011	0.0425938	0.00059609	0.0657735
GOTERM_CC_DIRECT	GO:0005832~chaperonin-containing T-complex	8	0.289122	4.22804e-05	P49368, P40227, P78371, P17987, P48643, P50990, P50991, Q99832	2699	9	18224	6.00189	0.0435052	0.000600899	0.0672122
GOTERM_MF_DIRECT	GO:0051087~chaperone binding	28	1.01193	4.26974e-05	Q14469, Q15813, P31689, P27797, Q9UDY4, P31948, P25685, P25686, Q86TM6, P61604, Q8IXB1, P50502, P00450, P11021, P05023, Q13217, O14775, O75953, P01889, Q96KC8, Q16611, Q7L3B6, P04156, P10809, P10909, P04275, Q9Y4L1, P53634	2589	81	16881	2.25392	0.0798503	0.00224663	0.0731638
GOTERM_BP_DIRECT	GO:0048010~vascular endothelial growth factor receptor signaling pathway	26	0.939646	4.29675e-05	Q8WUW1, P12931, P60953, P30530, Q13464, P60709, Q96F07, Q9Y6W5, Q13177, P05106, O14786, P07900, P27986, P06756, Q05397, O60462, P42338, Q8IWU6, P42336, Q7L576, P61586, P63261, P06241, P35916, Q13873, P04792	2596	72	16792	2.33582	0.234101	0.00341346	0.0835977
GOTERM_CC_DIRECT	GO:0031901~early endosome membrane	35	1.26491	4.61649e-05	P57768, O95405, C4AMC7, Q9H267, Q9BXF6, Q03135, Q9H4M9, O14964, Q9H223, O60493, P61769, P61106, Q5T9L3, Q92562, P04083, P30511, Q92783, O75165, P04439, Q9BTU6, Q7Z3T8, Q9Y5X3, Q9NYA4, P01889, Q01968, P51148, Q641Q2, P54762, Q99961, P17693, P54764, O75110, O75581, P10321, P00533	2699	116	18224	2.03728	0.0474061	0.000647345	0.0733851
KEGG_PATHWAY	hsa05145:Toxoplasmosis	40	1.44561	4.69552e-05	Q99836, P42224, P01130, P20036, P61812, P04899, P01911, P11142, O15530, P13762, P28482, P28068, P07942, P11047, Q9Y6K9, P08754, P33076, P15260, P23458, P79483, Q13751, Q9Y6N6, P05556, P01909, P19838, P55268, Q16363, P19438, P99999, P01903, P04440, P01906, O15230, P38484, P29597, P0DMV8, P01920, Q04206, P23229, P40763	1331	110	6879	1.87938	0.013525	0.000716445	0.0624039
GOTERM_BP_DIRECT	GO:0030433~ER-associated ubiquitin-dependent protein catabolic process	23	0.831225	4.73119e-05	Q8TCJ2, Q9BUN8, Q5HYA8, P43686, Q96CS3, Q5VYK3, P25686, Q9UMX0, P62195, Q86TM6, Q8IXB1, Q92575, Q8TAT6, O94966, Q9UKM7, P14625, Q96DZ1, Q14139, P17980, P11021, P62191, P55072, O95155	2596	60	16792	2.47956	0.254479	0.00371047	0.0920464
GOTERM_MF_DIRECT	GO:0004812~aminoacyl-tRNA ligase activity	11	0.397542	4.8465e-05	P26640, Q9Y285, P56192, Q15046, Q9HA77, P47897, P12081, P41252, P54577, P23381, Q6PI48	2589	17	16881	4.219	0.0901365	0.00248272	0.0830431
GOTERM_CC_DIRECT	GO:0005819~spindle	36	1.30105	4.86863e-05	Q66K74, Q5VT06, A8MVW5, Q13163, Q14141, Q13315, Q9UBP0, P53350, Q96GD4, P50995, Q8NEM2, O75935, Q9UI95, Q5UIP0, P30260, Q00610, Q66K89, Q14980, O15344, O95235, Q68CZ6, Q92974, Q9Y6D9, Q9Y5B0, Q69YQ0, Q15019, Q9ULW0, P52732, P35579, Q02241, P35580, P63172, O15066, Q14203, P04792, Q16181	2699	121	18224	2.0089	0.0499296	0.00067371	0.0773918
GOTERM_CC_DIRECT	GO:0002102~podosome	13	0.469823	5.12105e-05	Q99961, P19320, Q8TED9, P06396, Q16658, Q8WX93, O75083, P67936, A1X283, P61978, P13796, Q9UJU6, Q14247	2699	24	18224	3.6574	0.0524493	0.000699428	0.0814027
GOTERM_BP_DIRECT	GO:0000398~mRNA splicing, via spliceosome	58	2.09613	5.1212e-05	Q09161, Q15029, Q9HCG8, Q15233, Q15717, Q15427, P36954, P11142, O43290, Q08211, P62995, P61978, Q00839, P09651, O60506, O43660, P08579, Q13151, P52434, P52435, O94906, P22626, Q9NW64, Q9UKF6, P17844, P19387, P24928, Q9UNP9, P11940, Q96DI7, P26599, Q9UKM9, Q9Y5S9, P62318, Q15393, Q15366, Q15365, P38159, Q13595, O75937, P14866, O60231, O75533, P62308, P30876, P42285, P55769, Q9HCE5, Q6P2Q9, Q15637,…	2596	222	16792	1.68995	0.272311	0.00396563	0.0996306
GOTERM_BP_DIRECT	GO:0002504~antigen processing and presentation of peptide or polysaccharide antigen via MHC class II	11	0.397542	5.20283e-05	P01911, P01903, P04440, P79483, P01906, P13762, P01920, P20036, P28068, P01909, P05538	2596	17	16792	4.18544	0.275988	0.00397907	0.101218
GOTERM_MF_DIRECT	GO:0005102~receptor binding	83	2.99964	5.29653e-05	Q02297, O14745, P78310, P12931, Q9NQS3, P56211, Q9UJZ1, P14174, Q8N3J6, Q03135, P07737, P26012, P27487, O60716, P28161, Q15036, P05121, Q9BQE5, P01024, Q08426, Q99497, P04083, Q9Y3F4, P49753, P26038, P78423, P04439, P30533, P00519, P01889, Q96RT1, Q9UKU9, O15228, P14735, Q15223, P17693, P19256, Q92930, O15164, P63244, O00159, Q15067, Q9NY26, P51659, Q0VAQ4, Q92692, P06858, Q86WA8, Q05586, Q9NT68,…	2589	353	16881	1.5331	0.0980824	0.00264348	0.0907508
GOTERM_BP_DIRECT	GO:1904851~positive regulation of establishment of protein localization to telomere	8	0.289122	5.63453e-05	O60832, P40227, P78371, P17987, P48643, P50990, P50991, Q99832	2596	9	16792	5.7497	0.295132	0.0042561	0.109612
GOTERM_CC_DIRECT	GO:0044297~cell body	23	0.831225	5.7421e-05	Q02297, P07437, P78310, P78371, P17987, Q9BT88, P50148, P21964, P62753, Q9Y250, P04899, Q99832, P49368, P35240, P15311, P62873, P62879, P48643, P68032, P50990, P50991, Q14195, Q99497	2699	63	18224	2.46506	0.0586203	0.00077417	0.0912706
KEGG_PATHWAY	hsa04066:HIF-1 signaling pathway	36	1.30105	5.88553e-05	P04406, P17252, P06733, P62753, Q02750, P11166, P27986, Q92569, P16885, P04626, Q15370, P05121, P28482, P09104, P42345, P36507, Q9H6Z9, P15260, Q16875, P02786, Q16665, P19174, Q13541, P19838, Q9Y264, P19367, P06730, P08069, P11177, P38484, Q9GZT9, P42338, P42336, Q04206, P00533, P40763	1331	96	6879	1.93811	0.0169237	0.000853063	0.0782135
GOTERM_CC_DIRECT	GO:0045335~phagocytic vesicle	17	0.614384	6.39551e-05	P31146, P61006, Q9BT88, Q96AH8, Q13637, P62491, P51149, O43752, P18084, P61106, O95477, P06756, P50995, Q86Y82, Q92930, Q86YS6, P51809	2699	39	18224	2.94324	0.0650694	0.00085132	0.101652
GOTERM_BP_DIRECT	GO:0045727~positive regulation of translation	21	0.758945	6.45628e-05	Q8NE71, Q92615, P47897, Q9BZQ8, Q9H074, P06748, Q9BY77, Q15717, P11940, Q14011, P17301, Q6PKG0, P13639, P04626, P11802, P28482, P42345, P07996, P78344, P56537, P62701	2596	53	16792	2.56296	0.330186	0.00481673	0.125588
KEGG_PATHWAY	hsa05131:Shigellosis	27	0.975786	6.50947e-05	P08648, P18206, P60953, P12931, P60709, Q9Y6W5, P07737, P46109, P28482, Q9UI95, P59998, Q9Y6K9, Q9UKB1, O15144, P05556, Q9HC29, Q13464, O43353, P00519, P19838, Q9Y239, P0DN76, Q04206, P63261, P35080, P16070, Q14247	1331	64	6879	2.18037	0.018701	0.000898552	0.0865017
GOTERM_CC_DIRECT	GO:0030864~cortical actin cytoskeleton	18	0.650524	6.66023e-05	O75955, P31146, Q96SB3, P17655, Q14254, Q9ULJ8, Q01518, P19022, Q96S97, P46939, P35609, P11166, P35240, P40123, P35241, P06396, O75083, Q14847	2699	43	18224	2.82647	0.0676696	0.000875466	0.105857
GOTERM_BP_DIRECT	GO:0031295~T cell costimulation	27	0.975786	6.74459e-05	P16150, P60953, P12931, P01730, P20036, Q03135, P01911, P27986, P29350, P27487, P62993, O15530, P13762, P09382, P06241, P42345, P07947, P79483, Q9NZQ7, P01909, Q13177, P01903, P04440, P01906, P42336, P01920, P05538	2596	78	16792	2.23907	0.342066	0.00497154	0.131193
KEGG_PATHWAY	hsa03050:Proteasome	21	0.758945	6.93917e-05	P43686, O43242, Q13200, Q9UL46, P25789, P25786, P25787, Q99460, O00487, P62195, P20618, P61289, P28070, O14818, P17980, O00231, P49721, P62191, P49720, O00232, P28066	1331	44	6879	2.46669	0.0199231	0.000914322	0.0922094
GOTERM_MF_DIRECT	GO:0042803~protein homodimerization activity	151	5.45717	7.15239e-05	Q99816, P24752, Q14469, O75096, P52701, P19623, Q12904, O00291, P49815, P10620, Q8IY95, Q9NQW7, Q15717, P12270, P56545, Q04771, Q99685, Q13137, O43707, Q8WYQ5, Q12983, Q99497, Q99829, Q14814, P31146, P04083, P49589, Q15517, P35354, O00560, P04035, Q4KMQ2, P22413, Q9Y239, Q5VWQ8, Q13459, P55290, Q9GZY8, O00764, P08237, Q04206, P63244, Q9Y4B5, O00154, Q03393, P51659, Q0VAQ4, Q92692, Q16394, P01730,…	2589	730	16881	1.34872	0.130124	0.00347906	0.122531
GOTERM_BP_DIRECT	GO:0000086~G2/M transition of mitotic cell cycle	40	1.44561	7.26913e-05	P07437, P63151, Q71U36, Q07666, P56211, Q9NQ66, P30153, P61006, P06493, P61981, Q96CV9, Q9NVX0, P61163, P62979, P07900, P53350, P0DP25, Q13616, O75935, P17612, Q9UKB1, Q99996, Q68CZ6, P62140, Q13561, P51955, P50570, Q15154, P23258, Q8WV24, Q9ULW0, O14974, O94986, P62987, Q7Z460, P62258, Q14204, Q14203, P30291, Q08050	2596	137	16792	1.88859	0.363144	0.00529431	0.14139
GOTERM_BP_DIRECT	GO:0098869~cellular oxidant detoxification	25	0.903506	7.65046e-05	O43396, Q9BRA2, P00390, P35354, Q9NNW7, P22352, Q92626, P10620, Q9Y5Z9, P04040, P07203, Q13162, Q9BRX8, Q9Y2Q3, P30041, P30044, P22079, P09211, P28161, Q9BYN0, P30048, Q16881, Q8TED1, Q99497, P36969	2596	70	16792	2.31015	0.378042	0.00550667	0.148801
GOTERM_MF_DIRECT	GO:0017154~semaphorin receptor activity	9	0.325262	8.3593e-05	Q9Y4D7, Q9UIW2, O75051, O60462, O43157, P08581, O15031, O14786, Q9HCM2	2589	12	16881	4.89021	0.150349	0.00396601	0.143193
GOTERM_BP_DIRECT	GO:1902287~semaphorin-plexin signaling pathway involved in axon guidance	9	0.325262	8.86659e-05	Q9Y4D7, Q9UIW2, O75051, O43157, O15031, Q14563, Q13275, O14786, Q9HCM2	2596	12	16792	4.85131	0.423266	0.00630617	0.172436
GOTERM_BP_DIRECT	GO:0000226~microtubule cytoskeleton organization	25	0.903506	9.88111e-05	P54252, Q15813, P04406, Q96N67, Q66K74, O75312, P06493, O75147, Q5M775, O75410, O15344, P18583, P78559, Q03001, Q69YQ0, P68363, P23258, O43237, Q86SQ0, Q7Z460, P09543, Q05397, P30291, P46821, Q9Y6A5	2596	71	16792	2.27761	0.458467	0.00694566	0.192148
GOTERM_CC_DIRECT	GO:0071013~catalytic step 2 spliceosome	29	1.04807	0.000102005	O75533, Q15029, P62308, Q9HCG8, P42285, O43290, Q6P2Q9, Q9Y3C6, Q00839, P61978, P09651, O60506, O43660, P08579, O94906, P22626, Q9NW64, Q9BUQ8, P17844, Q9UNP9, P11940, Q96DI7, P07910, P0DN76, Q9UKM9, P62318, Q9Y5S9, Q15393, P38159	2699	92	18224	2.12839	0.101757	0.001324	0.162083
GOTERM_CC_DIRECT	GO:0032588~trans-Golgi network membrane	27	0.975786	0.000104979	Q9H9E3, P20036, P01911, Q9HBX8, Q8WTW3, O94955, Q9Y2V7, P13762, Q00610, P20340, Q9H4A5, Q86YS6, P63092, P79483, P11717, P01909, P05067, P01903, O43752, P04440, P04233, P01906, P01920, Q10567, P83436, O43493, P05538	2699	83	18224	2.19648	0.104563	0.00134597	0.166805
GOTERM_BP_DIRECT	GO:0006513~protein monoubiquitination	14	0.505963	0.000105186	Q99816, Q96B02, Q9C0C9, P19474, Q9NZJ0, Q96PU5, P63146, Q13616, Q13618, Q7Z6Z7, O60291, Q14258, O95155, P61077	2596	28	16792	3.23421	0.479479	0.00730939	0.204533
GOTERM_CC_DIRECT	GO:0005771~multivesicular body	12	0.433683	0.000105999	Q99816, P13693, P04233, Q5VYK3, Q658P3, P17302, Q9UBN7, Q9NQ11, P11279, P56817, P62491, Q10589	2699	22	18224	3.68298	0.105524	0.00134268	0.168425
GOTERM_MF_DIRECT	GO:0043022~ribosome binding	20	0.722804	0.000107158	Q8NE71, Q9BRX2, Q92616, P62495, O95202, P08865, Q8WWC4, P61619, Q7Z2Z2, P46379, P13639, Q9BXJ9, P11021, P05198, P42345, Q9Y3A5, P04844, O43583, P63241, P56537	2589	51	16881	2.55697	0.188493	0.00496055	0.183524
GOTERM_BP_DIRECT	GO:0007067~mitotic nuclear division	62	2.24069	0.00010837	Q9NR09, P56211, Q9BTV5, A8MVW5, P62753, Q9C099, Q9NQW6, P12270, P53350, Q66K89, P62826, Q9Y265, P23396, Q9Y266, Q9UM13, Q68CZ6, Q92974, Q9UM11, Q8IYB7, P30622, Q13561, O75528, Q15019, P00519, Q93008, P52732, Q9P2J3, P53041, Q9BRK4, Q8IY18, Q6NUK4, Q8TD19, Q16181, Q9UJX4, Q9Y6G9, Q9UJX5, Q8NG31, P06493, Q96KB5, O43264, Q9NVX0, Q86XL3, Q69YH5, Q99661, P46736, Q96GD4, Q9UI95, O75935, Q00610, Q14980,…	2596	248	16792	1.6171	0.489667	0.00744648	0.210718
GOTERM_BP_DIRECT	GO:0042060~wound healing	27	0.975786	0.000108774	Q9UPN3, Q02297, P02751, P36897, P17813, P41221, Q9BR76, P61812, Q8WTV0, P58107, P09619, P04626, P28300, P09486, Q5JRA6, P42345, P22223, P18827, P15924, P05106, P24821, Q9NYQ6, Q13308, Q96PD2, P31431, P21359, P00533	2596	80	16792	2.18309	0.490945	0.00739231	0.211503
KEGG_PATHWAY	hsa04810:Regulation of actin cytoskeleton	64	2.31297	0.000109752	P46940, P08648, P12931, P62070, P60709, Q9Y6W5, P23528, P26006, P18084, P26012, P07737, P27986, P15311, Q92569, P59998, O43707, P36507, P05556, P62140, Q8WUW1, Q9Y281, P26038, Q13464, P05106, P61586, P13612, P02751, P18206, P60953, Q02750, Q96F07, P35609, P12814, P19105, P46109, P17301, P06756, P09619, Q7L576, P28482, Q9NRY4, Q92915, O15144, Q96A32, P16144, P19634, Q13177, O14974, P30411, Q9UKX5,…	1331	210	6879	1.5751	0.0313285	0.00138294	0.145805
GOTERM_CC_DIRECT	GO:0030659~cytoplasmic vesicle membrane	36	1.30105	0.000119941	O60353, Q0VAQ4, Q6UXM1, P51153, P61006, P31946, P61981, Q9NY64, P61106, P27348, Q5T5C0, Q9Y696, Q9ULC8, Q15036, Q9UNF0, P63104, Q5HYA8, P04083, Q9UL25, Q96AW1, P30622, Q8IUH5, Q9Y5X3, Q9NZM1, P62491, Q9Y2T2, Q8TF30, P38484, P62258, Q8IVF2, Q10567, P56817, O75923, Q9UL54, Q9UHC9, Q9UIQ6	2699	126	18224	1.92918	0.118549	0.00150108	0.190557
GOTERM_CC_DIRECT	GO:0031258~lamellipodium membrane	11	0.397542	0.000126902	Q12884, P29317, Q13433, P06756, P27487, Q9H6X2, Q8WXH0, P23528, Q6UVK1, P05106, Q96AC1	2699	19	18224	3.90913	0.12498	0.00156946	0.201605
GOTERM_BP_DIRECT	GO:0061024~membrane organization	15	0.542103	0.00012706	O43556, P51153, P61006, P31946, O15228, P61981, Q99653, P61106, P27348, Q13286, P41743, Q15392, P62258, Q9UIQ6, P63104	2596	32	16792	3.03207	0.545571	0.00853633	0.247017
GOTERM_MF_DIRECT	GO:0032403~protein complex binding	53	1.91543	0.000138474	P46940, P07437, O14744, Q01082, O14745, P63151, Q9Y6W5, Q32P28, P31946, P78318, P63010, O60911, P21796, P49321, P50502, Q9NYY3, P22695, Q13751, P05556, Q8WUW1, P49755, P46459, P50570, P52732, P54762, Q8N5Z5, Q07954, Q5VWQ8, Q04206, Q15628, O95782, Q01813, Q07666, Q14161, Q12792, Q13315, Q05193, P10586, P62873, P17301, P62879, Q7L576, Q9Y2J0, Q14118, Q9UK41, P53990, P33076, Q12933, P61421, P23284,…	2589	206	16881	1.67755	0.236548	0.0062572	0.237098
GOTERM_MF_DIRECT	GO:0032947~protein complex scaffold	17	0.614384	0.000140443	Q6IAA8, Q6AWC2, O14745, Q5VYK3, Q99996, O94885, Q15019, P19634, Q9NX63, Q5TCQ9, P55884, Q03135, Q9UHA4, Q0VGL1, P63244, Q8TDY2, Q12959	2589	40	16881	2.77112	0.239472	0.00620212	0.240466
GOTERM_BP_DIRECT	GO:0007160~cell-matrix adhesion	29	1.04807	0.000141543	P18206, O43556, Q5H8C1, P35222, P26006, P54851, P50895, Q13443, P18084, P26012, Q9UL63, P06756, P17301, Q13136, P08962, Q96AC1, P19320, P05556, P14543, Q9BX67, P16144, Q15942, P05106, Q9UKX5, Q13418, P23229, P16070, Q13683, P13612	2596	90	16792	2.08427	0.584644	0.00940304	0.275136
GOTERM_BP_DIRECT	GO:0007229~integrin-mediated signaling pathway	31	1.12035	0.000141621	P08648, O75077, P12931, P26006, Q13443, P18084, P26012, O43184, P06756, P17301, Q13618, Q96AC1, P05556, Q03001, O75326, P16144, Q9UHI8, O14672, Q15942, Q96RT1, P05106, P35579, Q9UKX5, O15230, Q969R8, Q05397, Q13418, P23229, Q13683, Q08722, P13612	2596	99	16792	2.02546	0.584844	0.00930855	0.275287
GOTERM_BP_DIRECT	GO:0006446~regulation of translational initiation	16	0.578244	0.000143549	Q09161, Q7L2H7, Q14152, Q04637, P55884, Q9Y262, P60842, P23588, Q13347, Q15056, O60841, Q9P2K8, O00303, Q99613, P04792, P78344	2596	36	16792	2.87485	0.589785	0.00933587	0.27903
GOTERM_CC_DIRECT	GO:0015630~microtubule cytoskeleton	38	1.37333	0.000146943	Q02818, P46940, Q9NS23, P04406, O95140, P30153, Q02535, P61163, Q99661, Q02224, Q9UBP0, P41743, P53350, Q9Y696, P28482, Q15051, Q8WYQ5, Q9Y496, O75410, Q9P0L0, O15344, Q68CZ6, P49754, P30622, Q03001, P34897, Q07617, Q9ULW0, Q13813, P19387, Q99653, Q15046, O15066, Q96MC5, Q92597, Q9Y624, Q9Y6A5, Q16181	2699	137	18224	1.87285	0.143239	0.00179601	0.233411
GOTERM_BP_DIRECT	GO:0045454~cell redox homeostasis	26	0.939646	0.000149048	Q6ZRP7, Q9H299, O43396, P30101, Q96J42, P00390, Q9NNW7, P09622, P07203, Q13162, P30041, P13667, O95831, Q8IXB1, Q15084, Q9P2K2, P30044, O00391, P30048, P07237, Q16881, Q9H1E5, Q96JJ7, P32119, Q06830, Q9BS26	2596	77	16792	2.18414	0.603551	0.0095913	0.289704
GOTERM_CC_DIRECT	GO:0030018~Z disc	34	1.22877	0.000160899	Q8N3V7, Q14524, Q8WZ42, P62942, P13533, Q86YM7, P49810, P35222, P35609, Q969P5, O75147, P12814, P19105, Q8WXH0, Q9NVD7, A4UGR9, O43707, Q0ZGT2, Q9Y281, P23634, Q8WX93, Q03001, Q13936, P21333, O14974, O75369, Q92736, Q14315, P47756, P24844, P32418, Q8IVF2, Q9UQD0, P04792	2699	118	18224	1.94553	0.155727	0.00194384	0.255551
GOTERM_BP_DIRECT	GO:0007163~establishment or maintenance of cell polarity	14	0.505963	0.000163787	P16150, Q7Z460, P61160, P40123, P60953, Q01518, Q8WXH0, Q9NVD7, P35221, P61158, Q14517, Q9Y5S2, Q12959, Q8TEW0	2596	29	16792	3.12268	0.638217	0.0104268	0.318309
GOTERM_MF_DIRECT	GO:0003743~translation initiation factor activity	22	0.795085	0.000176031	Q7L2H7, Q04637, Q14152, P55884, P20042, Q9Y262, P60842, P23588, P06730, P47813, Q13347, Q15056, Q9ULC4, Q13542, O60841, P05198, O00303, Q99613, P78344, P56537, O43583, P41091	2589	61	16881	2.35158	0.290444	0.00759579	0.301313
GOTERM_CC_DIRECT	GO:0005635~nuclear envelope	42	1.51789	0.00019986	Q6UW56, P55735, Q14974, P49585, P55060, P43487, Q14693, P09874, O60238, P12270, Q92621, Q8TEM1, P50995, Q8WXH0, Q96AG4, Q9Y3I0, O75694, Q12983, P53990, P42167, Q8NE71, P30622, Q03001, P46060, Q9UH99, Q96P70, P80303, Q9NZM1, P52948, Q92575, P02545, P23921, O00299, Q8TD16, P20700, Q14203, Q9UNN5, O14980, Q9BUP3, O15118, Q9NQC3, Q9NRG9	2699	159	18224	1.78358	0.189638	0.00238663	0.317341
GOTERM_BP_DIRECT	GO:0006283~transcription-coupled nucleotide-excision repair	25	0.903506	0.000204347	Q16531, P61201, Q9UBW8, Q9BT78, P30876, P36954, P62979, P35251, Q9UNS2, Q13098, Q9UBT6, P12004, P52434, P52435, Q7L5N1, Q93009, P15927, P24928, P19387, P62987, Q9UNP9, P05114, P32780, Q13620, P40937	2596	74	16792	2.18527	0.71875	0.0128606	0.396986
GOTERM_CC_DIRECT	GO:0016324~apical plasma membrane	67	2.4214	0.000205749	Q8TEU7, O60353, Q02297, O14745, Q9Y6M7, Q9NPG1, P19022, P49810, Q03135, P54851, P11166, P15311, Q8IZP9, P27487, P55011, Q8NI35, P05023, P36543, O75955, Q07075, P63092, O43520, P04083, Q8WWI1, P26038, O95255, Q6UVK1, P78536, Q9Y239, Q13393, P08238, P08237, Q16832, P14550, O95782, P14410, Q9Y4B5, Q16181, P02751, P04920, Q9UKE5, Q9Y250, P51159, Q12791, O43865, P46531, P07900, P41743, P08195, P17302,…	2699	291	18224	1.55461	0.194643	0.00242929	0.326676
GOTERM_BP_DIRECT	GO:0061621~canonical glycolysis	13	0.469823	0.000208333	P04406, Q16875, P60174, Q01813, P18669, P04075, P06733, P06744, P19367, P00558, P08237, P09104, P14618	2596	26	16792	3.23421	0.725624	0.0129782	0.404714
GOTERM_CC_DIRECT	GO:0031594~neuromuscular junction	20	0.722804	0.00021228	Q02297, Q9ULJ8, P78310, O75096, P05556, Q15650, Q86WN1, P05067, P46939, P29400, P35579, P35580, P54764, Q8N9N2, O15146, O94868, O43759, P07093, P17612, Q12959	2699	55	18224	2.45532	0.200159	0.00247851	0.33703
GOTERM_BP_DIRECT	GO:0090090~negative regulation of canonical Wnt signaling pathway	44	1.59017	0.000214762	O60353, P43686, Q13200, O43242, P25789, Q8N474, O75096, P25786, P25787, P19022, P41221, Q99460, Q13188, Q03135, P62195, O00487, P49795, P20618, P46531, P62979, P61289, Q13283, O60716, P17980, P48436, P18065, Q9UI95, Q13618, Q9UBP4, P28066, Q9UL46, O96014, Q06190, P62987, Q5VWQ8, Q9BRK4, P28070, O14818, O75581, P49721, O00231, P49720, P62191, O00232	2596	163	16792	1.74607	0.73636	0.0132432	0.417179
GOTERM_BP_DIRECT	GO:0030163~protein catabolic process	17	0.614384	0.000217475	P43686, Q86WA8, Q12933, P15374, P62195, Q9Y5Z0, Q13286, P50897, P17980, P07339, O15164, Q6UWE0, P42345, P56817, Q8NG27, P62191, Q9UIQ6	2596	41	16792	2.68202	0.740763	0.0132775	0.422438
GOTERM_CC_DIRECT	GO:0005813~centrosome	91	3.28876	0.000240012	Q8IYA6, Q5VYK3, O14745, Q9Y3P9, Q9BR77, Q96C24, P61006, A8MVW5, Q9C099, P49810, O75147, Q9NV06, Q9UBP0, P0DP25, P53350, Q08211, Q9Y696, Q9NYY3, P30260, P17612, Q9Y496, Q9UKB1, Q9NP97, P40925, Q68CZ6, Q9Y5B0, P30622, Q13561, P17987, Q96JB5, P50570, Q15154, P23258, O43237, P62491, O94986, P06748, Q9BRK4, Q15061, O15066, P11413, Q8TD19, Q562E7, Q9Y6G9, P25786, Q5VT06, P06493, P43487, P35222, P04899,…	2699	426	18224	1.44236	0.223162	0.00277113	0.38098
GOTERM_CC_DIRECT	GO:0032154~cleavage furrow	18	0.650524	0.000240567	P05556, Q9UL25, Q96RW7, Q6P4I2, Q9BTV5, Q15019, P08134, P62491, P35579, Q14141, P35580, P35240, Q15746, P35241, P61586, O75935, Q3KR16, Q16181	2699	47	18224	2.58592	0.223615	0.00274738	0.381859
GOTERM_MF_DIRECT	GO:0070006~metalloaminopeptidase activity	12	0.433683	0.000241922	P53582, Q07075, Q9H4A4, Q9ULA0, P55786, P50579, P09960, Q9NZ08, P50281, P15144, Q9NQW7, Q9UIQ6	2589	23	16881	3.40188	0.375974	0.010199	0.413879
KEGG_PATHWAY	hsa00480:Glutathione metabolism	22	0.795085	0.00025873	P19623, P00390, P22352, P10620, P48735, P07203, P31350, Q9Y2Q3, P48637, P23921, P48507, P21266, P09211, P28161, P52788, P11413, Q7LG56, Q8TED1, P28838, Q9UJ14, P15144, P36969	1331	51	6879	2.22946	0.072295	0.00312185	0.343408
GOTERM_BP_DIRECT	GO:0000715~nucleotide-excision repair, DNA damage recognition	12	0.433683	0.000260106	P62987, P54727, Q16531, P62979, P61201, Q7L5N1, Q13620, Q9UNS2, Q13098, P09874, Q9BT78, Q9UBW8	2596	23	16792	3.37482	0.801048	0.0157057	0.50505
GOTERM_BP_DIRECT	GO:0001731~formation of translation preinitiation complex	12	0.433683	0.000260106	Q15056, Q13347, Q9ULC4, Q7L2H7, Q14152, O00303, Q99613, P55884, O43583, Q9Y262, P41091, P23588	2596	23	16792	3.37482	0.801048	0.0157057	0.50505
GOTERM_CC_DIRECT	GO:0022624~proteasome accessory complex	10	0.361402	0.000264273	P43686, Q13200, O43242, P17980, Q99460, O00231, P62191, O00232, O00487, P62195	2699	17	18224	3.97184	0.242742	0.00298534	0.419414
GOTERM_BP_DIRECT	GO:0050919~negative chemotaxis	15	0.542103	0.000276586	Q13591, O75326, Q92854, Q9NPR2, P05106, O94813, O43155, P06756, O60462, O15041, Q8NFY4, P61586, Q13214, Q14563, Q13275	2596	34	16792	2.85371	0.820397	0.0165318	0.536968
GOTERM_BP_DIRECT	GO:2001237~negative regulation of extrinsic apoptotic signaling pathway	16	0.578244	0.000293729	Q9NR09, P36897, P12931, O14786, P02545, P48507, P61289, P06756, Q04771, P09211, Q04206, P23229, P07996, Q99497, Q14247, Q8TDY2	2596	38	16792	2.72354	0.838531	0.0173803	0.570158
GOTERM_BP_DIRECT	GO:0034446~substrate adhesion-dependent cell spreading	16	0.578244	0.000293729	P02751, P62820, P30530, P12931, P00519, P05106, P54753, P06756, O15230, Q9H6X2, Q9NVD7, Q13418, P07942, P11047, Q96AC1, P13612	2596	38	16792	2.72354	0.838531	0.0173803	0.570158
GOTERM_CC_DIRECT	GO:0002116~semaphorin receptor complex	8	0.289122	0.000294369	Q9Y4D7, Q9UIW2, O75051, O60462, O43157, O15031, O14786, Q9HCM2	2699	11	18224	4.91064	0.266349	0.00328949	0.467074
GOTERM_CC_DIRECT	GO:0034663~endoplasmic reticulum chaperone complex	8	0.289122	0.000294369	Q15084, Q8IXB1, P14625, P23284, P07237, Q9UBS4, P11021, Q9Y4L1	2699	11	18224	4.91064	0.266349	0.00328949	0.467074
GOTERM_BP_DIRECT	GO:0007157~heterophilic cell-cell adhesion via plasma membrane cell adhesion molecules	19	0.686664	0.000295101	Q6V0I7, P19320, Q96JQ0, Q0VAQ4, P08648, P78310, Q92692, Q9NQS3, P19022, Q9NT68, Q8N3J6, Q9BY67, Q15223, Q96GP6, Q9P273, P55283, Q6N022, Q13740, Q8N126	2596	50	16792	2.458	0.839901	0.017296	0.572815
GOTERM_CC_DIRECT	GO:0030126~COPI vesicle coat	9	0.325262	0.000296547	P53621, Q9UBF2, Q8NDZ4, Q9Y678, Q96KG9, P35606, P48444, O14579, P53618	2699	14	18224	4.34066	0.268029	0.00327897	0.470522
GOTERM_BP_DIRECT	GO:0007050~cell cycle arrest	39	1.40947	0.000306881	Q99816, Q6IAA8, Q9NS23, P36897, Q07666, Q9NYL2, O95140, P27797, P49815, Q02750, P61812, Q13315, P35813, Q04721, O43290, Q9P2K8, O43741, Q15382, Q13616, Q9UQ80, Q13618, P42345, Q14393, P07996, Q9Y478, Q13131, O60381, Q96SB3, Q9C0B6, Q8TAS1, O75794, P00519, Q9UHA4, P04156, Q0VGL1, Q15392, Q13418, P43246, P78344	2596	141	16792	1.78914	0.851193	0.0178121	0.595617
GOTERM_MF_DIRECT	GO:0008237~metallopeptidase activity	26	0.939646	0.000318689	O75173, Q96TA2, O75077, P14780, O00487, Q13443, Q9ULA0, Q9H4A4, O95450, P46736, O43184, P55786, P09960, Q13219, Q07075, P08473, Q9NY33, P52888, O14672, Q9UHI8, P78536, P13497, Q8N6G6, P08253, P15144, Q9UIQ6	2589	81	16881	2.09293	0.462713	0.0131305	0.544872
GOTERM_MF_DIRECT	GO:0005001~transmembrane receptor protein tyrosine phosphatase activity	10	0.361402	0.000346511	Q15262, P10586, P29350, P23469, P23467, Q13332, Q92729, P18433, P28827, P23470	2589	17	16881	3.83546	0.491081	0.0139737	0.592308
GOTERM_BP_DIRECT	GO:0033209~tumor necrosis factor-mediated signaling pathway	34	1.22877	0.000360051	P43686, O14763, Q13200, O43242, P25789, P42224, P25786, P25787, Q99460, O00487, P62195, P20618, P62979, P61289, P17980, Q9NS68, Q9H305, P28066, Q9UL46, Q9BRA2, Q12933, P78536, P62987, P19438, P28070, O14818, Q15628, P25445, O75509, O00231, P49721, P49720, P62191, O00232	2596	118	16792	1.86378	0.893034	0.0206734	0.69847
GOTERM_MF_DIRECT	GO:0005003~ephrin receptor activity	8	0.289122	0.00036802	P54762, P54753, P54764, P29317, P54760, P29320, P29323, P54756	2589	11	16881	4.74202	0.511982	0.0145342	0.628965
GOTERM_CC_DIRECT	GO:0005938~cell cortex	34	1.22877	0.000372118	P07355, Q9UM54, Q96RW7, P49810, P35222, Q96RU3, Q03135, Q8TEW0, P49795, P32298, P07737, Q9UL63, Q02952, Q14980, Q9UJU6, Q9P0K7, Q96AC1, Q03001, Q8IX05, Q15019, Q16643, Q9BT67, Q12933, O75369, P35580, Q7Z460, Q13459, Q9UHY1, Q15061, Q05397, P61586, Q562E7, P19338, Q14247	2699	123	18224	1.86644	0.323986	0.00407025	0.590097
GOTERM_MF_DIRECT	GO:0034185~apolipoprotein binding	9	0.325262	0.000379718	Q07954, P98155, P27824, O75096, O95477, P06858, O75581, Q14114, Q8WTV0	2589	14	16881	4.19161	0.522986	0.0146952	0.648896
GOTERM_BP_DIRECT	GO:0006914~autophagy	37	1.33719	0.000398336	Q99816, Q9HA65, P62820, Q66K74, Q9HCE0, Q96FZ7, Q86VN1, O14964, Q96CV9, Q96JC1, P49795, A5D8V6, O75143, Q5S007, Q16666, Q6UWE0, Q9GZQ8, P42345, P55072, Q99497, Q9UK41, Q8TDY2, P49754, Q92783, Q9H082, P16144, Q13501, P00519, P11279, Q96RL7, O15040, P42338, Q9BXS4, P07339, O15118, Q9NQ88, Q3MII6	2596	133	16792	1.79948	0.915666	0.0226377	0.772466
GOTERM_BP_DIRECT	GO:0048041~focal adhesion assembly	12	0.433683	0.000413426	P12814, Q99755, Q8TF30, Q15262, O15230, O15530, P17301, Q15654, Q9UL54, P35609, Q96AC1, Q14247	2596	24	16792	3.23421	0.923209	0.0232723	0.801617
GOTERM_BP_DIRECT	GO:0030512~negative regulation of transforming growth factor beta receptor signaling pathway	22	0.795085	0.000417979	P36897, Q9Y3F4, Q92896, P17813, P50570, Q9NYA4, Q6YHK3, Q03135, P78536, P62987, P35813, P62979, Q15796, Q86UU0, O15105, Q9Y2U8, O15530, Q86TG7, P0DMV8, P11021, Q92743, Q6EMK4	2596	64	16792	2.22352	0.92535	0.0233143	0.810412
KEGG_PATHWAY	hsa05412:Arrhythmogenic right ventricular cardiomyopathy (ARVC)	26	0.939646	0.000433915	P08648, P19022, P60709, P35221, P35222, P26006, P18084, P26012, P06756, P17301, P17302, Q14118, P15924, P54289, P05556, P16144, Q13936, P05106, Q92736, Q9UKX5, P02545, P63261, P23229, Q13683, P13612, Q08289	1331	67	6879	2.00561	0.118264	0.00502186	0.575308
GOTERM_MF_DIRECT	GO:0002020~protease binding	30	1.08421	0.000434509	P07355, Q9BUN8, P02751, O75173, P01130, Q8WZ42, Q86WA8, P26006, P09958, Q16610, P27487, P06756, P05121, P13726, Q13586, P04080, O75955, Q14254, P21580, Q12884, P05556, Q15650, P35237, P05106, P30411, Q07954, Q16186, P78560, P04275, Q6UY14	2589	101	16881	1.93672	0.571319	0.0164715	0.742201
GOTERM_MF_DIRECT	GO:0043130~ubiquitin binding	25	0.903506	0.000437922	Q7Z569, Q99816, P21580, P09936, Q96CS3, Q14596, Q9H040, P11388, Q9NZ09, Q9UHP3, Q13501, Q8WUN7, Q86VN1, P14735, P15374, O75674, Q16186, Q8TAT6, P49459, Q9UNN5, P45974, P33552, P04792, Q9UK41, Q16526	2589	78	16881	2.08983	0.574162	0.0162832	0.74801
GOTERM_CC_DIRECT	GO:0014704~intercalated disc	17	0.614384	0.000454989	P15924, P78310, P05556, Q14524, P19022, P19634, P35221, Q07699, O75147, Q8IWT1, P17302, P47756, P32418, P63252, P05023, Q07157, Q12959	2699	45	18224	2.5508	0.380448	0.00492349	0.721067
GOTERM_BP_DIRECT	GO:0007044~cell-substrate junction assembly	6	0.216841	0.000459348	P02751, P08648, Q9Y490, Q9HBL0, P23229, P05106	2596	6	16792	6.46841	0.942261	0.0253649	0.890281
GOTERM_CC_DIRECT	GO:0030136~clathrin-coated vesicle	20	0.722804	0.000460213	P49757, P63027, P49754, Q9UJY4, O00291, Q14677, Q5VW38, Q9H267, Q01968, Q0JRZ9, Q99523, P49795, Q13492, O60493, Q07954, O43752, Q12965, O14525, Q00610, Q8IV53	2699	58	18224	2.32832	0.383844	0.00492919	0.729317
GOTERM_CC_DIRECT	GO:0005623~cell	29	1.04807	0.000477367	P36897, P18206, Q9NNW7, Q13162, O95831, P13667, P30041, Q9P2K2, Q02224, Q8IXB1, O00391, P00450, Q9H1E5, P32119, Q06830, Q8IWB6, P30101, O43396, Q9H299, Q96J42, P19367, Q92736, Q9GZT9, P07237, Q16881, P02792, Q96JJ7, P02794, P21399	2699	100	18224	1.95812	0.394869	0.00506099	0.756405
GOTERM_CC_DIRECT	GO:0031965~nuclear membrane	54	1.95157	0.00049839	Q6ZRP7, P04406, O14787, P12270, Q9UBP0, Q92621, P61970, Q8TEM1, Q8WXH0, O75694, Q5JTH9, Q8TDY2, P42167, O43660, Q9UM11, Q92973, Q15154, Q9H9L7, Q9UH99, P00519, Q96RT1, Q99523, P02545, O00299, Q9H0H0, P09525, P20700, Q15007, Q9UK76, Q9UM54, Q7Z569, Q6ZMG9, Q14974, Q9NQ66, O14681, Q14693, Q16352, P20591, Q8N114, Q8NFQ8, Q9P0L0, Q6NUM9, P46060, P50148, Q9P035, Q9UKD2, Q9NZM1, Q96KC8, P52948, Q9NZJ0,…	2699	229	18224	1.59221	0.408112	0.00523064	0.789593
GOTERM_CC_DIRECT	GO:0030139~endocytic vesicle	19	0.686664	0.000508147	Q9UM54, Q8TEU7, Q5VYK3, Q14254, Q15276, P51153, P11717, Q9NZ94, Q9H4M9, O00461, P51148, Q9NZN3, P33176, Q13393, Q5VWQ8, O95477, P27487, O75923, P00533	2699	54	18224	2.37575	0.414159	0.00528014	0.804992
GOTERM_BP_DIRECT	GO:0000165~MAPK cascade	62	2.24069	0.00052523	P31785, Q02297, Q01082, O43242, Q13200, P13591, Q99460, P18433, P31946, Q03135, O00487, P0DP25, P61289, P62993, Q13618, P36507, P29353, P28066, Q14814, Q8NFM7, P11277, Q13813, Q9UHA4, P53041, Q5VWQ8, P28070, O14818, P62191, Q7Z569, P43686, P25789, P25786, P25787, Q05586, Q02750, P30086, Q15121, Q16690, P35609, P62195, P20618, P62979, P09619, Q9UJF2, P04626, Q5S007, Q07352, P17980, P28482, P06241,…	2596	262	16792	1.53069	0.961648	0.0286959	1.01735
GOTERM_BP_DIRECT	GO:0030036~actin cytoskeleton organization	36	1.30105	0.000530171	Q13045, P54252, O14745, P60953, Q9ULV4, Q9BR76, Q9Y6W5, P23528, P07737, P11274, O15530, A4UGR9, P62826, Q9UNF0, Q5M775, P31146, P35611, Q01518, Q8WX93, Q969V6, Q13464, Q69YQ0, O00560, P00519, O75369, P35240, Q8IVF7, P47756, Q16658, Q9Y4D1, P61586, Q9NR12, Q12979, P35080, P21359, Q9UL54	2596	130	16792	1.79125	0.962807	0.0287094	1.02687
GOTERM_BP_DIRECT	GO:0042059~negative regulation of epidermal growth factor receptor signaling pathway	15	0.542103	0.000556502	Q99816, P60953, Q12913, Q92783, Q9UBC2, P63010, O14964, P62987, P62979, Q5VWQ8, P62993, O95782, P00533, Q96CW1, Q9Y6I3	2596	36	16792	2.69517	0.968418	0.0298538	1.07761
KEGG_PATHWAY	hsa05332:Graft-versus-host disease	16	0.578244	0.000559251	P79483, P30511, P20036, P04439, P01909, P01889, P01911, P17693, P01903, P04440, P01906, P13762, P01920, P28068, P25445, P10321	1331	33	6879	2.50584	0.149753	0.00622012	0.740914
GOTERM_CC_DIRECT	GO:0030670~phagocytic vesicle membrane	20	0.722804	0.000585752	P31146, P13473, P30511, P50570, P61006, P04439, Q96AH8, Q13637, P01889, Q01968, P51149, Q99437, P17693, P61769, P61421, Q92930, P10321, P51809, Q86YS6, Q99570	2699	59	18224	2.28886	0.460111	0.00602484	0.927396
GOTERM_CC_DIRECT	GO:0002199~zona pellucida receptor complex	7	0.252982	0.000587127	P49368, P78371, P17987, P48643, P50990, P50991, Q99832	2699	9	18224	5.25166	0.460892	0.00598048	0.929563
GOTERM_CC_DIRECT	GO:0005801~cis-Golgi network	16	0.578244	0.000644357	Q02818, Q99996, Q96EC8, O95249, P49755, Q96KG9, P30533, P33947, O14966, O00461, P27986, Q9UNK9, Q16706, Q92538, Q14789, O94766	2699	42	18224	2.57224	0.49241	0.00649881	1.01974
GOTERM_MF_DIRECT	GO:0050839~cell adhesion molecule binding	21	0.758945	0.000655156	P19320, Q0VAQ4, P15924, P78310, Q92692, P05556, Q9NQS3, P26038, Q9NT68, Q8N3J6, Q9NZ94, P05106, Q9BY67, Q15223, P29350, P15311, Q8NFZ3, Q9P273, Q6N022, Q8N126, P13612	2589	62	16881	2.20848	0.721216	0.0238122	1.11711
GOTERM_CC_DIRECT	GO:0005790~smooth endoplasmic reticulum	12	0.433683	0.000655261	Q86TM6, P27824, P23284, P27797, P11021, P05067, Q9Y4L1, P63252, Q13217, Q13162, Q92736, Q15147	2699	26	18224	3.11637	0.498204	0.00654573	1.03691
KEGG_PATHWAY	hsa04670:Leukocyte transendothelial migration	38	1.37333	0.000668736	P14209, P18206, P60953, P17252, P60709, P14780, P35221, P35222, P04899, P35609, Q13017, P12814, P55196, P19105, P27986, P15311, Q92569, P16885, O60716, Q9NRY4, O43707, P08754, P19320, P05556, P26038, Q9BX67, Q13464, P19174, Q96A32, Q05397, P42338, P24844, P08253, P42336, P61586, P63261, Q9Y624, P13612	1331	115	6879	1.70778	0.176341	0.00715937	0.885367
GOTERM_CC_DIRECT	GO:0043235~receptor complex	34	1.22877	0.00069047	P98155, P36897, P36896, P01130, P17813, P23467, P18433, Q9NZR2, O75197, O14786, P26006, P46531, P18084, Q04721, P04626, Q14114, O15146, P35916, P48357, Q86UY8, Q9GZU1, P05556, P16144, P05067, P05106, P19438, P08069, Q07954, P42702, Q15628, O75581, P00533, Q9UL54, Q8IUK5	2699	127	18224	1.80766	0.516462	0.00683151	1.09234
GOTERM_CC_DIRECT	GO:0014069~postsynaptic density	45	1.62631	0.000701883	Q99836, Q01082, O75096, P12931, Q8N3V7, Q05586, P61006, Q86YM7, Q13474, Q9Y250, Q15147, P49795, P40123, Q8NFZ3, P11274, O15530, P06241, Q14114, Q13873, P05023, Q86UL8, Q9BQT9, Q12983, P84077, Q9UJU6, P15260, Q9HD26, Q96SB3, Q92974, Q9ULJ8, Q99569, P46459, P50570, Q9BT88, Q13936, O14672, O94985, Q15417, P54764, Q9NSC5, Q9NQC3, Q8N6T3, Q9NUP9, P46821, Q12959	2699	184	18224	1.65134	0.522237	0.00687941	1.1103
GOTERM_BP_DIRECT	GO:0014070~response to organic cyclic compound	18	0.650524	0.000705595	P24752, Q15843, Q8N474, Q86WA8, O95573, P21964, P28288, P06493, Q16611, P24928, P07099, P43490, P50416, P11413, O15439, P46013, P49721, P50281	2596	49	16792	2.37615	0.987489	0.0373806	1.36444
GOTERM_BP_DIRECT	GO:0033627~cell adhesion mediated by integrin	9	0.325262	0.000744431	Q13443, Q9UKX5, P08648, P06756, P05556, P17301, P23229, P05106, P78536	2596	15	16792	3.88105	0.990171	0.0390648	1.43902
GOTERM_BP_DIRECT	GO:1903543~positive regulation of exosomal secretion	9	0.325262	0.000744431	Q99816, P18827, Q8WUM4, Q92783, Q9NQ11, P31431, O00560, P51149, O14964	2596	15	16792	3.88105	0.990171	0.0390648	1.43902
GOTERM_BP_DIRECT	GO:0007097~nuclear migration	7	0.252982	0.000745154	P35580, P60953, Q15061, Q8WXH0, Q562E7, Q9UH99, Q9UJW0	2596	9	16792	5.03099	0.990215	0.0387744	1.44041
GOTERM_BP_DIRECT	GO:0002480~antigen processing and presentation of exogenous peptide antigen via MHC class I, TAP-independent	7	0.252982	0.000745154	P17693, P61769, P30511, P04439, P10321, P01889, Q9UIQ6	2596	9	16792	5.03099	0.990215	0.0387744	1.44041
GOTERM_BP_DIRECT	GO:0021785~branchiomotor neuron axon guidance	7	0.252982	0.000745154	Q9Y4D7, Q9UIW2, O75051, Q14563, Q13275, O14786, Q9HCM2	2596	9	16792	5.03099	0.990215	0.0387744	1.44041
GOTERM_BP_DIRECT	GO:0010634~positive regulation of epithelial cell migration	14	0.505963	0.000754918	P12931, Q9UBN7, Q16665, Q9Y6W3, P19174, P61812, P62491, P26006, Q7Z460, P07737, P17301, P48436, P09668, Q13873	2596	33	16792	2.74418	0.990791	0.0389463	1.45916
GOTERM_BP_DIRECT	GO:0071364~cellular response to epidermal growth factor stimulus	14	0.505963	0.000754918	P46940, Q96SB3, O60658, O75312, P02452, P19174, Q5VWQ8, O15530, P09211, P27708, P04626, Q07352, P48436, P00533	2596	33	16792	2.74418	0.990791	0.0389463	1.45916
GOTERM_BP_DIRECT	GO:1903146~regulation of mitophagy	14	0.505963	0.000754918	O43464, O14802, P0DN76, P26368, Q9UBN7, Q9ULC8, Q9NQ11, Q9GZQ8, Q9P275, Q9Y265, O60238, Q14247, P21796, Q8IWA0	2596	33	16792	2.74418	0.990791	0.0389463	1.45916
KEGG_PATHWAY	hsa05130:Pathogenic Escherichia coli infection	21	0.758945	0.000766051	Q13509, P07437, Q92974, P60953, O15144, Q71U36, P05556, P17252, Q13464, P60709, P68363, P00519, P35222, P15311, P61586, P63261, Q9BQE3, P06241, P59998, P19338, Q14247	1331	51	6879	2.12812	0.199277	0.00790572	1.0136
GOTERM_MF_DIRECT	GO:0003756~protein disulfide isomerase activity	11	0.397542	0.000770776	Q6ZRP7, P13667, P30101, Q15084, O00391, Q92643, P07237, Q9H1E5, Q96JJ7, P05106, Q9BS26	2589	22	16881	3.26014	0.777499	0.0274464	1.31303
GOTERM_MF_DIRECT	GO:0004175~endopeptidase activity	19	0.686664	0.000776999	Q99829, Q13200, Q12884, P08473, P29144, Q9Y6W3, Q9NZ08, O14672, Q99460, P14780, P29122, P49810, Q8WVT3, P09958, P42892, Q96BI3, Q9BXS4, Q92542, P09668	2589	54	16881	2.29417	0.780183	0.0271688	1.32356
GOTERM_BP_DIRECT	GO:0010717~regulation of epithelial to mesenchymal transition	8	0.289122	0.000805345	Q86UU1, Q7Z460, P36897, O15105, Q9Y2G5, P29320, Q14118, Q86SQ0	2596	12	16792	4.31228	0.993267	0.0411527	1.5559
GOTERM_CC_DIRECT	GO:0005884~actin filament	21	0.758945	0.000818027	P46940, P31146, P12931, Q8WX93, Q9BR76, P21333, P28289, P35609, P12814, P15311, Q13459, P47756, O75083, P68032, P67936, P06241, Q5T1M5, P07947, P13797, P13796, Q14247	2699	65	18224	2.18146	0.577226	0.00793976	1.29291
GOTERM_BP_DIRECT	GO:0034113~heterotypic cell-cell adhesion	11	0.397542	0.000822265	P08648, P06756, Q6ZMI3, P05556, P19256, Q9NVD7, O94856, Q13683, P05106, Q92823, P13612	2596	22	16792	3.23421	0.993939	0.0416567	1.58834
GOTERM_MF_DIRECT	GO:0001968~fibronectin binding	12	0.433683	0.000886173	Q76M96, Q8TF66, P06756, P05556, P31431, P24593, P07711, P07996, P05106, P25774, P13612, P26006	2589	26	16881	3.00936	0.822346	0.0303845	1.5082
GOTERM_MF_DIRECT	GO:0050840~extracellular matrix binding	12	0.433683	0.000886173	Q68BL7, Q68BL8, P06756, P09486, O00622, P12107, Q86SQ4, P07996, Q9Y653, Q15582, P05106, Q14515	2589	26	16881	3.00936	0.822346	0.0303845	1.5082
GOTERM_MF_DIRECT	GO:0005080~protein kinase C binding	17	0.614384	0.000890314	Q8WUI4, P15924, P12931, P11388, Q07021, Q13501, P00519, P61981, Q13443, P14314, P06756, Q9UQL6, Q6IBS0, P63244, P31431, P04792, P49773	2589	46	16881	2.40967	0.823775	0.0299969	1.5152
GOTERM_MF_DIRECT	GO:0005200~structural constituent of cytoskeleton	31	1.12035	0.000894794	P07437, Q01082, Q71U36, O00468, O00291, P60709, Q9Y4G6, Q16352, O43491, P61160, P08670, Q9BQE3, P59998, O60504, Q08426, Q13509, P15924, Q9Y490, O15144, O14777, P26038, P68363, P23258, Q96RT1, P11277, Q13813, P63261, Q8WY64, Q96NE9, P61158, Q16204	2589	110	16881	1.83753	0.825308	0.0296337	1.52277
GOTERM_BP_DIRECT	GO:0030336~negative regulation of cell migration	28	1.01193	0.000906902	Q15262, O14745, Q8N474, P18206, P17813, P52565, Q92729, O94813, O15105, Q9Y696, P58107, Q9Y4C2, Q8IWU6, P05121, Q5JRA6, Q86UL8, Q14118, Q14195, Q12913, Q9Y6N7, O96014, P78423, Q14678, P35240, Q9Y3L5, P24593, P21359, Q10589	2596	95	16792	1.90648	0.996418	0.0454764	1.75047
GOTERM_CC_DIRECT	GO:0045202~synapse	44	1.59017	0.000923594	Q86WG3, P08648, Q9Y6M7, P19022, Q66K74, O00468, Q05586, Q9NT68, Q96F07, Q8N3J6, Q9NZ94, Q9Y4G6, Q92823, Q9BY67, O43155, P07737, Q9UGC6, Q8NFZ3, Q7L576, Q16849, Q9Y2J0, Q13425, Q86UL8, O95185, P51809, P63027, Q12846, P08473, O15144, Q15019, Q9Y4J8, P05067, P00519, P55268, Q9NPR2, Q8IUD2, P41595, Q6XZF7, O75581, P28476, P00533, Q8N6T3, P0C0L5, Q8N8S7	2699	181	18224	1.6414	0.621701	0.00887842	1.45862
GOTERM_BP_DIRECT	GO:0045070~positive regulation of viral genome replication	12	0.433683	0.000949199	Q9UNP9, Q16531, P62937, P46531, P11940, O00482, Q6PKG0, P54725, P11388, P09914, Q9P035, Q08752	2596	26	16792	2.98542	0.997245	0.0471668	1.8314
GOTERM_BP_DIRECT	GO:0031175~neuron projection development	29	1.04807	0.000950503	Q15262, Q86WG3, Q9UBB6, Q96N67, P51153, P13591, Q9UBB4, Q9H4M9, Q5T5Y3, Q9Y3E1, P07942, P28827, Q9P0L0, Q96SB3, Q9ULJ8, Q96JQ2, Q8TAS1, Q969V6, Q15751, P04062, Q15019, Q9Y6D6, P05067, Q99873, P62491, Q13620, P47756, Q8WTR4, O95155	2596	100	16792	1.87584	0.997268	0.0468552	1.83389
GOTERM_CC_DIRECT	GO:1904115~axon cytoplasm	14	0.505963	0.000956771	Q9UBP0, P09936, O15066, Q9UL25, O95239, P46060, Q562E7, Q16665, O14617, P43487, O60313, Q13367, Q9Y496, Q9Y2T2	2699	35	18224	2.70085	0.634689	0.00911282	1.51064
KEGG_PATHWAY	hsa04151:PI3K-Akt signaling pathway	91	3.28876	0.00100789	P31785, P63151, P08648, P20908, P30153, P49815, P62753, P31946, P29400, P26006, P18084, P26012, P27986, Q96BA8, P62993, Q92569, O15530, P02458, Q15382, P36507, Q13751, P12111, Q9Y6N6, P05556, P08572, P05106, P08123, P08069, P24821, P08238, O15230, P62258, Q04206, P04275, P13612, P35442, P02751, P05997, P29317, P17252, P08581, P16871, Q02750, P61981, P23588, P27348, P07900, P62873, P14625, P17301,…	1331	345	6879	1.36323	0.253556	0.0100333	1.3316
KEGG_PATHWAY	hsa05410:Hypertrophic cardiomyopathy (HCM)	28	1.01193	0.00101635	P08648, Q8WZ42, P60709, P61812, P26006, P26012, P18084, P06756, P17301, O43741, P68032, Q9Y478, Q14118, Q13131, P54289, P05556, P16144, Q13936, P05106, Q92736, Q9UKX5, P02545, P63261, P67936, P23229, Q13683, P13612, Q08289	1331	78	6879	1.85529	0.255387	0.00978154	1.34272
GOTERM_BP_DIRECT	GO:0090002~establishment of protein localization to plasma membrane	16	0.578244	0.0010178	O75955, O14745, Q14254, P19022, P60903, P51153, Q13464, Q14156, P35609, O14976, P19438, P15311, P35241, O15230, Q9Y624, Q08289	2596	42	16792	2.46416	0.998201	0.0496962	1.96252
GOTERM_BP_DIRECT	GO:0006024~glycosaminoglycan biosynthetic process	16	0.578244	0.0010178	Q9Y625, Q7Z7M9, P18827, P09619, Q16394, Q9H1B5, P52848, O00468, P31431, O60701, P35052, O75487, O94766, P98160, O75056, Q93063	2596	42	16792	2.46416	0.998201	0.0496962	1.96252
GOTERM_BP_DIRECT	GO:0098656~anion transmembrane transport	13	0.469823	0.00102212	O95477, O15440, Q9Y6R1, Q8IWT6, Q9Y6M7, P33527, O95255, O15439, O15438, Q6NSJ5, Q8TDW0, Q6U841, P21796	2596	30	16792	2.80298	0.998249	0.0495126	1.97077
GOTERM_CC_DIRECT	GO:0042383~sarcolemma	25	0.903506	0.00103081	P07355, O75955, P19320, P04083, P12110, Q96QD8, P12111, P05556, O43556, Q14524, P35613, Q9Y4J8, P11279, P46939, Q92736, Q14315, Q15149, P12109, P32418, Q09666, Q8IVF2, P05023, O75923, Q14118, Q12959	2699	85	18224	1.98592	0.662089	0.00972693	1.62665
GOTERM_BP_DIRECT	GO:0001942~hair follicle development	15	0.542103	0.00104647	O60353, Q9BXB1, P36896, O75096, P49588, Q9NPG1, Q6YHK3, P61812, Q9NYQ6, Q15738, O15230, Q04206, P48436, Q9NS68, P00533	2596	38	16792	2.55332	0.998495	0.0502706	2.01727
KEGG_PATHWAY	hsa00010:Glycolysis / Gluconeogenesis	25	0.903506	0.00110395	Q9NR19, P60174, P04406, Q01813, P40394, P18669, P04075, P06733, P00338, P43353, P06744, P07195, P09622, P11766, P19367, P11177, P36871, P08237, P00558, Q96G03, P14550, P14618, P09104, P49419, Q9BUM1	1331	67	6879	1.92847	0.274085	0.0102798	1.45767
GOTERM_BP_DIRECT	GO:0016337~single organismal cell-cell adhesion	29	1.04807	0.00112445	Q86UP0, Q7Z3B1, P12931, Q9NQS3, Q9NT68, Q92729, Q96F07, P08865, P35222, Q92823, O60716, P48436, Q05707, P22223, P29353, P19320, P15924, Q99569, Q8WWI1, Q15517, Q14517, Q96J84, Q15223, P19256, O75581, P23229, P16070, P00533, Q12959	2596	101	16792	1.85727	0.999073	0.0535027	2.16602
GOTERM_BP_DIRECT	GO:0007165~signal transduction	218	7.87857	0.00115252	P46940, P98155, Q9Y561, Q9NQW8, P29692, Q99988, Q9UGK8, P78318, O14786, P55196, Q9UL63, Q8WWH4, Q7Z7H5, P29992, Q8IUH5, Q13464, Q9UBG0, P54577, O75369, P04233, Q13459, Q16832, P51797, P16150, Q92692, P01730, Q9NQ66, Q9NT68, O15484, Q5TCQ9, Q13315, O75674, Q13445, P20591, Q9UNS2, P13762, P09486, P09382, P63104, P30101, Q92915, Q99996, Q8WUG5, Q92783, Q7Z3T8, P19174, Q01968, P78560, Q6ZVM7, P00533,…	2596	1161	16792	1.21457	0.999221	0.0543858	2.21953
GOTERM_MF_DIRECT	GO:0030215~semaphorin receptor binding	11	0.397542	0.00117759	Q9H299, Q13591, O15041, Q8NFY4, O43157, O75326, Q92854, Q13214, Q14563, Q9NPR2, Q13275	2589	23	16881	3.11839	0.899387	0.0381754	1.99947
GOTERM_MF_DIRECT	GO:0046332~SMAD binding	16	0.578244	0.00123521	P36894, P36897, P05997, P36896, Q00577, P62942, P21333, P35222, P08123, O95373, Q15796, Q96BA8, Q04771, Q9Y4E8, Q86UL8, Q96QR8	2589	43	16881	2.42615	0.910087	0.0393533	2.09634
KEGG_PATHWAY	hsa04940:Type I diabetes mellitus	18	0.650524	0.00123834	P79483, P30511, P20036, P04439, P01909, P01889, P01911, P17693, P01903, P04440, P01906, P10809, Q16849, P13762, P01920, P28068, P25445, P10321	1331	42	6879	2.21498	0.301865	0.0111666	1.63377
GOTERM_BP_DIRECT	GO:0031532~actin cytoskeleton reorganization	17	0.614384	0.00126586	P98194, P04083, P78310, Q5VT25, P21333, Q9UKE5, P35579, Q99755, Q9UL63, P15311, Q13308, Q9H6X2, Q9NVD7, P61586, Q9Y5S2, P29353, Q14247	2596	47	16792	2.33964	0.999615	0.0591271	2.43526
GOTERM_CC_DIRECT	GO:0031597~cytosolic proteasome complex	7	0.252982	0.00128361	P43686, P17980, P62191, Q9Y5K5, P14735, O00487, P62195	2699	10	18224	4.72649	0.741078	0.011992	2.02177
GOTERM_BP_DIRECT	GO:1900006~positive regulation of dendrite development	9	0.325262	0.00128785	P46940, Q5VWQ8, P98155, Q9NUM4, P30622, Q9NPH3, Q14114, P00519, O60313	2596	16	16792	3.63848	0.999664	0.059675	2.47707
GOTERM_CC_DIRECT	GO:0005615~extracellular space	239	8.63751	0.00137795	P98088, P04114, P78310, Q99988, O60911, P23528, O14786, P61769, O14791, P53621, P11142, Q6ZMI3, P98160, O00214, P43121, P78423, P54577, Q9UKU9, P22413, P62861, O15230, P10124, Q9Y4B5, P53634, P13796, P16150, Q02818, P10646, Q6UXM1, P13473, P0C091, P52565, P41221, P04040, Q13443, P62979, Q8TDJ6, Q16706, Q969H8, P09486, P09382, P07942, Q13214, Q86Z23, Q13219, P07225, P63104, Q5VTE0, O75976, O75487,…	2699	1347	18224	1.19804	0.765571	0.0127552	2.16883
GOTERM_BP_DIRECT	GO:0006891~intra-Golgi vesicle-mediated transport	12	0.433683	0.00138004	Q08378, P53621, Q9UBF2, Q8WTW3, O95249, P46459, Q9Y2V7, Q9H082, P35606, P48553, O14579, P53618	2596	27	16792	2.87485	0.999811	0.0633391	2.65213
GOTERM_BP_DIRECT	GO:0006013~mannose metabolic process	6	0.216841	0.00140187	Q92871, O00754, P49641, Q16706, Q9Y2E5, O15305	2596	7	16792	5.54435	0.999835	0.0638374	2.69354
GOTERM_MF_DIRECT	GO:0004197~cysteine-type endopeptidase activity	20	0.722804	0.00141926	P30101, P09936, Q8N474, P07858, P07711, O60911, P51784, P31944, Q93008, Q93009, Q70CQ2, P40818, Q9UBX1, P45974, Q9Y4E8, P09668, P07339, O94782, P53634, P25774	2589	61	16881	2.1378	0.937219	0.0443645	2.40513
GOTERM_MF_DIRECT	GO:0003725~double-stranded RNA binding	20	0.722804	0.00141926	Q9Y6K5, P00973, Q12905, P02786, P26038, P19525, P68363, Q8ND56, P60842, Q15717, P12814, Q32MZ4, P08238, P08195, P10809, P08670, Q00610, O15455, Q8WYQ5, Q9NS39	2589	61	16881	2.1378	0.937219	0.0443645	2.40513
GOTERM_BP_DIRECT	GO:0045765~regulation of angiogenesis	13	0.469823	0.00143551	P29317, Q8N474, P14921, P35222, P54851, Q9Y4D7, Q9GZT9, P13489, P04626, Q9BUP3, P21359, Q14956, P23381	2596	31	16792	2.71256	0.999866	0.0648441	2.75731
GOTERM_MF_DIRECT	GO:0005041~low-density lipoprotein receptor activity	8	0.289122	0.00144076	Q07954, P98155, P01130, Q9Y561, Q9NY15, O75581, Q14114, Q7Z4F1	2589	13	16881	4.01248	0.939799	0.0443119	2.44115
GOTERM_CC_DIRECT	GO:0042645~mitochondrial nucleoid	16	0.578244	0.00145639	P49748, Q9NVI7, P49411, Q00059, P45880, P34897, Q9BQ52, P38646, P21796, P05141, P06576, P42704, P04179, Q9Y2S7, Q96AG4, P40939	2699	45	18224	2.40076	0.784164	0.0133594	2.29095
GOTERM_CC_DIRECT	GO:0008021~synaptic vesicle	26	0.939646	0.0014911	P45880, Q05586, P61006, Q9BT78, Q9NY64, P21796, Q14141, Q05193, Q8TDJ6, P50897, Q13286, Q5T5C0, Q02410, Q16849, Q9Y2J0, P63027, Q12846, Q9H3Z4, P08473, P32856, Q9UI14, Q9BT88, P11279, Q16563, Q9GZY8, P61421	2699	92	18224	1.90821	0.791914	0.0135577	2.34495
GOTERM_BP_DIRECT	GO:0034975~protein folding in endoplasmic reticulum	8	0.289122	0.00151251	Q9P0L0, P30101, Q8N766, Q8IXB1, P27824, P14625, P27797, P11021	2596	13	16792	3.98056	0.999917	0.0677125	2.90317
GOTERM_BP_DIRECT	GO:0030837~negative regulation of actin filament polymerization	8	0.289122	0.00151251	P07737, Q96S97, Q6IBS0, Q14678, Q9Y6D6, P35080, Q12792, O94813	2596	13	16792	3.98056	0.999917	0.0677125	2.90317
GOTERM_BP_DIRECT	GO:0006622~protein targeting to lysosome	8	0.289122	0.00151251	P57768, C4AMC7, Q7Z3T8, P51149, Q9Y2T2, Q14108, O14964, Q13772	2596	13	16792	3.98056	0.999917	0.0677125	2.90317
GOTERM_BP_DIRECT	GO:0071360~cellular response to exogenous dsRNA	8	0.289122	0.00151251	O75955, P33076, Q5KU26, Q7Z2W4, Q969V5, P09914, O15455, Q03135	2596	13	16792	3.98056	0.999917	0.0677125	2.90317
GOTERM_MF_DIRECT	GO:0017166~vinculin binding	7	0.252982	0.00155061	P12814, Q9Y490, Q9Y3I0, P35221, P46939, Q14118, O60504	2589	10	16881	4.56419	0.951417	0.0468736	2.62495
GOTERM_BP_DIRECT	GO:0001933~negative regulation of protein phosphorylation	20	0.722804	0.00156268	Q9ULV4, Q96S97, P62942, Q9BZQ8, Q96JB5, Q9GZU7, Q6YHK3, Q96J84, P78527, O94813, Q99653, Q8IXB1, Q5VWQ8, P53041, P04156, Q5S007, O75581, Q13148, P42345, Q99497	2596	61	16792	2.12079	0.999939	0.0693805	2.99808
KEGG_PATHWAY	hsa05164:Influenza A	51	1.84315	0.00157295	Q9Y6K5, P00973, Q99836, O14763, P42224, P17252, P20036, P60709, P25685, Q02750, P09958, P21796, P01911, P27986, P11142, Q92569, P20591, Q9P2K8, P13762, P28482, P28068, O15455, P36507, Q14258, Q13217, P33076, P52294, P15260, P23458, P79483, P19525, P01909, P19838, P52948, P19438, P99999, P01903, P04440, P01906, P38484, P42338, P29597, P42336, P0DMV8, O14980, P01920, Q04206, P63261, P25445, P05198,…	1331	174	6879	1.51484	0.366512	0.0137385	2.07096
GOTERM_CC_DIRECT	GO:0044291~cell-cell contact zone	9	0.325262	0.00158386	O75955, Q15223, Q14254, Q9Y3L5, Q92692, Q99569, Q09666, Q9NQS3, Q9BX67	2699	17	18224	3.57466	0.811289	0.0142725	2.48911
GOTERM_MF_DIRECT	GO:0004843~thiol-dependent ubiquitin-specific protease activity	24	0.867365	0.00159954	Q9UPT9, P54252, P21580, P09936, Q8N5J2, P34896, Q9UHP3, P51784, Q93008, Q9Y5K5, Q93009, P15374, P40818, Q70CQ2, P46736, O94966, Q15025, Q8NBR6, P45974, Q9Y4E8, Q15040, Q9P275, O00303, O94782	2589	80	16881	1.95608	0.955843	0.0475808	2.70672
GOTERM_BP_DIRECT	GO:0016242~negative regulation of macroautophagy	7	0.252982	0.00161898	Q13286, O00391, Q9Y2S7, Q5S007, O15118, P42345, Q9Y250	2596	10	16792	4.52789	0.999957	0.0712816	3.10448
GOTERM_BP_DIRECT	GO:0042744~hydrogen peroxide catabolic process	10	0.361402	0.00163969	P30041, P22079, P30044, P30048, P22352, Q92626, P04040, P07203, P32119, Q06830	2596	20	16792	3.23421	0.999962	0.0716532	3.14361
GOTERM_BP_DIRECT	GO:0072583~clathrin-mediated endocytosis	10	0.361402	0.00163969	Q13492, Q05193, P27824, O00291, O95782, Q5VW38, P63010, Q96CW1, Q0JRZ9, O14976	2596	20	16792	3.23421	0.999962	0.0716532	3.14361
GOTERM_MF_DIRECT	GO:0017137~Rab GTPase binding	35	1.26491	0.00167438	P07355, P24386, Q66K14, Q9Y3P9, Q9NU19, Q96C24, P61006, Q70J99, Q9BXF6, O14966, Q9H4M9, Q96CV9, Q15057, Q8TDJ6, Q5T5C0, O94955, Q15904, Q9Y2J0, Q5R372, Q9Y496, Q9BYX2, Q7RTP6, P46459, Q9HCH5, Q9BXI6, Q8TC07, Q9Y2T2, Q8IUD2, Q8TD16, Q6IQ26, Q9P2R3, P31150, Q92597, Q9UHC9, Q3MII6	2589	134	16881	1.70306	0.961845	0.0490061	2.83165
KEGG_PATHWAY	hsa05168:Herpes simplex infection	53	1.91543	0.00167988	P00973, P42224, Q07021, P20036, P29692, P01911, Q9P2K8, Q13616, P28068, O15455, P61978, P01024, P56645, P15260, P62140, P04439, P01909, P01889, Q93009, P24928, P19438, Q15223, P17693, P05114, P01903, P04440, P04233, P01906, Q04206, P10321, Q9Y6K5, Q99836, Q92692, P09914, Q9Y5Z7, Q03519, P06493, P51610, P13762, Q9Y6K9, P79483, P23458, P30511, P19525, P62380, P19838, Q12933, P99999, P38484, P29597,…	1331	183	6879	1.49683	0.385887	0.0142381	2.21031
GOTERM_CC_DIRECT	GO:0005741~mitochondrial outer membrane	37	1.33719	0.00168654	O75431, Q8IWA4, P40305, O95140, P45880, Q709C8, P10620, O95573, Q9BXF6, Q14693, O60238, O96008, P21796, Q15785, P17302, Q9Y512, Q5S007, P42345, Q12983, Q96H55, Q13637, Q16611, P19367, Q13505, P54764, P04156, Q9GZY8, P48201, P09543, P50416, O43169, O60313, Q9P0U1, Q9NQ88, Q5HYI7, O60488, P00387	2699	149	18224	1.6767	0.830642	0.0150627	2.64846
GOTERM_BP_DIRECT	GO:0006094~gluconeogenesis	16	0.578244	0.0017498	P04406, P60174, P40925, P40926, P18669, P17174, P43304, P04075, P06733, P06744, P00505, P36871, P00558, P09104, Q9BUM1, Q16526	2596	44	16792	2.35215	0.999981	0.0757493	3.3513
KEGG_PATHWAY	hsa05203:Viral carcinogenesis	58	2.09613	0.00179839	Q16531, P12931, P31946, P27986, Q96BA8, P62993, Q92569, P17612, O43707, P61978, P01024, Q8WUI4, P04439, P01889, Q93009, P32780, P17693, Q9UQL6, P62258, P61586, Q15628, Q04206, P10321, P62191, Q12959, P60953, Q9UBN7, P06493, P43487, P61981, P35609, P12814, Q7KZF4, P27348, Q00653, P28482, Q9Y6K9, P62807, Q70SY1, P63104, P23458, Q9Y6D9, P30511, P19525, Q14839, P62380, P19838, Q12933, Q16611, Q6P1K8,…	1331	205	6879	1.46225	0.406668	0.0148037	2.36451
GOTERM_CC_DIRECT	GO:0005905~clathrin-coated pit	18	0.650524	0.00185566	Q9UM54, P98155, Q8WUJ3, P01130, Q9Y561, P02786, P50570, P05067, Q01968, Q96RU3, Q7Z4F1, Q0JRZ9, Q99523, Q13492, Q07954, P10809, Q9Y6I3, Q14247	2699	55	18224	2.20979	0.858289	0.0164227	2.91037
GOTERM_BP_DIRECT	GO:0071260~cellular response to mechanical stimulus	22	0.795085	0.00188204	O14763, Q99836, Q96QD8, P52565, P17813, P35354, P02452, P19634, P19838, P58546, Q16611, P19438, P78560, P17301, P17302, P48436, P25445, O15455, P63252, P05023, P00533, Q12983	2596	71	16792	2.0043	0.999992	0.0806801	3.6002
GOTERM_BP_DIRECT	GO:0042769~DNA damage response, detection of DNA damage	14	0.505963	0.00193646	Q16531, P31689, P63146, P09874, P15927, P62987, P62979, Q13620, Q9NZJ0, P35251, P40937, O94782, P23396, P12004	2596	36	16792	2.51549	0.999994	0.0823486	3.70245
GOTERM_BP_DIRECT	GO:0016339~calcium-dependent cell-cell adhesion via plasma membrane cell adhesion molecules	12	0.433683	0.00195886	P98194, Q96JQ0, P23368, P55290, Q9H251, P19022, Q9Y5E6, Q9Y5E5, Q9NRJ7, Q9Y5E1, Q9UN70, Q9Y5F2	2596	28	16792	2.77218	0.999995	0.0826956	3.7445
GOTERM_MF_DIRECT	GO:0048306~calcium-dependent protein binding	19	0.686664	0.0019619	P07355, P63027, Q99816, P98155, P04083, P32856, Q8WUM4, Q9H553, Q9NW64, P19634, P17844, O94979, P08133, Q99653, A5D8V6, P09525, P50995, O75131, Q9H2X3	2589	58	16881	2.13595	0.978236	0.0563428	3.31023
GOTERM_BP_DIRECT	GO:0042177~negative regulation of protein catabolic process	13	0.469823	0.00197751	Q02297, O60493, P35232, Q9UMY4, Q04206, P21333, P06241, Q9UI95, Q15393, P07093, P00533, Q99497, O14977	2596	32	16792	2.62779	0.999995	0.0828875	3.77951
KEGG_PATHWAY	hsa00620:Pyruvate metabolism	17	0.614384	0.00198204	P24752, Q9NR19, P40925, P40926, P23368, P07311, P00338, P07195, P09622, P14621, Q13085, P11177, Q9BWD1, Q9UBQ7, P07954, P14618, P49419	1331	40	6879	2.19653	0.437499	0.0158552	2.60304
GOTERM_CC_DIRECT	GO:0031091~platelet alpha granule	8	0.289122	0.00203213	P35442, P61764, P09486, P04275, P07093, Q9H267, P07996, P51809	2699	14	18224	3.85836	0.882342	0.0178222	3.18297
GOTERM_BP_DIRECT	GO:1901214~regulation of neuron death	9	0.325262	0.00210496	P54762, Q99653, Q9GZT9, Q15392, P43146, P62070, Q5S007, P10909, O14966	2596	17	16792	3.42445	0.999998	0.0874053	4.01839
GOTERM_BP_DIRECT	GO:0006979~response to oxidative stress	30	1.08421	0.00215751	O00151, Q92626, O75475, Q15165, Q9NZV6, P48507, P62324, P30044, Q5S007, P30048, Q16134, P50281, P32119, P23396, P35354, P22352, P05067, P00519, P07203, Q29980, P48637, P04156, P22079, Q15392, Q9BYN0, O95747, Q7LG56, Q8TED1, P00533, P36969	2596	110	16792	1.76411	0.999998	0.0888958	4.11671
GOTERM_MF_DIRECT	GO:0019003~GDP binding	18	0.650524	0.00218207	P08754, Q9Y6G9, P61011, Q9UL25, P61006, Q9NP72, P51149, O14966, P61019, P51159, P51148, P61106, P20338, Q9Y3L5, Q96I99, Q92930, P62826, P84077	2589	54	16881	2.17343	0.985842	0.061568	3.67522
GOTERM_BP_DIRECT	GO:0071363~cellular response to growth factor stimulus	16	0.578244	0.00225514	Q8N474, P04040, Q13163, P35222, O43464, Q9H223, P07737, P04626, O75131, P09486, Q6IBS0, P63244, Q14114, Q14393, P07996, P29353	2596	45	16792	2.29988	0.999999	0.0921215	4.29915
KEGG_PATHWAY	hsa05330:Allograft rejection	16	0.578244	0.00232439	P79483, P30511, P20036, P04439, P01909, P01889, P01911, P17693, P01903, P04440, P01906, P13762, P01920, P28068, P25445, P10321	1331	37	6879	2.23494	0.490771	0.0180741	3.04626
GOTERM_BP_DIRECT	GO:0055114~oxidation-reduction process	118	4.26455	0.00239305	P24386, Q8NFT2, Q99714, P10620, P19021, Q32P28, P31350, P56545, Q9UGL1, Q96JK4, Q08397, Q08257, P15559, O94851, Q9H6Z9, P49419, Q6UVY6, Q7RTP6, O15121, P40394, Q9H9P8, P35354, P22352, O60701, P04035, A1X283, P23921, O75629, P31150, O00767, Q14914, P23368, O00469, Q00796, P43353, P53004, Q9BRX8, P30041, Q9NZV6, P30043, P30044, P11310, Q15800, Q02809, Q9H299, O43396, P30101, Q9BU89, Q9BRA2, Q6NUM9,…	2596	592	16792	1.28931	1	0.0968435	4.55629
GOTERM_MF_DIRECT	GO:0008379~thioredoxin peroxidase activity	5	0.180701	0.002419	P30044, P30048, P32119, Q13162, Q06830	2589	5	16881	6.52028	0.991088	0.0670622	4.06652
GOTERM_MF_DIRECT	GO:0042277~peptide binding	19	0.686664	0.00242534	Q13509, Q07075, P08473, Q9BYT8, P05388, P27797, P29144, Q9NZ08, P52888, O60911, P14735, P09958, P62937, Q9H4A4, P23284, P55786, P09960, P15144, Q9UIQ6	2589	59	16881	2.09975	0.991198	0.0662908	4.07697
GOTERM_CC_DIRECT	GO:0042612~MHC class I protein complex	7	0.252982	0.0024707	P17693, P61769, P30511, P01920, P04439, P10321, P01889	2699	11	18224	4.29681	0.925904	0.0214532	3.85736
GOTERM_BP_DIRECT	GO:0033591~response to L-ascorbic acid	5	0.180701	0.00249475	P17301, P09211, P04179, P09486, P04040	2596	5	16792	6.46841	1	0.1001	4.74549
GOTERM_BP_DIRECT	GO:0051224~negative regulation of protein transport	5	0.180701	0.00249475	O00308, O60493, Q9NV92, Q9UMY4, Q9BT67	2596	5	16792	6.46841	1	0.1001	4.74549
GOTERM_MF_DIRECT	GO:0044183~protein binding involved in protein folding	8	0.289122	0.0025018	P49368, Q9UHV9, P04233, P40227, P78371, P0DMV8, P27797, O60925	2589	14	16881	3.72587	0.992419	0.0673681	4.20293
KEGG_PATHWAY	hsa01212:Fatty acid metabolism	19	0.686664	0.0025066	P24752, P49748, Q9NZ01, O95573, P49327, Q9P035, Q13085, P50897, P11310, O95864, P50416, P30084, Q9BWD1, P40939, Q96GR2, O00767, Q08426, O60488, Q15067	1331	48	6879	2.04578	0.517043	0.0189711	3.28139
KEGG_PATHWAY	hsa00630:Glyoxylate and dicarboxylate metabolism	13	0.469823	0.0025185	P24752, P40925, P40926, P34896, P34897, P04040, P09622, Q86XE5, Q9BWD1, P22033, Q9UBQ7, Q99798, P21399	1331	27	6879	2.48844	0.51871	0.0185762	3.29673
GOTERM_BP_DIRECT	GO:0050731~positive regulation of peptidyl-tyrosine phosphorylation	24	0.867365	0.00253598	Q02297, P08648, O75096, Q92974, P12931, P60033, P01730, P20809, O43353, P14174, Q92854, Q13177, P00519, P05106, Q9Y264, Q6UVK1, O14786, Q9H223, P04233, P20783, Q14114, P42345, P16070, P07947	2596	82	16792	1.89319	1	0.101018	4.82208
GOTERM_MF_DIRECT	GO:0008135~translation factor activity, RNA binding	12	0.433683	0.00254928	O75879, Q05639, Q15056, P47813, Q8NE71, Q92616, Q04637, P29692, P78344, P41091, P20042, P60842	2589	29	16881	2.69805	0.993091	0.0676704	4.28105
GOTERM_BP_DIRECT	GO:0042176~regulation of protein catabolic process	8	0.289122	0.00262326	O43242, P60953, Q96PU5, Q9UNN5, O14980, Q99460, O14964, P09958	2596	14	16792	3.69624	1	0.103648	4.98406
GOTERM_BP_DIRECT	GO:0006913~nucleocytoplasmic transport	11	0.397542	0.00266883	Q92621, Q01105, Q8NDT2, O75694, Q9BQG0, Q99966, P62826, Q9NRG9, P52948, P63241, P06748	2596	25	16792	2.8461	1	0.104689	5.06853
GOTERM_BP_DIRECT	GO:0046686~response to cadmium ion	11	0.397542	0.00266883	P61769, P48637, P04156, P04179, P09486, Q00796, O15118, P06744, P04040, P06493, P12004	2596	25	16792	2.8461	1	0.104689	5.06853
GOTERM_BP_DIRECT	GO:0001578~microtubule bundle formation	11	0.397542	0.00266883	Q9UBP0, Q99653, Q7Z460, P53350, O95235, P30622, Q9BW30, Q66K74, Q8NEY1, Q9Y4B5, P46821	2596	25	16792	2.8461	1	0.104689	5.06853
GOTERM_CC_DIRECT	GO:0044754~autolysosome	6	0.216841	0.00268087	P13473, Q5S007, P02792, Q13501, P02794, Q13772	2699	8	18224	5.0641	0.940635	0.0230691	4.17895
GOTERM_CC_DIRECT	GO:0030056~hemidesmosome	6	0.216841	0.00268087	Q15149, P58107, Q03001, P16144, P23229, Q96RT1	2699	8	18224	5.0641	0.940635	0.0230691	4.17895
GOTERM_CC_DIRECT	GO:0030863~cortical cytoskeleton	10	0.361402	0.00268522	P15311, P47756, P60709, P21333, P67936, P28289, O43707, P35579, Q00013, Q14247	2699	22	18224	3.06915	0.940908	0.022919	4.18561
GOTERM_BP_DIRECT	GO:0030203~glycosaminoglycan metabolic process	12	0.433683	0.00272045	Q9Y625, P18827, P15586, O00468, P31431, P35052, O75487, O94766, Q6UVK1, P98160, O75056, P13611	2596	29	16792	2.67658	1	0.105937	5.16411
GOTERM_BP_DIRECT	GO:0001937~negative regulation of endothelial cell proliferation	12	0.433683	0.00272045	P36897, P42224, P17302, Q12904, P17813, Q8IWU6, P09486, P25705, P21359, P28827, P07996, Q03135	2596	29	16792	2.67658	1	0.105937	5.16411
GOTERM_BP_DIRECT	GO:0048008~platelet-derived growth factor receptor signaling pathway	12	0.433683	0.00272045	P46940, P00750, P11274, P12931, Q12965, P09619, Q12913, Q9H3M7, O95470, Q96S65, Q14865, O14786	2596	29	16792	2.67658	1	0.105937	5.16411
GOTERM_BP_DIRECT	GO:0050434~positive regulation of viral transcription	12	0.433683	0.00272045	P30876, P07737, P46531, P36954, P52434, O00267, P52435, Q9Y5B0, Q8WX92, Q9P1T7, P24928, P19387	2596	29	16792	2.67658	1	0.105937	5.16411
GOTERM_BP_DIRECT	GO:0038095~Fc-epsilon receptor signaling pathway	43	1.55403	0.00276555	Q8N5C8, P43686, Q13200, O43242, P25789, P62837, P25786, P25787, Q99460, P62195, O00487, P20618, P62979, P27986, P0DP25, P61289, P62993, O15530, P16885, P28482, P17980, Q13616, Q9Y6K9, P29353, P28066, Q9UKB1, Q9UL46, P19174, P19838, Q13177, P04211, P62987, P28070, O14818, P42338, P42336, Q04206, P49721, O00231, O14733, P49720, P62191, O00232	2596	178	16792	1.56259	1	0.106929	5.24754
GOTERM_MF_DIRECT	GO:0015631~tubulin binding	15	0.542103	0.00289745	Q9Y3P9, P30622, Q9BW30, Q66K74, P04075, P12270, P04156, P38398, O43292, Q14203, Q5S007, P06241, Q9Y3E1, P23396, Q14118	2589	42	16881	2.32867	0.996501	0.0755408	4.85217
KEGG_PATHWAY	hsa05200:Pathways in cancer	99	3.57788	0.00291452	P52701, P14780, P26006, Q15147, P12270, P56545, P11274, P16885, P33552, P36507, Q9H6Z9, P29992, Q13772, Q13751, P05556, P08572, P35354, Q13464, Q92734, P08238, O15230, P09211, P61586, Q04206, P60953, P17252, Q9NQ66, P41221, Q02750, P61812, P35222, P06756, P17301, P14625, P09619, P28482, P07942, P42345, P61952, P08754, Q92915, P43146, Q16665, P14921, P19174, P55268, Q12933, P30411, P99999, Q15796,…	1331	393	6879	1.30194	0.571063	0.0209388	3.80588
GOTERM_MF_DIRECT	GO:0043394~proteoglycan binding	7	0.252982	0.00296972	P14543, P20908, P07858, P07711, P07996, O94813, P25774	2589	11	16881	4.14927	0.996962	0.0763346	4.9703
GOTERM_CC_DIRECT	GO:0016023~cytoplasmic, membrane-bounded vesicle	34	1.22877	0.00305649	Q9UM54, Q5VYK3, Q99519, Q9H9C1, Q9H3S7, Q96RU3, Q96CV9, P49795, P30041, Q13315, Q9BZC7, O15530, Q969N2, P09619, Q15036, Q5T9L3, Q96GR2, P10768, Q9BQ24, Q9BYX2, P53990, P49757, Q92974, P02786, Q03001, Q8WV24, Q99523, Q8NEW0, Q9P000, Q5VXU3, P20783, Q9UQD0, O00159, Q9UL54	2699	138	18224	1.66357	0.960059	0.025842	4.75123
GOTERM_BP_DIRECT	GO:0090557~establishment of endothelial intestinal barrier	7	0.252982	0.00309702	Q8TEU7, P55196, P62820, Q99836, Q9Y3L5, Q9Y624, Q07157	2596	11	16792	4.11626	1	0.118241	5.85867
KEGG_PATHWAY	hsa05230:Central carbon metabolism in cancer	23	0.831225	0.00318162	Q01813, P18669, P08581, Q16665, Q02750, P19367, P11166, P27986, P11177, Q15758, Q92569, P08237, P09619, P42338, P04626, P11413, P42336, P28482, P14618, P42345, P36507, P00533, Q9NQ88	1331	64	6879	1.85736	0.603128	0.0222879	4.14788
GOTERM_BP_DIRECT	GO:0051289~protein homotetramerization	19	0.686664	0.00325275	P04183, Q06203, Q96GX9, P22352, P34896, Q9Y3Z3, P04075, P34897, Q9BT88, P04040, Q9NWX6, P35609, P14735, Q13085, P00492, P04179, Q08257, Q8TCT9, P63252	2596	60	16792	2.04833	1	0.12306	6.14451
GOTERM_BP_DIRECT	GO:0032872~regulation of stress-activated MAPK cascade	6	0.216841	0.00326174	Q14596, P09211, P28482, Q02750, P36507, Q06830	2596	8	16792	4.85131	1	0.122634	6.16098
GOTERM_BP_DIRECT	GO:0040016~embryonic cleavage	6	0.216841	0.00326174	Q9NY61, P42338, P11388, Q86W33, P11387, Q13618	2596	8	16792	4.85131	1	0.122634	6.16098
GOTERM_BP_DIRECT	GO:0043297~apical junction assembly	6	0.216841	0.00326174	P18206, P61586, O75083, Q8TES7, P35221, P08134	2596	8	16792	4.85131	1	0.122634	6.16098
GOTERM_BP_DIRECT	GO:0006414~translational elongation	9	0.325262	0.00327982	Q5VTE0, Q05639, P26641, P05387, P13639, P49411, P05386, P29692, Q9Y450	2596	18	16792	3.23421	1	0.122531	6.19411
GOTERM_BP_DIRECT	GO:0007413~axonal fasciculation	9	0.325262	0.00327982	P54753, Q9NYQ7, Q13591, Q9NRY4, Q9NQC3, Q14563, P29323, O14786, Q92823	2596	18	16792	3.23421	1	0.122531	6.19411
GOTERM_BP_DIRECT	GO:0035904~aorta development	9	0.325262	0.00327982	Q9Y4D7, P35580, P52848, Q15036, Q08397, P50570, P28300, Q14766, P63010	2596	18	16792	3.23421	1	0.122531	6.19411
GOTERM_BP_DIRECT	GO:0032481~positive regulation of type I interferon production	17	0.614384	0.00328547	Q7Z2W4, Q99836, P52434, P49959, P12956, P13010, P19838, P35222, P78527, O14802, Q32MZ4, Q08211, Q00653, P16885, Q04206, Q16666, Q9BUI4	2596	51	16792	2.15614	1	0.121997	6.20445
GOTERM_CC_DIRECT	GO:0005868~cytoplasmic dynein complex	8	0.289122	0.00332634	Q9NP97, P12270, Q9Y6G9, P63172, Q14204, O14576, O43237, Q9UJW0	2699	15	18224	3.60114	0.969958	0.0278715	5.16038
GOTERM_CC_DIRECT	GO:0005605~basal lamina	8	0.289122	0.00332634	P02751, O15230, P14543, O00468, Q16363, P55268, P29400, Q12959	2699	15	18224	3.60114	0.969958	0.0278715	5.16038
GOTERM_CC_DIRECT	GO:0033290~eukaryotic 48S preinitiation complex	8	0.289122	0.00332634	Q13347, Q7L2H7, Q14152, P05198, O00303, Q99613, P55884, Q9Y262	2699	15	18224	3.60114	0.969958	0.0278715	5.16038
GOTERM_BP_DIRECT	GO:0042157~lipoprotein metabolic process	14	0.505963	0.00336035	P04114, P18827, P06858, Q8WTV0, Q07954, O14791, O95477, P13497, Q9ULC8, P02656, Q9BQE5, P17612, Q9UHC9, P98160	2596	38	16792	2.3831	1	0.123863	6.34151
GOTERM_BP_DIRECT	GO:0038128~ERBB2 signaling pathway	14	0.505963	0.00336035	Q02297, P12931, Q96RT1, P62987, P40818, P62979, P07900, P27986, P62993, P04626, O75131, P42336, P00533, P29353	2596	38	16792	2.3831	1	0.123863	6.34151
GOTERM_BP_DIRECT	GO:0051897~positive regulation of protein kinase B signaling	24	0.867365	0.00354451	Q99829, Q02297, P36897, P30530, P12931, Q12913, Q13591, Q07021, O00291, Q9Y6D6, P07203, Q13188, Q5T7M4, Q05397, Q969H8, P36222, Q13418, P13726, P24593, P42345, Q14393, P07996, P00533, Q99497	2596	84	16792	1.84812	1	0.129437	6.67779
GOTERM_BP_DIRECT	GO:0090316~positive regulation of intracellular protein transport	10	0.361402	0.00362654	P63027, P12270, P33176, Q12797, P60953, Q9NW64, Q15154, O94766, O14966, Q9H6U6	2596	22	16792	2.94019	1	0.131461	6.82719
GOTERM_BP_DIRECT	GO:0051028~mRNA transport	16	0.578244	0.0036303	Q09161, Q9Y6M1, P55735, P61578, P20592, Q9UN86, Q96PU8, P42704, P61970, O14980, Q9Y5S9, Q07352, Q92945, O00159, Q14764, P09651	2596	47	16792	2.20201	1	0.130827	6.83404
KEGG_PATHWAY	hsa00640:Propanoate metabolism	13	0.469823	0.0036432	P24752, Q9NR19, Q9NTX5, P00338, P07195, Q13085, P11310, Q9BWD1, P30084, P22033, Q96I99, P40939, Q08426	1331	28	6879	2.39957	0.653009	0.0248864	4.73625
GOTERM_BP_DIRECT	GO:0021987~cerebral cortex development	18	0.650524	0.00364732	Q6V0I7, Q96SB3, Q96QD8, P19022, Q9NQ66, Q05586, Q16665, O60341, P55196, Q4KMG0, Q07954, P22102, P62258, O75581, Q14114, P21359, Q9Y6A5, O75410	2596	56	16792	2.07913	1	0.130643	6.86501
GOTERM_MF_DIRECT	GO:0030971~receptor tyrosine kinase binding	15	0.542103	0.00369992	Q15678, Q02297, O75096, O75131, O75312, P19174, Q14152, P63244, P49354, Q13501, Q14393, P12004, Q9Y264, P61981, O75159	2589	43	16881	2.27452	0.999271	0.0930142	6.15627
GOTERM_BP_DIRECT	GO:0090004~positive regulation of establishment of protein localization to plasma membrane	12	0.433683	0.00370369	O15258, Q12846, P33176, Q96SB3, P27986, P41743, P29317, P15311, O15530, P05556, Q12959, P26006	2596	30	16792	2.58737	1	0.131769	6.96752
GOTERM_BP_DIRECT	GO:0045773~positive regulation of axon extension	12	0.433683	0.00370369	O76039, P02751, Q9UPN3, Q02297, P55283, Q13418, O75326, Q6IBS0, P32004, P62491, P78344, P46821	2596	30	16792	2.58737	1	0.131769	6.96752
GOTERM_CC_DIRECT	GO:0043034~costamere	9	0.325262	0.00373826	Q14315, Q15149, P18206, Q09666, Q8IVF2, Q13418, P31431, Q86YM7, Q14118	2699	19	18224	3.19838	0.980552	0.0310286	5.78176
GOTERM_BP_DIRECT	GO:0048843~negative regulation of axon extension involved in axon guidance	11	0.397542	0.00374361	Q13591, O15041, Q8NFY4, O75326, P41221, Q92854, Q13214, Q14563, Q9NPR2, Q13275, O14786	2596	26	16792	2.73664	1	0.132337	7.04003
GOTERM_BP_DIRECT	GO:0043065~positive regulation of apoptotic process	65	2.34911	0.00389195	P31689, Q8N474, P12931, Q9NYL2, Q9NYF8, Q07021, P62753, P49810, Q13188, O94813, O95831, Q96BI3, O15455, Q12983, Q9Y3A2, Q05639, Q92974, P05556, P35354, P50570, P11717, P00519, P55345, Q08752, Q4KMQ2, Q9NZJ7, P17405, Q5VWQ8, P21980, P10809, Q15628, P10909, P63244, P11388, Q05586, Q02535, P35222, P78527, O60238, Q12791, Q9UEE5, Q13315, O43464, P46531, P62979, P09619, Q92542, O95185, O96014, P00338,…	2596	300	16792	1.40149	1	0.136442	7.30908
KEGG_PATHWAY	hsa04611:Platelet activation	39	1.40947	0.00397667	P05997, P12931, P20908, Q9NQ66, P60709, Q9Y4G6, P04899, Q15147, Q96RI0, P19105, P27986, P41743, P17301, Q92569, P02458, P16885, P28482, P06241, Q9NRY4, P17612, Q13586, P08754, P63092, Q9Y490, P05556, P62140, P02452, Q13464, P50148, O14974, P05106, P08123, Q15746, P42338, P42336, P61586, P63261, P04275, P12107	1331	130	6879	1.55049	0.68511	0.026515	5.15924
GOTERM_BP_DIRECT	GO:0007264~small GTPase mediated signal transduction	55	1.98771	0.00412149	Q8TEU7, P24386, Q9Y5M8, P62820, Q92963, Q8N5H7, Q8IXI1, P62070, Q8WUD1, P61006, P08134, P49795, P61106, O94955, Q15382, P62826, P84077, Q86YS6, Q9UL25, Q96AH8, Q07960, P61018, P62491, P61019, P52306, Q13393, P61586, Q92930, P84085, P31150, P60953, Q96N67, P51153, O14966, P51159, Q9H7X7, Q13017, P27348, Q3YEC7, Q5S007, P20340, Q9NRY4, Q9NP72, Q9H082, Q8IZD9, Q9P035, Q13637, P51149, P51148, Q96BY6,…	2596	246	16792	1.44619	1	0.143094	7.72394
KEGG_PATHWAY	hsa05222:Small cell lung cancer	28	1.01193	0.00415182	P02751, P29400, P26006, P27986, P06756, P17301, Q92569, P07942, P11047, P33552, Q9Y6K9, Q13751, Q9Y6N6, P05556, P08572, P35354, P19838, P55268, Q12933, Q16363, P99999, O15230, Q05397, P42338, P42336, P11802, Q04206, P23229	1331	85	6879	1.7025	0.700767	0.0270487	5.38071
GOTERM_CC_DIRECT	GO:0000922~spindle pole	28	1.01193	0.00417511	Q9NS23, Q8IYA6, Q9Y6G9, Q9NR09, P35222, O43264, P53350, P0DP25, P46736, O14576, Q8TES7, Q9Y3A5, Q9Y6K9, Q14980, Q3KR16, Q9Y6D9, Q9Y5B0, Q99569, P51955, P46060, Q6P4I2, Q9ULW0, P62491, P52732, Q14203, Q96AY4, Q9Y4B5, Q9Y6A5	2699	109	18224	1.73449	0.98774	0.0343287	6.43658
GOTERM_BP_DIRECT	GO:0016197~endosomal transport	20	0.722804	0.00422543	Q99816, Q9NZZ3, P51153, Q92783, C4AMC7, Q13501, Q7Z3T8, Q96FZ7, Q2M389, Q86VN1, O14964, Q12768, P62987, Q13492, P62979, A5D8V6, O95477, Q15036, O60784, Q9UK41	2596	66	16792	1.96013	1	0.145622	7.9112
GOTERM_BP_DIRECT	GO:0001764~neuron migration	28	1.01193	0.00436761	Q9NPG1, P35222, O14786, Q92823, P26006, O76039, P07900, P17302, P06241, Q14393, P30530, P43146, Q969V6, Q15154, Q93008, O00339, Q8TB73, P35580, Q9NYQ6, Q9NYQ7, Q8NFT8, Q05397, P62258, O14525, Q8NEY1, Q14563, Q9HAR2, Q8NFP4	2596	105	16792	1.72491	1	0.149321	8.16679
GOTERM_MF_DIRECT	GO:0016491~oxidoreductase activity	46	1.66245	0.00448127	P24386, P51659, Q9NNW7, Q00796, Q99714, P43353, P53004, P11766, Q13162, P31350, P16435, Q9NWM0, O95831, Q08257, O94851, Q16134, Q9H6Z9, P49419, Q06830, Q15800, Q9NZ01, P40394, Q7RTP6, Q9H9P8, Q9Y6N5, Q6NUM9, P21912, P00390, P58005, P49327, Q96JD6, O60341, Q9UDR5, P50395, Q9P2T1, O75629, Q5TEU4, Q9BUP3, Q16881, Q9BQS7, P14550, Q7LG56, Q14914, O00767, P31150, P00387	2589	200	16881	1.49966	0.999842	0.110161	7.40987
GOTERM_MF_DIRECT	GO:0043548~phosphatidylinositol 3-kinase binding	9	0.325262	0.00466479	P08069, P31146, P27986, Q5VWQ8, P30530, P09619, O14654, P06241, P05023	2589	19	16881	3.08855	0.99989	0.112997	7.70201
GOTERM_CC_DIRECT	GO:0055037~recycling endosome	28	1.01193	0.00476965	Q71U36, Q9H9C1, P51153, C4AMC7, P61006, Q70J99, Q86WN1, Q9BXF6, Q9H267, Q9UKE5, O14966, Q96CV9, P61106, O14576, P62826, Q92562, P98196, P05556, P02786, Q15276, P23258, Q9BT88, Q8NB49, P62491, P61018, O75110, P20338, O94868	2699	110	18224	1.71872	0.993459	0.0388298	7.32091
GOTERM_MF_DIRECT	GO:0019838~growth factor binding	11	0.397542	0.00484208	P42702, P36897, Q99650, P36896, O60462, P04626, P35916, P40189, Q13873, O00560, O14786	2589	27	16881	2.65641	0.999922	0.115612	7.98342
GOTERM_MF_DIRECT	GO:0045499~chemorepellent activity	11	0.397542	0.00484208	O43155, Q02297, Q13591, O15041, Q8NFY4, O75326, Q92854, Q13214, Q14563, Q9NPR2, Q13275	2589	27	16881	2.65641	0.999922	0.115612	7.98342
GOTERM_CC_DIRECT	GO:0031093~platelet alpha granule lumen	17	0.614384	0.00488531	P02751, P04075, P05067, P61812, P35609, P12814, O00391, P10124, P05121, P09486, P10909, P04275, O43707, Q14393, P07996, Q13201, P07225	2699	55	18224	2.08702	0.994212	0.0394503	7.49204
GOTERM_BP_DIRECT	GO:0070987~error-free translesion synthesis	9	0.325262	0.00490583	P62987, P62979, Q8TAT6, P35251, Q9H040, P40937, P12004, P55072, P15927	2596	19	16792	3.06399	1	0.165251	9.12822
GOTERM_BP_DIRECT	GO:0032781~positive regulation of ATPase activity	12	0.433683	0.0049512	P07737, Q8IXB1, Q99615, P20338, P54709, Q9UBS4, P35080, P25685, P25686, Q96KC8, Q8NFQ8, Q8WXX5	2596	31	16792	2.5039	1	0.165753	9.20883
GOTERM_BP_DIRECT	GO:0036258~multivesicular body assembly	12	0.433683	0.0049512	Q99816, Q9NZZ3, A5D8V6, Q7LBR1, Q8WUM4, Q92783, Q96FZ7, P62491, Q86VN1, Q9UK41, O14964, P53990	2596	31	16792	2.5039	1	0.165753	9.20883
GOTERM_BP_DIRECT	GO:0019058~viral life cycle	12	0.433683	0.0049512	P62987, Q99816, P62979, P62937, Q9NZZ3, A5D8V6, P61550, Q96PU5, Q8WUM4, Q96FZ7, Q9UK41, P09958	2596	31	16792	2.5039	1	0.165753	9.20883
GOTERM_CC_DIRECT	GO:0005815~microtubule organizing center	36	1.30105	0.00501946	Q9NS23, Q9Y4W2, Q13045, Q9NR09, P60953, Q96KG9, Q9BTV5, Q02750, O60271, Q9BXF6, Q9UPT5, Q6ZP82, P33176, Q9BZC7, Q9Y224, P28482, Q96I99, O95070, Q9UKA4, P07947, Q9Y265, Q5M775, O75410, O75955, Q9Y490, P43007, Q15650, Q8WUM4, Q69YQ0, P62081, Q96CT7, O94986, Q05397, P11413, Q8IW35, Q9Y6A5	2699	153	18224	1.58874	0.994977	0.0402064	7.69016
GOTERM_BP_DIRECT	GO:0032508~DNA duplex unwinding	15	0.542103	0.00502894	P04083, P49959, Q92878, P12956, Q14839, P13010, Q9Y230, Q9NZ71, P25205, P33992, Q08211, Q13283, Q8N3C0, Q9Y265, O14647	2596	44	16792	2.20514	1	0.167234	9.3468
GOTERM_BP_DIRECT	GO:0006879~cellular iron ion homeostasis	15	0.542103	0.00502894	P02786, Q8WUG5, O75027, Q16665, Q9NQ11, Q53TN4, Q9BT67, Q9GZT9, Q9UNQ0, Q9BQS7, P02792, P00450, P21399, P02794, Q9UP52	2596	44	16792	2.20514	1	0.167234	9.3468
GOTERM_BP_DIRECT	GO:0031032~actomyosin structure organization	11	0.397542	0.00513394	P35580, Q15417, Q7Z406, Q5VT25, P68032, Q8WY64, Q96NE9, Q9Y624, P35579, Q9Y5S2, O43491	2596	27	16792	2.63528	1	0.169516	9.53281
GOTERM_BP_DIRECT	GO:0070979~protein K11-linked ubiquitination	11	0.397542	0.00513394	Q96B02, Q9UJX4, Q9UM13, Q9UJX5, Q9UM11, P68036, P49459, P63146, P30260, P62256, P61077	2596	27	16792	2.63528	1	0.169516	9.53281
GOTERM_MF_DIRECT	GO:0019843~rRNA binding	14	0.505963	0.00516457	P62750, P62913, Q9Y2R5, O75616, P62280, Q9H7B2, P62269, P62917, Q9Y3B7, Q9NV31, Q9Y3A5, P46782, P62701, P46781	2589	40	16881	2.2821	0.999959	0.121362	8.49321
GOTERM_MF_DIRECT	GO:0031994~insulin-like growth factor I binding	7	0.252982	0.00517322	P08069, P06756, P18065, P24593, P16144, P23229, P05106	2589	12	16881	3.8035	0.999959	0.120111	8.50686
GOTERM_CC_DIRECT	GO:0030426~growth cone	29	1.04807	0.00526153	P46940, P78310, Q96N67, O75312, Q9NT68, Q9Y5G3, O14786, Q16555, P26006, P0DP25, O60716, Q5S007, Q5T1M5, Q13586, Q14195, Q96SB3, Q8WX93, Q13561, P50570, P00519, Q16643, P46939, Q93008, P35580, Q7Z406, Q16658, Q6IBS0, Q8WTR4, Q14247	2699	116	18224	1.68803	0.996112	0.041792	8.04663
GOTERM_BP_DIRECT	GO:0007015~actin filament organization	21	0.758945	0.00527962	Q9Y2D5, P31146, Q96SB3, Q9ULJ8, Q92974, Q8WUW1, P04075, P28289, P35221, Q16643, Q14517, P54851, P12814, Q8TF30, P41743, Q16658, P67936, Q9UI95, P84077, O60504, Q12959	2596	72	16792	1.88662	1	0.172981	9.79031
GOTERM_CC_DIRECT	GO:0034098~VCP-NPL4-UFD1 AAA ATPase complex	6	0.216841	0.00529804	Q9BUN8, Q96CS3, Q8TAT6, Q9UNN5, P55072, Q03135	2699	9	18224	4.50142	0.996259	0.0417621	8.10028
GOTERM_CC_DIRECT	GO:0016600~flotillin complex	6	0.216841	0.00529804	O75955, Q14254, O75096, Q9ULV4, P35221, P35222	2699	9	18224	4.50142	0.996259	0.0417621	8.10028
GOTERM_CC_DIRECT	GO:0016281~eukaryotic translation initiation factor 4F complex	6	0.216841	0.00529804	P06730, Q15056, Q04637, P78344, P23588, P60842	2699	9	18224	4.50142	0.996259	0.0417621	8.10028
GOTERM_BP_DIRECT	GO:0048846~axon extension involved in axon guidance	7	0.252982	0.00538869	O60462, P20774, Q13740, Q14563, Q13275, O14786, O94813	2596	12	16792	3.77324	1	0.17531	9.98264
GOTERM_BP_DIRECT	GO:0031581~hemidesmosome assembly	7	0.252982	0.00538869	P48509, Q15149, Q13751, Q03001, P16144, P11047, P23229	2596	12	16792	3.77324	1	0.17531	9.98264
GOTERM_BP_DIRECT	GO:0017148~negative regulation of translation	18	0.650524	0.00542262	O75175, Q9Y6M1, P04406, Q00577, Q5PRF9, P27797, P19525, O14682, P06730, P07814, Q14011, Q9BWF3, P24593, P63244, Q92600, P23396, P40429, O60506	2596	58	16792	2.00744	1	0.175399	10.0424
GOTERM_BP_DIRECT	GO:0021762~substantia nigra development	16	0.578244	0.00562519	P09936, P60953, P12277, O75489, P00338, P60709, Q16352, P27348, P0DP25, O15027, P62258, Q9UQR1, P09543, P11413, P61586, P11021	2596	49	16792	2.11213	1	0.180404	10.3983
KEGG_PATHWAY	hsa04915:Estrogen signaling pathway	31	1.12035	0.00563364	P12931, Q9NQ66, P14780, Q02750, P04899, Q15147, Q9NZT1, P07900, P0DP25, P27986, P11142, Q96BA8, Q92569, P62993, P14625, P28482, P17612, P36507, Q70SY1, P29353, P08754, P48549, P63092, P50148, P08238, P42338, P08253, P0DMV8, P42336, P00533, P08047	1331	99	6879	1.61835	0.805705	0.0357535	7.23539
GOTERM_CC_DIRECT	GO:0005881~cytoplasmic microtubule	16	0.578244	0.00565616	Q9Y5M8, O15344, Q71U36, P30622, Q9UBN7, P23258, P68363, Q96HH9, Q9H6U6, P49795, Q99661, Q7Z460, P63172, Q9BQE3, Q6NUQ4, Q9NYZ3	2699	51	18224	2.11832	0.997439	0.0441993	8.62501
KEGG_PATHWAY	hsa04120:Ubiquitin mediated proteolysis	40	1.44561	0.0058339	Q16531, Q9UJX4, Q9C0C9, Q9UJX5, Q9NR09, P62837, Q14669, O60291, P61077, O00308, Q86TM6, P49459, P38398, Q15370, Q14139, Q13616, P30260, Q13618, Q9UKB1, O15344, Q9UM13, Q9H0M0, P68036, Q9UM11, P63146, A0AVT1, P22314, Q15751, Q7Z6Z7, Q9UBE0, Q5GLZ8, P61086, Q96B02, Q9P2J3, Q13620, Q96PU5, P62253, P62256, Q9H832, O95155	1331	137	6879	1.50899	0.816728	0.0362146	7.48344
KEGG_PATHWAY	hsa05140:Leishmaniasis	24	0.867365	0.00600247	P15260, Q99836, P23458, P79483, P42224, P05556, P35354, P20036, P01909, P19838, P61812, P01911, P01903, P04440, P29350, P01906, P38484, P01920, P13762, Q04206, P28482, P28068, P01024, P13612	1331	71	6879	1.74703	0.825523	0.0364666	7.69176
KEGG_PATHWAY	hsa04962:Vasopressin-regulated water reabsorption	17	0.614384	0.00605498	P63027, Q12846, Q9Y6G9, P63092, P46459, Q13561, P52565, O43237, P62491, Q9UJW0, P51148, Q96BA8, Q14204, Q14203, O14576, P17612, Q70SY1	1331	44	6879	1.99684	0.828176	0.0360283	7.75657
GOTERM_MF_DIRECT	GO:0050431~transforming growth factor beta binding	8	0.289122	0.00629454	P36897, Q04771, P06756, P17813, Q14766, P07996, Q6YHK3, Q6EMK4	2589	16	16881	3.26014	0.999995	0.142587	10.2586
GOTERM_MF_DIRECT	GO:0050750~low-density lipoprotein particle receptor binding	8	0.289122	0.00629454	P31689, P04114, P14625, Q15036, Q14696, P30533, O43813, Q96CW1	2589	16	16881	3.26014	0.999995	0.142587	10.2586
GOTERM_MF_DIRECT	GO:0015923~mannosidase activity	5	0.180701	0.00637324	O00754, P49641, Q16706, Q9Y2E5, P33908	2589	6	16881	5.43357	0.999996	0.142592	10.3803
GOTERM_MF_DIRECT	GO:0051920~peroxiredoxin activity	5	0.180701	0.00637324	P30041, P30044, Q13162, Q99497, Q06830	2589	6	16881	5.43357	0.999996	0.142592	10.3803
GOTERM_BP_DIRECT	GO:0045047~protein targeting to ER	6	0.216841	0.00640748	Q92871, P60059, P61011, P37108, O15305, P61619	2596	9	16792	4.31228	1	0.201818	11.7604
GOTERM_BP_DIRECT	GO:0061549~sympathetic ganglion development	6	0.216841	0.00640748	O60462, Q9NPG1, Q14563, P35222, Q13275, O14786	2596	9	16792	4.31228	1	0.201818	11.7604
GOTERM_BP_DIRECT	GO:0021675~nerve development	6	0.216841	0.00640748	O60462, Q13418, O60911, Q14563, Q13275, O14786	2596	9	16792	4.31228	1	0.201818	11.7604
GOTERM_BP_DIRECT	GO:0010388~cullin deneddylation	6	0.216841	0.00640748	P61201, Q7L5N1, Q9UNS2, Q13098, Q9BT78, Q9UBW8	2596	9	16792	4.31228	1	0.201818	11.7604
GOTERM_BP_DIRECT	GO:0003007~heart morphogenesis	12	0.433683	0.00650884	Q6V0I7, O43155, P41595, Q9UIG0, P20908, P02458, Q05397, P10253, P54760, P62942, P42345, P61812	2596	32	16792	2.42565	1	0.203645	11.9355
GOTERM_BP_DIRECT	GO:0001765~membrane raft assembly	5	0.180701	0.00656556	P07355, O75955, Q14254, P60903, P54851	2596	6	16792	5.39034	1	0.204208	12.0333
GOTERM_BP_DIRECT	GO:0051223~regulation of protein transport	5	0.180701	0.00656556	P31689, P61006, Q14C86, O14966, P62491	2596	6	16792	5.39034	1	0.204208	12.0333
GOTERM_BP_DIRECT	GO:0043320~natural killer cell degranulation	5	0.180701	0.00656556	P63027, P31146, Q70J99, P51159, P51809	2596	6	16792	5.39034	1	0.204208	12.0333
GOTERM_BP_DIRECT	GO:0030953~astral microtubule organization	5	0.180701	0.00656556	Q7Z460, Q14974, P15311, P62491, Q12959	2596	6	16792	5.39034	1	0.204208	12.0333
GOTERM_BP_DIRECT	GO:0010592~positive regulation of lamellipodium assembly	8	0.289122	0.00658453	P07900, Q8WUW1, O15144, Q16658, Q6IBS0, P50570, Q9Y6W5, P42345	2596	16	16792	3.23421	1	0.203722	12.066
GOTERM_BP_DIRECT	GO:0003222~ventricular trabecula myocardium morphogenesis	8	0.289122	0.00658453	P36894, P46531, Q02297, P36897, P17813, Q9ULI3, P61812, O95155	2596	16	16792	3.23421	1	0.203722	12.066
KEGG_PATHWAY	hsa05110:Vibrio cholerae infection	19	0.686664	0.00671361	P63092, P60059, P17252, P60709, P19174, P33947, P61619, P21281, Q99437, P13667, P61421, P16885, P55011, P63261, Q15904, P17612, P36543, P84077, Q07157	1331	52	6879	1.88842	0.858225	0.0390833	8.56585
GOTERM_BP_DIRECT	GO:0001707~mesoderm formation	11	0.397542	0.00689787	P36894, P35240, Q15796, Q04771, Q9Y2G5, Q5T9L3, Q16881, P06744, Q13873, P17612, Q93063	2596	28	16792	2.54116	1	0.211298	12.6042
GOTERM_CC_DIRECT	GO:0030315~T-tubule	13	0.469823	0.00690576	P48549, P23634, Q14524, P19634, Q07699, P35241, P15311, Q09666, P32418, Q8IVF2, P05023, O75923, P63252	2699	38	18224	2.30994	0.999318	0.0533373	10.434
GOTERM_CC_DIRECT	GO:0005844~polysome	13	0.469823	0.00690576	Q15056, Q8IYB7, P25786, Q9P2K8, Q92616, P27797, Q04637, P05198, P62753, P23396, Q147X3, P62701, P23588	2699	38	18224	2.30994	0.999318	0.0533373	10.434
GOTERM_CC_DIRECT	GO:0070971~endoplasmic reticulum exit site	7	0.252982	0.00703481	Q9P0L0, P04114, Q8WUM4, Q969M3, P04439, Q5JRA6, O94979	2699	13	18224	3.63576	0.999405	0.0539158	10.6189
KEGG_PATHWAY	hsa05414:Dilated cardiomyopathy	27	0.975786	0.00708861	P08648, Q8WZ42, P60709, P61812, P26006, P18084, P26012, P06756, P17301, P68032, P17612, Q14118, P54289, P63092, P05556, P16144, Q13936, P05106, Q92736, Q9UKX5, P02545, P63261, P67936, P23229, Q13683, P13612, Q08289	1331	84	6879	1.66124	0.87293	0.0404207	9.02369
GOTERM_CC_DIRECT	GO:0005902~microvillus	17	0.614384	0.0071209	Q9UM54, P19320, O14745, P26038, Q9BXI6, Q8IX05, O60911, P21281, P15311, P35241, Q9Y696, P09543, Q16658, Q5S007, O00159, P36543, Q3KR16	2699	57	18224	2.01379	0.999457	0.0541665	10.7421
GOTERM_BP_DIRECT	GO:0030334~regulation of cell migration	21	0.758945	0.00733457	Q0ZGT2, P18206, Q9H3S7, P21333, O15031, Q16363, P05106, Q96BY6, Q9UIW2, Q9Y4D7, O75051, P02545, O15230, P61586, O43157, P51817, P07093, Q9NQC3, O95185, Q14195, Q9HCM2	2596	74	16792	1.83563	1	0.222027	13.3492
GOTERM_CC_DIRECT	GO:0005839~proteasome core complex	9	0.325262	0.00765116	P20618, P25789, P25786, P28070, P25787, O14818, P49721, P49720, P28066	2699	21	18224	2.89377	0.99969	0.0576811	11.4971
GOTERM_CC_DIRECT	GO:0031143~pseudopodium	8	0.289122	0.00767111	P12814, P17655, P09543, P26038, P28482, O43707, P35609, P51809	2699	17	18224	3.17747	0.999697	0.0574179	11.5254
GOTERM_CC_DIRECT	GO:0005852~eukaryotic translation initiation factor 3 complex	8	0.289122	0.00767111	P61221, Q13347, Q7L2H7, Q14152, O00303, Q99613, P55884, Q9Y262	2699	17	18224	3.17747	0.999697	0.0574179	11.5254
GOTERM_BP_DIRECT	GO:0001666~response to hypoxia	40	1.44561	0.00773198	P17655, O00151, O00469, P17813, P19021, P04040, P49810, P61812, P23526, Q03135, Q12791, P30566, Q9NY64, Q13315, P00750, P27487, P14625, P17301, Q92544, Q16790, O43707, P07996, P50281, Q12983, Q9H6Z9, Q13131, Q02809, P19320, P00338, Q16665, P14921, Q92736, P78536, Q9GZT9, P10809, P04179, P08253, P14618, P21359, P00749	2596	172	16792	1.50428	1	0.231468	14.0219
GOTERM_MF_DIRECT	GO:0030544~Hsp70 protein binding	12	0.433683	0.0079337	Q8IXB1, P31689, P46379, Q9HC29, P50502, P62942, P31948, P25685, P06493, P25686, P23396, Q08752	2589	33	16881	2.37101	1	0.17248	12.7626
GOTERM_MF_DIRECT	GO:0031072~heat shock protein binding	14	0.505963	0.00814509	Q7L3B6, Q15785, P12270, Q99615, P53041, P11142, P08238, Q9UNN5, P0DMV8, Q00059, P29692, Q16611, Q08752, Q8WXX5	2589	42	16881	2.17343	1	0.174731	13.0807
GOTERM_MF_DIRECT	GO:0030898~actin-dependent ATPase activity	7	0.252982	0.00837247	P35580, Q13459, Q7Z406, P60660, P13533, O00159, P35579	2589	13	16881	3.51092	1	0.17723	13.4216
GOTERM_BP_DIRECT	GO:0042542~response to hydrogen peroxide	16	0.578244	0.00842163	P42224, P18827, P12931, P02452, P00338, P04040, P07203, Q16611, Q13443, P13639, P10809, P09619, P32418, P04179, P30048, Q9H3M7	2596	51	16792	2.02931	1	0.248208	15.1776
GOTERM_BP_DIRECT	GO:0075733~intracellular transport of virus	16	0.578244	0.00842163	Q99816, P52294, Q14974, P52948, P62987, P12270, P62979, A5D8V6, Q92621, Q8TEM1, O14980, O75694, Q9H2X3, P62826, Q9NRG9, Q9UK41	2596	51	16792	2.02931	1	0.248208	15.1776
GOTERM_CC_DIRECT	GO:0071944~cell periphery	13	0.469823	0.00865802	Q13509, O14745, P14543, P26038, Q9BR76, P35222, Q9H6U6, P26006, P53041, P35241, P15311, P58107, P61586	2699	39	18224	2.25071	0.999894	0.0641397	12.9143
GOTERM_BP_DIRECT	GO:0086012~membrane depolarization during cardiac muscle cell action potential	7	0.252982	0.00871113	Q8IWT1, P54289, P32418, Q14524, Q13936, Q07699, P63252	2596	13	16792	3.48299	1	0.254389	15.6583
GOTERM_BP_DIRECT	GO:0016049~cell growth	17	0.614384	0.00894147	Q6IAA8, Q9NVI7, P16871, P19634, P17844, P58546, P61812, Q96RT1, P05106, O75159, P61619, Q8TB73, Q04721, P06756, P08195, P42345, Q6PJG6	2596	56	16792	1.96363	1	0.25898	16.0389
GOTERM_BP_DIRECT	GO:0006099~tricarboxylic acid cycle	11	0.397542	0.00909651	P40925, P11177, P40926, P21912, Q96I99, P48735, P07954, Q99798, P36957, P09622, P21399	2596	29	16792	2.45354	1	0.261635	16.2942
GOTERM_CC_DIRECT	GO:0005916~fascia adherens	6	0.216841	0.00931246	P12814, P15924, P18206, P17302, P19022, P35222	2699	10	18224	4.05128	0.999947	0.0683613	13.824
GOTERM_CC_DIRECT	GO:0008250~oligosaccharyltransferase complex	6	0.216841	0.00931246	Q8TCJ2, P39656, Q8N6L1, P04843, P04844, P46977	2699	10	18224	4.05128	0.999947	0.0683613	13.824
GOTERM_BP_DIRECT	GO:0005975~carbohydrate metabolic process	40	1.44561	0.00939648	Q8N4A0, Q06210, Q8N335, P15291, P48735, P06737, P07686, Q14165, O00462, Q9NY64, Q9P109, Q96JK4, O00754, Q32M88, O95336, P10253, P11169, Q9BWS9, P08195, P11216, O94766, P40925, P37837, P40926, Q96QV1, P04062, P00338, Q9BTY2, O60701, O94808, P06744, P07195, Q2M2H8, P49641, Q14697, P36871, Q96G03, P36222, P14410, Q86SF2	2596	174	16792	1.48699	1	0.267799	16.7861
GOTERM_MF_DIRECT	GO:0004602~glutathione peroxidase activity	9	0.325262	0.00945156	P30041, P09211, P28161, P22352, P10620, Q8TED1, P07203, P36969, Q9Y2Q3	2589	21	16881	2.7944	1	0.195673	15.0224
GOTERM_MF_DIRECT	GO:0004298~threonine-type endopeptidase activity	9	0.325262	0.00945156	P20618, P25789, P25786, P28070, P25787, O14818, P49721, P49720, P28066	2589	21	16881	2.7944	1	0.195673	15.0224
GOTERM_BP_DIRECT	GO:0031100~organ regeneration	15	0.542103	0.00952869	Q06203, P30530, Q92729, P11717, Q14693, P06493, Q16611, P46531, P09211, P27708, P11802, P46013, P14618, Q14393, P13796	2596	47	16792	2.06439	1	0.269799	17.002
GOTERM_BP_DIRECT	GO:0007159~leukocyte cell-cell adhesion	10	0.361402	0.00963739	P19320, P08648, P15311, P05556, Q15025, P21589, P26038, Q13464, Q9H2X3, P13612	2596	25	16792	2.58737	1	0.271207	17.1791
GOTERM_BP_DIRECT	GO:0002040~sprouting angiogenesis	10	0.361402	0.00963739	P46531, P60953, P55290, O15041, Q9NVD7, P17813, P35916, Q63HN8, P07996, O14786	2596	25	16792	2.58737	1	0.271207	17.1791
GOTERM_CC_DIRECT	GO:0030134~ER to Golgi transport vesicle	10	0.361402	0.00968684	Q5VYK3, Q96EC8, P49257, Q969M3, O95070, P05067, Q5BJH7, P53634, O94979, Q9H0V9	2699	26	18224	2.59697	0.999964	0.0705335	14.3404
GOTERM_BP_DIRECT	GO:0000381~regulation of alternative mRNA splicing, via spliceosome	13	0.469823	0.00970806	Q9BWF3, Q9Y580, P26599, Q8NDT2, Q8TAS1, P14866, Q9Y5S9, Q15007, P17844, P62995, P38159, Q8WXF0, O43251	2596	38	16792	2.21288	1	0.27169	17.294
GOTERM_BP_DIRECT	GO:0030033~microvillus assembly	8	0.289122	0.00972023	Q8TEU7, O95819, O14745, Q96DB9, P15311, P35241, Q9Y3L5, Q9UKE5	2596	17	16792	3.04396	1	0.270776	17.3138
GOTERM_BP_DIRECT	GO:0030048~actin filament-based movement	8	0.289122	0.00972023	Q9UM54, P35580, Q13459, Q12965, Q7Z406, P68032, Q9Y6W5, P35579	2596	17	16792	3.04396	1	0.270776	17.3138
GOTERM_BP_DIRECT	GO:0042787~protein ubiquitination involved in ubiquitin-dependent protein catabolic process	36	1.30105	0.00973866	Q16531, Q9UJX4, Q96T88, Q9Y4X5, Q9NTX7, Q9UJX5, P06493, Q14669, O00308, Q86TM6, P62979, Q9Y225, P53350, Q96GD4, Q13616, P30260, Q13618, Q14258, Q5U5R9, Q9UM13, Q9H0M0, P68036, Q9UM11, Q9NVR0, Q9H0C5, A0AVT1, Q9UII4, Q7Z6Z7, Q5GLZ8, P62987, Q13620, Q96PU5, Q8WY64, Q9ULT8, Q9H832, O95155	2596	153	16792	1.52198	1	0.270019	17.3438
GOTERM_BP_DIRECT	GO:0048844~artery morphogenesis	9	0.325262	0.00991642	Q14469, P36897, O15105, P04114, P17813, O96014, P54821, P21359, O14786	2596	21	16792	2.77218	1	0.273021	17.6321
GOTERM_BP_DIRECT	GO:0051403~stress-activated MAPK cascade	9	0.325262	0.00991642	P62987, Q9UKB1, P62979, Q9BWF3, Q13616, P19838, O14733, Q9UL54, Q9Y6K9	2596	21	16792	2.77218	1	0.273021	17.6321
GOTERM_BP_DIRECT	GO:0000027~ribosomal large subunit assembly	9	0.325262	0.00991642	Q9H7B2, P46777, P62750, Q9Y3B7, Q02878, P27635, P62913, Q9UKD2, P39023	2596	21	16792	2.77218	1	0.273021	17.6321
GOTERM_BP_DIRECT	GO:0007018~microtubule-based movement	22	0.795085	0.0100671	Q9NP97, Q9Y6G9, O95235, Q9ULI4, O95239, Q9P225, O43237, P63010, Q96JB1, P52732, Q2M1P5, Q02241, Q99661, P33176, Q02224, O15066, Q14204, Q5T7B8, O14576, O95782, Q9Y496, Q96CW1	2596	81	16792	1.75685	1	0.275352	17.8758
GOTERM_BP_DIRECT	GO:0006096~glycolytic process	12	0.433683	0.0107508	P60174, P04406, P36871, P18669, P00558, P08237, P04075, P00338, P06733, P09104, P06744, P19367	2596	34	16792	2.28297	1	0.289867	18.9727
GOTERM_BP_DIRECT	GO:0030155~regulation of cell adhesion	14	0.505963	0.0107537	P62140, Q99569, Q12913, Q8WWI1, P17813, Q13464, P30153, P00519, Q16363, O14974, O15230, Q9UNN5, P48436, P51817	2596	43	16792	2.10599	1	0.288698	18.9773
GOTERM_CC_DIRECT	GO:0016234~inclusion body	8	0.289122	0.0109723	P43686, P08238, Q9UBN7, Q5S007, P0DMV8, Q13501, P25686, P62195	2699	18	18224	3.00095	0.999991	0.0790196	16.0915
GOTERM_MF_DIRECT	GO:0004222~metalloendopeptidase activity	28	1.01193	0.0109998	O75173, Q6ZMP0, Q96TA2, O75077, P14780, O43847, Q13443, P42892, O95450, O43184, P50281, P22695, Q13219, Q12884, P08473, Q9BYT8, P52888, Q9UHI8, O14672, Q9UQC9, P14735, P78536, P13497, P08253, Q6UY14, Q9Y6L7, Q96E52, Q8WXS8	2589	113	16881	1.61564	1	0.221719	17.2707
GOTERM_MF_DIRECT	GO:0008536~Ran GTPase binding	11	0.397542	0.0111627	O95373, Q14974, P61970, Q92973, P55060, Q9C0E2, O14980, P46060, O14787, Q96P70, P43487	2589	30	16881	2.39077	1	0.222348	17.5039
GOTERM_BP_DIRECT	GO:0060055~angiogenesis involved in wound healing	6	0.216841	0.011196	P15291, P42338, P78423, P14921, P07203, P05106	2596	10	16792	3.88105	1	0.297392	19.6794
GOTERM_BP_DIRECT	GO:0010761~fibroblast migration	6	0.216841	0.011196	Q99755, Q8WXH0, Q13418, O95470, Q9HBL0, Q14865	2596	10	16792	3.88105	1	0.297392	19.6794
GOTERM_BP_DIRECT	GO:0043114~regulation of vascular permeability	6	0.216841	0.011196	P11274, P35367, P12931, Q12979, P07947, P30411	2596	10	16792	3.88105	1	0.297392	19.6794
GOTERM_BP_DIRECT	GO:0006515~misfolded or incompletely synthesized protein catabolic process	6	0.216841	0.011196	Q96B02, P54252, Q96TA2, Q9UBN7, Q86WA8, Q96E52	2596	10	16792	3.88105	1	0.297392	19.6794
GOTERM_BP_DIRECT	GO:0051085~chaperone mediated protein folding requiring cofactor	6	0.216841	0.011196	P61604, P04233, P11142, P10809, P25685, Q92598	2596	10	16792	3.88105	1	0.297392	19.6794
GOTERM_CC_DIRECT	GO:0031941~filamentous actin	11	0.397542	0.0112502	Q9UM54, Q16658, Q69YQ0, P63261, P21333, P67936, O00159, Q14195, Q5M775, Q9BQL6, Q96AC1	2699	31	18224	2.39592	0.999993	0.0804021	16.4656
GOTERM_MF_DIRECT	GO:0004702~receptor signaling protein serine/threonine kinase activity	16	0.578244	0.0113855	P36894, P36897, P36896, Q02750, Q13177, P61812, Q9UKE5, Q13163, Q13188, O95819, Q04771, O95747, Q13873, O14733, Q9UL54, P36507	2589	53	16881	1.96839	1	0.224005	17.822
GOTERM_BP_DIRECT	GO:0016485~protein processing	20	0.722804	0.0115017	O75976, Q86WA8, P50579, O14672, O43847, P29122, P49810, P14735, P09958, P42892, Q13286, O95450, Q96BI3, Q16549, Q92542, P10124, P13726, P50281, P25774, P22695	2596	72	16792	1.79678	1	0.302902	20.1615
GOTERM_CC_DIRECT	GO:0017101~aminoacyl-tRNA synthetase multienzyme complex	4	0.144561	0.0115287	Q15046, P07814, Q12904, P54136	2699	4	18224	6.75213	0.999995	0.0817678	16.839
GOTERM_CC_DIRECT	GO:0097452~GAIT complex	4	0.144561	0.0115287	P04406, P07814, P40429, O60506	2699	4	18224	6.75213	0.999995	0.0817678	16.839
GOTERM_CC_DIRECT	GO:0071541~eukaryotic translation initiation factor 3 complex, eIF3m	5	0.180701	0.0115291	Q13347, Q7L2H7, Q14152, O00303, P55884	2699	7	18224	4.82295	0.999995	0.0812268	16.8396
GOTERM_BP_DIRECT	GO:0007005~mitochondrion organization	21	0.758945	0.0115909	P78310, Q96TA2, Q00059, P04062, Q9UJZ1, Q709C8, Q04637, Q13637, O14966, P09874, P51610, P99999, O43464, Q04656, P06576, P35232, Q16706, Q5S007, P30048, O60313, Q99497	2596	77	16792	1.76411	1	0.303596	20.3016
GOTERM_BP_DIRECT	GO:0032869~cellular response to insulin stimulus	21	0.758945	0.0115909	P63027, Q06203, P42224, P12931, P51153, P17174, P61006, P07741, P19634, Q14693, P09874, P61981, P78527, P22413, P27986, P41743, O15530, Q9UQL6, P09211, Q07352, P08047	2596	77	16792	1.76411	1	0.303596	20.3016
GOTERM_BP_DIRECT	GO:0006611~protein export from nucleus	11	0.397542	0.0117929	O43865, P12270, Q99653, P61970, P55060, Q9C0E2, O14980, P27797, P62826, P38646, P63241	2596	30	16792	2.37175	1	0.306731	20.618
GOTERM_BP_DIRECT	GO:0007052~mitotic spindle organization	11	0.397542	0.0117929	Q7Z460, O15066, Q14204, Q13561, O14777, Q14683, Q9NYY3, Q9UH99, P62826, Q9Y3A5, P52732	2596	30	16792	2.37175	1	0.306731	20.618
GOTERM_BP_DIRECT	GO:0006605~protein targeting	13	0.469823	0.0120943	P27348, P60059, Q9NSC5, P62258, Q02952, O43759, P62913, O00159, P31946, Q96RT1, P51159, P61981, P63104	2596	39	16792	2.15614	1	0.311952	21.0879
GOTERM_BP_DIRECT	GO:0008219~cell death	13	0.469823	0.0120943	Q9P0L0, Q9NYL2, Q9NP80, P61812, Q96CV9, P54851, P49795, P15408, Q9UNN5, Q9UKK3, P10909, P78344, Q12983	2596	39	16792	2.15614	1	0.311952	21.0879
GOTERM_BP_DIRECT	GO:0051592~response to calcium ion	17	0.614384	0.0126954	P18827, Q8WZ42, Q9H553, P43487, Q86YM7, O94979, Q03135, Q12791, Q13443, O43865, P0DP25, P50995, P09486, Q9H3M7, P31150, P07996, P00533	2596	58	16792	1.89591	1	0.323393	22.0172
GOTERM_BP_DIRECT	GO:0006661~phosphatidylinositol biosynthetic process	17	0.614384	0.0126954	Q9BTU6, Q8NCE2, Q9NYA4, Q01968, P29218, Q99755, O15056, P27986, P42356, Q92569, P42338, P16885, P42336, Q8TCG2, P84077, Q92562, Q99570	2596	58	16792	1.89591	1	0.323393	22.0172
GOTERM_MF_DIRECT	GO:0016668~oxidoreductase activity, acting on a sulfur group of donors, NAD(P) as acceptor	4	0.144561	0.012745	P00390, Q9NNW7, Q16881, P09622	2589	4	16881	6.52028	1	0.244892	19.7377
GOTERM_MF_DIRECT	GO:0070851~growth factor receptor binding	4	0.144561	0.012745	O14745, P12931, P06241, P05067	2589	4	16881	6.52028	1	0.244892	19.7377
GOTERM_BP_DIRECT	GO:0006027~glycosaminoglycan catabolic process	10	0.361402	0.0127576	Q9Y625, P18827, P15586, O00468, P31431, P35052, O75487, P04066, P98160, O75056	2596	26	16792	2.48785	1	0.323395	22.1128
GOTERM_MF_DIRECT	GO:0050998~nitric-oxide synthase binding	7	0.252982	0.0127755	Q05193, P04233, P23634, Q14524, P50570, P60709, Q03135	2589	14	16881	3.26014	1	0.243038	19.7802
GOTERM_MF_DIRECT	GO:0004012~phospholipid-translocating ATPase activity	7	0.252982	0.0127755	O75110, P98196, O43520, Q9P241, P98198, Q8NB49, O60312	2589	14	16881	3.26014	1	0.243038	19.7802
GOTERM_BP_DIRECT	GO:0097490~sympathetic neuron projection extension	4	0.144561	0.0130405	O60462, Q14563, Q13275, O14786	2596	4	16792	6.46841	1	0.327961	22.5461
GOTERM_BP_DIRECT	GO:0048549~positive regulation of pinocytosis	4	0.144561	0.0130405	P50897, P30530, Q9P2R3, O43707	2596	4	16792	6.46841	1	0.327961	22.5461
GOTERM_BP_DIRECT	GO:1902285~semaphorin-plexin signaling pathway involved in neuron projection guidance	4	0.144561	0.0130405	O60462, Q14563, Q13275, O14786	2596	4	16792	6.46841	1	0.327961	22.5461
GOTERM_BP_DIRECT	GO:0097491~sympathetic neuron projection guidance	4	0.144561	0.0130405	O60462, Q14563, Q13275, O14786	2596	4	16792	6.46841	1	0.327961	22.5461
GOTERM_BP_DIRECT	GO:0008626~granzyme-mediated apoptotic signaling pathway	4	0.144561	0.0130405	P10124, P11279, Q12983, O95155	2596	4	16792	6.46841	1	0.327961	22.5461
GOTERM_BP_DIRECT	GO:1903553~positive regulation of extracellular exosome assembly	4	0.144561	0.0130405	P18827, Q8WUM4, P31431, O00560	2596	4	16792	6.46841	1	0.327961	22.5461
GOTERM_BP_DIRECT	GO:0036486~ventral trunk neural crest cell migration	4	0.144561	0.0130405	O60462, Q14563, Q13275, O14786	2596	4	16792	6.46841	1	0.327961	22.5461
GOTERM_MF_DIRECT	GO:0008432~JUN kinase binding	5	0.180701	0.0130707	P33176, Q05397, P09211, Q9UI95, O60271	2589	7	16881	4.65734	1	0.245567	20.1904
GOTERM_MF_DIRECT	GO:0070180~large ribosomal subunit rRNA binding	5	0.180701	0.0130707	P05387, P05386, P05388, P84098, Q9UKD2	2589	7	16881	4.65734	1	0.245567	20.1904
GOTERM_BP_DIRECT	GO:0007507~heart development	41	1.48175	0.013097	P36897, P78310, Q9ULI3, P49815, P19021, Q02535, Q02750, P61812, Q13163, P78527, P11586, P26006, Q13315, Q5SZK8, P46531, P46109, P42892, Q04771, P17302, P27708, P04626, Q07352, Q8N136, P28300, P09486, A4UGR9, O94851, P12004, P29353, Q8TDY2, P29992, Q9Y6N7, Q13936, P50148, A1X283, P41595, O60462, P04179, Q10567, P21359, P78344	2596	183	16792	1.44921	1	0.327824	22.6323
GOTERM_BP_DIRECT	GO:0043434~response to peptide hormone	14	0.505963	0.0131544	P04083, P42224, P35613, P02452, O75197, P16615, P04899, P62324, P17302, P09486, O75581, O15164, P17535, Q14118	2596	44	16792	2.05813	1	0.327706	22.7198
GOTERM_CC_DIRECT	GO:0072686~mitotic spindle	13	0.469823	0.0131835	P60953, Q9Y6D9, Q99569, O75528, P46060, P06493, Q9ULM3, Q02241, P12270, P28482, Q9Y6K9, Q14980, P23396	2699	41	18224	2.14092	0.999999	0.0917947	19.0255
GOTERM_MF_DIRECT	GO:0001671~ATPase activator activity	8	0.289122	0.0132409	Q8IXB1, Q99615, P20338, P54709, P25685, P25686, Q96KC8, Q8NFQ8	2589	18	16881	2.8979	1	0.246012	20.4259
GOTERM_BP_DIRECT	GO:1901224~positive regulation of NIK/NF-kappaB signaling	7	0.252982	0.013277	Q9Y239, O94885, Q9HC29, P27797, P19525, O43707, P23396	2596	14	16792	3.23421	1	0.328914	22.9065
GOTERM_BP_DIRECT	GO:0014912~negative regulation of smooth muscle cell migration	7	0.252982	0.013277	P36894, Q07954, Q13418, Q8NFY4, P05121, P24593, O94813	2596	14	16792	3.23421	1	0.328914	22.9065
GOTERM_BP_DIRECT	GO:0047496~vesicle transport along microtubule	7	0.252982	0.013277	P62820, P33176, Q13286, Q15061, Q562E7, O14576, P51809	2596	14	16792	3.23421	1	0.328914	22.9065
GOTERM_BP_DIRECT	GO:0090091~positive regulation of extracellular matrix disassembly	5	0.180701	0.0134505	Q7Z460, Q16658, P08582, Q16832, P61812	2596	7	16792	4.62029	1	0.331134	23.1699
GOTERM_BP_DIRECT	GO:0075522~IRES-dependent viral translational initiation	5	0.180701	0.0134505	P26599, Q14152, O00303, Q15366, P55884	2596	7	16792	4.62029	1	0.331134	23.1699
GOTERM_BP_DIRECT	GO:0019885~antigen processing and presentation of endogenous peptide antigen via MHC class I	5	0.180701	0.0134505	P61769, P04439, Q9NZ08, Q03519, O15533	2596	7	16792	4.62029	1	0.331134	23.1699
GOTERM_BP_DIRECT	GO:0051646~mitochondrion localization	5	0.180701	0.0134505	Q9UBN7, Q969V5, O95140, Q5S007, Q6PJG6	2596	7	16792	4.62029	1	0.331134	23.1699
GOTERM_BP_DIRECT	GO:0016255~attachment of GPI anchor to protein	5	0.180701	0.0134505	Q75T13, O43292, Q969N2, Q92643, Q96S52	2596	7	16792	4.62029	1	0.331134	23.1699
GOTERM_BP_DIRECT	GO:0048841~regulation of axon extension involved in axon guidance	5	0.180701	0.0134505	Q9Y4D7, Q9UIW2, O75051, Q14563, Q9HCM2	2596	7	16792	4.62029	1	0.331134	23.1699
GOTERM_BP_DIRECT	GO:0043931~ossification involved in bone maturation	5	0.180701	0.0134505	Q6V0I7, Q96JQ0, P61586, O43157, Q92854	2596	7	16792	4.62029	1	0.331134	23.1699
GOTERM_BP_DIRECT	GO:0034394~protein localization to cell surface	9	0.325262	0.0135106	Q15262, P18206, Q92643, O96014, Q14696, Q92729, P21333, P35222, P54851	2596	22	16792	2.64617	1	0.331058	23.261
GOTERM_BP_DIRECT	GO:0008037~cell recognition	9	0.325262	0.0135106	Q15223, Q0VAQ4, O15230, Q92692, Q9NQS3, Q8N3J6, Q8N126, Q9BY67, P13611	2596	22	16792	2.64617	1	0.331058	23.261
GOTERM_BP_DIRECT	GO:0045332~phospholipid translocation	9	0.325262	0.0135106	O75110, P98196, O43520, O95477, Q9NV96, Q9P241, P98198, Q8NB49, O60312	2596	22	16792	2.64617	1	0.331058	23.261
GOTERM_BP_DIRECT	GO:0086091~regulation of heart rate by cardiac conduction	12	0.433683	0.0135374	Q8IWT1, Q99996, P54289, P48549, P15924, P62258, Q14524, Q13936, Q07699, P63252, Q03135, Q08289	2596	35	16792	2.21774	1	0.330317	23.3015
GOTERM_CC_DIRECT	GO:0043005~neuron projection	49	1.77087	0.0135667	P46940, Q86WG3, P78310, P12931, P60953, P51153, Q96N67, Q05586, Q9NT68, P19021, Q96F07, O60911, P23526, Q92823, Q9BY67, O43155, P07737, Q13286, P07900, P10586, Q9UGC6, Q9P273, Q02410, P08670, Q5S007, Q7L576, Q9Y2J0, O43707, P84077, O95185, Q99497, P51809, P63027, Q13075, O15144, P23634, P35354, Q9NQ11, Q9BTU6, Q9BT88, P06744, P17752, Q04656, P35240, P55290, Q6N022, P25445, P31150, Q9NUP9	2699	237	18224	1.39601	0.999999	0.0937354	19.5241
GOTERM_CC_DIRECT	GO:0005634~nucleus	852	30.7915	0.0136853	P00973, P46940, P07437, Q9UGK8, P0DP25, Q9UGL1, Q8WXH0, Q00839, Q9Y6I3, Q9Y4A5, P21580, Q5PRF9, Q969V6, Q04637, Q96SB8, P19387, P13073, Q9Y6J0, Q8NC51, Q9BRX2, P52565, Q13642, Q5TCQ9, O75475, Q9UKE5, Q92804, Q13315, P41743, Q6PJG2, P55072, Q6PJG6, P63104, Q5VTE0, O75489, P14921, O75487, P51784, Q9UKD2, P06576, P53801, Q8IVF2, P05198, Q07021, Q07020, O95831, Q9Y4E8, Q13427, Q5M775, Q9UKB1, P15880,…	2699	5415	18224	1.06239	0.999999	0.0939081	19.6777
GOTERM_BP_DIRECT	GO:0006970~response to osmotic stress	8	0.289122	0.0138187	P11166, Q8IWT6, O94916, Q00796, O14733, P00533, Q99576, Q12791	2596	18	16792	2.87485	1	0.334628	23.726
GOTERM_BP_DIRECT	GO:0071560~cellular response to transforming growth factor beta stimulus	15	0.542103	0.0139662	P36897, Q8N474, P08572, P02452, P41221, P00519, Q03135, O14737, P35813, O15105, Q07352, P48436, P06241, P08621, P07947	2596	49	16792	1.98013	1	0.336255	23.9479
GOTERM_BP_DIRECT	GO:0006915~apoptotic process	108	3.90314	0.0142407	Q01085, Q9NR09, Q96GX9, Q12904, Q66K74, O00291, P61077, Q9Y696, Q9H6Z9, P23396, Q12983, Q14814, P21580, Q969V5, Q9BZZ5, Q8WV24, P54577, Q9NP92, Q9Y239, Q9NZJ7, P63244, O60313, Q9H832, P53634, P63241, Q99836, O95140, Q96F07, Q5TCQ9, Q15121, P30044, Q86TG7, P17302, P20591, Q969H8, P30048, Q07352, P68032, P28482, P09382, Q9NS68, Q6PJG6, P43146, Q15276, P12236, Q9UPQ4, Q13501, O14737, Q9Y255, P36222,…	2596	567	16792	1.23208	1	0.34033	24.3588
GOTERM_BP_DIRECT	GO:0007049~cell cycle	47	1.69859	0.0143482	Q96T88, Q9UPT9, P19474, Q9Y3P9, P12931, Q9BRX2, Q9ULG6, Q96RW7, Q9NVA2, Q9BSK0, P04899, P51610, Q8TEW0, P49321, O00267, Q9ULC4, Q09028, Q96GD4, P38398, Q658P3, P50995, Q13098, P28482, Q5UIP0, O75410, Q8TDY2, P08754, Q8WUM4, Q69YQ0, O60925, Q15019, O75794, Q5TZA2, Q96RT1, Q96CT7, O94804, O14976, Q5VWQ8, Q13620, Q6MZP7, Q9H3M7, Q15007, Q9P287, O75400, P63244, Q155Q3, Q08050	2596	217	16792	1.40099	1	0.341131	24.5193
GOTERM_BP_DIRECT	GO:1901215~negative regulation of neuron death	13	0.469823	0.0149056	P04062, Q9NQ11, Q12933, P35222, O43464, P53041, Q5S007, Q14956, Q9NQ88, P62191, Q9Y6K9, P40763, Q99497	2596	40	16792	2.10223	1	0.3505	25.3457
GOTERM_BP_DIRECT	GO:0045184~establishment of protein localization	13	0.469823	0.0149056	Q9BUN8, P53350, P35241, Q14974, P17301, Q9ULV4, Q7LBR1, P21333, P00519, Q9H7B4, P55072, P53990, Q86SQ0	2596	40	16792	2.10223	1	0.3505	25.3457
GOTERM_CC_DIRECT	GO:0043296~apical junction complex	6	0.216841	0.0150139	Q15223, Q9NQS3, P61586, Q8TES7, Q96NE9, Q07157	2699	11	18224	3.68298	1	0.10195	21.3811
GOTERM_CC_DIRECT	GO:0001931~uropod	6	0.216841	0.0150139	P16150, O75955, Q14254, P15311, P26038, P35579	2699	11	18224	3.68298	1	0.10195	21.3811
GOTERM_BP_DIRECT	GO:0010976~positive regulation of neuron projection development	23	0.831225	0.0150887	Q7Z3B1, P41221, O14682, Q07699, O15031, Q9ULH0, P43487, O60341, P26006, Q8TB73, O60493, P41743, Q5VWQ8, Q13308, Q9P273, Q9NV96, Q6IBS0, P06241, Q9NRY4, P29320, Q86UL8, Q14195, Q92562	2596	89	16792	1.67161	1	0.352659	25.6154
KEGG_PATHWAY	hsa00520:Amino sugar and nucleotide sugar metabolism	17	0.614384	0.0151653	Q9NR45, Q06210, Q16222, Q92871, Q9Y5P6, Q8NBZ7, O60701, O94808, P06744, O60547, P07686, P19367, Q8NFW8, P36871, Q96G03, O15305, P00387	1331	48	6879	1.83044	0.988105	0.0832264	18.3845
GOTERM_CC_DIRECT	GO:0031528~microvillus membrane	8	0.289122	0.0151921	O14745, P15311, P06756, P26038, Q16790, P35222, P05106, Q8WTV0	2699	19	18224	2.843	1	0.102449	21.607
KEGG_PATHWAY	hsa04152:AMPK signaling pathway	35	1.26491	0.0152346	P63151, Q01813, P30153, P49815, P61006, Q15717, Q96B36, P61106, P27986, Q96BA8, Q92569, O15530, O43741, O14654, Q15382, P48357, P42345, Q9Y478, Q70SY1, Q9BUM1, Q13131, Q16875, Q13541, P49327, Q06190, P04035, P61019, P08069, Q13085, P13639, P08237, P42338, P50416, P42336, O00767	1331	123	6879	1.47065	0.988345	0.0820534	18.4608
GOTERM_BP_DIRECT	GO:0031398~positive regulation of protein ubiquitination	18	0.650524	0.0152527	Q9NS23, Q9BUN8, P68036, Q9NVI1, Q9H040, Q96JB5, P62942, O43353, Q9UMX0, P25686, Q9BT67, Q03135, Q9NV92, O15105, P53801, P38398, Q5S007, P11021	2596	64	16792	1.81924	1	0.354434	25.8561
GOTERM_BP_DIRECT	GO:0060337~type I interferon signaling pathway	18	0.650524	0.0152527	Q9Y6K5, P00973, P42224, P23458, P09912, P30511, P40305, P09914, Q9Y3Z3, P04439, P01889, P20592, P17693, P20591, P29597, P10321, P05161, Q10589	2596	64	16792	1.81924	1	0.354434	25.8561
GOTERM_BP_DIRECT	GO:0042147~retrograde transport, endosome to Golgi	19	0.686664	0.0153951	Q9HA65, Q9C0C9, O95249, Q9BXI6, C4AMC7, O60271, Q9Y5X3, P51149, O14966, Q8IUD2, Q641Q2, O43752, O94955, Q92538, Q9UBQ0, Q14203, Q6IQ26, Q00610, Q9P2R3	2596	69	16792	1.78116	1	0.355789	26.0644
GOTERM_BP_DIRECT	GO:0007584~response to nutrient	20	0.722804	0.0154331	P19320, P42224, Q9HC29, P00338, O95573, P04035, O15228, P04899, P23526, P16435, P30566, P13073, P48507, O95477, P32418, P18065, P14618, P15559, P42345, O60488	2596	74	16792	1.74822	1	0.355202	26.1199
GOTERM_CC_DIRECT	GO:0005759~mitochondrial matrix	64	2.31297	0.0156528	P49748, P24752, P54252, P47897, Q9NNW7, P26440, Q07021, Q99714, P48735, O75616, Q9HCC0, P61604, Q96I99, Q16134, P36957, P23396, P49419, P29353, Q99497, Q96Q11, Q9HA77, P40926, P49753, Q00059, P41250, Q9BQ52, P04181, Q6PI48, P11177, P38117, P10809, P04179, P22033, Q53H82, Q9UIJ7, P23368, Q8NHU6, Q15120, P00505, O95571, Q8WWC4, P09622, P61221, P11310, P30044, Q5S007, P30048, Q9NXA8, O75127, P43251,…	2699	327	18224	1.32152	1	0.104745	22.1881
GOTERM_CC_DIRECT	GO:0005643~nuclear pore	19	0.686664	0.0157183	P52294, Q14974, Q9Y6D9, Q9C0E2, P46060, P52948, P20592, P12270, O95373, Q92621, Q8TD16, Q8TEM1, O75694, P62826, O00159, Q14764, Q9NRG9, P63241, Q99570	2699	72	18224	1.78181	1	0.104504	22.2704
GOTERM_MF_DIRECT	GO:0008233~peptidase activity	23	0.831225	0.0157187	O75173, Q12884, P81605, Q86WA8, P07858, Q9UHP3, P05067, P61009, P29122, P15374, P09958, O43464, Q9Y2G1, P13497, Q16549, Q9BSY9, Q92643, P09960, P09668, Q8TCT9, Q6UY14, P56817, Q99497	2589	90	16881	1.66629	1	0.282537	23.7826
GOTERM_CC_DIRECT	GO:0016282~eukaryotic 43S preinitiation complex	7	0.252982	0.0157605	Q13347, Q7L2H7, Q14152, O00303, Q99613, P55884, Q9Y262	2699	15	18224	3.15099	1	0.104119	22.3234
GOTERM_MF_DIRECT	GO:0051879~Hsp90 protein binding	10	0.361402	0.0157656	P49321, Q14974, O94966, Q99743, Q9UBN7, Q9HC29, Q16665, P23396, Q9H3U1, Q08752	2589	27	16881	2.41492	1	0.280709	23.8448
GOTERM_BP_DIRECT	GO:0001755~neural crest cell migration	14	0.505963	0.0159465	Q9ULV4, Q13591, O75326, Q16665, Q92854, Q9NPR2, P41595, Q04771, O15230, O15041, Q8NFY4, Q13214, Q14563, Q13275	2596	45	16792	2.0124	1	0.363316	26.8662
GOTERM_BP_DIRECT	GO:0006464~cellular protein modification process	26	0.939646	0.0161022	Q99816, P62837, Q9BWV7, Q9UIC8, O00469, P78527, O00462, P61077, O00308, P00750, O00754, P28300, P04843, P07947, P04844, Q15843, Q02809, P68036, A0AVT1, P22314, Q9UHP3, P00519, Q9UBE0, P62987, O60725, Q9UKK3	2596	105	16792	1.6017	1	0.364836	27.0911
GOTERM_CC_DIRECT	GO:0019013~viral nucleocapsid	10	0.361402	0.0162591	O14979, P08579, P07910, Q09666, P14866, P08621, Q15029, P61978, P09651, O60506	2699	28	18224	2.41148	1	0.106593	22.9468
GOTERM_BP_DIRECT	GO:0016310~phosphorylation	25	0.903506	0.0164767	Q9UIJ7, P11387, Q6PCE3, Q86UW6, O43314, Q5S007, P42345, P29323, Q9Y4A5, P04183, P33076, P12277, O75063, Q13177, Q9NWW6, P41595, Q9HBU6, P42356, O00764, Q9NVE7, P42338, P00558, P42336, O95340, P40763	2596	100	16792	1.6171	1	0.370251	27.6293
GOTERM_BP_DIRECT	GO:0018108~peptidyl-tyrosine phosphorylation	35	1.26491	0.0164902	Q02297, P29317, P12931, Q96KG9, Q8WZ42, P08581, Q02750, Q13163, P54753, P07900, P11274, P29350, P09619, P04626, P06241, O15146, P35916, P29320, P29323, P36507, P54756, Q9UIG0, P30530, P19525, O43353, P00519, P54762, P54764, Q05397, P54760, Q16832, O15164, O14733, P00533, P30291	2596	153	16792	1.4797	1	0.369189	27.6487
KEGG_PATHWAY	hsa00500:Starch and sucrose metabolism	13	0.469823	0.0164975	P22413, P36871, P10253, Q96G03, P35573, Q04446, P11216, P06744, Q6PCE3, P06737, P14410, P19367, Q9BUM1	1331	33	6879	2.03599	0.991967	0.0870024	19.84
GOTERM_BP_DIRECT	GO:0019985~translesion synthesis	12	0.433683	0.016837	P62987, P62979, Q9NZJ0, P35251, Q9H040, P40937, Q9UBT6, P12004, P05161, Q14258, P55072, P15927	2596	36	16792	2.15614	1	0.374017	28.1437
GOTERM_MF_DIRECT	GO:0045296~cadherin binding	9	0.325262	0.0171667	Q96DB9, P18206, P55290, O60716, P28827, P35221, Q92597, P35222, Q9BYX2	2589	23	16881	2.55141	1	0.298999	25.6818
GOTERM_MF_DIRECT	GO:0031593~polyubiquitin binding	9	0.325262	0.0171667	P54727, P46736, P46379, Q9UBN7, P54725, Q9UMX0, P25686, P55072, Q96CV9	2589	23	16881	2.55141	1	0.298999	25.6818
GOTERM_MF_DIRECT	GO:0043295~glutathione binding	6	0.216841	0.0173612	P21266, P48637, P09211, P28161, P10620, O43813	2589	11	16881	3.55652	1	0.299221	25.9335
GOTERM_MF_DIRECT	GO:0048407~platelet-derived growth factor binding	6	0.216841	0.0173612	P20908, P12109, P09619, P02458, P02452, P08123	2589	11	16881	3.55652	1	0.299221	25.9335
GOTERM_BP_DIRECT	GO:0045732~positive regulation of protein catabolic process	17	0.614384	0.0175809	P21580, Q9UM11, P46459, P41221, Q06190, P51149, Q9BT67, Q5VWQ8, Q13620, Q96PU5, P17302, Q9NYY3, P48436, Q8WY64, P55072, Q9NZ52, Q9UK41	2596	60	16792	1.83272	1	0.385623	29.1945
GOTERM_BP_DIRECT	GO:0045669~positive regulation of osteoblast differentiation	17	0.614384	0.0175809	Q6UW56, P36894, Q8IXL6, P63092, O00622, P35222, O00299, Q04771, P17302, Q13418, Q16832, Q15904, Q9NR12, P40189, P17535, Q13873, Q5ZPR3	2596	60	16792	1.83272	1	0.385623	29.1945
GOTERM_BP_DIRECT	GO:1900034~regulation of cellular response to heat	20	0.722804	0.0177574	P25685, Q9UJY1, P52948, P15927, Q13315, P12270, Q96B36, Q99615, P11142, P07900, Q92621, Q8TEM1, P08238, P62258, P0DMV8, O75694, P28482, Q9NRG9, P42345, Q92598	2596	75	16792	1.72491	1	0.387321	29.4417
GOTERM_BP_DIRECT	GO:0043087~regulation of GTPase activity	18	0.650524	0.0177618	P46940, Q8TEU7, O15031, Q8TC07, Q01968, P54753, Q5VWQ8, P54764, P35241, P63172, Q05397, Q9UJF2, O43157, P21359, Q14C86, P42345, P29320, P54756	2596	65	16792	1.79125	1	0.386078	29.4478
GOTERM_CC_DIRECT	GO:0005795~Golgi stack	11	0.397542	0.0177865	O75674, Q99996, P61106, Q13286, Q6XZF7, Q92538, P46459, Q8IWU6, Q14789, Q01968, Q10471	2699	33	18224	2.25071	1	0.115379	24.8273
GOTERM_BP_DIRECT	GO:0006098~pentose-phosphate shunt	6	0.216841	0.0179451	P60174, P37837, O95336, Q96G03, P11413, P29401	2596	11	16792	3.52823	1	0.387873	29.7037
GOTERM_BP_DIRECT	GO:0009313~oligosaccharide catabolic process	6	0.216841	0.0179451	P17900, O00754, Q99519, Q9Y2E5, P07686, O00462	2596	11	16792	3.52823	1	0.387873	29.7037
KEGG_PATHWAY	hsa04071:Sphingolipid signaling pathway	34	1.22877	0.0179479	P63151, Q6ZMG9, P17252, Q9NQ66, P30153, Q02750, P04899, Q15147, P27986, O15530, Q92569, P28482, O95470, P06241, P36507, P08754, O15269, O15121, Q13464, P50148, Q06190, P19838, Q12933, P30411, P19438, P17405, Q13393, P33527, P42338, P61586, P42336, Q04206, Q15628, P07339	1331	120	6879	1.46435	0.994764	0.0926819	21.3974
GOTERM_MF_DIRECT	GO:0004003~ATP-dependent DNA helicase activity	11	0.397542	0.0179642	P33991, P49959, Q08211, Q13283, Q92878, P12956, Q14839, P13010, Q9Y230, O14647, Q9NZ71	2589	32	16881	2.24135	1	0.305271	26.7089
GOTERM_BP_DIRECT	GO:0031397~negative regulation of protein ubiquitination	13	0.469823	0.0181853	P31689, P21580, Q03135, Q99653, O15105, P0DMV8, P06241, P42345, P23396, P05161, Q9UK41, Q99497, Q16526	2596	41	16792	2.05096	1	0.390601	30.0375
KEGG_PATHWAY	hsa04961:Endocrine and other factor-regulated calcium reabsorption	16	0.578244	0.0183964	P63092, P17252, Q9NQ66, P50570, P54709, P50148, P63010, P62491, P30411, Q15147, Q05193, Q00610, O95782, P17612, P05023, Q96CW1	1331	45	6879	1.83762	0.995413	0.0932625	21.8732
GOTERM_BP_DIRECT	GO:0001701~in utero embryonic development	41	1.48175	0.0184812	Q9NY26, P36894, P36897, P04114, P36896, Q9ULI3, P13533, P35222, O60568, P46531, P49459, Q16706, Q12965, Q04771, P17302, Q9UNS2, Q02410, Q9Y3I0, O94855, Q9Y496, Q9Y6I3, Q8WUW1, P05556, P35611, P20290, P63146, P19174, Q15293, P06744, O14672, Q9ULH0, Q01968, Q99873, O60341, P35579, P20042, Q04656, P35580, Q15796, P14314, P43246	2596	187	16792	1.41821	1	0.39422	30.4468
GOTERM_MF_DIRECT	GO:0038191~neuropilin binding	7	0.252982	0.0185761	O15041, O75326, Q92854, Q13214, Q14563, Q9NPR2, Q13275	2589	15	16881	3.0428	1	0.311274	27.4877
GOTERM_MF_DIRECT	GO:0000049~tRNA binding	15	0.542103	0.0186043	Q9Y285, P56192, P49589, P49588, Q12904, P41252, P54577, P54136, Q9NWX6, Q6PI48, Q15046, Q9P2K8, O75127, P18077, Q96Q11	2589	51	16881	1.91773	1	0.309066	27.5235
GOTERM_BP_DIRECT	GO:0042276~error-prone translesion synthesis	8	0.289122	0.0190178	P62987, P62979, P35251, Q9UI95, P40937, Q9UBT6, P12004, P15927	2596	19	16792	2.72354	1	0.401728	31.1833
GOTERM_BP_DIRECT	GO:0031290~retinal ganglion cell axon guidance	8	0.289122	0.0190178	P54762, P54753, Q13740, P28827, P29323, O14786, O94813, Q92823	2596	19	16792	2.72354	1	0.401728	31.1833
GOTERM_BP_DIRECT	GO:0006895~Golgi to endosome transport	8	0.289122	0.0190178	P61106, Q92538, Q709C8, O95782, O14966, Q96RL7, O43493, Q99523	2596	19	16792	2.72354	1	0.401728	31.1833
GOTERM_BP_DIRECT	GO:0051493~regulation of cytoskeleton organization	8	0.289122	0.0190178	P17655, Q0ZGT2, P63172, Q9Y696, Q05397, Q8N556, O43157, P28482	2596	19	16792	2.72354	1	0.401728	31.1833
GOTERM_BP_DIRECT	GO:0048260~positive regulation of receptor-mediated endocytosis	8	0.289122	0.0190178	P07355, P61769, P50897, Q9UL25, P05121, O00291, P61978, Q9Y496	2596	19	16792	2.72354	1	0.401728	31.1833
GOTERM_BP_DIRECT	GO:0000186~activation of MAPKK activity	14	0.505963	0.0191668	P36897, Q9NYL2, P19525, P19174, Q9ULH0, P04899, Q9UHA4, Q13443, P46109, Q16568, O95382, Q5S007, Q9UL54, P00533	2596	46	16792	1.96865	1	0.402829	31.3864
GOTERM_BP_DIRECT	GO:0010595~positive regulation of endothelial cell migration	14	0.505963	0.0191668	O94885, P17252, P14921, P41221, P05106, Q9Y264, O14786, Q9H6U6, Q8WTV0, O60462, P09486, P35916, Q13873, P07996	2596	46	16792	1.96865	1	0.402829	31.3864
GOTERM_BP_DIRECT	GO:0042026~protein refolding	7	0.252982	0.0192836	P61769, P07900, P11142, P10809, P0DMV8, P62942, P25686	2596	15	16792	3.01859	1	0.403398	31.5452
GOTERM_BP_DIRECT	GO:0010633~negative regulation of epithelial cell migration	7	0.252982	0.0192836	Q5VWQ8, Q9Y3F4, Q9ULV4, Q9H3S7, P35080, Q14563, P23470	2596	15	16792	3.01859	1	0.403398	31.5452
GOTERM_BP_DIRECT	GO:0006928~movement of cell or subcellular component	22	0.795085	0.0197696	P07437, P31146, P18206, Q9Y490, O15144, P52565, P35354, P26038, P60709, Q02750, P48960, P61160, Q05682, P47756, Q969P0, P08670, P63261, P67936, Q8WY64, P61158, P04792, P40763	2596	86	16792	1.65471	1	0.409864	32.2025
GOTERM_CC_DIRECT	GO:0030133~transport vesicle	23	0.831225	0.0198503	Q9GZP1, P63092, O95249, Q9BVK6, P49755, Q12904, Q9NQ11, P11717, P35606, P33947, P62491, O00461, P53621, Q99653, Q9Y678, Q9UBF2, O60664, P48444, P51809, O43493, P53618, Q9GZM5, O14579	2699	95	18224	1.63473	1	0.127228	27.3001
KEGG_PATHWAY	hsa00020:Citrate cycle (TCA cycle)	12	0.433683	0.0199741	P40925, P11177, P40926, P21912, Q96I99, P53396, P48735, P07954, Q99798, P36957, P09622, P21399	1331	30	6879	2.06732	0.997123	0.0992112	23.5262
GOTERM_MF_DIRECT	GO:0017048~Rho GTPase binding	10	0.361402	0.0201482	P07737, Q96PY5, Q8IVF7, Q13459, Q92974, O15066, Q5S007, Q9Y4D1, P21333, Q9Y5S2	2589	28	16881	2.32867	1	0.327463	29.4532
GOTERM_CC_DIRECT	GO:0005869~dynactin complex	5	0.180701	0.0203774	P61163, Q13561, Q14203, O75935, Q9UJW0	2699	8	18224	4.22008	1	0.129629	27.9193
GOTERM_CC_DIRECT	GO:0008541~proteasome regulatory particle, lid subcomplex	5	0.180701	0.0203774	O43242, Q16186, O00231, O00232, O00487	2699	8	18224	4.22008	1	0.129629	27.9193
GOTERM_CC_DIRECT	GO:0019773~proteasome core complex, alpha-subunit complex	5	0.180701	0.0203774	P25789, P25786, P25787, O14818, P28066	2699	8	18224	4.22008	1	0.129629	27.9193
GOTERM_CC_DIRECT	GO:0031595~nuclear proteasome complex	5	0.180701	0.0203774	P43686, P17980, P62191, O00232, P62195	2699	8	18224	4.22008	1	0.129629	27.9193
GOTERM_BP_DIRECT	GO:0007416~synapse assembly	17	0.614384	0.0205091	Q02297, P41221, Q9Y5E6, Q9Y5E5, Q9NZ94, O15228, O14966, Q9Y5E1, Q92823, Q9Y5F2, Q9Y4D7, Q8NFZ3, Q8NFT8, Q9NRJ7, Q9HAR2, Q9BQT9, Q9UJU6	2596	61	16792	1.80267	1	0.420167	33.1911
GOTERM_BP_DIRECT	GO:0008104~protein localization	17	0.614384	0.0205091	Q9Y2D5, Q15843, Q9ULI4, P60033, Q13501, P49815, Q9BSK0, Q5TZA2, Q96RL7, Q92823, Q03135, O60888, P06748, O60568, Q15392, Q8N126, P53990	2596	61	16792	1.80267	1	0.420167	33.1911
GOTERM_BP_DIRECT	GO:0048208~COPII vesicle coating	17	0.614384	0.0205091	P62820, O95406, P55735, O43617, P46459, P49755, Q5H9R7, P49257, O94979, Q15436, Q92734, O15027, O94855, Q13618, P48553, P53634, Q8NI22	2596	61	16792	1.80267	1	0.420167	33.1911
GOTERM_CC_DIRECT	GO:0030141~secretory granule	19	0.686664	0.0206528	P63027, P60953, P02452, Q96C24, P41250, Q9BXF6, O60911, P51159, Q16563, Q04656, Q9H4A4, P00750, Q5T5C0, Q16568, P10809, Q16849, Q9Y2J0, P07996, P51809	2699	74	18224	1.73366	1	0.130499	28.2408
GOTERM_BP_DIRECT	GO:0042130~negative regulation of T cell proliferation	12	0.433683	0.0207012	P01911, P16150, P17693, P29350, Q9Y6D9, P13762, P31431, O75509, Q9BT67, Q14956, Q5ZPR3, Q12959	2596	37	16792	2.09786	1	0.42181	33.4457
GOTERM_BP_DIRECT	GO:0050690~regulation of defense response to virus by virus	10	0.361402	0.0211508	P61769, P01730, P06241, P04439, O95782, Q10567, Q13177, P63010, P84077, Q96CW1	2596	28	16792	2.31015	1	0.427376	34.0378
KEGG_PATHWAY	hsa00970:Aminoacyl-tRNA biosynthesis	21	0.758945	0.0213849	Q9Y285, Q9HA77, P56192, P49589, P49588, P14868, P47897, P26639, P41252, P54577, P41250, P54136, Q6PI48, P26640, O75879, Q15046, P07814, P12081, Q9NSD9, P49591, P23381	1331	66	6879	1.64446	0.998106	0.104148	24.9768
KEGG_PATHWAY	hsa00270:Cysteine and methionine metabolism	14	0.505963	0.0218933	P40925, P40926, P26358, P19623, Q96GX9, P17174, P31153, P00338, P00505, P07195, Q99707, P23526, O43865, P52788	1331	38	6879	1.90411	0.998371	0.104777	25.4933
GOTERM_CC_DIRECT	GO:0005875~microtubule associated complex	11	0.397542	0.0219415	P61163, O15344, Q15061, Q9Y3P9, P78559, Q9UBN7, Q562E7, Q14114, P49354, Q15121, P46821	2699	34	18224	2.18451	1	0.137326	29.7278
GOTERM_BP_DIRECT	GO:0010628~positive regulation of gene expression	54	1.95157	0.0219868	P36897, P04114, P01130, P17813, O75312, Q03135, P26006, P26012, Q9UGL1, P15311, O15455, Q9P1Z2, Q00839, P22223, P23396, Q99497, P26038, O75528, Q96PU8, P24821, P09668, Q99966, P02751, P26358, P60953, P16871, P27797, Q02750, P06493, P61812, P51159, O14964, P51610, P35232, P17302, P38398, P08670, P04626, P68032, O15146, P42345, Q14393, Q9Y478, Q13131, O96014, P04062, Q16665, Q14157, O14737, P35241,…	2596	262	16792	1.33318	1	0.438635	35.1258
KEGG_PATHWAY	hsa03060:Protein export	10	0.361402	0.0220373	Q9Y5M8, P49458, P60059, P61011, P37108, Q99442, P11021, P61009, P61619, Q9UGP8	1331	23	6879	2.24708	0.998439	0.103745	25.6389
GOTERM_MF_DIRECT	GO:0005201~extracellular matrix structural constituent	18	0.650524	0.0220896	P05997, P98088, P20908, Q9UBM4, P08572, P01730, P02452, Q92626, Q16363, P29400, P08123, P02458, P36222, P07942, P11047, P12107, Q05707, P13611	2589	67	16881	1.75172	1	0.350168	31.8112
GOTERM_CC_DIRECT	GO:0071682~endocytic vesicle lumen	7	0.252982	0.022118	P07900, P04114, P14625, P27797, P09486, Q9Y4L1, Q92598	2699	16	18224	2.95406	1	0.137554	29.9292
KEGG_PATHWAY	hsa05132:Salmonella infection	25	0.903506	0.022258	Q99836, Q9Y6G9, P60953, P60709, Q9Y6W5, P07737, O14576, P28482, P59998, Q07157, P15260, O15144, Q13464, P21333, Q96AH8, O43237, P19838, P51149, O75369, Q14315, P38484, Q14204, Q04206, P63261, P35080	1331	83	6879	1.55672	0.998538	0.103086	25.8618
GOTERM_BP_DIRECT	GO:0008360~regulation of cell shape	32	1.15649	0.0223175	P02751, O14745, P52565, P04075, O15031, P07686, P19105, Q9UL63, P15311, O43157, Q7L576, Q9NVD7, O75083, P06241, Q9NRY4, Q96AC1, P31146, P04083, P26038, Q92854, P35579, P35580, Q8IVF7, P35241, Q05397, Q7Z406, O15041, O75400, O60312, Q9UL54, Q13683, Q12959	2596	140	16792	1.47849	1	0.442183	35.5514
GOTERM_MF_DIRECT	GO:0043531~ADP binding	11	0.397542	0.0223253	Q9UM54, P35580, P53041, Q13459, P52701, P14618, P43246, P05023, P55072, P35579, P00387	2589	33	16881	2.17343	1	0.350416	32.0924
KEGG_PATHWAY	hsa00071:Fatty acid degradation	15	0.542103	0.0223489	P24752, P49748, P40394, O95573, P11766, P11310, P50416, Q9BWD1, P30084, P40939, Q96GR2, Q08426, O60488, P49419, Q15067	1331	42	6879	1.84582	0.998577	0.101882	25.9533
KEGG_PATHWAY	hsa05134:Legionellosis	18	0.650524	0.0224314	Q05639, P62820, Q9NR31, Q13075, Q99836, P19838, P99999, P26641, P11142, Q00653, P10809, P0DMV8, Q04206, Q9Y450, P01024, Q12983, P55072, P84077	1331	54	6879	1.72276	0.998611	0.10068	26.0364
GOTERM_CC_DIRECT	GO:0008540~proteasome regulatory particle, base subcomplex	6	0.216841	0.0226486	P43686, Q13200, P17980, Q99460, P62191, P62195	2699	12	18224	3.37607	1	0.139831	30.5313
GOTERM_CC_DIRECT	GO:0042641~actomyosin	6	0.216841	0.0226486	P35580, Q7Z406, Q5VT25, Q16643, P35579, Q9Y5S2	2699	12	18224	3.37607	1	0.139831	30.5313
GOTERM_BP_DIRECT	GO:0008543~fibroblast growth factor receptor signaling pathway	21	0.758945	0.0228258	Q6V0I7, P46940, Q09161, Q01085, P52434, P52435, O43251, P19387, P24928, P62987, P30876, P36954, O43155, P62979, P61106, P26599, P62993, P52848, Q8NEM2, P28482, P09651	2596	82	16792	1.65654	1	0.448269	36.2004
GOTERM_CC_DIRECT	GO:0005778~peroxisomal membrane	15	0.542103	0.0228879	P51659, Q5T8D3, Q9NP80, O95573, P10620, P04040, P28288, P04035, O15228, Q9NR77, Q92930, P36507, O60488, P84077, Q15067	2699	54	18224	1.87559	1	0.140403	30.8013
GOTERM_MF_DIRECT	GO:0097157~pre-mRNA intronic binding	5	0.180701	0.0229965	Q9BWF3, P22626, P14866, P48436, Q6P2Q9	2589	8	16881	4.07517	1	0.356111	32.8871
GOTERM_CC_DIRECT	GO:0005876~spindle microtubule	13	0.469823	0.0230873	Q7Z460, P0DP25, P53350, O15066, Q96GD4, O95239, Q9UKK3, P30260, P06493, Q9Y496, P52732, Q14980, Q9NVX0	2699	44	18224	1.99495	1	0.140739	31.0255
GOTERM_BP_DIRECT	GO:0090314~positive regulation of protein targeting to membrane	9	0.325262	0.0233891	P27105, Q99653, Q8WUJ3, Q9GZY8, P04626, Q9Y4C2, O00159, Q9Y4B5, A6NFQ2	2596	24	16792	2.42565	1	0.455032	36.9125
GOTERM_BP_DIRECT	GO:0051149~positive regulation of muscle cell differentiation	9	0.325262	0.0233891	Q4KMG0, Q9BWV1, Q9BWF3, P60953, P19022, O60271, P35221, P00519, P35222	2596	24	16792	2.42565	1	0.455032	36.9125
GOTERM_BP_DIRECT	GO:0048675~axon extension	9	0.325262	0.0233891	P18206, P05556, Q7L576, O43157, O75326, Q70E73, Q9NZ94, Q93008, P46821	2596	24	16792	2.42565	1	0.455032	36.9125
GOTERM_BP_DIRECT	GO:0071108~protein K48-linked deubiquitination	9	0.325262	0.0233891	Q70CQ2, P40818, P54252, P21580, O94966, Q8N5J2, Q8NBR6, P45974, Q9UHP3	2596	24	16792	2.42565	1	0.455032	36.9125
GOTERM_BP_DIRECT	GO:0070555~response to interleukin-1	11	0.397542	0.0235025	P41743, Q99836, P04083, P12931, P36222, P17252, Q04206, P14921, O43353, Q99966, P78318	2596	33	16792	2.15614	1	0.455287	37.0549
GOTERM_CC_DIRECT	GO:0042995~cell projection	19	0.686664	0.0235265	P60953, Q96MT7, Q66K74, P19174, A1X283, O94985, P12814, Q99961, P23921, P61160, P15311, O15530, P27708, O75083, Q8IYE1, P59998, P50991, Q9NQC3, P61978	2699	75	18224	1.71054	1	0.142432	31.517
GOTERM_BP_DIRECT	GO:0001913~T cell mediated cytotoxicity	5	0.180701	0.0236392	P09668, Q29980, P53634, Q9BY67, P54851	2596	8	16792	4.04276	1	0.455871	37.2262
GOTERM_BP_DIRECT	GO:0042987~amyloid precursor protein catabolic process	5	0.180701	0.0236392	Q13286, Q96BI3, Q15392, Q92542, P49810	2596	8	16792	4.04276	1	0.455871	37.2262
GOTERM_BP_DIRECT	GO:0043497~regulation of protein heterodimerization activity	5	0.180701	0.0236392	Q4KMG0, Q02297, Q5VWQ8, P60953, Q16611	2596	8	16792	4.04276	1	0.455871	37.2262
GOTERM_BP_DIRECT	GO:0006002~fructose 6-phosphate metabolic process	5	0.180701	0.0236392	Q06210, P37837, Q01813, P08237, O94808	2596	8	16792	4.04276	1	0.455871	37.2262
GOTERM_BP_DIRECT	GO:0006623~protein targeting to vacuole	5	0.180701	0.0236392	Q5THJ4, P49754, Q709C8, Q96RL7, Q99570	2596	8	16792	4.04276	1	0.455871	37.2262
GOTERM_BP_DIRECT	GO:0030042~actin filament depolymerization	5	0.180701	0.0236392	Q96SB3, Q7RTP6, Q9Y281, O94851, P23528	2596	8	16792	4.04276	1	0.455871	37.2262
GOTERM_BP_DIRECT	GO:0000059~protein import into nucleus, docking	5	0.180701	0.0236392	Q14974, Q92621, Q92973, O14787, P52948	2596	8	16792	4.04276	1	0.455871	37.2262
GOTERM_BP_DIRECT	GO:0051315~attachment of mitotic spindle microtubules to kinetochore	5	0.180701	0.0236392	Q99661, Q02224, Q9Y6D9, O14777, Q9H081	2596	8	16792	4.04276	1	0.455871	37.2262
GOTERM_BP_DIRECT	GO:2000641~regulation of early endosome to late endosome transport	5	0.180701	0.0236392	P12931, O75165, P28482, Q02750, P36507	2596	8	16792	4.04276	1	0.455871	37.2262
GOTERM_BP_DIRECT	GO:0046825~regulation of protein export from nucleus	5	0.180701	0.0236392	Q15678, P12270, P40305, Q8TAS1, O14980	2596	8	16792	4.04276	1	0.455871	37.2262
GOTERM_BP_DIRECT	GO:0034379~very-low-density lipoprotein particle assembly	5	0.180701	0.0236392	P35610, P04114, P02656, O95573, P84077	2596	8	16792	4.04276	1	0.455871	37.2262
GOTERM_BP_DIRECT	GO:2000643~positive regulation of early endosome to late endosome transport	5	0.180701	0.0236392	P15311, P35241, Q9UL25, P26038, Q9H3S7	2596	8	16792	4.04276	1	0.455871	37.2262
GOTERM_BP_DIRECT	GO:0006006~glucose metabolic process	18	0.650524	0.0237207	P00973, Q13131, P04406, Q12904, Q00796, Q15120, Q6PCE3, P11177, P36871, P10253, P50416, Q96G03, P11413, P42336, P14550, P24593, Q96E52, Q6PJG6	2596	67	16792	1.73778	1	0.455669	37.3281
GOTERM_MF_DIRECT	GO:0030506~ankyrin binding	8	0.289122	0.024436	Q14315, Q15149, Q01082, P32418, Q14524, P05023, P11277, Q92823	2589	20	16881	2.60811	1	0.371003	34.5621
GOTERM_MF_DIRECT	GO:0030234~enzyme regulator activity	8	0.289122	0.024436	Q13200, P48507, Q15435, O43242, P46736, P02656, Q15019, Q99460	2589	20	16881	2.60811	1	0.371003	34.5621
KEGG_PATHWAY	hsa04540:Gap junction	26	0.939646	0.0247045	P07437, P12931, Q71U36, P17252, Q9NQ66, Q02750, P06493, Q13163, P04899, Q15147, P62993, P09619, P17302, Q9BQE3, P28482, P17612, P36507, P29992, Q07157, P08754, Q13509, P63092, P50148, P68363, P41595, P00533	1331	88	6879	1.527	0.999293	0.108765	28.2903
GOTERM_MF_DIRECT	GO:0061631~ubiquitin conjugating enzyme activity	10	0.361402	0.0253448	Q9C0C9, Q9NR09, P62837, P68036, P49459, P63146, P62253, P62256, Q9H832, P61077	2589	29	16881	2.24837	1	0.379055	35.5992
GOTERM_MF_DIRECT	GO:0042169~SH2 domain binding	10	0.361402	0.0253448	Q13017, P29350, P12931, Q05397, Q8NEM2, P63244, Q13501, Q6PD62, A1X283, Q14118	2589	29	16881	2.24837	1	0.379055	35.5992
GOTERM_MF_DIRECT	GO:0019888~protein phosphatase regulator activity	10	0.361402	0.0253448	Q86XL3, Q8TF05, Q15435, P63151, Q01105, P56211, P19525, P30153, Q06190, P78318	2589	29	16881	2.24837	1	0.379055	35.5992
GOTERM_BP_DIRECT	GO:0006541~glutamine metabolic process	8	0.289122	0.0254441	P17812, Q06210, Q9NRF8, P08243, P27708, O15067, P49915, O94808	2596	20	16792	2.58737	1	0.478115	39.4468
GOTERM_BP_DIRECT	GO:0007094~mitotic spindle assembly checkpoint	8	0.289122	0.0254441	Q13315, Q8IWB6, P12270, P53350, O43683, Q9Y6D9, Q9UI95, O43264	2596	20	16792	2.58737	1	0.478115	39.4468
GOTERM_CC_DIRECT	GO:0031313~extrinsic component of endosome membrane	4	0.144561	0.025651	P57768, P40818, P04083, Q9Y5X3	2699	5	18224	5.4017	1	0.153537	33.8482
GOTERM_CC_DIRECT	GO:0033093~Weibel-Palade body	4	0.144561	0.025651	P42892, P04275, Q70J99, P51159	2699	5	18224	5.4017	1	0.153537	33.8482
GOTERM_CC_DIRECT	GO:0043657~host cell	4	0.144561	0.025651	Q9BUN8, P63172, P09914, Q03519	2699	5	18224	5.4017	1	0.153537	33.8482
GOTERM_CC_DIRECT	GO:0042765~GPI-anchor transamidase complex	4	0.144561	0.025651	O43292, Q969N2, Q92643, Q96S52	2699	5	18224	5.4017	1	0.153537	33.8482
GOTERM_MF_DIRECT	GO:0000287~magnesium ion binding	43	1.55403	0.0260301	P52701, P11388, Q9NYL2, Q9P241, P06733, Q5VT25, P21964, P48735, O77932, Q9NWX6, Q13188, P29218, Q9Y2H1, P35813, P00492, P98198, P09104, P84077, O43520, Q8IYB7, P98196, Q9BTU6, Q9NX62, Q8NB49, P00519, Q9NRN7, O75110, P48637, Q8TCT0, P36871, O00764, Q96G03, O95382, Q9NSD9, O95747, P14618, P43246, O60313, O60312, O14733, P30291, Q9Y5S2, A1L0T0	2589	204	16881	1.37437	1	0.384271	36.371
GOTERM_MF_DIRECT	GO:0051787~misfolded protein binding	6	0.216841	0.0260668	Q8IXB1, P46379, Q9UBN7, P10909, P11021, Q13217	2589	12	16881	3.26014	1	0.381899	36.4121
KEGG_PATHWAY	hsa05152:Tuberculosis	46	1.66245	0.0265041	Q99836, P42224, P13473, P12931, P20036, P61812, Q99437, P01911, Q9NZT1, P0DP25, P28482, P13762, P28068, Q15904, P01024, P25774, P33076, P15260, P31146, P23458, P79483, Q9HC29, O43353, P01909, Q9UBG0, P19838, P11279, P51149, P38646, P51148, P99999, P19438, P01903, P04233, P04440, P01906, P38484, P61421, P10809, P61586, P01920, Q15628, Q04206, P07339, Q9H2X3, P23511	1331	177	6879	1.34317	0.999586	0.114601	30.0295
GOTERM_BP_DIRECT	GO:0043542~endothelial cell migration	10	0.361402	0.0265752	Q9Y4D7, P36897, Q12884, P42224, P55290, P27487, Q05397, P61586, P42336, P51817	2596	29	16792	2.23049	1	0.491788	40.8001
GOTERM_BP_DIRECT	GO:0000281~mitotic cytokinesis	10	0.361402	0.0265752	P40818, Q9UBP0, P35580, P18583, P53350, O95235, Q01082, O95239, Q9NQW6, Q02241	2596	29	16792	2.23049	1	0.491788	40.8001
GOTERM_BP_DIRECT	GO:0006898~receptor-mediated endocytosis	40	1.44561	0.0266647	P98155, P04114, Q9Y561, P01130, P27797, Q9NZR2, Q9NZ94, Q7Z4F1, Q8WTV0, Q13492, Q05193, Q8WTU2, O14791, Q13286, P07900, Q96JK4, P50897, P14625, Q15036, P09486, Q14114, Q00610, Q9UJU6, Q5KU26, Q01518, Q9NY15, P50570, P11717, P04211, O14976, P22413, Q07954, P58215, Q9NR12, Q08380, P00533, Q9Y4L1, Q9UP52, Q14247, Q92598	2596	186	16792	1.39106	1	0.491571	40.9059
GOTERM_BP_DIRECT	GO:0061136~regulation of proteasomal protein catabolic process	7	0.252982	0.026903	Q9UL46, P61289, P82094, P17612, P07203, Q9Y5K5, O00487	2596	16	16792	2.82993	1	0.49329	41.1869
GOTERM_BP_DIRECT	GO:0043162~ubiquitin-dependent protein catabolic process via the multivesicular body sorting pathway	7	0.252982	0.026903	Q99816, O75674, Q9UBN7, Q9NZ09, Q9H3S7, Q9BT67, Q9UK41	2596	16	16792	2.82993	1	0.49329	41.1869
GOTERM_BP_DIRECT	GO:0086002~cardiac muscle cell action potential involved in contraction	7	0.252982	0.026903	Q8IWT1, P54289, Q14524, Q13936, Q07699, P63252, P05023	2596	16	16792	2.82993	1	0.49329	41.1869
GOTERM_BP_DIRECT	GO:0051642~centrosome localization	7	0.252982	0.026903	P33176, O75051, Q8TD16, Q8WXH0, Q9UH99, O43237, Q6ZP82	2596	16	16792	2.82993	1	0.49329	41.1869
GOTERM_BP_DIRECT	GO:0034329~cell junction assembly	6	0.216841	0.026914	Q14315, Q13418, P63261, P60709, P21333, Q96AC1	2596	12	16792	3.23421	1	0.492053	41.1998
GOTERM_BP_DIRECT	GO:0006164~purine nucleotide biosynthetic process	6	0.216841	0.026914	P00973, P00492, Q06203, O15067, P11586, P30566	2596	12	16792	3.23421	1	0.492053	41.1998
GOTERM_BP_DIRECT	GO:0044319~wound healing, spreading of cells	6	0.216841	0.026914	P61586, P21333, O00622, Q9NRY4, P08134, P13796	2596	12	16792	3.23421	1	0.492053	41.1998
GOTERM_BP_DIRECT	GO:0048812~neuron projection morphogenesis	14	0.505963	0.0270376	Q04656, Q5VWQ8, P63172, P17302, Q66K74, P20783, Q5S007, O43157, Q13418, P50570, P00533, P30291, Q14247, Q9UJU6	2596	48	16792	1.88662	1	0.492278	41.345
GOTERM_MF_DIRECT	GO:0003746~translation elongation factor activity	11	0.397542	0.0274043	Q5VTE0, Q05639, P26641, O00267, P13639, P49411, Q15370, Q96RP9, P29692, Q9Y450, P63241	2589	34	16881	2.1095	1	0.394347	37.8925
GOTERM_BP_DIRECT	GO:0040008~regulation of growth	15	0.542103	0.0274211	Q9Y561, P30153, Q9Y230, Q13177, P29401, O75159, Q5DX21, O75629, Q5VWQ8, Q9ULC4, Q9UBU8, Q66K89, Q14393, Q9Y265, P29353	2596	53	16792	1.83068	1	0.495829	41.7933
GOTERM_BP_DIRECT	GO:0006606~protein import into nucleus	16	0.578244	0.0275425	P30101, P52294, Q14974, P55060, P49815, Q96P70, P43487, P23528, P12270, O95373, P53801, P61970, O75694, Q9H3M7, P62826, P40763	2596	58	16792	1.78439	1	0.496009	41.9347
KEGG_PATHWAY	hsa04919:Thyroid hormone signaling pathway	32	1.15649	0.0279393	P42224, P12931, P17252, Q9NQ66, P60709, P49815, Q02750, P35222, Q15147, P11166, P46531, P27986, Q04721, O15530, P06756, Q92569, P16885, Q15382, P28482, P17612, P42345, P36507, P05023, Q16665, P54709, P19174, P19634, P05106, Q9NVC6, P42338, P42336, P63261	1331	115	6879	1.43813	0.99973	0.118761	31.3885
GOTERM_MF_DIRECT	GO:0003923~GPI-anchor transamidase activity	4	0.144561	0.028234	O43292, Q969N2, Q92643, Q96S52	2589	5	16881	5.21622	1	0.400769	38.7944
GOTERM_MF_DIRECT	GO:0015186~L-glutamine transmembrane transporter activity	4	0.144561	0.028234	Q9H2H9, Q15758, P43007, Q99624	2589	5	16881	5.21622	1	0.400769	38.7944
GOTERM_MF_DIRECT	GO:0038132~neuregulin binding	4	0.144561	0.028234	P06756, P16144, P23229, P05106	2589	5	16881	5.21622	1	0.400769	38.7944
GOTERM_MF_DIRECT	GO:0019960~C-X3-C chemokine binding	4	0.144561	0.028234	P06756, P05556, P05106, P13612	2589	5	16881	5.21622	1	0.400769	38.7944
KEGG_PATHWAY	hsa01230:Biosynthesis of amino acids	22	0.795085	0.0284185	P60174, P04406, P37837, Q01813, P18669, P31153, P17174, P06733, P34896, P04075, P34897, P48735, P00505, Q99707, P29401, P00558, P08237, Q8TD30, P09104, P14618, Q99798, P21399	1331	72	6879	1.5792	0.999766	0.118982	31.8368
GOTERM_BP_DIRECT	GO:0030308~negative regulation of cell growth	28	1.01193	0.0286286	P36896, Q8N474, Q13642, P06733, P30153, O14681, Q16576, P25686, P61812, O94813, P51532, P62324, P50897, P35232, P17302, Q13873, Q9UGV2, Q96SB3, O75489, Q969V5, Q12913, O96014, P22413, Q96PD2, P63244, Q9NQC3, P07093, Q10589	2596	121	16792	1.49682	1	0.508261	43.1839
GOTERM_BP_DIRECT	GO:0045471~response to ethanol	25	0.903506	0.0288491	Q05586, P00505, P04040, P06493, O00487, P62906, P09486, P68032, P06241, P15559, P61313, P62701, Q07157, P19320, P40394, P49411, Q13541, P04035, Q16611, Q9BRK5, P24821, P13639, P09211, P11413, P40763	2596	105	16792	1.5401	1	0.509608	43.4345
GOTERM_BP_DIRECT	GO:0002503~peptide antigen assembly with MHC class II protein complex	4	0.144561	0.0288592	P01911, P01903, P13762, P28068	2596	5	16792	5.17473	1	0.508365	43.4459
GOTERM_BP_DIRECT	GO:0045053~protein retention in Golgi apparatus	4	0.144561	0.0288592	Q5THJ4, Q709C8, Q9H4A6, Q96RL7	2596	5	16792	5.17473	1	0.508365	43.4459
GOTERM_BP_DIRECT	GO:1905007~positive regulation of epithelial to mesenchymal transition involved in endocardial cushion formation	4	0.144561	0.0288592	P36897, Q04771, P17813, P61812	2596	5	16792	5.17473	1	0.508365	43.4459
GOTERM_BP_DIRECT	GO:0006868~glutamine transport	4	0.144561	0.0288592	Q9H2H9, Q15758, P43007, Q99624	2596	5	16792	5.17473	1	0.508365	43.4459
GOTERM_BP_DIRECT	GO:0010815~bradykinin catabolic process	4	0.144561	0.0288592	P42892, P09668, P14735, Q9NQW7	2596	5	16792	5.17473	1	0.508365	43.4459
GOTERM_BP_DIRECT	GO:0046822~regulation of nucleocytoplasmic transport	4	0.144561	0.0288592	Q9BWF3, Q9NRG9, P20592, O14974	2596	5	16792	5.17473	1	0.508365	43.4459
GOTERM_BP_DIRECT	GO:0060666~dichotomous subdivision of terminal units involved in salivary gland branching	4	0.144561	0.0288592	Q9Y4D7, Q9UIW2, Q14563, O14786	2596	5	16792	5.17473	1	0.508365	43.4459
GOTERM_BP_DIRECT	GO:0071225~cellular response to muramyl dipeptide	4	0.144561	0.0288592	Q9Y239, Q92974, Q9HC29, O43353	2596	5	16792	5.17473	1	0.508365	43.4459
GOTERM_BP_DIRECT	GO:1901166~neural crest cell migration involved in autonomic nervous system development	4	0.144561	0.0288592	O60462, Q14563, Q13275, O14786	2596	5	16792	5.17473	1	0.508365	43.4459
GOTERM_BP_DIRECT	GO:0038027~apolipoprotein A-I-mediated signaling pathway	4	0.144561	0.0288592	O95477, P06756, P61586, P05106	2596	5	16792	5.17473	1	0.508365	43.4459
GOTERM_BP_DIRECT	GO:0019060~intracellular transport of viral protein in host cell	4	0.144561	0.0288592	Q9BUN8, P63172, P09914, Q03519	2596	5	16792	5.17473	1	0.508365	43.4459
GOTERM_BP_DIRECT	GO:0009113~purine nucleobase biosynthetic process	4	0.144561	0.0288592	Q06203, P22102, P34896, P49915	2596	5	16792	5.17473	1	0.508365	43.4459
GOTERM_BP_DIRECT	GO:0031579~membrane raft organization	4	0.144561	0.0288592	P50897, Q96S97, O15118, Q12959	2596	5	16792	5.17473	1	0.508365	43.4459
GOTERM_BP_DIRECT	GO:0010632~regulation of epithelial cell migration	4	0.144561	0.0288592	Q9UPN3, P12931, Q05397, Q9ULV4	2596	5	16792	5.17473	1	0.508365	43.4459
GOTERM_BP_DIRECT	GO:1904261~positive regulation of basement membrane assembly involved in embryonic body morphogenesis	4	0.144561	0.0288592	Q86UU1, Q7Z460, Q14118, Q86SQ0	2596	5	16792	5.17473	1	0.508365	43.4459
GOTERM_BP_DIRECT	GO:0045040~protein import into mitochondrial outer membrane	4	0.144561	0.0288592	P07900, P34932, Q9Y512, Q9P0U1	2596	5	16792	5.17473	1	0.508365	43.4459
GOTERM_BP_DIRECT	GO:0022614~membrane to membrane docking	4	0.144561	0.0288592	P19320, P15311, P26038, Q13464	2596	5	16792	5.17473	1	0.508365	43.4459
GOTERM_BP_DIRECT	GO:0021637~trigeminal nerve structural organization	4	0.144561	0.0288592	Q14563, Q13275, O14786, Q9HCM2	2596	5	16792	5.17473	1	0.508365	43.4459
GOTERM_BP_DIRECT	GO:0002192~IRES-dependent translational initiation	4	0.144561	0.0288592	Q9ULC4, Q9BWF3, Q13541, O43583	2596	5	16792	5.17473	1	0.508365	43.4459
GOTERM_CC_DIRECT	GO:0005811~lipid particle	17	0.614384	0.0288893	P07355, Q07065, Q96CS3, P04406, O95573, P51149, Q9H4M9, Q03135, P51148, Q9UBP0, Q15738, Q92538, O60664, P48449, O60488, P55072, P00387	2699	66	18224	1.73919	1	0.170477	37.2592
KEGG_PATHWAY	hsa03040:Spliceosome	36	1.30105	0.0289411	Q09161, Q13595, O60231, O75533, Q15029, P62308, Q15427, P11142, O43290, P55769, P62995, Q6P2Q9, Q9Y3C6, P61978, Q00839, P09651, O43660, P08579, O94906, P26368, Q9NW64, Q9BUQ8, P17844, Q9UNP9, P07910, Q96DI7, P0DN76, Q9Y5S9, P0DMV8, P62318, Q8NI27, O75400, P08621, Q15393, Q15365, P38159	1331	133	6879	1.39894	0.9998	0.119369	32.3226
GOTERM_MF_DIRECT	GO:0004713~protein tyrosine kinase activity	30	1.08421	0.0290499	Q02297, P29317, P12931, Q96KG9, Q8WZ42, P08581, Q02750, Q12792, Q13163, P07900, P11274, P09619, P04626, O15146, P06241, P07947, P29323, P36507, P23458, Q9UIG0, P30530, P00519, P08069, P54764, Q05397, P29597, O15164, P00533, O14733, P30291	2589	133	16881	1.47074	1	0.406867	39.6694
GOTERM_BP_DIRECT	GO:0030307~positive regulation of cell growth	21	0.758945	0.0291408	Q02297, Q09161, P36897, Q8N474, P60953, Q13868, Q04637, P19634, O14672, P58546, O00560, Q13163, P61812, Q9NPD3, P78536, P04626, Q7Z4V5, P00533, P50281, O60488, P78344	2596	84	16792	1.6171	1	0.510445	43.7642
GOTERM_MF_DIRECT	GO:0004872~receptor activity	45	1.62631	0.0294074	Q9BUN8, O14763, Q0VAQ4, Q5TC84, P01130, P01730, Q9NQS3, Q9NZ94, Q8N3J6, Q9BY67, P46531, P26012, P18084, Q9NZT2, Q04721, Q8NFZ3, Q15758, Q9H6X2, O43157, P20138, O15455, Q9NS68, O75787, Q8N131, Q9UGP8, P05556, P11717, P16144, Q99442, Q92854, P05106, Q9NVC6, Q07954, Q9UIW2, Q9UBH6, Q9P2E9, Q92859, O60462, P25445, O15118, Q9H2X3, Q8WUM9, P15144, Q8N126, Q14108	2589	217	16881	1.35213	1	0.407909	40.049
GOTERM_BP_DIRECT	GO:0033344~cholesterol efflux	9	0.325262	0.0298605	P35610, Q9BZC7, P04114, O95477, Q86Y82, P02656, O15118, Q86UQ4, Q8WTV0	2596	25	16792	2.32863	1	0.517769	44.57
GOTERM_BP_DIRECT	GO:0070372~regulation of ERK1 and ERK2 cascade	9	0.325262	0.0298605	P54762, P02751, O14744, P29317, P29350, Q96GX9, P09211, P04626, O00622	2596	25	16792	2.32863	1	0.517769	44.57
GOTERM_BP_DIRECT	GO:0000375~RNA splicing, via transesterification reactions	9	0.325262	0.0298605	Q15427, Q96DI7, O94906, Q9BUQ8, Q92945, O75533, P62995, Q15393, Q6P2Q9	2596	25	16792	2.32863	1	0.517769	44.57
GOTERM_BP_DIRECT	GO:0097352~autophagosome maturation	9	0.325262	0.0298605	Q99816, Q9GZU1, Q13286, Q9H9C1, Q9HCE0, Q9UMX0, Q9H267, P55072, P51809	2596	25	16792	2.32863	1	0.517769	44.57
GOTERM_CC_DIRECT	GO:0031527~filopodium membrane	7	0.252982	0.0299982	P35240, P06756, Q9H6X2, Q8WXH0, P46939, P05106, P26006	2699	17	18224	2.78029	1	0.175533	38.3887
KEGG_PATHWAY	hsa05321:Inflammatory bowel disease (IBD)	20	0.722804	0.0301962	P15260, P31785, P42224, P79483, Q9HC29, P20036, P01909, P19838, P61812, P01911, P01903, Q15796, P04440, P01906, P38484, P01920, Q04206, P13762, P28068, P40763	1331	64	6879	1.61509	0.999862	0.122574	33.4763
GOTERM_BP_DIRECT	GO:0001934~positive regulation of protein phosphorylation	29	1.04807	0.0302985	P07355, P16150, O60658, P17813, P14780, Q9UKE5, Q969H8, P04626, Q5S007, P48436, O15146, P35916, Q14393, P42345, P01024, Q6PJG6, Q8TDY2, O75955, Q9BZQ8, Q13501, O00622, Q92854, P00519, P05106, P78536, Q05397, P63244, P00533, Q14956	2596	127	16792	1.47704	1	0.521615	45.0552
GOTERM_BP_DIRECT	GO:0008333~endosome to lysosome transport	12	0.433683	0.0303207	Q99816, P57768, A2RUS2, Q9NZZ3, P49754, Q9H9C1, Q9H267, P51149, O60291, P51809, Q96JC1, Q99523	2596	39	16792	1.99028	1	0.520518	45.0796
KEGG_PATHWAY	hsa04910:Insulin signaling pathway	37	1.33719	0.0306275	P49815, P62753, Q02750, P06737, Q9UPT5, Q9NZT1, P46109, P41743, P10586, P27986, P0DP25, P62993, Q92569, O15530, O43741, P28482, Q15382, Q6ZSY5, O14654, P11216, P42345, P17612, P36507, Q9Y478, P29353, Q9BUM1, Q13131, O75955, Q14254, P62140, P49327, Q13541, P19367, P06730, Q13085, P42338, P42336	1331	138	6879	1.3857	0.999879	0.122551	33.8685
GOTERM_BP_DIRECT	GO:0001938~positive regulation of endothelial cell proliferation	18	0.650524	0.0310776	Q9UHF1, P36897, Q13591, P17252, Q16665, P41221, P05106, O14786, Q16610, P41595, P55290, O60462, Q969H8, P13726, P35916, P21359, Q13873, P42345	2596	69	16792	1.68741	1	0.528013	45.9081
GOTERM_BP_DIRECT	GO:0010977~negative regulation of neuron projection development	13	0.469823	0.031258	P43146, Q14678, O14966, Q9NQX7, O14976, Q07954, P61769, P14314, P08670, P09382, Q14563, Q14195, P23470	2596	44	16792	1.91112	1	0.528742	46.1037
GOTERM_MF_DIRECT	GO:0003777~microtubule motor activity	20	0.722804	0.0313094	Q9NP97, Q9Y6G9, O95235, Q9ULI4, Q9P225, O95239, O43237, Q96JB1, P52732, Q2M1P5, Q02241, Q99661, P33176, Q02224, O15066, Q9P2D7, Q14204, Q5T7B8, O14576, Q9Y496	2589	80	16881	1.63007	1	0.425096	42.0313
GOTERM_BP_DIRECT	GO:0007254~JNK cascade	14	0.505963	0.0317578	Q8N5C8, Q99836, Q92915, Q8N5H7, Q9HC29, O43353, P62987, Q9Y239, P62979, P46109, Q13098, Q9NS68, O14733, Q9Y6K9	2596	49	16792	1.84812	1	0.533113	46.6424
GOTERM_BP_DIRECT	GO:0051092~positive regulation of NF-kappaB transcription factor activity	30	1.08421	0.0319057	Q8N5C8, Q99836, P41221, P04040, P58546, Q14142, P62979, P41743, Q00653, P30048, O15455, Q9Y6K9, Q14258, Q92974, Q9NPH3, Q9HC29, P19525, Q96AH8, O43353, P19838, Q12933, Q8IUD2, P06748, P62987, Q9Y239, Q32MZ4, P0DMV8, Q04206, P10909, Q15628	2596	133	16792	1.45904	1	0.533443	46.8008
GOTERM_MF_DIRECT	GO:0031418~L-ascorbic acid binding	8	0.289122	0.0319283	Q02809, O15460, Q9GZT9, O00469, P19021, Q32P28, Q9H6Z9, O60568	2589	21	16881	2.48392	1	0.428605	42.6628
GOTERM_MF_DIRECT	GO:0008601~protein phosphatase type 2A regulator activity	8	0.289122	0.0319283	Q86XL3, P63151, Q01105, P56211, P19525, P30153, Q06190, P78318	2589	21	16881	2.48392	1	0.428605	42.6628
GOTERM_CC_DIRECT	GO:0030122~AP-2 adaptor complex	6	0.216841	0.0324072	Q13492, O00291, O95782, P63010, P00533, Q96CW1	2699	13	18224	3.11637	1	0.187409	40.7775
GOTERM_CC_DIRECT	GO:0032585~multivesicular body membrane	5	0.180701	0.0324409	Q9NV92, Q9NQ11, P08962, P51159, O14964	2699	9	18224	3.75118	1	0.186582	40.8102
GOTERM_CC_DIRECT	GO:0016342~catenin complex	5	0.180701	0.0324409	Q15223, O15105, P19022, P35221, P35222	2699	9	18224	3.75118	1	0.186582	40.8102
KEGG_PATHWAY	hsa00051:Fructose and mannose metabolism	12	0.433683	0.0325191	Q92871, P60174, Q9Y5P6, Q16875, Q01813, P08237, P04075, Q00796, O60547, O15305, Q9NQ88, P19367	1331	32	6879	1.93811	0.999931	0.127996	35.5636
GOTERM_CC_DIRECT	GO:0005681~spliceosomal complex	22	0.795085	0.0325525	O14979, P08579, P26368, O94906, P22626, O60231, Q9BZZ5, O75533, Q15029, P62308, Q9HCG8, Q15427, P11142, P07910, P0DN76, P62318, Q15382, P08621, Q15393, Q6P2Q9, Q15637, P09651	2699	94	18224	1.58029	1	0.186172	40.9187
GOTERM_BP_DIRECT	GO:0051017~actin filament bundle assembly	10	0.361402	0.0329105	P12814, P15311, P60953, Q16658, P35611, Q9BR76, O43707, P13797, Q14195, P13796	2596	30	16792	2.15614	1	0.543342	47.8652
GOTERM_BP_DIRECT	GO:0010803~regulation of tumor necrosis factor-mediated signaling pathway	10	0.361402	0.0329105	P62987, P19438, P62979, P21580, Q86Z02, Q15628, P63244, Q86VP1, Q12933, Q9Y6K9	2596	30	16792	2.15614	1	0.543342	47.8652
GOTERM_BP_DIRECT	GO:2000378~negative regulation of reactive oxygen species metabolic process	8	0.289122	0.033208	Q9NY61, P38398, P11413, Q16665, Q9NXA8, Q9NQ88, Q12983, P21796	2596	21	16792	2.46416	1	0.545271	48.1766
GOTERM_BP_DIRECT	GO:0045861~negative regulation of proteolysis	8	0.289122	0.033208	P04080, Q13286, P00750, P46379, Q9UBN7, P07093, Q96KC8, P14735	2596	21	16792	2.46416	1	0.545271	48.1766
GOTERM_BP_DIRECT	GO:0048025~negative regulation of mRNA splicing, via spliceosome	8	0.289122	0.033208	P26599, P26368, P22626, Q07021, P62995, P61978, P38159, Q8WXF0	2596	21	16792	2.46416	1	0.545271	48.1766
GOTERM_BP_DIRECT	GO:0030879~mammary gland development	8	0.289122	0.033208	Q13017, Q02297, P15291, P17301, P48436, P49327, Q9NRY4, Q03135	2596	21	16792	2.46416	1	0.545271	48.1766
GOTERM_BP_DIRECT	GO:0005980~glycogen catabolic process	8	0.289122	0.033208	P0DP25, P36871, P10253, P08237, Q96G03, P35573, P11216, P06737	2596	21	16792	2.46416	1	0.545271	48.1766
GOTERM_BP_DIRECT	GO:1900182~positive regulation of protein localization to nucleus	8	0.289122	0.033208	P53350, P12931, Q96JB5, P06241, P06493, Q9NYZ3, P61812, Q99497	2596	21	16792	2.46416	1	0.545271	48.1766
GOTERM_BP_DIRECT	GO:0007010~cytoskeleton organization	35	1.26491	0.0332703	Q9UPN3, Q01082, Q92692, Q71U36, Q9NYL2, O00468, O00291, P60709, P23528, Q9UKE5, Q16555, O75147, Q96PY5, Q5T5Y3, P41743, P40123, O75695, P48436, Q9BQE3, A1A4S6, O94851, Q13509, Q7RTP6, Q8WX93, Q03001, P26038, P11277, Q13813, Q8IVF7, Q71RC2, O15230, P47756, O75400, Q9Y5S2, Q16204	2596	161	16792	1.40618	1	0.54461	48.2416
GOTERM_CC_DIRECT	GO:0043195~terminal bouton	16	0.578244	0.0342367	O43752, Q9H3Z4, P61764, Q13003, P48645, P27708, Q5S007, Q13418, Q05586, P35080, O43759, O14617, P05067, P51149, Q96CW1, Q16555	2699	62	18224	1.74249	1	0.193924	42.5332
GOTERM_BP_DIRECT	GO:0071456~cellular response to hypoxia	23	0.831225	0.034342	Q13131, Q8N474, P12931, P35354, Q16665, Q13541, P19634, Q9UMX0, Q9Y264, O60238, Q8TB73, P02545, P62873, P32418, P55786, Q07352, P07237, P42345, Q9Y4L1, Q9NQ88, Q92597, Q12983, Q6EMK4	2596	96	16792	1.54972	1	0.554854	49.3469
GOTERM_CC_DIRECT	GO:0030286~dynein complex	8	0.289122	0.0344798	Q9NP97, Q9P2D7, Q9UBN7, Q14204, Q13561, Q14203, Q9P225, Q96JB1	2699	22	18224	2.45532	1	0.194156	42.7628
GOTERM_MF_DIRECT	GO:0019902~phosphatase binding	13	0.469823	0.034871	O14745, Q9HCH5, P49815, Q8TEL6, Q9NX63, Q99961, Q15796, Q8TEC5, P28482, Q86UL8, P53634, Q16526, Q12959	2589	45	16881	1.88364	1	0.454915	45.5782
GOTERM_BP_DIRECT	GO:0033572~transferrin transport	11	0.397542	0.034927	Q9GZU1, P61421, P02786, Q658P3, P50570, Q15904, Q00610, P36543, P21281, Q99437, Q9UP52	2596	35	16792	2.03293	1	0.559713	49.9409
GOTERM_MF_DIRECT	GO:0030145~manganese ion binding	14	0.505963	0.0349846	P35813, P98194, Q8IXL6, P49959, P15291, P04179, P12955, Q9NQ11, P00519, P28838, Q10472, P29218, Q10471, Q9NQW7	2589	50	16881	1.82568	1	0.453123	45.6879
KEGG_PATHWAY	hsa05166:HTLV-I infection	62	2.24069	0.0350225	O60353, P31785, P36897, P62070, Q9NPG1, P20036, O14786, P21796, P11166, P01911, P27986, Q92569, P28068, P30260, P62826, P17612, Q9Y4A5, Q9UM13, Q9Y490, P04439, P01909, P01889, P19438, P17693, P01903, P04440, P01906, Q04206, P10321, Q12959, Q9UJX4, Q9UJX5, P45880, P27797, P41221, P43487, Q9Y4G6, P61812, P35222, Q13315, P05141, Q00653, P09619, P13762, P12004, Q9Y6K9, P19320, P27824, P23458, P79483,…	1331	254	6879	1.26155	0.999968	0.135509	37.7452
GOTERM_MF_DIRECT	GO:0003690~double-stranded DNA binding	20	0.722804	0.0352214	O14979, P51826, P49959, P42224, P52701, P12956, P13010, Q8ND56, P35222, P78527, Q15796, Q15424, P35251, Q16666, Q13148, P43246, P08047, P00533, Q99497, Q16526	2589	81	16881	1.60995	1	0.452533	45.9159
GOTERM_BP_DIRECT	GO:0007265~Ras protein signal transduction	18	0.650524	0.0353324	Q7Z569, Q9NS23, Q8TEU7, Q92963, P26358, P62070, O00560, Q9UN86, Q13393, P46109, P62873, P62993, Q15392, Q13283, Q9NYY3, P21359, P29353, Q99497	2596	70	16792	1.66331	1	0.562619	50.3486
GOTERM_BP_DIRECT	GO:0033138~positive regulation of peptidyl-serine phosphorylation	18	0.650524	0.0353324	Q99996, P60953, P23634, Q96N67, P41221, P20809, O43353, Q04637, P14174, Q03135, P20783, P42336, Q9UI95, P35080, Q14393, P16070, Q9H7B4, Q99497	2596	70	16792	1.66331	1	0.562619	50.3486
GOTERM_BP_DIRECT	GO:0000187~activation of MAPK activity	25	0.903506	0.0354147	Q8N5C8, Q02297, P41221, Q02750, P06493, Q16690, Q15121, Q13163, P62979, Q5S007, P28482, P36507, P07996, Q9Y6K9, P29353, Q13131, P60033, Q9HC29, O43353, Q6UVK1, P62987, Q9Y239, P04233, P42338, P20783	2596	107	16792	1.51131	1	0.562138	50.4309
GOTERM_BP_DIRECT	GO:0006936~muscle contraction	25	0.903506	0.0354147	P18206, Q9GZV1, Q8WZ42, Q01118, P62942, P13533, P18084, P19105, P0DP25, P17302, Q14353, O60504, Q9Y490, P60660, Q96A32, P28289, Q9NZM1, P46939, Q12797, Q15746, Q05682, P24844, P32418, P67936, O75923	2596	107	16792	1.51131	1	0.562138	50.4309
KEGG_PATHWAY	hsa05142:Chagas disease (American trypanosomiasis)	29	1.04807	0.0359511	P36897, Q99836, P63151, Q9NQ66, P27797, P30153, P61812, P04899, Q15147, P27986, Q92569, P05121, P28482, P01024, Q9Y6K9, P29992, P08754, P15260, P63092, P50148, P19838, P30411, P19438, Q15796, P38484, P42338, P42336, Q04206, P25445	1331	104	6879	1.44116	0.999976	0.137112	38.537
GOTERM_BP_DIRECT	GO:0051262~protein tetramerization	12	0.433683	0.0361678	Q9UDR5, P01911, Q05193, P08069, Q8NBZ7, P13762, P34896, P34897, P07954, P04040, P04035, P30566	2596	40	16792	1.94052	1	0.568566	51.1789
GOTERM_BP_DIRECT	GO:0050804~modulation of synaptic transmission	7	0.252982	0.0362754	Q96SB3, Q8NFZ3, P35367, Q13542, Q14114, P17612, Q9NZ94	2596	17	16792	2.66346	1	0.568332	51.2848
GOTERM_BP_DIRECT	GO:1903959~regulation of anion transmembrane transport	7	0.252982	0.0362754	P51797, P51798, P51801, P45880, P51795, P21796, Q4KMQ2	2596	17	16792	2.66346	1	0.568332	51.2848
GOTERM_BP_DIRECT	GO:2000811~negative regulation of anoikis	7	0.252982	0.0362754	P46531, P08648, P12931, P05556, Q05397, P42336, Q03135	2596	17	16792	2.66346	1	0.568332	51.2848
GOTERM_BP_DIRECT	GO:0060307~regulation of ventricular cardiac muscle cell membrane repolarization	7	0.252982	0.0362754	Q8IWT1, Q99996, P54289, P17302, Q14524, O75083, Q07699	2596	17	16792	2.66346	1	0.568332	51.2848
GOTERM_BP_DIRECT	GO:0051893~regulation of focal adhesion assembly	7	0.252982	0.0362754	Q7Z460, Q9UPN3, Q05397, Q9ULV4, Q13464, P19634, P29320	2596	17	16792	2.66346	1	0.568332	51.2848
GOTERM_BP_DIRECT	GO:0006672~ceramide metabolic process	7	0.252982	0.0362754	O43464, Q13286, Q8TCT0, Q8NCC3, O95470, P30153, Q8N138	2596	17	16792	2.66346	1	0.568332	51.2848
GOTERM_MF_DIRECT	GO:0004559~alpha-mannosidase activity	5	0.180701	0.0364456	O00754, P49641, Q9UKM7, Q16706, Q9Y2E5	2589	9	16881	3.62238	1	0.461224	47.0804
GOTERM_MF_DIRECT	GO:0030957~Tat protein binding	5	0.180701	0.0364456	P31689, P60709, Q9P1T7, P51532, P06748	2589	9	16881	3.62238	1	0.461224	47.0804
GOTERM_MF_DIRECT	GO:0004579~dolichyl-diphosphooligosaccharide-protein glycotransferase activity	5	0.180701	0.0364456	Q8TCJ2, P39656, P04843, P04844, P46977	2589	9	16881	3.62238	1	0.461224	47.0804
GOTERM_MF_DIRECT	GO:0008509~anion transmembrane transporter activity	5	0.180701	0.0364456	O95477, Q9Y6M7, P04920, Q6U841, Q86WA9	2589	9	16881	3.62238	1	0.461224	47.0804
GOTERM_BP_DIRECT	GO:0051865~protein autoubiquitination	14	0.505963	0.0370449	O00308, Q96T88, Q9NTX7, P19474, P62837, P49459, P38398, P63146, O43567, Q6UWE0, Q63HN8, Q12933, O95155, P61077	2596	50	16792	1.81116	1	0.574771	52.0363
GOTERM_MF_DIRECT	GO:1990381~ubiquitin-specific protease binding	6	0.216841	0.0371258	Q9BUN8, Q86TM6, P46379, P54725, P55072, Q99497	2589	13	16881	3.00936	1	0.464673	47.7171
GOTERM_MF_DIRECT	GO:0044548~S100 protein binding	6	0.216841	0.0371258	P07355, P46940, P15311, P50995, Q09666, P16615	2589	13	16881	3.00936	1	0.464673	47.7171
GOTERM_BP_DIRECT	GO:0021612~facial nerve structural organization	5	0.180701	0.0374246	O60462, Q14563, Q13275, O14786, Q9HCM2	2596	9	16792	3.59356	1	0.577227	52.4031
GOTERM_BP_DIRECT	GO:0001778~plasma membrane repair	5	0.180701	0.0374246	P35580, Q8IVF2, Q9BT88, Q9NZM1, O75923	2596	9	16792	3.59356	1	0.577227	52.4031
GOTERM_BP_DIRECT	GO:0039694~viral RNA genome replication	5	0.180701	0.0374246	P60953, P42356, O14966, Q15366, Q15365	2596	9	16792	3.59356	1	0.577227	52.4031
GOTERM_BP_DIRECT	GO:0045198~establishment of epithelial cell apical/basal polarity	5	0.180701	0.0374246	O14745, P15311, Q13308, P26038, P41221	2596	9	16792	3.59356	1	0.577227	52.4031
GOTERM_BP_DIRECT	GO:0010950~positive regulation of endopeptidase activity	5	0.180701	0.0374246	Q9Y255, Q9UL46, Q16186, P61289, O00487	2596	9	16792	3.59356	1	0.577227	52.4031
GOTERM_BP_DIRECT	GO:0045899~positive regulation of RNA polymerase II transcriptional preinitiation complex assembly	5	0.180701	0.0374246	P43686, P17980, P62191, Q86VP6, P62195	2596	9	16792	3.59356	1	0.577227	52.4031
GOTERM_BP_DIRECT	GO:0043589~skin morphogenesis	5	0.180701	0.0374246	P17301, Q15517, P02452, P04062, P08123	2596	9	16792	3.59356	1	0.577227	52.4031
GOTERM_BP_DIRECT	GO:0072661~protein targeting to plasma membrane	9	0.325262	0.0374617	P07355, P19105, Q99755, Q01082, P35613, Q96S97, O94856, Q14393, Q9NZN3	2596	26	16792	2.23907	1	0.576274	52.4388
GOTERM_BP_DIRECT	GO:0006629~lipid metabolic process	34	1.22877	0.0377172	Q8NCC3, P06858, P01130, Q86W33, Q9NP80, Q99714, P43353, Q7Z4F1, Q9BZC7, P16885, Q8WU67, Q99685, Q92539, Q9BWD1, Q14114, P53396, Q9BQE5, Q9NZ01, Q99829, Q01968, Q00169, Q99487, P06576, O95864, P38571, O75131, P53985, P11413, P10909, P25705, Q8WTR4, Q96E52, O60488, Q15067	2596	157	16792	1.4008	1	0.577478	52.6839
KEGG_PATHWAY	hsa04530:Tight junction	25	0.903506	0.0381164	P63151, P60953, P12931, P51153, P30153, P60709, P35609, Q8TEW0, P55196, P12814, P19105, P41743, Q8NI35, O43707, Q07157, Q9BX67, P35579, P35580, P24844, Q7Z406, P11802, P61586, P63261, Q9Y624, Q14247	1331	87	6879	1.48514	0.999987	0.143056	40.347
GOTERM_BP_DIRECT	GO:0060996~dendritic spine development	6	0.216841	0.0382908	P54762, P54753, A0AVT1, Q13177, P29323, O60488	2596	13	16792	2.98542	1	0.581772	53.2299
GOTERM_BP_DIRECT	GO:0072657~protein localization to membrane	6	0.216841	0.0382908	O14617, O14966, Q13637, A1X283, O14964, Q96AC1	2596	13	16792	2.98542	1	0.581772	53.2299
GOTERM_BP_DIRECT	GO:0030516~regulation of axon extension	6	0.216841	0.0382908	Q9UL25, P50570, P00519, Q92823, Q16555, Q14247	2596	13	16792	2.98542	1	0.581772	53.2299
GOTERM_BP_DIRECT	GO:0016045~detection of bacterium	6	0.216841	0.0382908	P01911, Q9Y239, Q9HC29, P13762, P04439, P01889	2596	13	16792	2.98542	1	0.581772	53.2299
GOTERM_BP_DIRECT	GO:0086064~cell communication by electrical coupling involved in cardiac conduction	6	0.216841	0.0382908	P17302, P32418, Q13936, P17612, P05023, Q92736	2596	13	16792	2.98542	1	0.581772	53.2299
GOTERM_BP_DIRECT	GO:0050435~beta-amyloid metabolic process	6	0.216841	0.0382908	Q9Y5Z0, P08473, Q92542, P49810, P56817, P14735	2596	13	16792	2.98542	1	0.581772	53.2299
GOTERM_BP_DIRECT	GO:0060389~pathway-restricted SMAD protein phosphorylation	6	0.216841	0.0382908	P36897, O15105, Q04771, Q9Y4E8, Q6KF10, P61812	2596	13	16792	2.98542	1	0.581772	53.2299
GOTERM_BP_DIRECT	GO:0006518~peptide metabolic process	6	0.216841	0.0382908	Q9ULA0, O75976, P08473, Q9BYT8, P52888, P19021	2596	13	16792	2.98542	1	0.581772	53.2299
KEGG_PATHWAY	hsa03013:RNA transport	44	1.59017	0.0383204	O14744, Q09161, P55735, Q14974, Q96F07, Q8N5L8, Q9H074, P23588, P12270, P47813, Q92621, Q8TEM1, Q13542, Q7L576, O75694, P62826, O00303, Q92900, Q96Q11, Q05639, Q9Y3F4, P46060, Q04637, Q14152, Q13541, Q9BQ52, P57678, P52948, P55884, P20042, P60842, P06730, Q13347, P11940, O60841, O14980, Q9Y5S9, Q8NI27, P05198, Q9NRG9, Q99613, P78344, Q9Y6A5, P41091	1331	172	6879	1.32212	0.999988	0.14198	40.515
GOTERM_CC_DIRECT	GO:0032839~dendrite cytoplasm	7	0.252982	0.0395111	O76039, P27824, Q13003, Q8TAS1, Q5S007, P28482, Q5T9L3	2699	18	18224	2.62583	1	0.218519	47.3259
GOTERM_MF_DIRECT	GO:0005507~copper ion binding	15	0.542103	0.0400624	Q6UVY6, Q8IV20, P19021, P35052, O60888, Q04656, P04156, Q08397, P58215, P28300, Q9BQS7, P00450, P00403, Q99497, Q6MZM0	2589	56	16881	1.7465	1	0.488114	50.384
GOTERM_BP_DIRECT	GO:0030513~positive regulation of BMP signaling pathway	10	0.361402	0.0402166	P46531, Q14469, Q15796, Q9C0C9, Q92859, P17813, Q8IWU6, Q13418, O00622, Q13873	2596	31	16792	2.08658	1	0.598762	55.0195
GOTERM_BP_DIRECT	GO:0007062~sister chromatid cohesion	24	0.867365	0.0406591	Q9NTI5, P55735, P49959, O43683, Q9Y6D9, P30622, O14777, Q8NG31, Q29RF7, P46060, Q9H081, P52948, Q8N3U4, O43264, Q99661, Q7Z460, Q02224, P53350, Q96GD4, Q8IY18, O14980, Q14683, Q562F6, Q9Y266	2596	103	16792	1.5072	1	0.601545	55.4214
KEGG_PATHWAY	hsa05211:Renal cell carcinoma	20	0.722804	0.0407771	P60953, P08581, P14921, Q16665, Q02750, Q13177, P61812, P11166, P27986, P46109, Q9GZT9, Q92569, P62993, P42338, Q15370, P42336, P28482, P07954, P36507, Q9H6Z9	1331	66	6879	1.56615	0.999994	0.148688	42.5037
GOTERM_MF_DIRECT	GO:0004601~peroxidase activity	8	0.289122	0.0408117	P30044, Q9BRA2, P35354, P22352, Q92626, Q8TED1, Q06830, P36969	2589	22	16881	2.37101	1	0.491737	51.0438
GOTERM_MF_DIRECT	GO:0008565~protein transporter activity	18	0.650524	0.042241	P52294, Q14974, P60059, Q92973, Q7Z3T8, O14787, Q96P70, Q99442, O14617, O14972, Q9NP61, P63010, O95373, P20338, Q9UBQ0, Q99598, Q10567, O95782	2589	72	16881	1.63007	1	0.501017	52.2793
GOTERM_BP_DIRECT	GO:0007173~epidermal growth factor receptor signaling pathway	15	0.542103	0.0424845	P46940, P12931, P19174, P00519, Q96RT1, O75159, P78536, P27986, O15530, P62993, Q05397, P42336, P48436, P00533, P29353	2596	56	16792	1.73261	1	0.616708	57.0437
KEGG_PATHWAY	hsa00511:Other glycan degradation	8	0.289122	0.0433361	O00754, Q99519, Q9Y2E5, Q9BTY2, P04062, P04066, P07686, O00462	1331	18	6879	2.29702	0.999997	0.155535	44.5098
GOTERM_CC_DIRECT	GO:0001518~voltage-gated sodium channel complex	6	0.216841	0.0444186	Q8IWT1, Q14524, Q01118, Q9UQD0, Q07699, Q99250	2699	14	18224	2.89377	1	0.241406	51.4464
GOTERM_CC_DIRECT	GO:0044354~macropinosome	4	0.144561	0.0457064	P07355, P30622, Q9P2R3, P50281	2699	6	18224	4.50142	1	0.246371	52.4766
GOTERM_CC_DIRECT	GO:0070937~CRD-mediated mRNA stability complex	4	0.144561	0.0457064	Q08211, O75534, Q00839, O60506	2699	6	18224	4.50142	1	0.246371	52.4766
GOTERM_CC_DIRECT	GO:0071438~invadopodium membrane	4	0.144561	0.0457064	Q12884, P27487, P05556, P26006	2699	6	18224	4.50142	1	0.246371	52.4766
GOTERM_MF_DIRECT	GO:0051019~mitogen-activated protein kinase binding	7	0.252982	0.0459134	P46940, P12270, Q14596, Q15025, Q12913, Q96JB5, P00519	2589	18	16881	2.53566	1	0.528039	55.3206
GOTERM_BP_DIRECT	GO:0051291~protein heterooligomerization	17	0.614384	0.046374	Q13131, P31153, Q9NVA2, Q13501, P35221, P31946, Q12933, P14735, Q9HCC0, P53041, P14314, P62993, Q13418, Q15628, Q86UL8, Q9Y478, Q16181	2596	67	16792	1.64124	1	0.64836	60.3155
GOTERM_BP_DIRECT	GO:0016579~protein deubiquitination	23	0.831225	0.0466983	Q9UPT9, P54252, P21580, P09936, P34896, Q9UHP3, Q70EL1, P51784, Q93008, Q9Y5K5, Q93009, Q8TAF3, Q3LFD5, P15374, P40818, Q70CQ2, O94966, P45974, Q9Y4E8, Q15040, Q9P275, O00303, O94782	2596	99	16792	1.50276	1	0.649682	60.5774
KEGG_PATHWAY	hsa05120:Epithelial cell signaling in Helicobacter pylori infection	20	0.722804	0.0469761	P60953, P12931, P08581, Q9BX67, P19174, O14672, P19838, P21281, Q99437, P78536, Q9Y239, P61421, P16885, Q04206, Q15904, P00533, P36543, Q9Y6K9, Q9Y624, Q07157	1331	67	6879	1.54277	0.999999	0.165743	47.2518
GOTERM_BP_DIRECT	GO:0006919~activation of cysteine-type endopeptidase activity involved in apoptotic process	20	0.722804	0.0472656	O14763, P40305, Q969V5, Q9Y6N7, O00291, Q12933, Q92688, Q9NZJ7, O95831, Q9Y239, P61604, P78560, P10809, Q15628, P13726, P09668, P25445, P63244, P55072, Q9H6Z9	2596	83	16792	1.55865	1	0.652931	61.0315
GOTERM_BP_DIRECT	GO:0009615~response to virus	25	0.903506	0.0472705	Q9Y6K5, P00973, Q99836, P04114, A6NE02, P12931, P25787, P09914, P06733, P23528, P20591, P48643, Q9Y6K9, P15260, Q7Z2W4, P19525, P20592, Q8TCB0, P26641, P13693, Q9UBH6, P38484, P10909, P04792, Q10589	2596	110	16792	1.47009	1	0.651679	61.0354
GOTERM_BP_DIRECT	GO:0001935~endothelial cell proliferation	7	0.252982	0.0475038	P42338, Q13873, P51817, P50281, Q9Y264, Q12959, Q8WTV0	2596	18	16792	2.51549	1	0.652245	61.2207
GOTERM_BP_DIRECT	GO:0071901~negative regulation of protein serine/threonine kinase activity	7	0.252982	0.0475038	Q5VWQ8, Q96JB5, O75581, P00519, O75197, P04792, P61981	2596	18	16792	2.51549	1	0.652245	61.2207
GOTERM_BP_DIRECT	GO:0007043~cell-cell junction assembly	7	0.252982	0.0475038	Q8WUI4, Q9Y490, Q99569, Q16658, Q9ULI3, Q9Y4G6, Q07157	2596	18	16792	2.51549	1	0.652245	61.2207
GOTERM_BP_DIRECT	GO:0036120~cellular response to platelet-derived growth factor stimulus	7	0.252982	0.0475038	P46940, P35241, P12931, P09619, P06241, Q9BR76, P07947	2596	18	16792	2.51549	1	0.652245	61.2207
GOTERM_BP_DIRECT	GO:0031293~membrane protein intracellular domain proteolysis	7	0.252982	0.0475038	Q96BI3, Q92542, Q04206, Q8TCT9, P19838, P49810, P78536	2596	18	16792	2.51549	1	0.652245	61.2207
GOTERM_CC_DIRECT	GO:0005578~proteinaceous extracellular matrix	51	1.84315	0.0475258	Q8N474, P20908, Q92626, P35052, P14780, Q32P28, P29400, O94813, O95450, Q6ZMI3, Q05707, Q9Y6N6, P12111, Q8IUL8, O00622, Q9UHI8, P08123, P13497, P04275, P13611, P02751, O75173, P05997, P27797, P41221, O43155, Q16610, Q68BL7, Q68BL8, P20774, P09486, P28300, P09382, P12110, Q9UBM4, Q92896, O96014, O75487, A6NMZ7, Q15582, Q14515, Q8TB73, O00339, Q9Y625, P36222, P08253, Q8N6G6, Q14766, P12107, Q08380,…	2699	268	18224	1.28492	1	0.253761	53.897
GOTERM_BP_DIRECT	GO:1900026~positive regulation of substrate adhesion-dependent cell spreading	10	0.361402	0.0485448	P46109, P60953, O15144, Q96S97, P60903, P27797, Q07021, P50570, P21333, Q70J99	2596	32	16792	2.02138	1	0.65912	62.0373
GOTERM_BP_DIRECT	GO:0042220~response to cocaine	10	0.361402	0.0485448	P17405, P07900, P08238, P10809, Q9UQL6, P50570, Q15029, P42345, Q9HAR2, Q16555	2596	32	16792	2.02138	1	0.65912	62.0373
GOTERM_BP_DIRECT	GO:0070301~cellular response to hydrogen peroxide	15	0.542103	0.0485996	Q13131, P21580, P04083, P30530, Q9UBN7, P14921, P00519, P06493, O95831, P53041, Q04206, P23396, P12004, Q12983, Q99497	2596	57	16792	1.70221	1	0.658268	62.0798
GOTERM_BP_DIRECT	GO:0006633~fatty acid biosynthetic process	14	0.505963	0.0494363	Q13131, Q9BW60, P06858, O95573, P49327, P28288, Q9NRN7, Q13085, P38398, Q99685, O43741, P53396, Q9Y478, Q15800	2596	52	16792	1.7415	1	0.663417	62.7237
GOTERM_BP_DIRECT	GO:0006417~regulation of translation	14	0.505963	0.0494363	P53582, Q92616, O75794, P05067, P58546, Q8ND56, Q96KC8, P63173, P06730, Q07352, Q9Y5S9, Q9UQ80, P82979, P21399	2596	52	16792	1.7415	1	0.663417	62.7237
GOTERM_BP_DIRECT	GO:0032880~regulation of protein localization	14	0.505963	0.0494363	Q86WG3, P52565, P62942, Q15019, P25686, P55196, Q13492, O43752, P61106, P04156, Q9NYQ7, P63244, Q5R372, O76021	2596	52	16792	1.7415	1	0.663417	62.7237
GOTERM_BP_DIRECT	GO:0061077~chaperone-mediated protein folding	11	0.397542	0.0497305	P13667, P27824, P23284, P27797, P62942, P10909, Q96AY3, Q32P28, P25686, Q9H3U1, Q08752	2596	37	16792	1.92304	1	0.664382	62.9476
GOTERM_BP_DIRECT	GO:0048813~dendrite morphogenesis	11	0.397542	0.0497305	Q13492, P98155, Q9HCU4, P00492, O75096, Q9NUM4, P05556, P06241, Q9ULH0, Q14563, O43251	2596	37	16792	1.92304	1	0.664382	62.9476
GOTERM_BP_DIRECT	GO:0006296~nucleotide-excision repair, DNA incision, 5'-to lesion	11	0.397542	0.0497305	P62987, Q16531, P62979, P32780, Q13620, P35251, P40937, Q9UBT6, P09874, P12004, P15927	2596	37	16792	1.92304	1	0.664382	62.9476
GOTERM_BP_DIRECT	GO:0007162~negative regulation of cell adhesion	11	0.397542	0.0497305	P16150, P24821, P55290, Q13591, P52565, O43157, Q92854, O14672, O15031, Q5JRA6, Q15582	2596	37	16792	1.92304	1	0.664382	62.9476
GOTERM_CC_DIRECT	GO:0000777~condensed chromosome kinetochore	20	0.722804	0.0497515	Q8IWB6, Q9Y6G9, O43683, Q9Y6D9, O14777, P51955, Q8NG31, Q8N954, P46060, Q15019, Q14141, O43264, Q99661, Q7Z460, Q02224, Q14683, Q562F6, O14576, O75935, Q16181	2699	87	18224	1.55221	1	0.262899	55.5807
GOTERM_BP_DIRECT	GO:0071230~cellular response to amino acid stimulus	13	0.469823	0.0499863	P37275, Q6IAA8, P17655, P05997, P26358, P02452, P58005, P08123, Q9UHA4, Q0VGL1, P12109, P08253, P00533	2596	47	16792	1.78914	1	0.66505	63.1413

## Sheet: HROG02 CIITA HLA-I
Category	Term	Count	%	PValue	Genes	List Total	Pop Hits	Pop Total	Fold Enrichment	Bonferroni	Benjamini	FDR
GOTERM_CC_DIRECT	GO:0005654~nucleoplasm	997	30.9627	7.14212e-153	Q71UM5, P55735, O15315, Q5H9R7, Q3ZCQ8, Q8NHS3, O75496, P14324, P0DP25, Q9UGL1, O75691, Q8WXH0, P41134, Q8IXH7, Q00839, Q9Y4A5, Q8NDT2, Q969V6, Q8NFU5, P46937, Q9UKF6, Q07820, P46939, Q96SB8, Q9UGJ0, P19387, Q01201, P14316, Q06787, Q9Y6J0, Q96L91, Q96L92, Q9NYZ3, Q8WXI9, P22415, Q9NXF1, P12757, Q92804, Q9UBW8, O75886, Q9GZL7, Q9BVW5, Q9H4L7, Q7L775, P55072, O75676, Q969X6, Q8NE71, Q8NDV7, P14921,…	3109	2784	18224	2.09918	7.94204e-150	7.94204e-150	1.1437e-149
GOTERM_MF_DIRECT	GO:0005515~protein binding	2179	67.6708	6.4729e-137	P16278, Q6AI12, Q99417, Q8IXI1, Q3ZCQ8, P27635, Q6UX98, O75691, P0DP25, Q9Y4A8, Q9UGL1, O75694, P41134, Q9NYY3, Q01433, Q8IXH7, Q9Y4A5, Q96SB4, Q13464, Q04637, Q07820, Q96SB8, P22413, Q13347, Q13459, Q06787, P98082, Q9NYZ3, P53634, Q9Y4B6, P22415, Q8NC51, P40227, Q9BRX2, Q6ZXV5, P12757, P13861, Q9UBW8, Q9H8M2, P40222, P41743, Q49A88, O95897, P55072, Q7L775, Q9H4L7, Q9BW85, Q9BVW5, O75676, Q9BW83,…	3017	8785	16881	1.38784	1.2072e-133	1.2072e-133	1.10382e-133
GOTERM_MF_DIRECT	GO:0044822~poly(A) RNA binding	508	15.7764	2.09963e-106	Q07065, Q8IZH2, Q9NTZ6, Q9BRZ2, Q71UM5, Q7L1Q6, Q9NYY8, Q13573, P27816, O15213, P27635, P14324, O95777, O75691, P47914, Q96Q15, Q00839, P63220, Q96SB4, Q5RKV6, Q8NDT2, Q5PRF9, Q9BZZ5, Q04637, Q9BYC8, O75369, Q92522, Q9P2E3, Q9P2E9, Q06787, P07237, Q13206, Q8NC51, P40227, Q9UJA5, Q8N163, Q92804, P13667, Q05193, P51398, Q6PKG0, Q07352, P84098, Q6P2Q9, P55072, Q92900, Q969X6, Q8NE71, P27824, Q99543,…	3017	1129	16881	2.51763	3.91581e-103	1.9579e-103	3.58047e-103
GOTERM_CC_DIRECT	GO:0005829~cytosol	1021	31.7081	3.95694e-106	P00973, P46940, Q9BRZ2, Q8IZH2, P55735, Q8IXI1, Q5H9R7, P27635, O75496, Q9UKG1, P14324, P53621, P0DP25, P30711, P52789, P52788, Q9NYY3, P47914, Q01433, Q6P3S1, Q96Q15, Q04828, Q9H2K2, Q969V6, Q13464, Q04637, P46937, Q07820, Q9UGJ0, Q13347, Q13459, Q01201, P14316, Q9GZM8, Q96L92, Q9NYZ3, Q9NXB0, P40227, Q9UBW7, Q3KQV9, P13861, P41743, O75886, P53602, O75083, P55072, O15344, Q8NE71, Q8NDV7, Q8NI77,…	3109	3315	18224	1.80537	4.40011e-103	2.20006e-103	6.33641e-103
GOTERM_CC_DIRECT	GO:0016020~membrane	711	22.0807	4.95701e-79	Q07065, Q13200, Q8IZH2, Q7L1Q6, Q8IXI1, P27635, Q9P2D3, P53621, P52789, Q92538, O75694, P47914, Q00839, Q8IXH7, Q8WUH2, Q8NBU5, Q9NP97, O75955, Q96NA8, O95980, Q969V3, Q13561, Q9BZZ5, Q04637, P46937, P01909, Q07820, P46939, P14635, Q16739, Q13459, Q9P2E9, Q2LD37, Q06787, O95782, Q8NC56, Q9NYZ3, P53634, Q99570, Q9NXB0, Q8NC51, Q99439, Q13596, Q8IWJ2, O75376, Q86WA8, Q96L58, P52569, O95759, P13861,…	3109	2200	18224	1.89439	5.51219e-76	1.8374e-76	7.93787e-76
GOTERM_CC_DIRECT	GO:0005737~cytoplasm	1315	40.8385	3.06451e-72	P00973, P46940, P07437, P16278, Q9BRZ2, Q8IZH2, Q99417, Q5H9R7, P27816, O75496, Q9UKG1, P14324, P53621, Q9Y4A8, O75691, Q9UGL1, P0DP25, Q8WXH0, Q9NYY3, Q96Q15, Q96SB4, Q9H2K8, Q9GZN1, Q9H2K2, Q5PRF9, Q969V6, Q04637, P46937, Q07820, P46939, P19387, Q01201, Q13459, P14316, Q06787, Q9Y6J0, Q96L92, Q9Y4B6, Q8NC51, Q9NXB0, P40227, Q9BRX2, Q9NXF1, P12757, Q9UBW7, Q92804, P13861, Q9UBW8, P40222, P41743,…	3109	5222	18224	1.47609	3.40773e-69	8.51934e-70	4.90733e-69
GOTERM_CC_DIRECT	GO:0005634~nucleus	1302	40.4348	3.07152e-57	P00973, P46940, P07437, Q8NE65, Q71UM5, Q8IZH2, O15315, Q99417, Q5JTV8, P85037, O75496, Q8IVH2, Q9UKG1, Q9Y4A8, Q9UGL1, P0DP25, Q8WXH0, P41134, Q96Q15, Q8IXH7, Q00839, Q8NBU5, Q9Y4A5, Q96SB4, Q9GZN1, Q9H2K2, Q5PRF9, Q969V6, Q9Y6J9, Q04637, Q8NFU5, P46937, Q07820, Q96SB8, P19387, Q01201, Q06787, Q9Y6J0, Q9Y4B6, P22415, Q8NC51, Q9BRX2, P12757, Q92804, Q92802, P41743, O95897, P55072, Q9BVW5, O75676,…	3109	5415	18224	1.4094	3.41553e-54	6.83107e-55	4.91856e-54
GOTERM_CC_DIRECT	GO:0005925~focal adhesion	188	5.83851	4.8733e-46	P46940, P17655, P36578, P23528, O14786, P26006, Q14807, O43491, P61769, P11142, Q96IF1, Q8WXH0, P62269, P61247, Q13136, P08758, O43707, P50281, P61978, P36507, P98160, P23396, O75955, O00161, P04083, Q13153, P05556, Q9Y490, P39019, P43121, P50570, Q14676, Q9UBG0, O00560, Q86W92, Q6UVK1, O75369, Q9BQL6, Q15149, P11940, Q15599, P55290, P14316, P61587, P61586, P07237, Q16832, P67936, O14713, P98082,…	3109	391	18224	2.81841	5.41911e-43	9.03185e-44	7.80383e-43
GOTERM_CC_DIRECT	GO:0005730~nucleolus	310	9.62733	3.517e-43	P36578, Q9H0A0, Q13868, Q9Y2L1, P29692, Q8WU90, Q15327, O15213, Q9BSJ6, Q8IYH5, P11142, O75691, P62266, O43390, P23396, Q9NX58, Q9NQ55, Q08J23, Q5RKV6, Q9H9Y2, Q8NDT2, Q96JB5, Q8NFU5, Q9P2N6, Q01844, Q92522, Q7Z6E9, P46087, Q15061, Q8N573, Q06787, P98082, Q9Y4B6, Q15067, Q9Y4W2, Q53HL2, Q9NXF1, Q92794, P41227, Q9BVI4, P09874, Q9UDY8, Q92804, Q9NVM4, P62979, Q9NY61, O95751, Q12789, Q12788, P84098,…	3109	857	18224	2.12033	3.91091e-40	5.58701e-41	5.63193e-40
GOTERM_CC_DIRECT	GO:0005913~cell-cell adherens junction	150	4.65839	1.32092e-34	O95067, P46940, Q9UPN3, Q01082, Q7L1Q6, Q9UHD8, Q9Y2D8, O14908, P29692, Q8WU90, O00571, P37802, Q9NQW6, Q96PY5, P11142, O60716, P25054, P47914, P61313, P61978, Q99497, Q9UJU6, O75955, P04083, Q9NUQ8, Q9Y490, P05556, P49207, Q04637, Q14677, O00560, O00567, Q86W92, O75369, Q92522, P40818, Q15149, P28072, Q15599, O00299, P08238, Q9NWB6, P63244, Q8NC51, Q99439, Q9UHB6, Q13596, Q01813, P18206, Q15208,…	3109	323	18224	2.72215	1.46887e-31	1.83608e-32	2.11525e-31
GOTERM_MF_DIRECT	GO:0098641~cadherin binding involved in cell-cell adhesion	142	4.40994	1.03647e-33	O95067, P46940, Q9UPN3, Q01082, Q7L1Q6, Q9UHD8, O14908, P29692, Q8WU90, O00571, P37802, Q9NQW6, Q96PY5, P11142, O60716, P47914, P61978, P61313, Q99497, Q9UJU6, P04083, Q9NUQ8, Q9Y490, P05556, P49207, Q04637, Q14677, O00560, O00567, Q86W92, O75369, Q92522, P40818, Q15149, P28072, Q15599, O00299, P08238, Q9NWB6, P63244, Q8NC51, Q99439, Q9UHB6, Q13596, Q01813, P18206, Q15208, Q6P996, Q14160, P61026,…	3017	290	16881	2.73976	1.93301e-30	6.44338e-31	1.76748e-30
GOTERM_CC_DIRECT	GO:0070062~extracellular exosome	699	21.7081	7.58801e-31	P46940, P17655, P07437, Q07065, P16278, Q13765, Q13200, P55735, O75964, Q8IXI1, P27816, Q9UKG1, Q9P2D3, P53621, P0DP25, P30711, P28062, Q8WXH0, Q7L7X3, P50502, P52788, P28065, Q04828, P28066, O75955, Q13561, Q9Y6J9, Q495W5, Q53T94, Q9Y5F6, P46939, Q92520, O75369, Q13347, P01903, Q9H3K2, P28072, O15230, P28070, Q9BV73, P61587, P61586, P07237, Q16832, P98082, P53634, Q8NC51, Q16851, Q99439, P40227,…	3109	2811	18224	1.4576	8.43787e-28	9.37541e-29	1.2151e-27
GOTERM_BP_DIRECT	GO:0098609~cell-cell adhesion	130	4.03727	1.43593e-29	O95067, P46940, Q9UPN3, Q01082, Q7L1Q6, Q9UHD8, O14908, P29692, Q8WU90, O00571, P37802, Q9NQW6, Q96PY5, P11142, P47914, P61978, P61313, Q99497, Q9UJU6, Q9NUQ8, P49207, Q04637, Q14677, O00560, O00567, Q86W92, O75369, Q92522, P40818, Q96JJ3, P28072, Q15599, Q15149, P08238, Q9NWB6, P63244, Q8NC51, Q9UHB6, Q99439, Q13596, Q01813, Q15208, Q6P996, P61026, P04075, Q9UDY2, P54136, Q86UP2, Q9H223, Q7KZF4,…	3017	271	16792	2.66994	8.63997e-26	8.63997e-26	2.78591e-26
GOTERM_MF_DIRECT	GO:0003723~RNA binding	203	6.30435	2.74346e-27	P17275, Q15477, P36578, Q13868, Q9Y2L1, Q3ZCQ8, Q15717, O95777, P49792, P62269, O43390, P47914, Q00839, P23396, O60506, Q9H9Y2, Q9BUB4, Q8NDT2, Q5PRF9, Q04637, Q86W42, Q9UKF6, Q01844, Q9UFF9, P20042, Q8N1G4, Q06787, Q12996, Q13206, P49591, Q15459, P26358, Q14444, Q96FV9, P62249, P14625, P84098, Q6P2Q9, Q92900, Q9NVM6, P26368, O43251, P52756, O75683, Q9BW92, Q8IWZ3, Q96B01, P48200, Q13325, Q969G3,…	3017	547	16881	2.0765	5.11655e-24	1.27914e-24	4.67839e-24
GOTERM_MF_DIRECT	GO:0005524~ATP binding	428	13.2919	3.98675e-27	P00973, Q9ULG1, O15315, O75962, P13984, Q9NTJ3, P52789, Q7L7X3, Q9NYY3, Q96Q15, Q00839, Q8NBU5, Q96SB4, Q9H2K8, Q9NTI5, Q8TAS1, Q13464, Q8NFU5, Q96SB8, Q9UGJ0, P22413, Q13459, O95786, Q16832, Q96L91, Q13206, Q9Y4B6, Q99570, P40227, Q8N165, Q9ULI2, Q86WA8, Q2M2I8, Q8TEA7, P20585, P41743, Q9H3H1, Q8NG68, P14625, P53602, P55072, Q9H4L7, Q92900, O75676, Q8NE71, Q8NI77, P19367, Q5D0E6, O75879, Q9NY93,…	3017	1495	16881	1.60186	7.43529e-24	1.48706e-24	6.79856e-24
GOTERM_BP_DIRECT	GO:0051301~cell division	148	4.59627	2.21043e-26	O95067, P07437, Q96EE3, Q9NR09, Q9ULG1, Q9UHD8, Q71U36, Q9H1A4, P27816, Q9NTJ3, Q9BSJ6, P12270, Q9BQE3, P18858, P33552, Q9UQE7, P23396, Q9P2G4, O00401, Q16543, Q08J23, Q9NTI5, Q99828, Q69YQ0, P20248, Q93008, P14635, Q8IX90, O60216, O00762, Q8IY18, Q14683, Q53GS9, Q7L5Y9, Q7Z3K3, Q9Y6A5, P09496, Q53HL2, P60953, Q9BRX2, Q96RW7, Q6PGN9, Q6P1J9, Q99661, Q86XL3, Q02224, P46736, Q53GT1, P50995, Q00610,…	3017	350	16792	2.35354	1.33002e-22	6.65009e-23	4.28857e-23
GOTERM_BP_DIRECT	GO:0006364~rRNA processing	103	3.19876	1.02981e-23	Q71UM5, P36578, Q13868, Q9Y2L1, O15213, P27635, P08865, Q9BV38, O75691, Q14137, P62269, P61247, P62266, P47914, Q96EU6, P61313, P63220, P23396, Q5RKV6, P49207, P39019, O00567, O95059, O00566, Q15061, P61254, Q9NU22, P39023, Q9Y4W2, Q9NXF1, Q9BVI4, Q2NL82, P30050, Q8IWA0, P62249, Q7Z6M4, P62979, Q12788, P84098, P62906, P62241, Q9GZL7, P62701, Q9Y6V7, Q969X6, Q99848, P05387, P05386, P42766, P05388,…	3017	214	16792	2.67886	6.19636e-20	2.06545e-20	1.99798e-20
GOTERM_BP_DIRECT	GO:0016032~viral process	127	3.9441	5.96049e-23	Q16531, Q14999, Q96EE3, Q9NYB9, Q13765, Q9NWZ5, P52701, P36406, Q13573, P49815, Q15326, Q14141, P14324, P12270, P11142, P28062, P49792, Q92538, Q9Y224, O75694, Q8N1F7, Q13137, Q7Z3B4, P28065, P61978, O60506, Q96SB4, Q01105, Q9Y490, Q8NDT2, Q92878, Q5T4S7, Q04637, P01889, P20248, O60885, Q93009, P60842, P01903, P28072, P28070, P61586, P63244, P10321, Q9Y4B6, P35998, Q14160, P11387, Q92793, Q9BTX1,…	3017	299	16792	2.36407	3.58643e-19	8.96607e-20	1.15642e-19
GOTERM_BP_DIRECT	GO:0019083~viral transcription	64	1.98758	7.32267e-20	Q96EE3, P36578, P62277, P27635, P08865, P62273, P32969, P62280, P12270, Q92621, Q8TEM1, P49792, P62424, P62269, O75694, P61247, Q8N1F7, P62266, P62829, P47914, Q7Z3B4, P63220, P61313, P23396, Q12769, Q02543, Q8WUM0, P49207, P39019, P61254, P39023, P18124, P46777, P46778, P46779, Q8NFH4, Q9BTX1, P30050, P62249, P62979, P84098, P62906, P62241, Q9BW27, P62701, P46781, P46783, P05387, P05386, P42766,…	3017	112	16792	3.18045	4.40605e-16	8.8121e-17	1.4207e-16
GOTERM_CC_DIRECT	GO:0030529~intracellular ribonucleoprotein complex	70	2.17391	1.41082e-19	Q12906, P46940, Q12905, Q09161, P04406, P36578, Q9UL18, P52597, Q9HD15, P60709, Q16630, Q9GZT3, Q96PK6, P11142, Q08211, Q14137, P05455, O43390, P61247, O43707, Q00839, P61978, P23396, P09651, Q9BUJ2, O60506, P08579, Q13151, Q13310, P22626, Q9UKF6, P17844, P06748, Q9BX40, P11940, Q92630, P67809, Q06787, Q15366, P19338, Q15365, P38159, P18124, P46777, Q9UKV8, Q93073, Q14493, P55769, Q9UHX1, Q12789,…	3109	136	18224	3.01705	1.56883e-16	1.56883e-17	2.2592e-16
GOTERM_BP_DIRECT	GO:0007067~mitotic nuclear division	105	3.26087	5.21963e-19	O95067, Q9NR09, Q9H1A4, P43034, Q9NQW6, Q14807, Q9BSJ6, P12270, Q9UQE7, P23396, O00401, Q08J23, Q13561, P20248, Q93008, P53041, Q8IX90, O60216, Q8IY18, P09496, Q86XL3, Q99661, P46736, Q96GD4, Q86U86, Q00610, Q9NVM9, Q9BVW5, Q14980, O94762, Q53EZ4, Q9HBM1, Q99708, Q9UNS1, P48729, Q6P1K2, Q8WVK7, Q96Q89, Q96AY4, Q9NQS7, P56211, Q9H900, Q9UJP4, Q96T68, Q9NYP9, P41208, P53350, Q99741, O95835, Q9P2K6,…	3017	248	16792	2.35649	3.14065e-15	5.23442e-16	1.01268e-15
GOTERM_BP_DIRECT	GO:0006413~translational initiation	70	2.17391	4.01501e-18	P60228, P36578, P62277, P27635, P08865, P62273, P32969, P62280, P62424, P62269, P62266, P61247, P62829, P47914, O00303, P63220, P61313, P23396, Q02543, Q7Z478, P49207, P39019, O75821, Q9NR50, Q04637, Q14232, P20042, P60842, Q13347, P11940, O15372, Q9BY44, P61254, O15371, P39023, P18124, Q7L2H7, P46777, P46778, P46779, Q9UKV8, P23588, P30050, O43432, P62249, P62979, Q6PKG0, P84098, P62906, P62241,…	3017	137	16792	2.84384	2.41583e-14	3.45119e-15	7.78971e-15
GOTERM_CC_DIRECT	GO:0005813~centrosome	145	4.50311	1.03929e-17	O95067, Q5SZL2, Q14999, Q08AD1, Q9Y3P9, Q9BVG8, Q96RK4, P43034, Q9HAF1, O75147, P0DP25, Q9Y696, Q9BSJ2, Q5BJF6, P25054, Q9NYY3, Q99608, P41134, Q9P2G4, Q6P582, Q9NP97, Q96DN5, Q99828, Q9C0D2, Q13561, P17987, Q5T4S7, Q96JB5, P50570, Q15154, Q8WYA0, Q9H4B4, P14635, Q5MIZ7, Q15061, Q9BV73, Q9GZM8, Q8NA72, Q9NXB0, Q9BT92, Q5VU43, Q9H892, P13861, P35222, Q9NY61, Q49A88, Q6P2H3, Q53GT1, P50990, Q8WVC0,…	3109	426	18224	1.99518	1.15569e-14	1.05063e-15	1.66426e-14
GOTERM_BP_DIRECT	GO:0000398~mRNA splicing, via spliceosome	95	2.95031	1.1821e-17	Q09161, Q9UK59, P52597, O60306, Q12874, Q13573, P13984, Q8N8D1, P31943, Q9HCG8, Q15233, Q15717, Q99459, Q15427, O95777, P11142, Q08211, Q9H307, O43390, Q00839, P61978, O43809, Q9H840, P09651, Q9ULR0, Q9BUJ2, O60506, Q8WXD5, P08579, O43660, Q13151, P52435, O94906, P22626, Q9NW64, Q96T58, Q9UKF6, P17844, P51003, P24928, P19387, P11940, Q96DI7, Q6NWY9, P26599, O43143, P35637, Q9UKM9, P67809, Q9Y5S9,…	3017	222	16792	2.38176	7.11271e-14	8.89088e-15	2.29345e-14
GOTERM_CC_DIRECT	GO:0043234~protein complex	141	4.37888	1.78222e-17	P46940, P07437, Q01082, Q92925, Q9Y2D8, O75150, Q99717, P51532, P49321, P55197, P11274, Q09028, P61764, P50502, Q92922, O43707, Q9NUQ6, Q01105, P04083, Q13153, P23634, O00213, Q8TEX9, Q96JB5, P50570, Q15154, O95983, P49798, P46939, Q7Z7A4, P53041, Q9BV73, Q9UQL6, Q9BQD3, Q8WXI9, Q53HL2, Q13596, P18206, P11388, Q9UMX0, P12757, O14929, Q9UDY8, P09874, P16615, P35222, P10644, P41743, Q9Y5V3, P42858,…	3109	412	18224	2.00606	1.98183e-14	1.65152e-15	2.85395e-14
GOTERM_BP_DIRECT	GO:0007062~sister chromatid cohesion	57	1.77019	6.47902e-17	Q96EE3, P55735, Q9NQS7, Q96EA4, Q9H900, P43034, O95229, Q14807, P53350, P49792, Q7L7X3, Q562F6, Q9UQE7, Q9Y266, Q12769, Q9NTI5, Q8WUM0, P49450, Q9H3R5, Q9BU64, P49454, Q9BZD4, Q9BY41, O60216, Q8IY18, Q8WVM7, Q14683, Q9GZM8, Q9NSP4, Q8WYP5, Q13257, Q53HL2, Q8NG31, Q8NFH4, Q99661, Q02224, Q96GD4, Q9BS16, Q9P258, Q9BW27, Q9HBM1, Q9Y6D9, O43683, O14777, Q8NI77, P46060, Q29RF7, Q14008, Q6P1K2, Q9H410,…	3017	103	16792	3.0801	6.68021e-13	7.42739e-14	2.10942e-13
GOTERM_CC_DIRECT	GO:0030496~midbody	63	1.95652	3.849e-16	P46940, P07355, Q9Y2Y0, Q9NR09, Q9NQS7, Q8NDL9, Q8WV92, Q14145, Q96R06, Q14141, P53350, Q9Y696, O60716, P62826, Q9P2G4, P84090, Q8IZT6, Q9Y5B0, O43663, Q15018, P50570, Q15019, O00562, P49454, P40818, Q9P2J3, Q9H0H5, Q9BRK4, P61586, P63244, Q9H8V3, Q16181, Q53HL2, P60953, P55040, Q6PGN9, P06493, O14965, P04899, Q02224, P14625, Q96GD4, P50995, Q8NEM2, O75935, P11021, Q9P258, P53990, Q53EZ4, O95235,…	3109	129	18224	2.86269	3.7037e-13	2.85327e-14	5.32907e-13
GOTERM_BP_DIRECT	GO:0006614~SRP-dependent cotranslational protein targeting to membrane	53	1.64596	4.20105e-16	Q9Y5M8, P36578, P62277, P27635, P08865, P62273, P32969, P62280, P49458, P62424, P62269, P61247, P62266, P62829, P47914, P61313, P63220, P23396, Q02543, P61011, P49207, P39019, P61619, O76094, P61254, P39023, P18124, P46777, P46778, P46779, P30050, P62249, P62979, P84098, P62906, P62241, P08240, Q9UHB9, P46781, P62701, P46783, P05387, P05386, P42766, P05388, P62081, P62987, P08708, P37108, P62841,…	3017	94	16792	3.13816	2.67208e-12	2.67231e-13	8.65974e-13
GOTERM_BP_DIRECT	GO:0006886~intracellular protein transport	94	2.91925	5.73103e-15	Q96QK1, P55735, Q9Y3P9, O00203, Q9UMZ2, Q86TI0, O14617, P63010, Q9H4M9, Q96JC1, P53621, Q92624, Q15036, Q5T9L3, Q99747, O94855, P51572, P62826, Q99595, Q9Y6B6, Q8WUA7, P53680, O43747, Q8WUH2, Q9BYX2, P10619, Q96NA8, Q96CN4, Q92974, Q92973, P49755, Q9HCH5, Q8TEX9, Q96JB2, Q9Y2T2, P06748, O60749, Q9Y5W8, P04233, O43147, Q9UI26, Q96RF0, Q9H270, Q9UBF2, Q6ZT07, O95295, P61923, Q9UKI8, O95782, P53675,…	3017	236	16792	2.21688	3.47371e-11	3.15792e-12	1.12022e-11
GOTERM_CC_DIRECT	GO:0000776~kinetochore	45	1.39752	2.50698e-14	Q96EE3, P55735, Q13257, Q9NQS7, P55854, O43670, P49768, Q9H900, P43034, O95229, Q96R06, Q8NFH4, Q9H7Z6, Q9HAF1, Q14807, Q99661, P12270, Q02224, P53350, P33981, Q96GD4, P25054, Q9NVF7, Q9BW27, Q12769, Q9Y6D9, O43683, Q96ST3, Q13561, O14777, P51955, Q8NI77, P46060, Q14008, Q9H3R5, O14974, P49454, P52948, Q15061, Q8IX90, Q14203, O14980, Q14683, Q562E7, Q9GZM8	3109	81	18224	3.2565	2.79012e-11	1.99296e-12	4.0179e-11
GOTERM_MF_DIRECT	GO:0003682~chromatin binding	132	4.09938	4.09409e-14	P52701, Q15326, P23246, P12270, P56545, Q96IF1, Q92922, P33552, Q9UQE7, Q8WUI4, O15417, O00213, P46937, O95983, Q13950, O60885, Q01201, Q08945, Q9UQL6, O60216, P67809, Q14683, Q04206, Q06787, Q96L91, Q02447, Q9H334, P38159, O15405, P26358, Q9NXF1, P11388, P11387, P40692, Q96GM5, P17480, Q9UPP1, Q92793, P12757, P30876, Q9BTA9, O00267, O94972, P28340, Q86U86, Q7Z4V5, Q9HBE1, Q92900, Q13131, P26367,…	3017	391	16881	1.88895	7.64039e-11	1.2734e-11	6.98663e-11
GOTERM_BP_DIRECT	GO:0043488~regulation of mRNA stability	53	1.64596	5.52263e-14	P48556, Q8IZH2, O43242, Q13200, Q13868, Q9Y2L1, Q9Y5A9, Q99460, O00487, Q15717, O95453, P11142, P28062, P61289, Q14671, P28065, P28066, Q01105, Q5RKV6, Q92973, Q5PRF9, Q04637, P11940, P28072, P28070, O14818, Q06787, P60900, P62191, Q8NC51, P43686, P35998, Q9NPI6, P25788, P25789, P25787, P17252, P62195, P20618, P62979, Q07352, Q92945, P17980, P55036, Q9UL46, P62987, Q8TB72, Q9UNM6, O14980, P0DMV8,…	3017	103	16792	2.86395	3.32007e-10	2.76672e-11	1.07059e-10
GOTERM_BP_DIRECT	GO:0000184~nuclear-transcribed mRNA catabolic process, nonsense-mediated decay	57	1.77019	2.73571e-13	P60228, Q09161, P36578, P30153, P62277, P27635, P08865, P62273, P32969, P62280, O95453, P62424, P62269, P61247, P62266, P62829, P47914, Q96Q15, P61313, P63220, P23396, Q02543, Q8TAS1, P49207, P39019, P62495, Q04637, P11940, P61254, Q9Y5S9, P39023, Q9NPI6, P18124, P46777, P46778, P46779, P30050, P62249, P62979, P84098, P62906, P62241, Q92900, P62701, P46781, P46783, P05387, P05386, P42766, P05388,…	3017	119	16792	2.66597	1.646e-09	1.26616e-10	5.30742e-10
GOTERM_BP_DIRECT	GO:0031145~anaphase-promoting complex-dependent catabolic process	44	1.36646	2.84343e-13	P35998, P43686, P48556, P25788, Q13200, O43242, Q13257, Q9UJX5, P25789, Q9H1A4, P25787, Q99460, P06493, O14965, Q9UJX2, P62195, O00487, P20618, P62979, P53350, P61289, P28062, Q96GD4, P17980, P30260, P55036, Q13618, P28065, P28066, Q9UL46, Q9UM11, P62987, P14635, P28072, Q5XUX0, P28070, O14818, Q16763, Q9UNM6, O00762, P60900, O00231, P49720, P62191	3017	79	16792	3.09994	1.7108e-09	1.222e-10	5.51637e-10
GOTERM_BP_DIRECT	GO:0016925~protein sumoylation	56	1.73913	4.70821e-13	Q96EE3, Q9NQS7, P41208, P12270, Q9Y4E5, Q92621, Q8TEM1, P49792, O75694, Q8N1F7, Q7Z3B4, P61978, Q9BYX4, Q9UQE7, Q9UBT2, Q12769, Q8WUI4, Q8WUM0, Q9Y2X3, Q14676, Q96SB8, P04637, O60216, Q8IY18, Q8WVM7, Q14683, Q02447, P78364, Q53HL2, P55854, P11388, P11387, Q8NFH4, P09874, Q8N726, O75030, Q9BTX1, Q96GD4, P23497, Q9BW27, O95714, P12004, Q13263, P27694, P46060, P78406, Q13330, Q8N3U4, P52948, Q5SRE5,…	3017	117	16792	2.66397	2.83308e-09	1.88872e-10	9.13514e-10
GOTERM_CC_DIRECT	GO:0048471~perinuclear region of cytoplasm	177	5.49689	7.51243e-13	Q14999, P16278, Q07065, P04406, Q9UHD8, P16989, P54259, P49815, P43034, Q8NCE2, Q12830, P26006, O75147, Q9H7C4, Q9Y696, Q9Y224, O94855, Q13137, Q9NZ56, O43707, P36507, Q99497, Q99828, Q01105, P05556, Q9H2K2, Q5T447, P06703, O75821, O00213, P50570, Q14677, P11279, Q6ZMK1, Q9NQX7, Q9UBF8, P02545, O00299, Q13459, P55290, Q9BV73, Q06787, P63244, O14713, P51114, Q8IX12, Q8NC51, P17252, O60271, Q9UMX0,…	3109	621	18224	1.67072	8.35432e-10	5.56954e-11	1.20307e-09
GOTERM_CC_DIRECT	GO:0043209~myelin sheath	64	1.98758	1.02305e-12	Q14573, P09936, Q71U36, P31948, P60709, P14174, P29401, Q9H4M9, P21796, P11142, P15311, P61764, Q99747, P05023, P78357, Q06830, P40926, Q8TBF2, P17987, P78371, Q8WUM4, P26038, Q15019, P68363, P06744, P38646, P21281, Q7Z406, P28331, P54920, P60953, P45880, P61981, Q16555, P61163, P62979, P05141, Q05193, P07900, P62873, P35232, P02511, P22392, P62879, Q86VE9, O75746, P48643, O75083, Q00610, P11021,…	3109	152	18224	2.46808	1.13765e-09	7.11033e-11	1.63829e-09
GOTERM_CC_DIRECT	GO:0005635~nuclear envelope	65	2.01863	3.26135e-12	Q96EE3, P55735, P43034, Q9NYB0, Q8IZQ1, Q9NPE6, P12270, Q92621, P36956, Q8TEM1, Q8NF91, P49792, Q8WXH0, O75694, Q8N1F7, Q9GZN7, Q7Z3B4, O14656, Q12769, O94901, Q8WUM0, Q9H2K2, P06703, Q9UH99, P80303, Q96P70, P49454, P23921, Q9UI26, P02545, O00299, Q8TD16, P20700, P0CAP1, Q9GZM8, Q14974, P49585, O43633, Q8N2G8, Q14693, Q8NFH4, Q13023, P09874, Q9BTX1, P50995, Q9BW27, P53990, Q8NE71, Q03001, P78406,…	3109	159	18224	2.39629	3.62667e-09	2.13333e-10	5.22261e-09
GOTERM_BP_DIRECT	GO:0038061~NIK/NF-kappaB signaling	38	1.18012	3.90245e-12	P35998, P43686, P48556, P25788, Q13200, O43242, P25789, P25787, Q14164, Q99460, O15111, P62195, O00487, P20618, P62979, P28062, P61289, Q00653, P17980, Q13616, P55036, P28065, P28066, Q9UKB1, Q9UL46, P19838, P60510, P62987, P28072, Q01201, P28070, O14818, Q9UNM6, P60900, O00231, Q8TBC4, P49720, P62191	3017	66	16792	3.20455	2.34809e-08	1.46756e-09	7.57129e-09
GOTERM_MF_DIRECT	GO:0042802~identical protein binding	209	6.49068	5.02649e-12	P55735, Q5VT25, Q96CD2, P23526, Q9UKG1, O15217, P61769, P61764, O43293, P50502, Q13561, Q01844, Q99873, O75369, P04233, P52630, O95786, Q04206, P98170, Q06787, Q9GZM8, P53634, Q03393, Q16851, Q13596, Q8IUI8, Q8IWJ2, P09874, Q9BV19, Q05193, Q9Y5V3, P42858, P06241, Q86Z23, Q13586, Q7L775, P55072, Q96F10, O15344, O43395, P14921, P00338, Q9Y3M2, P33897, O43598, Q8TBC4, P40763, Q9NS73, Q16222, Q9NR46,…	3017	749	16881	1.5613	9.37449e-09	1.33921e-09	8.5717e-09
GOTERM_BP_DIRECT	GO:0051437~positive regulation of ubiquitin-protein ligase activity involved in regulation of mitotic cell cycle transition	41	1.27329	7.99286e-12	P35998, P43686, P48556, P25788, Q13200, O43242, Q13257, Q9UJX5, P25789, Q9H1A4, P25787, Q99460, P06493, Q9UJX2, P62195, O00487, P20618, P62979, P53350, P61289, P28062, P17980, Q13616, P55036, P30260, P28065, P28066, Q9UL46, Q9UM11, P62987, P14635, P28072, P28070, O14818, Q9UNM6, O00762, P60900, Q9UKT4, O00231, P49720, P62191	3017	76	16792	3.0026	4.80928e-08	2.82899e-09	1.55073e-08
GOTERM_BP_DIRECT	GO:0043161~proteasome-mediated ubiquitin-dependent protein catabolic process	78	2.42236	1.1679e-11	Q16531, P48556, O43242, Q13200, P09936, Q16236, P62714, Q9H1A4, O00635, O15169, Q9NWF9, Q99460, P61077, O00487, Q9Y225, Q5T124, P61289, P28062, Q9P2K6, Q96MT1, P25054, Q13616, P30260, Q13618, P28065, P28066, Q9UKB1, Q5T447, Q9H0C5, P63146, O15516, P04637, P54727, Q8N5Z5, P28072, P28070, O14818, O00762, P35638, P60900, Q9NYZ3, Q7L5Y9, Q15366, P62191, O95155, P43686, P35998, P25788, Q13257, Q9UJX5,…	3017	203	16792	2.13858	7.02725e-08	3.90403e-09	2.2659e-08
GOTERM_BP_DIRECT	GO:0051436~negative regulation of ubiquitin-protein ligase activity involved in mitotic cell cycle	39	1.21118	1.35673e-11	P35998, P43686, P48556, P25788, Q13200, O43242, Q13257, Q9UJX5, P25789, Q9H1A4, P25787, Q99460, P06493, Q9UJX2, P62195, O00487, P20618, P62979, P28062, P61289, P17980, P55036, P30260, P28065, P28066, Q9UL46, Q9UM11, P62987, P14635, P28072, P28070, O14818, Q9UNM6, O00762, P60900, Q9UKT4, O00231, P49720, P62191	3017	71	16792	3.05727	8.16342e-08	4.29654e-09	2.63225e-08
GOTERM_CC_DIRECT	GO:0005681~spliceosomal complex	45	1.39752	2.06661e-11	Q9UPN6, O60306, Q12874, Q13573, O60231, O75533, P17931, P62308, Q8N163, Q9HCG8, Q9BTA9, Q15427, O95777, P11142, O43390, P09012, Q15382, Q7L7V1, Q6P2Q9, Q15637, P09651, O14979, P08579, O43395, P52272, O94906, P26368, P22626, Q9BZZ5, P52756, Q9BZJ0, Q13435, Q12972, P07910, Q02040, P0DN76, Q8WXA9, P08621, Q15393, Q9UJV9, Q9NW13, Q53GS9, O75940, Q15459, Q14562	3109	94	18224	2.80613	2.29806e-08	1.2767e-09	3.30934e-08
GOTERM_CC_DIRECT	GO:0000785~chromatin	43	1.3354	4.23706e-11	P17275, P60228, P17655, Q16236, O75179, Q13573, Q9NYP9, P23246, O95243, Q14807, Q13547, P53350, Q9Y5V3, Q9BXM7, Q9NWS1, Q9NYY3, P17535, P49736, P62826, Q9UQE7, Q92900, Q99497, Q6UXN9, Q9NTI5, O15417, Q15652, Q9Y618, P63146, Q29RF7, Q6KC79, P09884, Q9Y6X3, P49454, Q8N3U4, P15927, P33993, Q8IWV8, O60216, Q8WVM7, Q96PZ2, P11802, O94842, Q8WYP5	3109	89	18224	2.83205	4.71161e-08	2.47979e-09	6.78498e-08
GOTERM_MF_DIRECT	GO:0003713~transcription coactivator activity	88	2.73292	5.38895e-11	P17275, Q9Y2Y0, Q13765, Q99417, Q92925, Q9HD15, Q13573, P51532, Q8IY57, Q9Y6Q9, Q9UHV7, P61457, P56545, Q9Y4A8, Q86UU0, Q03933, Q86TU7, Q92922, P57086, P62826, Q9Y5T5, Q9H944, Q99497, P15923, O94906, Q9Y6J9, Q969V6, Q92830, Q5VTR2, P54821, P46937, P17844, Q9Y692, P55345, Q13952, P06748, O60244, Q9NVC6, P05412, P35637, O15164, Q8IX12, Q02446, O14497, Q9UPT9, Q9UGU0, Q9ULK4, O95999, Q92794, P21675,…	3017	248	16881	1.98543	1.00504e-07	1.2563e-08	9.18973e-08
GOTERM_CC_DIRECT	GO:0005819~spindle	52	1.61491	6.91717e-11	Q9Y2Y0, Q9NQS7, Q8IWC1, P48730, Q14141, P53350, Q9P2K6, Q9NZ56, P30260, Q6P582, Q5SW79, Q08J23, Q92974, Q9Y5B0, O43663, Q69YQ0, Q15019, P52732, P49454, P35579, Q9GZM8, P53675, Q7L5Y9, Q9BTC0, Q16181, P09496, O43670, Q6PGN9, Q13163, O14965, P33981, Q96GD4, P50995, Q8NEM2, Q9UI95, O75935, Q5UIP0, Q00610, Q9BW27, Q08AG7, Q14980, O94927, O15344, O95235, Q9Y6D9, Q14511, Q9ULW0, Q02241, P18074, Q14203,…	3109	121	18224	2.51907	7.6919e-08	3.84595e-09	1.10768e-07
GOTERM_CC_DIRECT	GO:0031965~nuclear membrane	80	2.48447	1.06249e-10	O15427, P04406, P14373, P43034, Q8IZQ1, P12270, O95168, Q92621, P61970, Q8TEM1, Q8NF91, P49792, Q8WXH0, O75694, Q8N1F7, Q5JTH9, Q99607, Q7Z3B4, O14656, O94901, O43660, Q5SW79, Q8WUM0, Q9UM11, O15417, Q92973, Q13153, Q9NUQ3, O60318, Q8TEX9, Q15154, Q9H9L7, Q9UH99, Q8NA42, Q96RT1, Q9NUU7, Q7Z3G6, Q99523, P02545, O00299, Q9H2F5, P09525, P20700, P67809, Q15007, Q8NC56, Q8WYP5, Q8N201, Q86XP1, Q14974,…	3109	229	18224	2.04775	1.18149e-07	5.62613e-09	1.70141e-07
GOTERM_BP_DIRECT	GO:1900034~regulation of cellular response to heat	39	1.21118	1.17048e-10	Q96EE3, Q9UL15, Q02790, Q92793, P25685, Q8N163, Q8NFH4, Q9BTX1, P12270, P07900, P11142, P02511, Q92621, Q8TEM1, P49792, O75694, Q8N1F7, Q00613, Q7Z3B4, P42345, Q9BW27, P27694, Q12769, Q8WUM0, Q99543, Q09472, P78406, P52948, P15927, Q5SRE5, Q99615, P37198, Q13535, P08238, Q9UKX7, P0DMV8, Q8N122, Q9NRG9, Q92598	3017	75	16792	2.89421	7.04278e-07	3.52139e-08	2.2709e-07
GOTERM_BP_DIRECT	GO:0002223~stimulatory C-type lectin receptor signaling pathway	48	1.49068	1.90265e-10	P43686, P35998, P48556, P25788, Q13200, O43242, P25789, O95999, P25787, O14920, Q92793, Q99460, Q9UDY8, O15111, P62195, O00487, P20618, O43318, P62979, P61289, P28062, P17980, Q13616, P06241, P55036, P28065, P28066, Q9UKB1, Q9UL46, Q09472, Q13153, P19838, Q15750, Q13177, P62987, P28072, Q01201, P28070, O14818, Q9UNM6, Q04206, P60900, P01116, O00231, Q9NYJ8, P49720, P62191, P01112	3017	105	16792	2.54436	1.14482e-06	5.45153e-08	3.69141e-07
GOTERM_BP_DIRECT	GO:0015031~protein transport	123	3.81988	1.95006e-10	Q96EE3, Q13765, Q15286, Q3ZCQ8, Q96RK4, Q9UID3, P49321, O15027, P61764, Q92538, Q9ULU8, Q9H6Z4, Q9NZ56, Q7Z7H5, Q6P3S1, O43707, O15126, O00161, Q8TEX9, Q969M3, Q2VPB7, O00562, P20592, Q96IW7, Q9Y5W7, Q8WU76, Q9P2E9, Q53GS7, O14713, P98082, Q96MW5, Q8WYP5, O60784, Q9H9E3, Q96A65, O43633, O95249, Q7Z3U7, Q86UP2, Q9BTX1, O94979, Q96NW4, P14625, Q567U6, Q9P299, Q9Y2V7, Q9UNH6, O14828, Q5JRA6, P53990,…	3017	395	16792	1.73315	1.17335e-06	5.33343e-08	3.78341e-07
GOTERM_MF_DIRECT	GO:0019901~protein kinase binding	118	3.6646	1.98924e-10	P46940, Q15717, O95453, P0DP25, P61764, P54619, O60716, P62269, P25054, Q15334, Q9ULU8, P33552, P23396, Q8WUI4, Q01094, Q16543, Q13151, Q99828, Q13153, Q96A54, Q96S94, P39019, Q96JB5, P50570, P20248, P46939, Q6UVK1, Q9UGJ0, Q7Z434, O43524, P14635, Q9H0H5, Q9UJM3, P08238, Q9BV73, Q04206, Q7Z7J9, O14713, O95782, P22415, Q08050, A0A0B4J2F2, P60953, O14920, Q02750, P09874, P35222, Q9BV87, Q05193, O60…	3017	376	16881	1.75597	3.70993e-07	4.12214e-08	3.39223e-07
GOTERM_CC_DIRECT	GO:0005840~ribosome	63	1.95652	2.84268e-10	Q71UM5, P36578, P62277, P27635, P62273, Q9BZE1, P32969, P62280, P62424, P62269, P62266, P61247, P62829, P47914, P63220, P61313, P23396, Q02543, P49207, P39019, Q6P5R6, Q9BYC8, Q9UHA3, Q9P2E9, Q5F1R6, P39023, P18124, P46777, P46778, P46779, Q9BYD2, Q5T653, P62249, P62979, Q9Y676, P84098, P62906, P62241, Q0VDF9, Q15637, Q9UHB9, O75676, P62701, P46781, Q13405, Q8NE71, P27824, P46783, Q96S38, P05387,…	3109	166	18224	2.22462	3.16106e-07	1.43685e-08	4.55211e-07
GOTERM_CC_DIRECT	GO:0042470~melanosome	45	1.39752	3.83133e-10	P07355, P62820, Q15286, P23526, Q96NW4, P08133, P13667, P07900, Q7KZF4, P11142, P14625, P50995, P04843, Q00610, P11021, P62826, P50281, P05023, Q06830, O75955, P30101, Q9H3Z4, P27824, O14773, P05556, P02786, P49755, P35613, Q8WUM4, Q9HCH5, P54709, P49327, O00560, P11279, Q13637, P21281, P51148, Q15084, O75396, O43147, P08238, Q14697, P55209, P23284, P07237	3109	101	18224	2.61164	4.26044e-07	1.85237e-08	6.13528e-07
GOTERM_CC_DIRECT	GO:0005694~chromosome	46	1.42857	4.66209e-10	P11387, Q96T68, Q96KR1, Q15326, O96028, Q9NTJ3, Q02224, Q9UK61, Q9BZ95, Q9UQE7, Q9NR48, Q14980, O94762, Q969X6, Q9NQR1, Q9NTI5, Q6IBW4, Q9H040, O95239, P07199, Q99708, Q29RF7, Q14676, Q6PK04, P46063, O60885, Q9Y5B9, Q8N3U4, O00566, P22087, O15516, Q7Z6E9, Q15435, Q96L73, Q13535, O60216, Q08945, Q86XK2, Q8WVM7, Q14683, Q06787, Q9NVP1, Q96GQ7, Q5SSJ5, Q15397, Q8NAP3	3109	105	18224	2.56798	5.18424e-07	2.1601e-08	7.46561e-07
GOTERM_BP_DIRECT	GO:0043044~ATP-dependent chromatin remodeling	19	0.590062	4.83505e-10	Q9HCK8, Q92925, Q8TAQ2, Q14839, P60709, O95983, O96019, O60264, P51532, Q13547, Q09028, P07910, Q969G3, O94776, Q92922, Q8WXI9, P28370, Q9H4L7, O14497	3017	23	16792	4.59783	2.90924e-06	1.26489e-07	9.3807e-07
GOTERM_BP_DIRECT	GO:0006521~regulation of cellular amino acid metabolic process	30	0.931677	5.23117e-10	P35998, P43686, P48556, P25788, Q13200, O43242, P25789, P25787, P11926, Q99460, P62195, O00487, P20618, P28062, P61289, P17980, P55036, P15559, P28065, P28066, Q9UL46, O14977, P28072, P28070, Q9UNM6, O14818, P60900, O00231, P62191, P49720	3017	51	16792	3.274	3.14759e-06	1.3115e-07	1.01492e-06
GOTERM_BP_DIRECT	GO:0002479~antigen processing and presentation of exogenous peptide antigen via MHC class I, TAP-dependent	34	1.0559	6.30649e-10	P35998, P43686, P48556, P25788, Q13200, O43242, P25789, P25787, Q99460, P62195, O00487, P20618, P61769, P18084, P28062, P61289, P06756, P17980, P55036, P28065, P28066, Q9UL46, P04439, P01889, P17693, P28072, P28070, O14818, Q9UNM6, P10321, P60900, O00231, P62191, P49720	3017	63	16792	3.00376	3.79461e-06	1.51785e-07	1.22355e-06
GOTERM_CC_DIRECT	GO:0071013~catalytic step 2 spliceosome	42	1.30435	6.50208e-10	P52597, O60306, Q12874, Q13573, O75533, P62308, P31943, Q9Y333, Q9HCG8, Q99459, P42285, O43390, Q9H307, Q96DF8, Q6P2Q9, P61978, Q00839, Q9ULR0, P09651, O60506, O43660, P08579, P52272, O94906, P22626, Q9NW64, P17844, Q9BZJ0, Q13435, P11940, P07910, Q9H2H8, Q96DI7, P0DN76, Q9UKM9, Q9Y5S9, Q9Y388, Q15393, Q9UJV9, Q15459, Q14562, P38159	3109	92	18224	2.67599	7.23031e-07	2.89213e-08	1.04121e-06
GOTERM_CC_DIRECT	GO:0000790~nuclear chromatin	69	2.14286	7.50801e-10	P17275, Q86U70, Q71UI9, P42224, P52701, P54198, Q92925, P60709, P51532, Q9Y6Q9, P49321, Q09028, Q86TU7, Q92922, P61978, Q01094, P15923, Q92878, P63146, Q92830, Q8TEX9, P16591, Q13950, O95983, O60341, P04637, Q04206, P28370, Q8WXI9, O14497, Q7Z3K3, Q96T88, Q16254, Q9Y294, O75376, P21675, O00273, Q92793, Q9UHF7, Q8N163, Q96BF6, O14929, Q13547, P48380, O00268, P17535, Q96IZ0, P11831, Q9BVW5, Q9Y618,…	3109	193	18224	2.09563	8.34891e-07	3.21112e-08	1.20229e-06
GOTERM_BP_DIRECT	GO:0019886~antigen processing and presentation of exogenous peptide antigen via MHC class II	43	1.3354	8.24444e-10	P55735, P20036, Q92845, P63010, O94979, Q14807, P61163, Q99661, Q02224, O94855, O75935, Q00610, Q9Y6B6, O43747, P53680, P84077, P06340, P27824, Q13561, O95239, P50570, Q8NI77, P01909, O43237, P51149, P52732, Q02241, Q9H0H5, P01903, Q15436, P04233, P04440, Q9UBX1, Q14204, Q14203, P01920, O95782, Q9BTE1, P13284, Q96CW1, P09496, P05538, P61966	3017	92	16792	2.6014	4.96067e-06	1.90795e-07	1.59954e-06
GOTERM_CC_DIRECT	GO:0000502~proteasome complex	32	0.993789	8.77642e-10	P35998, P43686, P48556, P25788, Q13200, O43242, Q5VYK3, P25789, P25787, Q99460, Q9UMX0, P62195, O00487, P20618, P28062, P61289, P17980, P55036, Q15386, P28065, P55072, P28066, Q9UL46, P54727, P28072, P28070, O14818, Q9UNM6, P60900, O00231, P62191, P49720	3109	60	18224	3.12624	9.75937e-07	3.61458e-08	1.40541e-06
GOTERM_BP_DIRECT	GO:0006888~ER to Golgi vesicle-mediated transport	62	1.92547	1.23667e-09	P62820, Q01082, O43617, Q9BVK6, Q15286, Q6DD88, P53621, P18085, Q92538, O94855, O14653, P51572, Q13618, Q9Y6B6, Q13561, P49755, O43237, Q96JB2, Q96IW7, Q13813, Q9UBF2, Q9UHY1, P61923, Q9UL33, Q14789, Q9Y3B3, Q96MW5, P53634, P54920, Q9H9E3, O95249, Q9Y296, P35606, Q9Y6Y8, O94979, Q9Y678, Q9P299, Q08379, Q9BRL7, Q9Y2V7, O75935, Q5JRA6, P55072, Q70SY1, P07225, O14579, Q969X5, Q9HD26, Q86SZ2, Q9Y3Q3,…	3017	160	16792	2.15675	7.44102e-06	2.75594e-07	2.39932e-06
KEGG_PATHWAY	hsa04141:Protein processing in endoplasmic reticulum	69	2.14286	1.63137e-09	Q07065, P17655, P31689, P55735, Q16236, P39656, P61077, P11142, Q9BQI3, Q13616, O94855, P51572, P04843, Q9UHD9, Q9Y6B6, P51571, P04844, Q15011, Q9H3Z4, P61619, P46977, P54727, Q8TAT6, Q9P2E9, P08238, Q13454, P35638, P07237, Q9BZV1, O95155, P27797, P25685, Q9UMX0, O94979, P13667, Q8IXB1, P07900, P02511, P14625, Q96DZ1, O43462, P11021, P55072, P30101, P27824, P18848, Q99442, Q92890, Q9Y263, Q9NYU1,…	1399	169	6879	2.00757	4.69834e-07	4.69834e-07	2.16643e-06
GOTERM_CC_DIRECT	GO:0032040~small-subunit processome	23	0.714286	1.76191e-09	Q9Y2X3, P62081, O15213, Q9BVI4, Q9H583, Q9BVJ6, O00567, O00566, Q14690, Q5TAP6, P22087, Q9NV06, Q9UNX4, O75691, P55769, Q12788, Q8NI36, Q15269, Q9NYH9, Q8NEJ9, Q9Y3A2, Q9NQZ2, Q92979	3109	35	18224	3.85197	1.95924e-06	6.9973e-08	2.82142e-06
GOTERM_BP_DIRECT	GO:0000209~protein polyubiquitination	68	2.1118	1.85265e-09	P48556, Q8NE65, O43242, Q13200, Q14527, Q96CD0, Q99460, Q14669, P61077, O00487, Q9Y225, P28062, P61289, Q9P2K6, Q96MT1, P55786, Q14139, O95071, Q13616, Q13618, P28065, Q15386, Q9P2G1, P28066, Q9UKB1, Q9HBD1, Q9H2K2, P63146, Q5VTR2, Q9UII4, Q7Z6E9, P28072, Q5XUX0, P28070, O14818, Q63HN8, P60900, Q9Y508, P62191, O95155, Q9UIQ6, P35998, P43686, P25788, P25789, Q86Y13, P25787, Q9UK99, P21675, Q8N726,…	3017	184	16792	2.05692	1.11473e-05	3.98121e-07	3.59441e-06
GOTERM_CC_DIRECT	GO:0000922~spindle pole	46	1.42857	1.99277e-09	Q9NS23, Q9NR09, Q13257, Q96TC7, P62714, Q96EA4, Q6PGN9, Q96R06, P35222, Q99741, P53350, P0DP25, P46736, Q6P2H3, Q9BSJ2, Q96SN8, O95835, Q5BJF6, Q8TCU4, Q5TBA9, Q08379, P30305, Q9Y3A5, Q9UQE7, Q14980, Q9Y6D9, Q8N4C6, Q9Y5B0, O43663, P51955, Q96DB5, P46060, Q15018, Q14008, Q9H410, Q14511, Q9ULW0, P62491, P49454, P52732, P14635, P37198, Q14203, Q96AY4, Q8TDX7, Q9Y6A5	3109	109	18224	2.47374	2.21596e-06	7.64126e-08	3.19111e-06
GOTERM_BP_DIRECT	GO:0008380~RNA splicing	63	1.95652	2.34717e-09	Q09161, Q9UPN6, Q66PJ3, Q12874, Q13769, Q8N8D1, O75312, P30153, Q69YN4, P23246, Q15233, Q15427, Q9BWF3, Q9BQ04, Q13427, O60506, Q96SB4, Q96ST2, P18583, O94906, Q8NDT2, Q86W42, O00566, Q9H7N4, Q96PU8, Q96DI7, P26599, O43143, Q9Y5S9, Q8NI27, Q06787, Q15007, Q15393, Q53GS9, Q13148, Q9NW13, O60231, P17931, Q8N163, P62308, Q96FV9, Q9NYV4, Q7Z6M4, Q14498, Q9HB90, Q9UHX1, Q92945, Q6P2Q9, P98175, O43395,…	3017	166	16792	2.11232	1.41228e-05	4.86997e-07	4.55385e-06
GOTERM_MF_DIRECT	GO:0004386~helicase activity	40	1.24224	2.34907e-09	Q9H2U1, Q8IVL1, P51530, Q15477, Q14527, P13984, Q8IY37, O00571, Q9HCE1, P51532, Q92841, P23588, Q08211, O14981, Q7L7V1, Q9BYX4, Q8IY21, Q92900, Q9H4L7, Q6P158, P04083, P46100, Q9BYK8, Q8N8A6, O60264, Q9NUU7, P19447, P60842, Q92499, Q9NXL9, O95786, Q9GZR7, Q5H9U9, Q9NVP1, Q96L91, Q9UJV9, Q13206, P28370, Q96GQ7, O14647	3017	85	16881	2.63308	4.38101e-06	4.38101e-07	4.00584e-06
GOTERM_CC_DIRECT	GO:0005643~nuclear pore	35	1.08696	2.90993e-09	Q13257, Q14974, Q9C0E2, Q9BTX1, P12270, Q92621, Q8TEM1, P49792, O75694, Q8N1F7, P52292, P62826, Q12769, O00629, P52294, Q8WUM0, Q9Y6D9, O60318, P78406, P46060, Q8TEX9, Q9NUU7, P20592, P52948, P37198, Q8TD16, Q9UKX7, Q53GS7, O43592, O00159, Q9NRG9, Q14764, Q5JVF3, Q8WYP5, Q99570	3109	72	18224	2.84943	3.23583e-06	1.07861e-07	4.65979e-06
GOTERM_CC_DIRECT	GO:0030027~lamellipodium	59	1.8323	3.89743e-09	Q765P7, Q9NYB9, C4AMC7, P35221, Q4VCS5, P27487, Q96IF1, O60716, P25054, O00401, Q9UJU6, O75955, Q99828, P05556, Q8WUW1, O00213, Q13464, P50570, P16591, O60749, O95198, Q9UHY1, P47756, P61586, O14713, O75923, P61158, P21583, Q12923, Q13596, P29317, Q14160, P35222, P56945, P22392, Q7L576, Q14118, Q12846, Q9H299, Q14254, O94929, Q9HD67, Q8WX93, P19174, Q14511, Q14517, O75044, Q9Y4D7, Q96Q42, Q15746,…	3109	160	18224	2.1615	4.33393e-06	1.39804e-07	6.24111e-06
GOTERM_CC_DIRECT	GO:0016607~nuclear speck	69	2.14286	5.20675e-09	Q66PJ3, Q12874, Q9NYF8, Q3ZCQ8, O00571, Q69YN4, Q9HCG8, Q15233, Q99459, Q9BWF3, Q86Z02, Q9H307, Q16666, P49750, Q13427, Q6PD62, O43660, P18583, Q96S94, O94906, P61011, O00213, Q9P2N5, Q86W42, P55199, Q96SB8, Q8WWM7, P02545, Q6NWY9, Q9Y5S9, P49761, Q8NI27, Q15007, Q96L91, Q13148, Q8WXI9, P84103, Q96MU7, O75533, Q9Y383, Q96FV9, Q9NYV4, Q14498, Q9BTA9, Q5T200, Q6P2Q9, Q86U44, Q8IZD2, O43395, Q9ULJ6,…	3109	201	18224	2.01222	5.78989e-06	1.80934e-07	8.33779e-06
GOTERM_CC_DIRECT	GO:0000777~condensed chromosome kinetochore	39	1.21118	5.4317e-09	Q96EE3, Q13257, Q9NQS7, O43670, Q9H900, Q8NG31, O95229, Q96R06, Q8NFH4, Q9HAF1, Q14141, Q99661, Q02224, Q562F6, Q9NVF7, O75935, Q9BS16, Q7Z3B3, Q9BW27, Q9HBM1, Q8WUM0, Q9Y6D9, O43683, O14777, P51955, P46060, Q15019, P48729, Q14008, Q9H3R5, Q9BU64, Q9BZD4, Q14683, Q96H22, Q9GZM8, Q9BTE1, Q8WYP5, Q9NSP4, Q16181	3109	87	18224	2.62765	6.04003e-06	1.83032e-07	8.69801e-06
GOTERM_CC_DIRECT	GO:0005874~microtubule	95	2.95031	5.64963e-09	P46940, Q15813, Q9UPN3, P07437, Q15814, Q9NQS7, Q96TC7, Q9ULG1, Q08AD1, Q71U36, Q9UHD8, Q9BVG8, P27816, P78318, Q14807, Q96SN8, Q5BJF6, Q9BSJ2, Q92624, P25054, Q9BQE3, Q13425, O95166, P36507, Q9Y266, Q9NP97, Q5SW79, Q92974, O00522, Q13561, P78371, P17987, Q96JB5, P50570, Q15018, P68363, O43237, P52732, Q9H0H5, Q9BRK4, Q15061, P16949, Q4JDL3, Q8NEY1, Q6NUK4, Q562E7, O43426, Q9GZM8, Q8TDX7, Q2KJY2,…	3109	311	18224	1.79055	6.28237e-06	1.84776e-07	9.047e-06
GOTERM_BP_DIRECT	GO:0050852~T cell receptor signaling pathway	57	1.77019	8.00306e-09	P48556, O43242, Q13200, P20036, Q99460, O00487, O43318, Q86WV1, P27986, P28062, P61289, Q13616, Q6P3S1, P28065, P28066, Q9UKB1, Q13153, P01909, P01903, P28072, P04440, P28070, O14818, Q04206, P60900, Q9NYJ8, P62191, P43686, P35998, P25788, P25789, O95999, P25787, P49768, O14920, Q9UDY8, O15111, P62195, P20618, P62979, P56945, P17980, P55036, P06241, Q9UL46, P19174, P19838, Q13177, P62987, Q9UNM6,…	3017	148	16792	2.14358	4.81532e-05	1.60515e-06	1.55271e-05
GOTERM_BP_DIRECT	GO:0000086~G2/M transition of mitotic cell cycle	54	1.67702	8.18252e-09	O95067, P07437, Q71U36, P56211, P30153, P43034, P41208, P48730, P0DP25, P53350, Q5BJF6, O95835, Q96SN8, O15078, Q96IF1, Q8TCU4, P30305, Q13616, Q6P1X5, P30307, Q9UKB1, O75665, Q9BYV8, Q13561, P50570, Q15154, P14635, Q9H4B4, Q9BV73, O95613, Q08050, Q07666, O75330, P06493, O14965, P61981, Q96CV9, P61163, P62979, P07900, O75935, O14578, O94927, Q99996, O95684, P51955, Q14008, Q9ULW0, O14974, P62987,…	3017	137	16792	2.19382	4.9233e-05	1.5882e-06	1.58753e-05
GOTERM_BP_DIRECT	GO:0007077~mitotic nuclear envelope disassembly	26	0.807453	8.37707e-09	O95067, Q96EE3, P17252, Q8NFH4, Q14693, P06493, Q9BTX1, P12270, P53350, Q92621, Q8TEM1, P49792, O75694, Q8N1F7, Q7Z3B4, Q9BW27, Q12769, Q8WUM0, P78406, P52948, Q5SRE5, P14635, P02545, P37198, Q9UKX7, Q9NRG9	3017	44	16792	3.28888	5.04036e-05	1.57515e-06	1.62527e-05
GOTERM_CC_DIRECT	GO:0005794~Golgi apparatus	212	6.58385	1.0125e-08	P16278, P17655, Q8IZH2, P04114, Q9BVG8, O00203, P82094, P61769, Q92538, P41134, Q9Y4A5, Q96JB2, Q92520, Q9NQX7, P28072, Q8IZY2, Q8TBA6, Q9UQL6, Q02818, Q13596, Q92794, O95249, Q8IWJ2, Q5VU43, Q9NT68, Q05193, Q9NY61, Q6ICL3, Q9Y678, P42858, Q86VE9, Q9NXE4, Q9BVW5, Q9HD26, Q99996, O95235, Q8NDV7, Q9UP83, Q13635, Q92503, Q53GL7, Q6UWH4, Q13439, Q8NF37, P01112, P53618, P08648, Q8IVL5, Q9BVK6, P31948,…	3109	863	18224	1.43995	1.1259e-05	3.21687e-07	1.62137e-05
KEGG_PATHWAY	hsa03013:RNA transport	68	2.1118	1.03854e-08	P60228, Q96EE3, Q09161, P55735, Q13769, Q8N5L8, P12270, Q92621, Q8TEM1, P49792, O75694, Q9H307, Q8N1F7, Q9HAV4, Q7Z3B4, P62826, O00303, Q9H840, Q12769, Q8WXD5, Q8WUM0, Q13310, O75821, Q9NR50, Q9UHI6, Q04637, Q86W42, O95059, Q14232, P20042, P60842, Q13347, P11940, O15372, Q9Y5S9, O15371, Q8NI27, Q06787, P51114, Q9Y6A5, Q14974, P55854, Q8NFH4, Q96FV9, Q9BTX1, Q96D46, P23588, O43432, Q969H6, Q13542,…	1399	172	6879	1.94396	2.99099e-06	1.49549e-06	1.37916e-05
GOTERM_BP_DIRECT	GO:0060071~Wnt signaling pathway, planar cell polarity pathway	41	1.27329	1.17391e-08	P35998, P43686, P48556, P25788, Q13200, O43242, P25789, P60953, P25787, Q99460, P63010, P62195, Q93074, O00487, P20618, P62979, P61289, P28062, P17980, P55036, Q00610, P28065, P53680, P28066, Q9UL46, O75487, Q7Z3G6, P62987, Q9Y625, P28072, P28070, O14818, Q9UNM6, P61586, O95782, Q9UP38, P60900, O00231, P49720, P62191, Q96CW1	3017	92	16792	2.48041	7.06318e-05	2.14043e-06	2.27756e-05
GOTERM_BP_DIRECT	GO:0006281~DNA repair	79	2.45342	1.17928e-08	Q16531, Q71UM5, O15315, Q9ULG1, P52701, Q86WJ1, Q9Y230, Q14669, Q6PI98, P48730, P61077, Q14807, Q15233, Q96PK6, Q99459, Q7L7X3, P18858, Q9NWS1, O95071, Q96Q15, Q9UQE7, P23396, Q9Y4A5, Q07864, Q9NTI5, Q9H2K8, Q6PCD5, Q9UM11, Q15014, Q92878, P63146, Q96FW1, Q9NPF5, Q8TEK3, Q9Y5B9, P39748, Q6P4R8, P06748, P19447, P53041, Q08945, P28715, Q14683, Q9HAW4, Q08050, Q9NS91, Q96T88, Q9NVI1, Q9Y294, O95677,…	3017	235	16792	1.87105	7.09548e-05	2.08698e-06	2.28798e-05
GOTERM_BP_DIRECT	GO:0006890~retrograde vesicle-mediated transport, Golgi to ER	38	1.18012	1.22094e-08	Q9H9E3, P62820, Q9BVK6, P35606, Q92845, Q96RQ1, Q14807, Q99661, P53621, Q02224, P18085, Q9Y678, A2RRP1, Q9P299, P42858, Q92538, O14579, Q9Y3Q3, O95239, P49755, Q8NI77, Q96JB2, P52732, O15533, Q02241, Q9H0H5, O75396, Q9UBF2, Q8TD16, O43731, P61923, Q8WVM8, Q6NUQ1, P48444, Q9Y3B3, Q8N6T3, P54920, P53618	3017	82	16792	2.57927	7.34615e-05	2.09898e-06	2.36881e-05
GOTERM_BP_DIRECT	GO:0006974~cellular response to DNA damage stimulus	72	2.23602	1.44538e-08	Q71UM5, Q9UBL3, Q86WJ1, P41182, Q14669, Q99743, Q7L7X3, P25054, O95071, Q9NZ56, Q9Y5T5, P23396, Q9H6Z9, Q9H2K8, Q99828, Q92878, P63146, P22314, O00213, O60285, P46937, Q96FW1, Q96SB8, O60885, P04637, Q7Z6E9, Q9H4B4, Q5XUX0, Q92630, Q9NXL9, Q8IY18, P35638, P98170, Q06787, Q9UKI8, O14647, Q8NAP3, Q9NS91, Q9BRQ6, Q9NS23, P11388, P49768, P21675, Q96QE3, Q14694, Q7Z333, Q8N163, P09874, Q9NPI8, Q9NY61,…	3017	208	16792	1.92662	8.69645e-05	2.41578e-06	2.80424e-05
GOTERM_BP_DIRECT	GO:0000910~cytokinesis	27	0.838509	1.64685e-08	Q9NQS7, Q15286, P08134, Q99719, Q14141, P53350, O43293, O60879, O75935, O14578, P53990, O95235, Q49MG5, O43663, P62491, P35579, Q02241, Q9P2J3, Q9BRK4, Q9H1H9, O75116, Q68DK2, P51587, Q8TDX7, Q9H8V3, Q8WYP5, Q16181	3017	48	16792	3.13076	9.9086e-05	2.67813e-06	3.19513e-05
GOTERM_MF_DIRECT	GO:0008022~protein C-terminus binding	65	2.01863	1.64806e-08	P62714, Q96NL6, O14907, P31948, Q12772, Q86VN1, O43293, Q15036, P41134, P50542, P98160, Q9UJU6, Q99828, P18827, P46937, Q14676, O00560, P49454, Q93009, Q5JVL4, P19447, Q7Z7A4, Q15599, P11940, Q9BV73, P08237, O00159, P98082, O95782, P19338, O95999, P11388, Q9UKV8, Q02750, P16615, P35222, Q96CV9, Q93074, Q05193, Q13363, P35232, O60674, P08670, P57105, Q07157, Q9NP79, Q13131, P33076, Q09472, P18848,…	3017	182	16881	1.99832	3.07359e-05	2.79421e-06	2.81042e-05
KEGG_PATHWAY	hsa03050:Proteasome	27	0.838509	1.85518e-08	P35998, P43686, P48556, P25788, Q13200, O43242, P25789, P25787, Q99460, P62195, O00487, P20618, P28062, P61289, P17980, P55036, P28065, P28066, Q9UL46, P28072, P28070, Q9UNM6, O14818, P60900, O00231, P62191, P49720	1399	44	6879	3.0173	5.3429e-06	1.78097e-06	2.46364e-05
GOTERM_CC_DIRECT	GO:0031012~extracellular matrix	90	2.79503	1.87687e-08	P07355, Q07065, P07437, P04406, P20908, Q92626, P62277, Q99715, P23528, P23246, P32969, P62280, P18085, P11142, P62269, P05121, P61247, P04843, P62829, P62826, Q05707, P50281, Q00839, P61978, P98160, P23396, Q15388, Q06830, P12111, P14543, P08572, P78371, P39019, O00622, P21333, P17844, O75369, P08123, P35579, P38646, P60842, P24821, P02545, Q15149, O15230, P07237, Q75N90, P13611, P02751, A1L4H1,…	3109	296	18224	1.78227	2.08705e-05	5.79743e-07	3.0055e-05
GOTERM_MF_DIRECT	GO:0016887~ATPase activity	65	2.01863	2.09738e-08	P51530, Q9UPN3, Q14527, Q9ULG1, P52701, O75964, Q9BVG8, Q86WJ1, O00571, Q9Y230, P51532, Q14807, P11142, O94955, Q8NBU5, O14656, Q96H55, Q9NUQ8, Q92878, P28288, P35579, P14735, P19447, Q2M1P5, Q13459, Q8IZY2, Q9NU22, Q63HN8, P28370, P62191, P54278, P35998, P43686, P54277, O60231, P40692, Q9UG63, P62195, Q99661, Q02224, P07900, O95477, Q15257, P17980, P11021, P55072, Q8NE71, O95235, Q03001, Q6PL18,…	3017	183	16881	1.9874	3.91154e-05	3.25967e-06	3.57664e-05
GOTERM_BP_DIRECT	GO:0016192~vesicle-mediated transport	57	1.77019	2.40691e-08	P62820, O00203, P49815, O14617, P63010, Q96RU3, Q96JC1, O94955, O14653, Q9NZ56, Q9Y6B6, O43747, P53680, Q99829, Q96NA8, Q9Y282, Q9HCH5, Q969M3, P30533, Q14677, P62491, Q9Y2T2, Q9UBF2, Q9H270, P61923, Q9BQD3, P53675, P09497, Q96CW1, P09496, P61966, O43639, P61026, P35606, Q96CV9, Q13492, P86791, P61163, P41743, Q5T5C0, Q9Y678, Q9H2G9, Q00610, Q9P253, P63027, Q12846, O95235, Q15437, Q15436, O75396,…	3017	152	16792	2.08717	0.000144813	3.81114e-06	4.66975e-05
KEGG_PATHWAY	hsa04110:Cell cycle	53	1.64596	2.72187e-08	O95067, Q9H1A4, O75293, P49918, P53350, Q99741, Q13616, P30305, P30260, Q00534, Q9UQE7, P30307, Q14566, Q13105, Q01094, Q9UM11, P20248, P04637, P14635, O60216, Q8WVM7, Q14683, O00716, Q13257, Q9UJX5, Q16254, O43929, Q92793, P06493, Q8N726, P61981, P78527, Q9UJX2, Q13547, P33981, Q9UI95, P49736, P30281, P12004, Q9Y6D9, Q09472, O43683, Q8N3U4, P25205, P33993, P33992, Q15796, P33991, Q13535, P11802,…	1399	124	6879	2.10166	7.83896e-06	1.95975e-06	3.61459e-05
GOTERM_BP_DIRECT	GO:0006409~tRNA export from nucleus	21	0.652174	2.80872e-08	Q12769, Q96EE3, Q8WUM0, P78406, Q8NFH4, P52948, Q9BTX1, Q5SRE5, P12270, P37198, Q92621, Q8TEM1, P49792, Q9UKX7, O75694, Q8N1F7, O43592, Q7Z3B4, P62826, Q9NRG9, Q9BW27	3017	32	16792	3.65255	0.000168987	4.33335e-06	5.44934e-05
GOTERM_BP_DIRECT	GO:0007059~chromosome segregation	33	1.02484	3.38572e-08	Q9NQS7, P11388, P11387, P30153, O00571, Q96R06, Q9NYP9, Q96T68, P05141, Q02224, Q6P2H3, Q96SN8, P49711, P23396, Q96SB4, Q9HBM1, O14777, P51955, Q86UE8, Q15018, Q8WVK7, Q9H410, Q6P1K2, P52732, P49454, Q93008, Q9BZD4, Q15435, P18074, Q8IX90, Q96H22, Q9GZM8, O14730	3017	68	16792	2.70105	0.000203698	5.09296e-06	6.56879e-05
GOTERM_BP_DIRECT	GO:0090263~positive regulation of canonical Wnt signaling pathway	48	1.49068	3.59137e-08	P35998, P43686, P48556, Q96QK1, P25788, Q13200, O43242, P25789, P25787, O15169, Q99460, Q8N163, Q03135, P48730, P62195, O00487, P20618, P62979, P61289, P28062, Q8IWU5, O43293, O95071, Q5T9L3, P17980, P55036, P28065, Q5VTB9, P28066, Q9UL46, Q8IZT6, Q9H2K2, P02452, P46937, P14923, P19838, P62987, Q70CQ2, P28072, P28070, O14818, Q9UNM6, P98170, P56178, P60900, O00231, P49720, P62191	3017	120	16792	2.22632	0.000216069	5.27054e-06	6.96778e-05
GOTERM_CC_DIRECT	GO:0005856~cytoskeleton	106	3.29193	3.60387e-08	Q07065, Q9NYB9, P07437, Q9UPN3, O00291, Q99719, O43491, Q15334, Q13137, O14656, Q9NQX3, Q9GZN1, Q7RTP6, Q8WUW1, Q9C0D2, Q13464, P16591, O00560, P46939, P09493, Q15149, Q8TD16, P61586, P67936, O14713, Q7L5Y9, Q99439, Q15678, Q12923, P18206, Q92797, P00491, O60674, Q9P2Q2, Q8NEZ3, Q4J6C6, Q99996, P35612, P35611, P14923, Q9Y613, P35241, Q32MZ4, Q6ZSZ5, Q16658, Q05397, Q8N556, Q14764, Q8N8S7, Q14247,…	3109	371	18224	1.67477	4.00743e-05	1.08311e-06	5.77104e-05
GOTERM_CC_DIRECT	GO:0022625~cytosolic large ribosomal subunit	32	0.993789	4.05197e-08	P36578, P18124, P46777, P46778, P46779, Q969S3, P27635, P32969, P30050, P55769, P62424, P84098, P62906, P62829, P47914, P61313, Q02543, P05387, P05386, P49207, P42766, P05388, Q6P5R6, Q9UHA3, Q9UKD2, P62987, O75683, P61254, O76021, Q9Y3U8, P40429, P39023	3109	68	18224	2.75844	4.50569e-05	1.18573e-06	6.48859e-05
GOTERM_MF_DIRECT	GO:0003729~mRNA binding	49	1.52174	4.52139e-08	Q9Y6M1, Q13769, P62277, Q16630, Q15717, P12270, Q9BWF3, P05455, Q9HAV4, P23396, O43809, Q99497, Q9HBD1, Q8TAS1, Q5PRF9, Q86XF0, P60842, Q96PU8, Q9BY44, Q9Y5S9, Q8NI27, Q06787, Q12996, P51114, Q15397, Q15365, P38159, Q9NPI6, P18124, O75533, P27797, Q9UKV8, Q9Y383, Q96F86, O00267, P07900, Q14493, Q07352, Q86U44, P42766, Q14152, P09234, Q96QD9, Q9UN86, O43251, P52756, Q12972, P08621, P40429	3017	125	16881	2.19335	8.43204e-05	6.48644e-06	7.71028e-05
GOTERM_BP_DIRECT	GO:0002474~antigen processing and presentation of peptide antigen via MHC class I	20	0.621118	4.60359e-08	P30101, P27824, P55735, P27797, P04439, Q9NZ08, Q03519, Q03518, P01889, O94979, O15533, Q95460, P17693, Q15436, P61769, P01920, O94855, P51572, P10321, Q9Y6B6	3017	30	16792	3.71053	0.00027696	6.59517e-06	8.93164e-05
GOTERM_BP_DIRECT	GO:0006397~mRNA processing	63	1.95652	6.35618e-08	Q9UPN6, Q66PJ3, Q12874, O75312, Q9BSV6, Q69YN4, P23246, Q16630, Q15233, Q15427, Q9BWF3, O43390, Q9BQ04, Q58A45, P09651, O43809, Q96SB4, Q13151, Q96ST2, P18583, Q8NDT2, P22626, Q9P2N5, Q9H7N4, Q7Z6E9, Q96PU8, P26599, O43143, Q9Y5S9, Q06787, Q15007, Q15393, Q53GS9, Q13148, Q9NW13, Q15459, Q07666, P17931, Q8N163, Q14690, Q9NYV4, Q14498, Q9UHX1, Q07352, Q92945, Q6P2Q9, Q86U44, P98175, O43395, Q8IX01,…	3017	179	16792	1.95891	0.000382378	8.89418e-06	0.000123319
GOTERM_CC_DIRECT	GO:0000139~Golgi membrane	152	4.7205	7.47062e-08	P55735, O43617, Q8TEY5, Q15286, Q5H9R7, P36406, P20036, P82094, P61769, Q9Y225, P53621, O15027, Q92538, O94855, Q5T9L3, O14653, O00400, Q9UJU6, Q6P9A2, Q9H2K2, Q8NFM7, Q495W5, P50570, Q13464, P01909, Q96JB2, P01889, P01903, P04233, Q9UBF8, Q16739, O75752, Q8IZY2, Q9UBF2, Q8TBA6, P61587, Q14789, P10321, Q96MW5, P53634, P61966, Q9H9E3, P60953, O95249, P61026, Q12851, P35606, Q96L58, Q9UQ53, O94979,…	3109	591	18224	1.50758	8.30699e-05	2.13008e-06	0.00011963
GOTERM_BP_DIRECT	GO:0000122~negative regulation of transcription from RNA polymerase II promoter	186	5.7764	7.98656e-08	P17275, Q14469, Q9C0J9, P16989, P54259, Q13573, Q9UPN9, Q08117, P49918, Q15327, Q15326, P78318, P23246, Q12830, Q9ULM3, P51532, P61077, Q9Y6B2, P10412, P12270, P56545, A5YKK6, Q9Y4A8, P35251, Q96IF1, P41134, P49711, Q6PD62, Q01094, Q8WUI4, Q6AWC2, Q9H1B7, P22626, O75362, P54821, P17844, O95983, Q93008, O43524, Q9H4B4, Q01201, P14316, Q9UQL6, P67809, Q9UKV0, Q04206, O15119, Q02447, Q8WXI9, Q9Y4B6,…	3017	720	16792	1.43783	0.000480436	1.09216e-05	0.000154951
GOTERM_BP_DIRECT	GO:0075733~intracellular transport of virus	27	0.838509	8.5065e-08	Q96EE3, Q14974, Q8NFH4, Q9BTX1, P12270, P62979, Q92621, Q8TEM1, P49792, O75694, Q8N1F7, P52292, P62826, Q7Z3B4, Q9BW27, O00629, Q12769, P52294, Q8WUM0, P78406, P52948, P62987, Q5SRE5, P37198, Q9UKX7, O14980, Q9NRG9	3017	51	16792	2.9466	0.000511705	1.13741e-05	0.000165038
GOTERM_BP_DIRECT	GO:0010467~gene expression	26	0.807453	8.71608e-08	Q09161, Q9Y6M1, P52597, P13984, P31943, P62487, P30876, P62875, O43390, Q00839, O00425, P61978, Q86U44, P09651, Q13151, P52435, P52272, P22626, P24928, P19387, P07910, P26599, Q15007, Q15366, Q15365, P38159	3017	48	16792	3.0148	0.000524309	1.14009e-05	0.000169105
GOTERM_MF_DIRECT	GO:0000166~nucleotide binding	103	3.19876	8.75937e-08	Q01085, Q9UPN6, Q9NTZ6, P52597, Q86WJ1, P12268, Q9Y5Y2, Q9H0P0, P23246, Q16630, Q96PK6, Q15717, O95453, P05455, O43390, Q02108, O60506, P08579, Q13151, Q8NDT2, P22626, O75821, O60318, Q9P2N5, Q01844, Q7Z7A4, P11940, Q71RC2, Q9UKM9, O43426, Q13148, P38159, Q9Y580, Q9NWH9, O43929, P45880, Q92804, P28340, O60673, P51858, Q9NVM6, Q8NDV7, P26368, P09884, Q9UN81, Q9UN86, O43251, P52756, Q53GL7, Q02040,…	3017	348	16881	1.65608	0.000163349	1.16687e-05	0.000149372
GOTERM_BP_DIRECT	GO:0045893~positive regulation of transcription, DNA-templated	141	4.37888	9.72308e-08	Q12906, Q12905, P49918, P85037, Q12830, Q99717, O75197, Q9H7Z6, P51532, Q9Y6Q9, Q9UHV7, P61457, Q9Y4A8, O76054, P35251, P49711, Q92922, Q99607, P33552, P36507, P19484, Q01094, O00213, P50570, P20248, Q13950, O15516, O43524, Q9NVC6, Q04206, Q15723, O15119, P98082, Q02447, P28370, O00716, Q08050, Q9UPT9, Q8IUI8, O15405, Q92794, O14920, Q6PGN9, Q9UPP1, Q92793, Q02750, Q92804, P35222, P62508, P62195,…	3017	515	16792	1.52384	0.000584867	1.24475e-05	0.000188642
GOTERM_CC_DIRECT	GO:0015630~microtubule cytoskeleton	50	1.5528	9.94015e-08	P46940, O95067, P04406, Q8IWC1, Q9HD15, P13984, P30153, P27816, Q96FT9, P53350, Q9Y696, Q8WYQ5, O15265, O75665, O43663, O60285, P16591, Q13813, P19387, Q6P0Q8, Q9BZH6, Q15555, Q02446, Q9Y6A5, Q16181, Q02818, Q9NS23, P54278, Q02535, Q6PGN9, Q92845, O14965, Q99661, P61163, Q02224, Q14498, P41743, P02511, O00429, P49736, O15344, Q03001, Q8NI77, Q9UNS1, P34897, Q14008, Q9ULW0, Q96SI9, Q15046, A0MZ66	3109	137	18224	2.1393	0.000110528	2.76336e-06	0.000159176
GOTERM_CC_DIRECT	GO:0072686~mitotic spindle	23	0.714286	1.01649e-07	Q13257, P60953, Q9Y6D9, O60610, Q8NDL9, P55040, Q92830, P46060, P27816, Q96R06, P06493, O14965, Q9ULM3, Q5JVL4, Q14807, Q02241, Q9H0H5, P12270, Q53GT1, Q08379, Q9H8V3, P23396, Q14980	3109	41	18224	3.28827	0.000113027	2.75691e-06	0.000162775
GOTERM_MF_DIRECT	GO:0051015~actin filament binding	50	1.5528	1.14093e-07	Q9UPN3, O00291, P35221, P23528, P15311, Q8NF91, Q5VT79, Q96IF1, Q9UBT7, Q8WXH0, O43707, Q9UBK9, Q9UJU6, Q0ZGT2, Q9Y490, P21333, P46939, P60981, P35579, P09493, Q7Z406, P47756, P67936, Q14847, P13797, P61158, Q9UHB6, Q92747, Q8WZ42, Q9Y4G6, Q9H269, P12814, Q12965, P42684, Q9H6X2, Q7L576, O75083, P29966, O15144, P35612, Q9HD67, P35611, Q96RD7, Q8TF72, Q14315, P13639, Q16658, Q92614, A0MZ66, Q6TDP4	3017	132	16881	2.11943	0.000212761	1.41855e-05	0.000194561
GOTERM_BP_DIRECT	GO:0000226~microtubule cytoskeleton organization	33	1.02484	1.20429e-07	Q14999, Q15813, P04406, Q08AD1, Q8IWC1, Q96N67, O75312, Q96RK4, Q8N568, P43034, P06493, O75147, Q8NG68, Q96SN8, Q15532, O95166, Q5M775, O15265, Q9UBK9, O15344, P18583, P78559, Q03001, Q69YQ0, P68363, P16591, O43237, Q86SQ0, Q05397, O95613, P46821, P30291, Q9Y6A5	3017	71	16792	2.58692	0.00072436	1.50962e-05	0.00023365
GOTERM_MF_DIRECT	GO:0051082~unfolded protein binding	44	1.36646	1.23553e-07	P40227, P31689, Q9UDY4, P27797, P25685, Q9Y230, Q9NUG6, Q99832, P07900, P11142, P02511, P14625, Q96DZ1, P50502, P48643, P50990, P11021, Q9Y266, O14656, Q15388, Q16543, Q5HYA8, P27824, P78371, P17987, Q99471, O60925, P30533, Q6PI26, P50454, Q9NYU1, O15533, P06748, P38646, P49368, P62937, Q99614, Q9NYU2, P08238, P23284, Q12770, P0DMV8, Q9NU22, Q7Z4Q2	3017	110	16881	2.23812	0.000230399	1.44015e-05	0.000210693
GOTERM_BP_DIRECT	GO:0006260~DNA replication	56	1.73913	1.38872e-07	P51530, P33316, Q16576, Q8WXE1, Q96PK6, P49321, Q99741, Q09028, P35251, P18858, P30307, Q14566, Q07864, Q01105, Q92878, Q96ST3, O60318, P39748, Q9Y5B9, P15927, Q7Z6E9, P23921, P55209, Q08945, Q9NXL9, Q96PZ2, Q9HAW4, O43929, P11387, P06493, P20962, P28340, P0CG13, Q15054, P49736, Q9BVW5, P12004, Q92900, O94762, P27694, Q99543, Q99708, Q9UNS1, P09884, P52948, P25205, P33993, P33992, P33991, Q13535,…	3017	155	16792	2.01087	0.000835244	1.70528e-05	0.000269432
GOTERM_CC_DIRECT	GO:0015629~actin cytoskeleton	69	2.14286	1.902e-07	O15427, P46940, O14745, P04114, Q9UHD8, Q8IWC1, P35221, P23528, Q9NQW6, P15311, Q9Y696, Q96AE7, Q9NZ56, O43707, O95166, O00401, Q9P0K7, Q9BPX3, Q9Y5B0, Q16587, Q15019, P16591, P21333, P55199, O75369, P60981, P35579, Q15417, Q13459, P36871, O95198, Q05682, P47756, O95786, P61158, Q16181, Q9UHB6, Q92747, Q96TA1, P18206, O43929, P04075, O96006, Q9Y4G6, Q9BTX1, Q9P2B4, P56945, Q12965, P42684, Q9H792,…	3109	218	18224	1.85531	0.00021148	5.03576e-06	0.000304575
GOTERM_BP_DIRECT	GO:0000462~maturation of SSU-rRNA from tricistronic rRNA transcript (SSU-rRNA, 5.8S rRNA, LSU-rRNA)	20	0.621118	2.02275e-07	P39019, O15213, Q9BVI4, Q9H583, Q14692, Q2NL82, Q9NV06, P62249, Q9UNX4, O75691, Q969E8, Q12788, P62241, Q15269, Q96EU6, Q9NYH9, Q8NEJ9, Q9NQZ2, Q92979, P62847	3017	32	16792	3.47862	0.00121635	2.43415e-05	0.000392443
GOTERM_BP_DIRECT	GO:0007049~cell cycle	71	2.20497	2.27301e-07	Q9Y3P9, Q9UHD8, Q15326, Q9UKG1, O75496, P49321, Q9Y6B2, Q09028, Q658P3, Q9Y5T5, Q9UKL3, P50548, P84090, Q9NUQ3, Q8WUM4, Q69YQ0, Q15019, O75794, Q96RT1, Q8IYU2, O94804, P04637, Q13620, Q9UKI8, Q15007, P63244, Q8NA72, Q53GS9, Q7L5Y9, Q8IX12, Q08050, O00716, Q9UPT9, Q96T88, A0A0B4J2F2, Q9BRX2, Q96RW7, P21675, Q9NVA2, Q8N163, O14965, P04899, P51610, Q6P1J9, O00267, Q96GD4, P50995, Q13098, Q5UIP0, P49…	3017	217	16792	1.82107	0.00136673	2.68166e-05	0.000440995
KEGG_PATHWAY	hsa05169:Epstein-Barr virus infection	50	1.5528	3.39452e-07	P48556, O43242, Q13200, Q13573, P20036, Q99460, O00487, O43318, P27986, P04439, P01909, P20248, P01889, Q93009, P04637, P17693, P01903, P04440, P05412, Q01201, O95786, Q04206, Q15628, P10321, Q9NYJ8, P62191, P43686, P35998, O14920, Q06330, P62195, O15111, Q13547, Q00653, P51617, P08670, P17980, P55036, P23458, Q9Y618, Q15750, P19838, Q9UNM6, P29597, P42336, P01920, O14733, O00231, P16070, P40763	1399	122	6879	2.0152	9.77575e-05	1.95523e-05	0.000450785
GOTERM_MF_DIRECT	GO:0008017~microtubule binding	68	2.1118	3.55938e-07	Q9UPN3, P04406, Q9BVG8, Q8IWC1, P27816, P43034, P41208, Q14807, P53350, P15311, Q96SN8, P25054, Q9Y3A5, O95166, Q9UBK9, P23396, Q9P2G4, O43521, Q92974, O00522, O43663, Q15018, P50570, Q9UH99, P62491, P52732, P20592, Q2M1P5, Q6P0Q8, Q9H0H5, P53041, Q15417, Q15061, Q562E7, Q06787, Q9GZM8, Q2KJY2, Q15555, P46821, Q9H6H4, O43670, Q6PGN9, Q96DZ5, Q16555, Q02224, P33176, Q05193, P02511, P20591, Q08379,…	3017	208	16881	1.82923	0.000663604	3.90478e-05	0.000606976
GOTERM_MF_DIRECT	GO:0019899~enzyme binding	97	3.01242	4.81134e-07	Q86U70, P42224, P55061, O75962, Q96EA4, O15169, Q9UBB4, Q9H7Z6, Q03135, Q9P2K3, P62324, P21266, P11142, P11274, Q8TCU6, P28161, P50542, Q9NWK9, Q9BUJ2, P23396, Q99497, Q9C000, Q9H2K2, Q96S59, P50570, P11717, P17844, P11279, Q03405, Q99873, O60341, P15927, O60888, Q99523, P04637, P05412, Q15392, Q9H0U9, P07237, P63244, Q15366, O95155, P22415, Q9UPT9, Q53H80, Q14974, P13473, O95999, Q8WZ42, P11388,…	3017	333	16881	1.62986	0.000896913	4.98496e-05	0.000820469
GOTERM_MF_DIRECT	GO:0004004~ATP-dependent RNA helicase activity	30	0.931677	5.4141e-07	Q9H2U1, Q15477, O60231, Q8IY37, O00571, Q92841, Q9H6S0, P42285, Q08211, Q7L7V1, Q92900, Q6P158, Q9Y6V7, Q5T1V6, Q9NR30, Q7Z478, Q9UHI6, Q8N8A6, P17844, Q9NUU7, P60842, Q9NY93, Q92499, O43143, Q9GZR7, Q9NVP1, Q9UJV9, Q13206, Q96GQ7, Q14562	3017	65	16881	2.58244	0.00100922	5.31423e-05	0.000923256
GOTERM_BP_DIRECT	GO:0006338~chromatin remodeling	36	1.11801	6.61351e-07	Q9ULG1, Q92925, Q86WJ1, P11387, Q96GM5, Q9Y230, Q12830, Q9UIF9, P51532, Q6PI98, Q13547, O00267, Q09028, Q86U86, P48436, Q92922, Q9H4L7, Q9GZN1, Q15014, Q8TAQ2, P46100, Q9Y6J9, Q92830, Q9NPF5, O60264, O96019, O60885, P35659, Q7KZ85, Q9UBU8, Q9UQL6, Q9H3D4, Q969G3, P28370, Q9UKK9, O14497	3017	86	16792	2.32987	0.00397144	7.6523e-05	0.00128311
GOTERM_CC_DIRECT	GO:0001726~ruffle	36	1.11801	6.7592e-07	P07355, P46940, Q765P7, O14745, P08648, Q8NCE2, Q9Y4G6, Q4VCS5, P12814, Q9UL63, P56945, P15311, P22392, Q13496, Q7L576, Q00534, Q9UJU6, P63092, Q9Y490, P05556, Q13153, Q9HD67, Q8WX93, P06703, Q8NI77, Q13464, P19174, P21281, P35579, Q96Q42, P35241, O95198, Q16658, P62330, O14713, Q14247	3109	90	18224	2.34468	0.000751341	1.74795e-05	0.00108237
GOTERM_CC_DIRECT	GO:0005765~lysosomal membrane	80	2.48447	7.67685e-07	P07355, Q96DM3, Q96QK1, Q99519, O00203, P36406, P20036, O14617, Q8NHS3, P08133, Q96JC1, P11142, P27487, P10253, Q99747, Q15382, O43747, P36543, O75955, P10619, P06340, Q9H3Z4, P22314, Q9BTU6, Q2VPB7, P11717, P01909, P11279, Q9NQX7, Q9Y2T2, P21281, Q99523, P22413, Q9Y5W7, P01903, Q07954, P04233, P04440, Q13393, Q9H270, P08238, Q9BZH6, O95295, Q9BQD3, Q8TCT9, Q9P2R3, P98082, Q9ULQ1, Q96CW1, P61966,…	3109	274	18224	1.71144	0.000853302	1.94013e-05	0.00122932
GOTERM_CC_DIRECT	GO:0012507~ER to Golgi transport vesicle membrane	25	0.776398	1.0292e-06	P55735, P49755, P20036, P04439, Q9Y6Y8, P01909, Q12772, P01889, O94979, P17693, Q15436, P01903, P61769, O60763, P04233, P04440, O75396, P36956, Q12770, P01920, O94855, O14653, P10321, Q9Y6B6, P05538	3109	52	18224	2.81812	0.00114381	2.54323e-05	0.00164808
KEGG_PATHWAY	hsa03040:Spliceosome	52	1.61491	1.06013e-06	Q09161, O60306, Q12874, Q13573, Q8WUD4, Q15427, Q99459, P11142, O95777, P61978, Q00839, P09651, Q9ULR0, O43660, P08579, O94906, Q9NW64, P17844, Q6NWY9, Q96DI7, O43143, Q9Y5S9, Q8NI27, Q15393, Q53GS9, Q15459, Q15365, P38159, P84103, O60231, O75533, P62308, Q9Y333, Q96FV9, P55769, Q9UHX1, P09012, Q6P2Q9, O43395, P52272, P26368, P09234, Q9BZJ0, Q13435, P07910, P0DN76, O15042, P0DMV8, O75400, P08621,…	1399	133	6879	1.92247	0.00030527	5.08848e-05	0.00140782
GOTERM_BP_DIRECT	GO:0000281~mitotic cytokinesis	18	0.559006	1.15448e-06	Q14999, P18583, O95235, Q01082, Q53EZ4, Q8WV92, O95239, P49450, Q96RK4, Q9NQW6, Q02241, P40818, Q9H0H5, P53350, Q96RF0, O95630, P16949, P25054	3017	29	16792	3.45463	0.00692245	0.000131058	0.00223984
GOTERM_MF_DIRECT	GO:0031625~ubiquitin protein ligase binding	85	2.63975	1.252e-06	Q14999, Q9NYB9, P07437, P31689, P09936, Q14527, P55061, Q9UL15, O15169, O75150, Q99717, Q6MZQ0, P11142, Q13564, Q13616, Q13617, Q13618, O95166, Q9H0C5, P63146, O75164, P17987, P78371, Q5VTR2, P68363, P06744, Q96FW1, Q96SB8, P38646, Q93009, P15927, P24928, P04637, Q9BUZ4, Q8TAT6, Q13620, O00762, Q04206, Q8TCT9, Q9H832, Q15366, Q9NS91, Q9C0C7, Q9C0C9, P18206, O95999, P27797, Q14164, O14965, P13861,…	3017	287	16881	1.65714	0.00233226	0.000116742	0.002135
GOTERM_BP_DIRECT	GO:0006357~regulation of transcription from RNA polymerase II promoter	120	3.72671	1.32241e-06	P17275, Q01085, Q14527, Q92925, Q13573, P85037, Q8IVH2, P51532, Q9Y4A8, Q92922, P33552, Q9H944, P61978, P23634, Q9Y6J9, P17844, Q9Y692, Q13950, Q13952, O15516, O43524, Q9NVC6, Q01201, P52630, O60216, O15119, Q15723, Q71F56, Q9H334, Q02446, O14647, P22415, Q9NV56, Q9BYH8, Q9NWH9, Q9ULK4, Q9NZN8, Q96GM5, Q9UBW7, Q8IWA0, P10644, O00267, O00268, Q9Y5V3, Q7L775, Q8TAQ2, Q14839, Q99708, O75486, O60264,…	3017	441	16792	1.5145	0.00792536	0.00014734	0.00256563
GOTERM_BP_DIRECT	GO:0042787~protein ubiquitination involved in ubiquitin-dependent protein catabolic process	53	1.64596	1.37529e-06	Q16531, Q9H1A4, Q9UJP4, Q8N1E6, Q14145, Q14669, Q9Y225, P53350, Q15034, Q96MT1, O95071, Q13616, Q13617, P30260, Q13618, Q15386, Q9P2G1, Q9UM11, Q5T447, Q5T4S7, Q9H0C5, Q96M94, Q9UII4, Q8IYU2, Q9UBF6, Q7Z6E9, P14635, Q13620, O00762, Q9ULT8, Q7L5Y9, Q9H832, O95155, Q96T88, Q13257, Q9UJX5, Q86Y13, P21675, P06493, O14965, Q9UJX2, P62979, Q96GD4, O95714, Q14258, Q9NVR0, A0AVT1, Q969K3, Q7Z6Z7, P62987,…	3017	153	16792	1.92802	0.00824099	0.000150446	0.00266823
GOTERM_CC_DIRECT	GO:0022624~proteasome accessory complex	13	0.403727	1.57092e-06	P48556, P35998, P43686, Q13200, O43242, Q9UNM6, P17980, P55036, Q99460, O00231, P62191, O00487, P62195	3109	17	18224	4.48247	0.00174534	3.79746e-05	0.00251555
GOTERM_BP_DIRECT	GO:0060333~interferon-gamma-mediated signaling pathway	31	0.962733	1.60527e-06	Q9Y6K5, P00973, P42224, O00635, P20036, P61769, Q13287, O60674, P23497, Q14258, O15344, P33076, P23458, P04439, P01909, Q8IYM9, P01889, P17693, P01903, P04440, P32456, P14316, P32455, P01920, P10321, Q9C035, P16070, Q00978, P13284, P29590, P05538	3017	71	16792	2.43014	0.00961245	0.000172466	0.00311442
GOTERM_CC_DIRECT	GO:0000932~cytoplasmic mRNA processing body	32	0.993789	1.67114e-06	O75175, P35998, Q9NPI6, P25789, A1L020, Q9UL18, P25787, Q14444, P11387, Q9NZN8, Q9Y5A9, Q9UKV8, Q9HCE1, Q9Y333, P62487, Q96F86, A5YKK6, Q14671, Q96IF1, Q07352, P17980, Q58A45, Q92900, Q9HBD1, Q8NDV7, Q9H0C5, Q5PRF9, Q13501, Q9UN81, Q96C86, P60900, Q9C035	3109	78	18224	2.4048	0.00185658	3.95376e-05	0.00267603
GOTERM_BP_DIRECT	GO:0006406~mRNA export from nucleus	39	1.21118	1.71247e-06	P84103, Q09161, Q96EE3, Q13769, Q8NFH4, Q96FV9, Q9BTX1, P12270, Q6UN15, Q92621, Q14493, Q8TEM1, P49792, O75694, Q8N1F7, Q7Z3B4, Q96Q15, Q9BW27, Q9P2I0, Q92900, Q12769, Q8WUM0, P26368, P22626, P78406, Q9UKF6, Q86W42, Q96QD9, Q9NUU7, P52948, Q5SRE5, P37198, P0DN76, Q9UKX7, Q9Y5S9, Q9Y388, Q8NI27, Q53GS7, Q9NRG9	3017	100	16792	2.17066	0.010251	0.000180755	0.00332239
GOTERM_CC_DIRECT	GO:0016363~nuclear matrix	37	1.14907	1.75179e-06	Q96T88, Q9UPN6, P54259, Q13573, Q9Y230, Q96FV9, P23528, P23246, O14929, Q15233, O60674, Q9Y696, P27708, Q13427, Q9UQE7, Q14980, O15265, Q9H4L7, Q96SB4, Q9Y618, P52272, O95239, Q9Y6D6, P09884, O14936, P25490, P49454, P04637, P20700, P17676, O75400, O43592, P60900, P43243, Q7L5Y9, Q8WYP5, P29590	3109	97	18224	2.2359	0.00194609	4.05823e-05	0.00280518
GOTERM_CC_DIRECT	GO:0043231~intracellular membrane-bounded organelle	139	4.31677	1.89262e-06	P16278, P55735, Q16533, P04406, P04114, P52701, Q8WV92, Q9UPN9, O00291, Q8NHS3, Q9NQW6, A5YKK6, O14981, Q9UKG9, P18858, Q13137, O15126, P10619, Q14814, Q96S94, P23634, Q5T8D3, P08572, Q14677, Q9P2N6, O15516, P53041, Q8IZY2, P67809, P08236, P98082, P09497, Q15067, O14647, P09496, P61966, P51659, P35998, Q13596, Q6P996, Q9NZD8, O14929, O00462, O94979, P86791, O75886, P22307, O60879, Q5K651, Q00610,…	3109	558	18224	1.46017	0.00210239	4.29501e-05	0.0030307
GOTERM_CC_DIRECT	GO:0000775~chromosome, centromeric region	26	0.807453	1.98973e-06	Q53HL2, Q9NTI5, Q9NQS7, P62714, O14777, P07199, Q29RF7, P30153, P49450, Q9NYP9, P49454, Q8N3U4, Q99661, Q02224, Q9BZD4, Q13362, O60216, Q8WVM7, Q14683, P46013, Q96H22, Q562F6, Q06787, P49711, Q9UQE7, Q8NEJ9	3109	57	18224	2.67375	0.00221013	4.42506e-05	0.00318619
GOTERM_BP_DIRECT	GO:0090090~negative regulation of canonical Wnt signaling pathway	55	1.70807	2.12824e-06	P48556, O43242, Q13200, Q13043, Q9HCK8, O15169, Q08117, Q99460, Q03135, Q6P3W7, O00487, P28062, P61289, O95835, O60716, P25054, Q13618, P28065, P28066, Q7Z494, O94907, Q99471, O43524, P28072, Q9BRK4, P28070, O14818, P35638, P98082, P60900, P62191, P35998, P43686, P25788, P25789, P25787, P61371, P62195, Q13547, P20618, P62979, P48436, P17980, P18065, Q9UI95, P55036, Q9UL46, P48729, Q9Y3M2, P62987,…	3017	163	16792	1.87803	0.012724	0.000220763	0.00412902
GOTERM_BP_DIRECT	GO:0007052~mitotic spindle organization	18	0.559006	2.21783e-06	Q9HBM1, Q13561, O14777, P27816, Q9UH99, O14965, P52732, P14635, P33981, P16949, Q14204, Q14683, Q9NYY3, P62826, Q9Y3A5, Q9NVM9, Q9UQE7, O95613	3017	30	16792	3.33948	0.0132561	0.000226156	0.00430284
KEGG_PATHWAY	hsa03010:Ribosome	52	1.61491	2.30851e-06	Q71UM5, P36578, P62277, P27635, P08865, P62273, P32969, P62280, P62424, P62269, P61247, P62266, P62829, P47914, P61313, P63220, P23396, Q02543, P49207, P39019, Q6P5R6, Q9BYC8, Q9UHA3, P61254, P82932, P39023, P18124, P46777, P46778, P46779, Q9BYD2, P30050, Q5T653, P62249, P62979, P84098, P62906, P62241, P62701, P46781, P46783, P05387, P05386, P42766, P05388, P62081, P62987, P08708, P62841, Q9Y3U8,…	1399	136	6879	1.88006	0.000664631	9.49743e-05	0.00306561
GOTERM_BP_DIRECT	GO:0010827~regulation of glucose transport	19	0.590062	2.35685e-06	Q12769, Q96EE3, Q8WUM0, P78406, Q8NFH4, P52948, Q9BTX1, Q5SRE5, P12270, P37198, Q92621, Q8TEM1, P49792, Q9UKX7, O75694, Q8N1F7, Q7Z3B4, Q9NRG9, Q9BW27	3017	33	16792	3.20455	0.0140811	0.000236325	0.00457253
GOTERM_BP_DIRECT	GO:1901796~regulation of signal transduction by p53 class mediator	45	1.39752	2.38767e-06	P19784, P51530, Q9Y3T9, Q92794, P21675, Q16576, P68400, O14965, Q96S44, Q9HAF1, Q8WXE1, Q13547, P62979, Q09028, O00268, P54619, Q96GD4, Q86Z02, Q6P1X5, Q15544, P27694, Q13131, Q9NQR1, Q09472, Q92878, Q99708, Q14839, O60285, Q9ULW0, O95983, Q9Y5B9, P15927, Q9UGJ0, P62987, P04637, Q9H4B4, Q92630, Q13535, O60921, Q9H3D4, Q08945, O94776, O15164, P40937, P29590	3017	124	16792	2.01984	0.0142639	0.00023549	0.00463232
GOTERM_CC_DIRECT	GO:0016282~eukaryotic 43S preinitiation complex	12	0.372671	2.42772e-06	P60228, Q13347, Q7L2H7, O15372, Q7Z478, O75821, O15371, Q14152, O00303, Q99613, P55884, Q9Y262	3109	15	18224	4.68935	0.00269598	5.29324e-05	0.00388754
GOTERM_MF_DIRECT	GO:0032403~protein complex binding	65	2.01863	2.59103e-06	P46940, Q9NYB9, P07437, Q01082, O14745, O75150, P43034, P78318, P63010, Q9BSB4, P21796, P49321, Q86WV1, P36956, P49792, P50502, Q9NYY3, P51572, Q13617, Q13751, P05556, Q8WUW1, O00522, Q96ST3, P49755, O00213, P51970, P50570, P52732, Q8N5Z5, Q07954, Q12770, Q15628, Q04206, Q9GZM8, O95782, O14713, P54920, Q9NS91, O43639, Q01813, Q07666, Q14161, P12757, Q05193, P62873, P62879, Q7L576, Q14118, P98175,…	3017	206	16881	1.76551	0.00482061	0.000230082	0.00441836
GOTERM_MF_DIRECT	GO:0008134~transcription factor binding	83	2.57764	3.00209e-06	P17275, Q14469, Q13043, O00571, Q14145, Q12830, P51532, Q9H7Z6, Q9P2K3, P27986, Q04724, P41134, Q5VV67, Q16666, P23396, Q9UBT2, Q99497, Q01094, P15923, Q92974, Q9UH92, O00213, Q92830, P21333, Q8TEK3, P49454, O60341, Q13952, Q08752, Q93009, P19447, P04637, P05412, Q9UQL6, Q9BY41, P35638, Q9UKV0, Q04206, Q71SY5, Q16254, Q9Y295, O95999, Q92794, P21675, O15379, Q02535, Q06330, Q92793, Q8N726, P09874,…	3017	284	16881	1.63524	0.00558326	0.000254463	0.00511931
GOTERM_MF_DIRECT	GO:0003714~transcription corepressor activity	64	1.98758	3.21704e-06	P17275, Q86U70, P61201, Q9C0J9, Q9Y3T9, P54198, P16989, P54259, Q13573, Q08117, Q15327, Q3T8J9, Q15326, P51532, O75496, Q8IY57, Q9Y6B2, P56545, Q9UGL1, Q9P2K3, Q04727, Q96IF1, P49711, Q9Y2X9, Q9UKL3, P50548, Q8WUI4, Q99471, P46937, Q9NPF5, Q96GC6, Q01201, P35638, Q9UKV0, Q9Y232, Q8IX12, O75376, O15379, Q02535, P12757, P17980, O43439, Q96IZ0, Q96AV8, Q9NRY4, P23497, Q15637, Q13263, Q9H869, Q9NQR1,…	3017	203	16881	1.76403	0.00598183	0.000260827	0.00548585
GOTERM_CC_DIRECT	GO:0022627~cytosolic small ribosomal subunit	23	0.714286	3.33489e-06	Q71UM5, P46783, P39019, O00571, P62081, P62277, P08865, P62273, P62280, P08708, P62249, P62979, Q9BY44, P62269, P61247, P62266, P62841, P62241, P63220, P23396, P62701, P62847, P46781	3109	48	18224	2.80873	0.00370153	7.13128e-05	0.00534016
GOTERM_MF_DIRECT	GO:0017048~Rho GTPase binding	17	0.52795	3.553e-06	Q86T65, Q86VI3, Q92974, O60610, P16989, P21333, Q96PY5, Q8IVF7, Q13459, Q27J81, O43293, O60879, O75116, Q12802, Q9H8V3, Q9Y5S2, O14578	3017	28	16881	3.39714	0.00660445	0.00027606	0.00605872
GOTERM_BP_DIRECT	GO:0006511~ubiquitin-dependent protein catabolic process	59	1.8323	3.67435e-06	Q14999, O43242, P09936, O75150, Q8TEL6, O00487, P61077, Q6ZT12, O94952, Q14139, O95071, Q13616, Q13617, Q9Y5T5, Q13618, Q15011, P63146, Q13107, Q5VTR2, Q93008, Q93009, Q70CQ2, P40818, Q13620, Q8TAT6, O14818, Q86XK2, O00762, Q63HN8, Q8NFA0, P60900, Q8NB14, O95155, P35998, Q9UPT9, P25788, P25789, P25787, Q14694, Q9Y5K5, Q9UJX2, Q969P5, P46379, Q9BXM7, P55036, P55072, Q8TCJ0, A0AVT1, Q13501, Q9UHP3,…	3017	182	16792	1.8043	0.021866	0.000356527	0.00712854
GOTERM_BP_DIRECT	GO:0042795~snRNA transcription from RNA polymerase II promoter	30	0.931677	3.84599e-06	Q09161, Q16533, Q75QN2, Q9Y2F5, P13984, P29084, Q5TA45, P52747, Q13487, P62487, Q96P16, P30876, P62875, Q5VT52, Q9NVM9, Q15544, P52435, Q68E01, P55199, P24928, P19387, Q9NQG5, Q9BXP5, Q9H814, Q96SY0, Q96HW7, P08047, Q8N201, Q7Z7C8, P52655	3017	70	16792	2.38534	0.0228757	0.000367256	0.00746152
GOTERM_CC_DIRECT	GO:0035267~NuA4 histone acetyltransferase complex	13	0.403727	3.97733e-06	Q9NV56, Q9UBU8, Q15014, Q9H2F5, P60709, Q96L91, Q9Y230, Q9NPF5, O96019, Q9NXR8, Q9H0E9, Q9HAF1, Q9Y4A5	3109	18	18224	4.23344	0.00441303	8.34455e-05	0.00636888
GOTERM_BP_DIRECT	GO:0072583~clathrin-mediated endocytosis	14	0.434783	4.32276e-06	P27824, O00291, P63010, Q0JRZ9, O14976, Q13492, Q05193, Q9Y2H2, Q5T0N5, O95782, P53680, Q96CW1, P09497, P09496	3017	20	16792	3.89606	0.0256747	0.000406325	0.00838645
GOTERM_BP_DIRECT	GO:0031047~gene silencing by RNA	41	1.27329	4.36409e-06	O75175, Q09161, Q96EE3, Q9UL18, Q9NZN8, Q9UKV8, Q71DI3, Q8NFH4, P62487, Q9BTX1, P30876, P62875, P12270, Q7KZF4, Q92621, Q8TEM1, P49792, O75694, Q8N1F7, Q99598, Q7Z3B4, P62826, Q9HAV4, Q8WYQ5, Q9BW27, Q12769, Q9NRR4, P52435, Q8WUM0, Q8NDV7, P78406, P52948, P24928, P19387, Q5SRE5, P37198, P11940, Q9UKX7, O15397, Q06787, Q9NRG9	3017	111	16792	2.05583	0.025917	0.0004039	0.00846664
GOTERM_BP_DIRECT	GO:0007030~Golgi organization	31	0.962733	4.48089e-06	Q14999, P62820, Q9H9E3, P60953, Q9BVG8, Q9UL15, Q9BVK6, Q9Y6Y8, Q96CV9, P48730, Q6DD88, O75147, Q8NF91, P42858, Q92538, Q9H2G9, O14578, P49755, Q9Y6D6, P48729, Q96JB2, Q8IYU2, Q96GC9, O14976, O60763, Q8TAT6, Q8TBA6, Q5T5U3, Q92614, Q14789, Q15643	3017	74	16792	2.33162	0.0266014	0.000408425	0.00869323
GOTERM_BP_DIRECT	GO:0006283~transcription-coupled nucleotide-excision repair	31	0.962733	4.48089e-06	Q16531, P61201, O60306, P62487, Q9BT78, Q9UBW8, P30876, P62875, P62979, Q99627, P35251, P28340, Q13098, Q15054, P18858, Q9ULR0, P12004, P27694, P52435, Q7L5N1, Q09472, P15927, Q93009, P24928, P19447, P19387, P62987, Q13620, P18074, P28715, P40937	3017	74	16792	2.33162	0.0266014	0.000408425	0.00869323
GOTERM_BP_DIRECT	GO:0045944~positive regulation of transcription from RNA polymerase II promoter	231	7.17391	4.7186e-06	P17275, Q14469, Q9ULG1, Q9P243, Q13573, Q15327, P78318, O75197, P55197, Q92922, P19484, Q14814, Q8NF64, Q969V6, O00213, Q96JB5, P46937, Q9Y692, Q13952, Q7Z434, Q01201, O60216, P14316, Q9UQL6, O95786, Q04206, P22415, Q08050, Q8IUI8, Q9UKV8, Q92793, P09874, P62979, Q9NY61, O75676, P26367, Q9ULJ6, P35716, P14921, Q9NQG5, P62987, P17676, P40763, P01112, Q76L83, Q9UBL3, Q9UL18, P07686, Q86WV1, P18085,…	3017	981	16792	1.3106	0.0279926	0.000423669	0.00915437
GOTERM_CC_DIRECT	GO:0031252~cell leading edge	20	0.621118	5.06157e-06	P46940, Q86U70, O15144, Q03001, Q14160, Q9Y2D8, Q5VT25, Q2M2I8, P43034, P35579, Q86SQ0, O43679, P41743, Q92538, P08670, Q14203, A0MZ66, Q9GZM8, P84077, Q9Y5S2	3109	39	18224	3.006	0.00561267	0.000104226	0.00810501
GOTERM_MF_DIRECT	GO:0047485~protein N-terminus binding	37	1.14907	5.29107e-06	P19784, P60228, Q9NS23, Q96A65, Q9BUL8, Q06330, Q02750, O95229, P09874, P68400, P51532, Q9Y6Q9, Q13547, P61764, P41134, Q92922, P50542, O43707, P63220, Q15544, Q9Y618, Q9H553, Q6KC79, O00560, Q9Y6X3, P15927, P19447, P04637, Q9UBU8, P18074, P28715, Q8WVM8, Q969G3, Q04206, P62330, Q96H20, Q15067	3017	97	16881	2.13429	0.00981934	0.000394637	0.00902241
GOTERM_MF_DIRECT	GO:0003724~RNA helicase activity	11	0.341615	5.51482e-06	Q15477, P42285, Q92499, Q08211, O43143, O60231, Q9GZR7, P17844, Q9Y620, Q13206, Q92841	3017	13	16881	4.73448	0.0102325	0.000395505	0.00940394
GOTERM_MF_DIRECT	GO:0003743~translation initiation factor activity	27	0.838509	5.85196e-06	P60228, Q7L2H7, Q9UL18, Q9UKV8, P23588, O43432, Q9NYV6, Q13542, Q9BQI3, O00303, Q7Z478, O75821, Q92994, Q9NR50, Q14152, Q04637, P55884, P60842, P20042, Q14232, Q9Y262, Q13347, O15372, Q9BY44, O15371, Q99613, P41091	3017	61	16881	2.47661	0.0108546	0.000404138	0.00997881
GOTERM_MF_DIRECT	GO:0003725~double-stranded RNA binding	27	0.838509	5.85196e-06	P00973, Q9Y6K5, Q12906, Q9H2U1, Q12905, Q9UL18, Q9UKV8, P12814, Q15717, P08670, Q00610, Q8WYQ5, Q8IY21, Q9BYX4, Q9NRR4, Q9NR30, P02786, P26038, P68363, P60842, Q96SI9, Q32MZ4, Q92499, P08238, O95786, Q14699, O43143	3017	61	16881	2.47661	0.0108546	0.000404138	0.00997881
GOTERM_BP_DIRECT	GO:0050821~protein stabilization	47	1.45963	6.31616e-06	Q9NS23, P40227, P04406, Q13043, P13473, O43670, Q9BUL8, P21675, P27797, O00291, Q2M2I8, Q8N726, Q99832, P51610, Q8NFZ5, P07900, P27986, P35232, P46379, P61764, Q9BXM7, P48643, Q99747, P50990, Q99497, Q16543, Q14254, Q09472, P63146, P17987, P78371, P54709, P21333, O75604, P11279, Q96JB2, Q93009, P49368, O94966, P08238, P23284, P0DMV8, P35080, Q9NYZ3, Q13608, P13284, P29590	3017	136	16792	1.92347	0.0372914	0.000558733	0.0122536
GOTERM_BP_DIRECT	GO:0006412~translation	75	2.32919	6.54119e-06	Q71UM5, Q13765, P36578, P62277, P27635, P08865, P62273, Q9BZE1, P32969, P62280, P62424, P62269, P62266, P61247, P62829, P47914, P63220, P61313, P23396, Q02543, Q13310, P49207, P39019, Q6P5R6, Q04637, Q9BYC8, Q9UHA3, Q9P2E9, P61254, P82932, P49591, P39023, P18124, Q9BRX2, P14868, P46777, P46778, P46779, Q9UKV8, Q9BYD2, P30050, Q86TS9, Q5T653, P62249, P62979, P05141, P55769, Q13542, Q9Y676, O75746,…	3017	253	16792	1.64994	0.038594	0.00057025	0.0126901
GOTERM_BP_DIRECT	GO:0000722~telomere maintenance via recombination	18	0.559006	7.26352e-06	P51530, P27694, Q07864, Q92878, P09884, O43502, Q96SB8, P39748, P15927, Q14181, P35251, P28340, Q8IY18, Q15054, P18858, P40937, P51587, P12004	3017	32	16792	3.13076	0.0427635	0.000624159	0.0140914
GOTERM_MF_DIRECT	GO:0019904~protein domain specific binding	64	1.98758	7.76663e-06	P46940, P07437, Q16236, Q71U36, P54259, Q8WV92, Q9Y2D8, P78318, P26006, P0DP25, A5YKK6, Q8N3R9, P15311, Q16625, P61764, P35251, P50502, P05023, P63098, Q9C000, Q9UJU6, Q9UHI6, P11279, Q13950, Q03405, Q9ULL4, Q9H7N4, P35579, Q9H270, Q9BV73, P08236, Q7LBR1, Q14974, Q16254, O43633, P13473, Q02535, Q9UDY2, Q9NZN4, P12757, P61981, O14964, Q93074, P41743, Q13363, Q96F44, Q06124, P11021, Q9P258, P42345,…	3017	208	16881	1.72163	0.0143804	0.000517181	0.0132435
GOTERM_CC_DIRECT	GO:0005783~endoplasmic reticulum	190	5.90062	8.08435e-06	P00973, Q07065, P17655, Q9P246, O43909, O43617, Q8TEY5, P29692, P82094, P27635, Q9H0P0, Q14145, O75197, Q9H6S0, O43390, P36507, Q9BRR6, Q9Y6B6, O95456, Q99497, O14656, O60506, Q96SB4, Q9NUQ7, Q15011, P10619, Q99828, Q01105, O15121, P30533, Q15293, P80303, P04035, P01889, Q9Y6A1, Q9P2E9, P07237, Q15006, P10321, O00767, Q9H5J4, Q8WUF8, Q9H6U8, O43639, Q6UXD5, P17252, P09913, O00469, Q9P2X0, Q9NT68,…	3109	828	18224	1.34507	0.00894955	0.000163438	0.012945
GOTERM_BP_DIRECT	GO:0008283~cell proliferation	100	3.10559	8.93632e-06	Q9C0J9, P61201, P09936, Q9NX09, P14373, Q9NYL2, Q9HD15, O75312, P14174, Q16576, Q15326, O43847, P54687, Q9UKG1, P49321, P53350, Q14137, O95071, Q13616, P30260, Q16666, P33552, Q9Y3A5, Q9Y266, P30307, Q06830, Q9NTI5, Q13561, Q92830, Q96JB5, P16591, O00622, P46937, Q6UVK1, O60341, P49454, Q9UKY7, P40818, P04637, Q07954, P04233, O15230, O00764, P14316, Q16881, P98082, Q15555, Q9Y6A5, P21583, Q96T88,…	3017	366	16792	1.52071	0.05235	0.000757038	0.0173363
GOTERM_CC_DIRECT	GO:0032154~cleavage furrow	22	0.68323	9.1173e-06	Q9UHB6, Q53EZ4, P05556, Q8N3E9, Q96RW7, Q15019, O00562, P08134, P62491, P35579, Q14141, Q9H0H5, Q15746, P35241, O95630, P61586, P62330, O75935, Q16512, Q9H8V3, Q16513, Q16181	3109	47	18224	2.74377	0.0100873	0.000181028	0.0145989
GOTERM_BP_DIRECT	GO:0006977~DNA damage response, signal transduction by p53 class mediator resulting in cell cycle arrest	27	0.838509	9.244e-06	O75175, Q16254, Q9NZN8, P06493, O14965, Q9C0C2, P62979, Q13362, A5YKK6, Q9NYY3, Q96AV8, P12004, P30307, Q86X55, Q01094, Q09472, Q99873, P06748, Q9UFF9, P62987, P04637, P14635, Q9H4B4, Q14186, P42575, Q9NYZ3, P29590	3017	62	16792	2.42381	0.0541028	0.000772221	0.0179332
GOTERM_CC_DIRECT	GO:0005815~microtubule organizing center	49	1.52174	9.56205e-06	Q9NS23, Q9Y4W2, Q13045, Q9NR09, P60953, O60610, Q5VU43, Q96EA4, Q9Y5Y2, Q02750, O60271, Q14145, Q96FT9, Q14498, P33176, Q13015, Q96SN8, O95835, Q9BSJ2, Q96IF1, Q5TBA9, Q9Y224, Q14BN4, Q9UKA4, O43809, Q5M775, O75955, P18848, Q9Y490, Q15650, O95684, Q8WUM4, Q69YQ0, Q8NI77, Q9Y6D5, P62081, P60510, Q7Z7A4, Q7Z6E9, Q01201, Q9BVT8, Q9BV73, Q05397, Q4JDL3, Q9BW19, Q8TDX7, Q8IW35, Q9BZV1, Q9Y6A5	3109	153	18224	1.87727	0.0105767	0.000186527	0.015311
GOTERM_CC_DIRECT	GO:0030126~COPI vesicle coat	11	0.341615	1.05316e-05	P53621, Q9UBF2, Q9Y3Q3, Q9Y678, Q9P299, P61923, P35606, P48444, Q9Y3B3, O14579, P53618	3109	14	18224	4.60562	0.0116429	0.000201897	0.0168634
GOTERM_MF_DIRECT	GO:0003678~DNA helicase activity	15	0.465839	1.05861e-05	P51530, Q9HCK8, Q9ULG1, P46100, Q9Y230, Q7Z333, P46063, P25205, P33993, P33992, P33991, Q9Y620, P49736, O94762, Q14566	3017	24	16881	3.49706	0.0195495	0.000680566	0.0180508
GOTERM_MF_DIRECT	GO:0003730~mRNA 3'-UTR binding	23	0.714286	1.10354e-05	Q9Y6M1, P22626, P16989, Q5VTR2, O75150, Q93073, Q15717, O95453, Q8TB72, P11940, P07910, Q14011, Q9BWF3, Q14671, Q6PKG0, Q07352, Q06787, Q08257, O43390, P51114, Q13148, O00425, Q8NC51	3017	49	16881	2.62636	0.0203708	0.000685802	0.0188169
GOTERM_BP_DIRECT	GO:0042274~ribosomal small subunit biogenesis	12	0.372671	1.10457e-05	P08708, P62249, O75683, Q9H0A0, P39019, P62081, P62841, Q96EU6, Q96GA3, Q9Y3A2, Q92979, P62847	3017	16	16792	4.17435	0.0643019	0.00091003	0.0214281
GOTERM_MF_DIRECT	GO:0008536~Ran GTPase binding	17	0.52795	1.18165e-05	Q14974, Q96S59, Q92973, Q9C0E2, P46060, Q8TEX9, Q96P70, Q9UI26, P61970, P49792, Q9UKX7, O15397, O14980, Q9H6Z4, O43592, Q9HAV4, Q96QU8	3017	30	16881	3.17067	0.0217969	0.000710648	0.0201487
GOTERM_BP_DIRECT	GO:0006446~regulation of translational initiation	19	0.590062	1.18899e-05	P60228, Q09161, Q7L2H7, O75821, Q04637, Q14152, P55884, Q14232, Q9Y262, P60842, P23588, O43432, Q13347, Q92499, O15372, O15371, Q53GS7, O00303, Q99613	3017	36	16792	2.9375	0.0690428	0.000966316	0.0230656
GOTERM_BP_DIRECT	GO:0006891~intra-Golgi vesicle-mediated transport	16	0.496894	1.23201e-05	Q9UP83, O95249, Q13948, P35606, Q96JB2, P53621, Q9UBF2, Q9Y2V7, P61923, Q99747, O14653, P48553, Q96MW5, P54920, P53618, O14579	3017	27	16792	3.29825	0.0714495	0.000987918	0.0239001
GOTERM_MF_DIRECT	GO:0042803~protein homodimerization activity	176	5.46584	1.30149e-05	Q14469, Q9C0J9, P52701, Q8WV92, O00291, O14908, P49815, O75150, P43034, O15217, Q15717, P12270, P56545, Q9NRK6, Q99685, O43293, P41134, Q13137, Q15075, O43707, Q8WYQ5, Q8WUA7, P49716, Q99497, Q99829, Q14814, P04083, P06703, Q15517, P39019, P04035, O00560, Q07820, P22413, Q13459, Q9Y2S2, P55290, Q9GZY8, O00764, Q8TBA6, P08237, Q06787, Q04206, P63244, P51114, O00154, P22415, Q03393, P35790, P51659,…	3017	730	16881	1.349	0.0239806	0.000758239	0.0221918
GOTERM_CC_DIRECT	GO:0043202~lysosomal lumen	32	0.993789	1.35018e-05	P16278, P13473, Q99519, P15586, O00468, P07686, O00462, O75056, P17900, P11142, P07900, O00754, P10253, P09619, P22304, P98160, P20062, P10619, P06865, P18827, O14773, P04062, O75487, P04066, Q6UVK1, Q9Y625, P04233, P54802, Q9UBX1, P08236, P13284, P13611	3109	85	18224	2.20675	0.0149019	0.000254444	0.0216188
GOTERM_BP_DIRECT	GO:0001649~osteoblast differentiation	38	1.18012	1.37417e-05	P17275, P51659, P35998, P29317, Q9Y294, P54198, P62280, Q7KZF4, P35232, Q96BA8, Q08211, P17302, Q00610, Q00839, O60506, P84090, Q14814, Q9NR30, P02452, P41252, P49327, P55265, O00622, Q9UBG0, Q13950, P22087, Q9UKX5, P24821, P07910, P12109, Q9P2E9, P67936, P56178, P62841, P21359, O76021, P13611, P38159	3017	104	16792	2.03366	0.0793584	0.00108736	0.0266576
GOTERM_BP_DIRECT	GO:0006366~transcription from RNA polymerase II promoter	131	4.06832	1.42153e-05	P17275, Q14527, Q9P243, Q8TEY5, Q9H1A7, P13984, P82094, Q9UID6, Q13287, Q96AE4, Q9Y4A8, Q99608, P49711, Q99607, P49716, Q9H944, Q8IXH7, P61978, Q15714, Q14814, P52435, Q03701, Q9Y692, P55199, Q13950, O60281, Q13952, P19387, O15516, O43524, Q08945, P14316, O60216, P67809, Q04206, Q13148, P22415, Q08050, P38159, Q9H175, O15156, O75376, P09874, P62195, P30876, O00267, O00268, P11831, Q70SY1, Q9UHB7,…	3017	513	16792	1.42128	0.081978	0.00111021	0.0275761
GOTERM_CC_DIRECT	GO:0000784~nuclear chromosome, telomeric region	43	1.3354	1.52329e-05	P51530, Q16531, Q9H0A0, O43929, Q13769, Q9NYB0, P06493, Q96FV9, P09874, O14929, P78527, Q6P1J9, P30876, P28340, P05455, P49736, P23497, P12004, Q92900, Q14566, P27694, Q6UXN9, Q9H2K2, Q92878, P46100, Q9UH99, P13010, Q86W42, P39748, O60341, P15927, P25205, P33993, P33992, P33991, Q13535, Q9H668, O75771, O94842, Q8NI27, P51587, P43246, P29590	3109	130	18224	1.93887	0.0167965	0.000282279	0.0243903
GOTERM_CC_DIRECT	GO:0005852~eukaryotic translation initiation factor 3 complex	12	0.372671	1.5718e-05	P60228, Q13347, Q7L2H7, O15372, O75821, O15371, O00571, Q14152, O00303, Q99613, P55884, Q9Y262	3109	17	18224	4.13766	0.0173267	0.000286492	0.0251669
GOTERM_BP_DIRECT	GO:0006396~RNA processing	36	1.11801	1.63822e-05	Q9H2U1, P52597, Q8IY37, Q7Z333, Q96FV9, P31943, Q92841, Q9H6S0, Q14498, O60832, Q08211, Q9BWF3, P05455, P78332, Q00839, P61978, Q9BUJ2, Q6P158, O60506, O14979, Q8IX01, Q9BUB4, Q13310, Q7Z478, Q9UHI6, P55265, O00566, P52756, Q9BZJ0, Q96G01, Q96DI7, O15042, Q12996, Q15459, Q05048, Q14562	3017	97	16792	2.06566	0.0938702	0.00126295	0.0317791
GOTERM_BP_DIRECT	GO:0006351~transcription, DNA-templated	420	13.0435	1.73775e-05	Q8NE65, Q13765, Q7L1Q6, Q9ULG1, Q99417, Q92925, Q4FZB7, P85037, Q8IVH2, P55197, Q8IYH5, Q9UGL1, Q9Y4A8, P41134, Q92922, Q9Y4A5, Q8WUI4, P19484, P52435, Q8NDT2, Q5PRF9, O75362, Q8NF64, Q969V6, Q53T94, O95983, Q9UFF9, P19387, Q01201, P52630, Q2TB10, Q9NWB6, Q71F56, Q8WXI9, Q9Y4B6, Q08050, Q8N163, Q9UBW7, Q9H8M2, Q9BTA9, Q8IWI9, Q969X6, Q99543, Q8TAQ2, Q13330, Q9BQ70, Q96L73, P17676, P40763, Q76L83,…	3017	1955	16792	1.19572	0.0992803	0.00132268	0.0337095
GOTERM_BP_DIRECT	GO:0060337~type I interferon signaling pathway	27	0.838509	1.82735e-05	Q9Y6K5, P00973, P42224, P09912, P40305, P09914, P09913, P28062, P20591, P80217, P23497, Q01628, P05161, P23458, O14879, Q9Y3Z3, P04439, P55265, P01889, P20592, P17693, P32456, P52630, P14316, P29597, P10321, Q00978	3017	64	16792	2.34807	0.104123	0.00137346	0.0354472
GOTERM_BP_DIRECT	GO:0007080~mitotic metaphase plate congression	19	0.590062	1.92767e-05	Q96EE3, Q53EZ4, Q53HL2, Q14974, O43633, Q96EA4, Q8WUM4, Q8NI77, Q6PGN9, P62491, Q9UJX2, Q14807, Q99661, P14635, Q02224, Q7LBR1, Q8WUX9, Q9BW19, Q13618	3017	37	16792	2.85811	0.109515	0.00143094	0.037393
GOTERM_MF_DIRECT	GO:0042826~histone deacetylase binding	37	1.14907	1.93854e-05	Q9H2U1, Q14469, Q9C0J9, P11388, O75376, O15379, Q15327, P23246, Q96BF6, P09874, O75496, Q13547, P07900, Q09028, P35232, P52292, P11831, O43809, Q14814, Q9Y618, Q9UHI6, Q92830, Q16665, Q6KC79, P08238, Q9UQL6, P0DMV8, Q9UKV0, O94776, Q04206, Q9NYF0, P17676, P48552, Q16512, Q16513, P08047, P22415	3017	102	16881	2.02967	0.0355083	0.00109498	0.0330525
GOTERM_CC_DIRECT	GO:0005801~cis-Golgi network	20	0.621118	1.94867e-05	Q02818, Q99996, Q86SZ2, O95249, P49755, Q8IY31, P30533, Q96JB2, O00461, P27986, Q8TBA6, Q9P299, Q92538, Q8WVM8, Q08379, Q9NQQ7, Q14789, Q9Y3A6, Q15643, P53671	3109	42	18224	2.79128	0.0214364	0.000349446	0.0312004
GOTERM_BP_DIRECT	GO:0001701~in utero embryonic development	58	1.80124	1.96312e-05	O95067, P01031, Q9HCK8, P04114, P16989, Q14145, Q4VCS5, Q6ZT12, O94855, Q15389, O43521, P05556, Q8WUW1, P20290, Q96ST3, P63146, Q92830, Q15293, Q68CZ1, P06744, Q99873, P55199, O95983, O60341, P35579, P20042, Q7Z6E9, P14635, P09493, Q9HCD6, P67809, O15119, Q9H334, Q9NY26, Q03113, P11362, Q9ULI3, P35222, Q9NYV6, Q99767, Q12965, P17302, Q9NPQ8, Q8NEZ3, P11831, P35611, Q9HBZ2, Q9ULJ6, P19174, P55265,…	3017	187	16792	1.72629	0.111413	0.00143948	0.0380806
GOTERM_MF_DIRECT	GO:0003677~DNA binding	363	11.2733	1.97621e-05	P17275, Q8NE65, Q14469, Q13765, Q8IZH2, Q9ULG1, O15315, Q9Y3P9, P16989, P13984, P29692, P82094, Q15327, Q9Y2L8, Q14807, Q8IYH5, P55197, Q9UGL1, O14981, Q9NWS1, Q92922, Q00839, P23396, Q9NTI5, P52435, Q01105, Q9Y6J9, O60318, Q9Y692, O95983, Q13950, Q13952, Q92522, P19387, Q01201, P52630, Q2TB10, P14316, Q04206, Q96L91, Q08050, O00716, P41229, Q02818, P26358, Q92794, O75376, Q86UP8, Q9BY31, Q96FV9,…	3017	1674	16881	1.21332	0.0361857	0.00108343	0.0336947
GOTERM_CC_DIRECT	GO:0071556~integral component of lumenal side of endoplasmic reticulum membrane	16	0.496894	2.02309e-05	P27824, P27797, P20036, P04439, P01909, P01889, O15533, P17693, P01903, P04440, P04233, P01920, P51572, Q8TCT9, P10321, P05538	3109	29	18224	3.23404	0.0222459	0.000357032	0.0323918
GOTERM_CC_DIRECT	GO:0030687~preribosome, large subunit precursor	16	0.496894	2.02309e-05	Q9NQ55, Q99848, Q9Y4W2, P05387, Q9H9Y2, P05386, Q9NXF1, P05388, Q969S3, Q8IY81, Q9UKD2, Q9Y221, Q14137, Q9Y3B9, Q9NU22, Q9GZL7	3109	29	18224	3.23404	0.0222459	0.000357032	0.0323918
GOTERM_BP_DIRECT	GO:0000070~mitotic sister chromatid segregation	15	0.465839	2.13968e-05	Q13257, Q9ULG1, O43670, O14777, P51955, P49450, O95229, Q9H410, Q96R06, Q9NTJ3, P53350, Q53GT1, Q14683, Q86Y91, Q9BW19	3017	25	16792	3.33948	0.120803	0.00154995	0.0415048
GOTERM_BP_DIRECT	GO:0043967~histone H4 acetylation	17	0.52795	2.18261e-05	Q9UPT9, Q15014, Q09472, O00213, Q9Y230, Q9NPF5, O14929, O96019, Q9H0E9, Q9NXR8, Q9UBU8, O95361, Q9H2F5, Q96L91, P51587, Q9GZZ1, Q9Y4A5	3017	31	16792	3.05221	0.123071	0.00156222	0.0423374
GOTERM_CC_DIRECT	GO:0005789~endoplasmic reticulum membrane	194	6.02484	2.20482e-05	Q07065, P55735, Q9P246, P04114, Q6ZWT7, P53621, O43292, Q99685, Q7Z7H5, Q9BQE5, O00400, Q969V3, Q8TB40, P04035, Q9UBF2, Q13454, P61586, Q9H5J4, P35606, Q86UP2, Q00688, Q5VV42, Q9Y678, P14625, P20591, Q9NXE4, P11021, Q13586, P55072, P07225, Q02809, Q969X5, P27824, P35610, Q96RD7, Q9H2M9, Q99442, Q15084, Q12797, Q92508, Q9Y5U4, Q13438, Q9BZF1, Q8NF37, Q96PD7, P53618, Q9BVK2, Q14573, Q14571, Q9BVK6,…	3109	862	18224	1.31922	0.0242198	0.000383019	0.035301
KEGG_PATHWAY	hsa05100:Bacterial invasion of epithelial cells	33	1.02484	2.2097e-05	Q92747, P02751, P08648, P18206, Q9UHD8, P60953, Q9NVA2, P60709, P35221, P35222, Q03135, Q14141, Q05193, P27986, P56945, P46109, Q9UI95, Q00610, P29353, O00401, P05556, O15144, P50570, Q15019, Q96JJ3, Q05397, P42336, P61586, Q14185, P53675, P09497, P09496, Q14247	1399	78	6879	2.0803	0.00634381	0.000795186	0.0293405
GOTERM_BP_DIRECT	GO:0006457~protein folding	56	1.73913	2.52252e-05	Q15813, Q15814, P31689, Q9UL15, Q9NUG6, Q9Y230, P11142, P49792, P50502, Q13427, Q9Y266, Q16543, P49588, P17987, P78371, Q99471, P30533, P38646, Q08752, Q13952, P08238, Q5F1R6, P19784, P40227, Q02790, P27797, Q9UDY4, P25685, P68400, P04899, Q99832, Q13356, P13667, P07900, P02511, P62873, P14625, P62879, P48643, P50990, O14775, P30101, P27824, O60925, Q96KC8, Q15084, P62937, P49368, Q99615, Q99614,…	3017	180	16792	1.73158	0.140824	0.00178407	0.0489292
GOTERM_BP_DIRECT	GO:0017148~negative regulation of translation	25	0.776398	2.64225e-05	Q12906, O75175, Q9Y6M1, P04406, Q14444, Q9NZN8, P27797, O00571, Q6Y7W6, A5YKK6, Q9BWF3, O43293, O00425, P23396, O60506, Q8NDQ6, Q5PRF9, Q8WU17, P07814, Q14011, P48200, Q06787, P63244, P51114, P40429	3017	58	16792	2.39905	0.146992	0.00184697	0.0512511
GOTERM_CC_DIRECT	GO:0033290~eukaryotic 48S preinitiation complex	11	0.341615	2.67394e-05	P60228, Q13347, Q7L2H7, O15372, O75821, O15371, Q14152, O00303, Q99613, P55884, Q9Y262	3109	15	18224	4.29857	0.0292969	0.000457351	0.0428104
GOTERM_MF_DIRECT	GO:0030332~cyclin binding	13	0.403727	3.13132e-05	Q96JB5, O15379, O75604, P06493, Q14004, Q13635, O14976, Q9NYV4, Q5XUX0, P11802, Q13618, Q00534, O94921	3017	20	16881	3.63694	0.0567275	0.00166718	0.0533847
GOTERM_MF_DIRECT	GO:0003690~double-stranded DNA binding	31	0.962733	3.281e-05	Q9NWH9, O15315, P42224, P52701, P16989, P35222, P78527, Q7Z6M4, Q15424, P35251, Q16666, Q8IY21, Q99497, O14979, O75164, P13010, O43502, P39748, P04637, Q15796, Q96B01, O75771, Q9H3D4, P67809, P28715, O95786, Q13148, P43246, Q5JVF3, P08047, P22415	3017	81	16881	2.14141	0.0593571	0.00169832	0.0559358
GOTERM_CC_DIRECT	GO:0001725~stress fiber	23	0.714286	3.33196e-05	Q9UHB6, Q99439, O94929, Q9UHD8, Q9NVA2, O75369, Q4VCS5, P35579, O60292, Q9Y613, P12814, P19105, P09493, Q15746, Q05397, P24844, Q16658, Q7Z406, P67936, O00159, O43707, Q96AC1, Q16181	3109	54	18224	2.49665	0.036374	0.000561237	0.0533428
GOTERM_BP_DIRECT	GO:0006468~protein phosphorylation	117	3.63354	3.39109e-05	Q12906, Q9NR09, O75962, Q9NYY8, Q9NYL2, Q5VT25, Q99717, P11274, P54619, Q7L7X3, O43293, Q9NYY3, Q96SB4, Q9H2K8, Q13153, Q13464, Q9Y2K2, P16591, O60285, Q9UGJ0, Q7Z7A4, Q6P0Q8, Q9H4B4, Q99570, A0A0B4J2F2, Q15208, Q8N165, O14920, P17252, Q2M2I8, Q12851, Q14164, Q8TEA7, Q86TW2, P41743, O60674, Q96GD4, P06241, Q00613, P42345, O75676, Q13131, P46020, Q13501, P48729, O14936, P05067, Q5VST9, Q15796, Q16…	3017	456	16792	1.42807	0.184575	0.0023426	0.0657716
GOTERM_BP_DIRECT	GO:0032212~positive regulation of telomere maintenance via telomerase	17	0.52795	3.63887e-05	P40227, Q9H2K2, P78371, P17987, P51955, P35222, Q99832, P49368, O60832, Q13535, Q9H668, Q96GD4, P48643, P50990, Q8TDX7, O14733, P09651	3017	32	16792	2.95683	0.196642	0.00248503	0.0705758
GOTERM_BP_DIRECT	GO:0045892~negative regulation of transcription, DNA-templated	126	3.91304	3.64248e-05	Q12906, Q14469, Q9C0J9, Q13573, Q9UPN9, Q08117, P49918, P85037, Q9UID6, Q3T8J9, P23246, Q9ULM3, Q9H7Z6, P51532, O75496, Q9Y6B2, P56545, Q9UGL1, P11142, O14981, P41134, P49711, P49716, Q8IXH7, Q01094, Q01105, Q8NDT2, O75362, Q13950, O15516, Q9UQL6, Q9UKV0, Q04206, Q15723, O15119, P98082, Q02447, Q9H334, Q08050, P41229, Q92794, Q96RE7, Q02535, Q8N163, P35222, P62195, Q9Y5V3, P35232, O43439, Q13118,…	3017	499	16792	1.40539	0.196816	0.00245958	0.0706458
GOTERM_CC_DIRECT	GO:0015935~small ribosomal subunit	15	0.465839	3.69911e-05	P08865, P62273, P62979, P62249, P51398, P62269, P62266, P63244, P62841, P82932, P63220, P23396, P62701, P62847, P46781	3109	27	18224	3.2565	0.0403003	0.000613765	0.059219
GOTERM_BP_DIRECT	GO:0036498~IRE1-mediated unfolded protein response	25	0.776398	3.70089e-05	P49748, Q14999, Q9Y5M8, Q06210, O43909, O94979, P51858, O14653, P11021, P08240, P29353, Q13105, O14773, Q9Y490, P35611, Q99442, P61619, Q15084, P02545, P61421, O43731, P60468, Q14203, Q8N6T3, Q9Y4L1	3017	59	16792	2.35839	0.199634	0.00247124	0.0717782
KEGG_PATHWAY	hsa04510:Focal adhesion	67	2.08075	3.96439e-05	P17655, P08648, P20908, O60610, P60709, P29400, Q03135, P26006, P18084, P26012, P27986, O43707, P29353, Q13751, Q13153, P12111, P05556, Q9Y490, P08572, Q13464, P21333, Q07889, O75369, P08123, P05412, P24821, O15230, P61586, P98170, P13612, P02751, P18206, P60953, P17252, Q02750, Q9Y4G6, P35222, P12814, Q13017, P19105, P46109, P56945, P06756, P09619, P06241, P07942, P11047, Q9NRY4, P07996, P30281,…	1399	206	6879	1.59925	0.0113527	0.00126783	0.0526335
GOTERM_BP_DIRECT	GO:0046825~regulation of protein export from nucleus	8	0.248447	4.04399e-05	Q15678, P12270, P40305, Q8TAS1, O14980, Q06124, Q9HAV4, Q8N726	3017	8	16792	5.56579	0.215989	0.0026704	0.0784301
KEGG_PATHWAY	hsa03008:Ribosome biogenesis in eukaryotes	35	1.08696	4.14829e-05	P19784, Q8IZH2, Q9H0A0, Q9H583, Q8N5L8, Q14692, P68400, Q8IWA0, Q96D46, Q9UNX4, O60832, Q969H6, P55769, Q12788, Q8NI36, P62826, Q9Y3A5, Q969X6, Q9NRR4, Q9Y2X3, Q9BVJ6, O00567, O00566, Q5TAP6, P22087, Q9H089, Q15061, O14980, Q9NU22, Q9Y3B8, Q15269, Q9NW13, Q8TED0, Q9NYH9, Q92979	1399	87	6879	1.97814	0.0118762	0.00119402	0.0550745
GOTERM_BP_DIRECT	GO:0043968~histone H2A acetylation	11	0.341615	4.27497e-05	Q9UBU8, Q15014, Q9H2F5, Q96L91, Q9Y230, Q9NPF5, O96019, Q9NXR8, Q9H0E9, Q9HAF1, Q9Y4A5	3017	15	16792	4.08158	0.22681	0.00279208	0.082908
GOTERM_CC_DIRECT	GO:0016605~PML body	34	1.0559	4.77783e-05	P60228, P55854, Q9NPG3, Q92794, P54198, P14373, Q9NT68, Q14164, Q8IZQ1, P12757, Q9UBW7, Q9Y4E5, O43293, Q86Z02, Q00613, Q99607, Q9UKL3, P23497, P42345, Q99497, P27694, P33076, Q6PCD5, P46100, Q13501, Q96SB8, P15927, Q93009, P04637, O95361, Q13535, Q8IY18, Q02447, P29590	3109	98	18224	2.03365	0.0517439	0.000781028	0.0764819
GOTERM_MF_DIRECT	GO:0001047~core promoter binding	26	0.807453	5.25452e-05	Q9H2U1, Q9UL18, Q9UKV8, P23246, Q15233, Q13547, Q15424, Q99743, Q16666, Q9Y2X9, Q96AV8, Q7Z3B3, Q00839, Q99497, Q01094, Q09472, Q13330, O15516, P24928, O43524, Q01201, Q9UQL6, Q00978, Q8IX12, O00716, P38159	3017	64	16881	2.27309	0.0933506	0.00264513	0.089567
GOTERM_BP_DIRECT	GO:0016477~cell migration	53	1.64596	5.65801e-05	P62820, Q14469, Q9NYB9, P20908, Q5VT25, O43847, O75056, Q8IXQ6, P62324, P18085, P25054, Q13618, P18827, P05556, Q68CZ2, Q6UVK1, Q96JJ3, O15230, P61586, O14713, Q9GZM8, Q9Y5S2, P29317, O43639, P11362, Q14160, P06493, P48509, P56945, P41743, P42684, P06756, O60674, P09619, Q9H792, Q8WUY9, P06241, P11047, Q9NRY4, P07996, P23458, Q8WX93, P19174, P14923, Q14517, Q9Y625, Q8IVF7, Q16658, P29597, Q14185,…	3017	172	16792	1.71504	0.288551	0.00365408	0.109717
GOTERM_CC_DIRECT	GO:0005911~cell-cell junction	51	1.58385	6.08378e-05	P07355, P46940, P08648, Q9NQS3, Q5VT25, P35221, Q86WV1, P27986, Q16625, Q9Y696, Q96IF1, O60716, Q9H307, O43707, P36507, O00161, O75955, Q9Y490, O00522, Q13153, Q9BYV8, Q15517, P21333, Q68CZ1, Q9H8V3, P61158, Q9Y5S2, Q99439, P18206, P60953, P61026, Q14160, Q9ULI3, Q9NT68, Q9UMD9, Q9Y4G6, P35222, Q9BY67, P12814, Q12965, O75083, Q86VI3, P19174, O14936, P14923, P05067, Q14517, Q9NYL9, Q9Y2I7, Q16658,…	3109	172	18224	1.73806	0.065416	0.000980008	0.0973778
GOTERM_MF_DIRECT	GO:0004842~ubiquitin-protein transferase activity	88	2.73292	6.09571e-05	Q8NE65, Q9BRZ2, Q9NR09, P14373, P36406, Q9UPN9, Q96CD0, Q9UJP4, Q9NWF9, O75150, Q8N1E6, Q14145, Q14669, P61077, Q6ZT12, Q9C040, Q9P2K6, Q15034, O94952, Q13616, O95071, Q13618, Q15386, Q9P2G1, Q9UKB1, Q9HBD1, Q9C0D3, Q6PCD5, Q5T447, P63146, Q5T4S7, P22314, Q5VTR2, Q96M94, Q6ZMK1, Q9UII4, Q8IYU2, Q9UBF6, Q7Z6E9, Q9BUZ4, Q9P2J3, Q5XUX0, O95198, O00762, Q86XK2, P98170, O15164, Q63HN8, Q9ULT8, Q7L5Y9,…	3017	329	16881	1.49661	0.107464	0.00298733	0.103899
GOTERM_BP_DIRECT	GO:0051403~stress-activated MAPK cascade	13	0.403727	6.45762e-05	Q9UKB1, O14920, P19838, O15111, P62987, P62979, Q8NFZ5, O43318, Q9BWF3, P02511, Q13616, Q9UL54, O14733	3017	21	16792	3.44549	0.321973	0.00412517	0.125213
KEGG_PATHWAY	hsa03030:DNA replication	19	0.590062	6.61122e-05	P27694, P51530, Q07864, P09884, P39748, P15927, P25205, P33993, P33992, P33991, Q14181, P35251, P28340, Q15054, P18858, P40937, P49736, P12004, Q14566	1399	36	6879	2.59513	0.0188608	0.0017295	0.0877601
GOTERM_MF_DIRECT	GO:0004674~protein serine/threonine kinase activity	98	3.04348	6.68486e-05	O60307, O75962, Q9NYL2, Q5VT25, O43318, P11274, Q7L7X3, O43293, Q9NYY3, Q96Q15, P36507, Q96SB4, Q9H2K8, Q13153, Q8TAS1, Q13464, O60285, Q9Y2K2, Q6P0Q8, Q9H4B4, Q99570, A0A0B4J2F2, Q15208, Q8N165, O14920, P17252, Q2M2I8, Q12851, Q8N568, Q02750, Q86TW2, P41743, P22392, Q96GD4, P42345, O75676, Q13131, Q13501, P48729, O14936, Q5VST9, Q16659, P11802, P42336, O75116, Q16512, O14730, Q16513, Q9BYP7, P11…	3017	376	16881	1.45835	0.117218	0.00319174	0.113935
GOTERM_CC_DIRECT	GO:0036464~cytoplasmic ribonucleoprotein granule	14	0.434783	6.77709e-05	P46940, P07437, P60953, Q71U36, P05388, P46779, P60709, P11940, Q08211, Q06787, O75116, Q00839, P19338, P62701	3109	25	18224	3.28255	0.0725939	0.00107605	0.108469
KEGG_PATHWAY	hsa04144:Endocytosis	75	2.32919	6.78377e-05	Q96QK1, Q9NR46, Q15286, P63010, Q86VN1, Q03135, Q9H4M9, P11142, Q92538, Q15075, P84077, P53680, O00401, P02786, Q8WUM4, P50570, P04439, P11717, P01889, P62491, O60749, P40818, P17693, Q13393, P47756, Q7LBR1, P61586, P98082, O95782, P10321, P53675, P09497, Q96CW1, P09496, Q92747, Q13596, P60953, O43633, P61026, Q14161, Q9NZD8, Q9NZN4, O75436, O14964, Q15057, Q9H223, P33176, Q05193, P41743, O75886,…	1399	241	6879	1.53021	0.0193483	0.00162684	0.0900497
GOTERM_BP_DIRECT	GO:0048208~COPII vesicle coating	25	0.776398	7.02291e-05	P62820, P55735, O43617, Q9Y296, Q5H9R7, Q9Y6Y8, O94979, P48730, O15027, Q08379, O94855, O14653, Q13618, Q9Y6B6, Q86SZ2, P49755, Q8IUR0, Q15436, O60763, O75396, Q8WVM8, Q9UL33, P48553, P53634, P54920	3017	61	16792	2.28106	0.344649	0.00443837	0.136167
GOTERM_CC_DIRECT	GO:0030686~90S preribosome	9	0.279503	7.17384e-05	O75691, Q9BQ75, P62081, O15213, P08865, O76021, Q96EU6, Q9H583, Q14692	3109	11	18224	4.79593	0.0766768	0.00112297	0.114816
GOTERM_BP_DIRECT	GO:0016236~macroautophagy	29	0.900621	7.28777e-05	Q9C0C7, Q8IWA4, Q9NS69, Q14596, Q8NCE2, Q9UMX0, Q9BSB4, Q96CV9, P21796, Q9HB90, P62979, Q9H6K1, Q9NT62, Q9BXM7, P54619, Q9Y4P1, Q13615, Q15382, P42345, O95166, Q15388, Q13131, Q5T8D3, Q13501, Q9UGJ0, P62987, Q8N122, Q9P0U1, Q99570	3017	76	16792	2.12379	0.355011	0.00455751	0.141299
GOTERM_CC_DIRECT	GO:0008180~COP9 signalosome	17	0.52795	7.52821e-05	O75955, P61201, Q7L5N1, Q96N67, Q9NNW5, P19174, Q9BT78, Q9UBW8, P35579, Q4VCS5, O43491, Q99627, P08238, Q13098, P25705, P11021, Q9Y4B6	3109	35	18224	2.84711	0.0803084	0.00116206	0.120484
GOTERM_BP_DIRECT	GO:0038095~Fc-epsilon receptor signaling pathway	54	1.67702	7.55521e-05	P48556, O43242, Q13200, Q99460, O00487, O43318, P0DP25, P27986, P28062, P61289, Q13616, P28065, P29353, P63098, P28066, Q9UKB1, Q13153, P16591, Q07889, P28072, P05412, P28070, O14818, Q04206, P60900, Q9NYJ8, P62191, P43686, P35998, P25788, P25789, O95999, P25787, O14920, Q9UDY8, O15111, P62195, P20618, P62979, P17980, P55036, Q9UL46, P19174, P19838, Q15750, Q13177, P62987, Q9UNM6, P42336, P01116,…	3017	178	16792	1.6885	0.365307	0.00467578	0.14648
GOTERM_BP_DIRECT	GO:0051028~mRNA transport	21	0.652174	7.62357e-05	Q09161, Q9Y6M1, Q96ST2, P55735, O60318, P20592, Q9UN86, Q96PU8, Q7KZ85, Q14493, P61970, O14980, Q9Y5S9, Q07352, Q06787, Q92945, O00159, Q14764, O00425, P09651, Q8WYP5	3017	47	16792	2.48684	0.367913	0.00466996	0.147805
GOTERM_CC_DIRECT	GO:0005793~endoplasmic reticulum-Golgi intermediate compartment	26	0.807453	7.69709e-05	Q02818, P02751, Q5VYK3, Q9BVK6, Q9Y6Y8, Q92538, Q9NQQ7, Q9Y3A6, P11021, P53990, Q969X5, Q9Y3Q3, P49755, P30533, P80303, P50454, Q9NYU1, Q15084, O75396, Q9NYU2, Q92614, P07237, Q14789, Q9Y3B3, Q96EK6, P53618	3109	68	18224	2.24124	0.0820341	0.00117185	0.123186
GOTERM_BP_DIRECT	GO:0051726~regulation of cell cycle	41	1.27329	8.2914e-05	P17275, O95067, O75293, P49815, Q02535, Q9NYV4, P11142, P53350, Q09028, P11274, Q13363, Q14671, Q14137, Q14094, P17535, Q9Y5T5, P30307, Q9H869, Q9UQ88, P18583, Q96GY3, Q09472, Q9NUQ3, P05556, Q8TEK3, P49454, Q16611, P20592, P14635, P05412, O00299, O95273, O75771, Q96HE9, P63244, Q13148, O94921, Q8TBC4, P30291, P40763, Q08050	3017	124	16792	1.8403	0.39281	0.00502686	0.160743
GOTERM_BP_DIRECT	GO:0042147~retrograde transport, endosome to Golgi	27	0.838509	8.43056e-05	Q96QK1, Q13596, Q9C0C9, Q8IWJ2, O95249, P14373, C4AMC7, O60271, Q9UID3, O75436, Q92546, O94955, Q92538, O14653, Q00610, P51149, Q8IUD2, O60749, Q5VIR6, Q9Y2I7, O14662, Q14203, Q9UBQ0, Q6IQ26, Q9P2R3, P53675, P61966	3017	69	16792	2.17792	0.397874	0.00506004	0.163438
GOTERM_BP_DIRECT	GO:0006606~protein import into nucleus	24	0.745342	8.56113e-05	P30101, P52294, Q8WUM0, Q14974, O60318, P78406, P55265, P49815, Q96P70, P23528, Q5SRE5, P12270, P37198, P61970, Q9UKX7, O15397, O75694, P52292, Q8N1F7, Q9H3M7, Q7Z4Q2, P62826, Q9BW27, P40763	3017	58	16792	2.30309	0.402586	0.00508746	0.165968
GOTERM_BP_DIRECT	GO:0010501~RNA secondary structure unwinding	20	0.621118	9.02396e-05	Q9Y6V7, Q5T1V6, Q9H2U1, Q9NR30, Q9UL18, Q9UHI6, Q9UKV8, O00571, P17844, Q8N8A6, Q9NUU7, Q92841, P60842, Q9NY93, Q92499, Q9NVP1, Q9GZR7, Q13206, Q9UJV9, Q96GQ7	3017	44	16792	2.52991	0.418995	0.00530935	0.174933
GOTERM_BP_DIRECT	GO:0034644~cellular response to UV	20	0.621118	9.02396e-05	Q9Y3T9, Q9ULG1, Q09472, P18848, P21675, Q9NX61, Q9Y230, Q92793, P25490, O60341, Q16611, P04637, P27986, Q13535, Q96GD4, Q9H3D4, P28340, Q06787, Q96K76, P12004	3017	44	16792	2.52991	0.418995	0.00530935	0.174933
KEGG_PATHWAY	hsa04612:Antigen processing and presentation	31	0.962733	9.33425e-05	P34932, P27797, P20036, Q03519, Q03518, P61769, P11142, P07900, P61289, P48382, P33076, P30101, P06340, Q9UL46, P27824, P04439, P01909, P01889, P25208, Q13952, O15533, P17693, P01903, P04233, P04440, P08238, P0DMV8, P01920, P10321, P13284, P23511	1399	76	6879	2.00565	0.0265257	0.00206586	0.123886
GOTERM_BP_DIRECT	GO:0051642~centrosome localization	11	0.341615	9.55896e-05	P33176, Q8N4C6, Q8TD16, P49792, Q8IY31, Q8WXH0, Q9UH99, Q9GZM8, O43237, Q9NVM9, O14965	3017	16	16792	3.82648	0.437402	0.00556881	0.185295
GOTERM_MF_DIRECT	GO:0003779~actin binding	76	2.36025	9.58012e-05	Q13045, Q9UPN3, Q01082, Q9ULG1, O60610, C4AMC7, O14908, Q9NQW6, O43491, Q96PY5, P15311, Q8NF91, Q8WXH0, Q13425, Q9NZ56, O43707, O94851, P29536, Q13424, Q96H55, O00401, Q9UJU6, Q7RTP6, P05556, P26038, Q969V6, P46939, O75369, P35579, Q13813, Q7Z7A4, P09493, Q15417, Q15149, Q13459, O95198, Q05682, P47756, O00159, Q7L5Y9, Q99439, Q92747, P18206, Q12929, P04075, P49006, Q9Y4G6, Q9H269, Q01995, O60879,…	3017	278	16881	1.52965	0.163625	0.00445698	0.163243
GOTERM_CC_DIRECT	GO:0031410~cytoplasmic vesicle	64	1.98758	0.000107127	Q5VYK3, P08648, Q99519, Q9Y6M7, O15169, C4AMC7, O14908, Q96RU3, Q03135, O14786, Q16625, Q15034, O15078, Q15036, Q5T9L3, Q15075, Q13137, Q9UHD9, P10768, P50281, O95166, Q9BYX2, O00401, O75955, Q92974, P02786, Q9BTU6, P62491, Q99523, Q96G01, Q9P0N9, Q96RF0, Q8TD16, O00159, Q96DR4, P09496, Q96JI7, Q14596, P11362, P49768, Q9UMX0, Q96CV9, P62195, Q9H3C7, P09619, Q9Y2J4, P18065, P53990, Q96LB3, P63027,…	3109	235	18224	1.59638	0.112309	0.00160859	0.17141
GOTERM_CC_DIRECT	GO:0005938~cell cortex	39	1.21118	0.000111673	P07355, O94915, Q14571, Q96RW7, O15169, Q12929, O14908, P43034, P35222, Q96RU3, Q03135, Q99719, Q9UL63, Q5TBA9, P29966, Q9NZ56, Q14980, Q9UJU6, Q9P0K7, Q96AC1, Q9HD67, Q03001, Q15019, P16591, O75604, Q14511, O75369, Q13459, Q5T0N5, Q9UHY1, Q15061, Q05397, P61586, Q562E7, P62330, Q12802, O76003, P19338, Q14247	3109	123	18224	1.85859	0.116786	0.00165447	0.178677
GOTERM_BP_DIRECT	GO:0090316~positive regulation of intracellular protein transport	13	0.403727	0.000118854	P63027, P12270, Q9H4B4, P33176, Q6MZQ0, Q12797, P60953, O15078, Q9Y2F5, Q9NW64, Q15154, Q96Q89, O95613	3017	22	16792	3.28888	0.510899	0.0068532	0.230342
GOTERM_CC_DIRECT	GO:0030136~clathrin-coated vesicle	23	0.714286	0.000119566	P63027, O00291, Q14677, Q2M2I8, Q9H269, Q0JRZ9, Q99523, Q6P3W7, Q13492, Q07954, P14672, Q96RF0, Q9H270, Q12965, O14525, P51572, Q00610, Q6P3S1, P98082, P53675, O43747, Q9P253, O15126	3109	58	18224	2.32446	0.124505	0.00174802	0.191295
GOTERM_CC_DIRECT	GO:0005657~replication fork	11	0.341615	0.000124147	P04637, Q96T88, O15315, P26358, O75771, P63146, O43502, P41182, Q9NPF5, P12004, Q9NS91	3109	17	18224	3.79286	0.128953	0.00179138	0.198616
GOTERM_CC_DIRECT	GO:0071541~eukaryotic translation initiation factor 3 complex, eIF3m	7	0.217391	0.00014651	Q13347, Q7L2H7, O15372, O15371, Q14152, O00303, P55884	3109	7	18224	5.86169	0.15035	0.00208668	0.234355
GOTERM_BP_DIRECT	GO:0034976~response to endoplasmic reticulum stress	28	0.869565	0.000152977	P62714, Q9UMX0, P16615, P13667, Q8IXB1, P27986, P14625, O43462, P07996, Q9Y3C8, Q70SY1, O43521, O75955, Q15011, P30101, P18848, Q9BZQ8, Q15084, O94966, Q13438, P13639, P35638, P07237, P17676, O75807, Q13148, Q9Y4L1, O95155	3017	75	16792	2.0779	0.601693	0.00872865	0.29638
GOTERM_BP_DIRECT	GO:0043589~skin morphogenesis	8	0.248447	0.000153517	Q9UJM3, Q9H3D4, Q15517, P49768, P02452, P04062, P11831, P08123	3017	9	16792	4.94737	0.602986	0.00867708	0.297425
GOTERM_BP_DIRECT	GO:0030433~ER-associated ubiquitin-dependent protein catabolic process	24	0.745342	0.000157321	Q5HYA8, P35998, P43686, Q5VYK3, Q9UMX0, P62195, Q8IXB1, Q8TAT6, O94966, Q13438, P14625, Q9BVT8, P60468, Q9Y679, Q96DZ1, Q14139, P17980, P11021, Q9UHD9, P62191, P55072, O60337, Q9BV94, O95155	3017	60	16792	2.22632	0.611971	0.0088084	0.304784
GOTERM_CC_DIRECT	GO:0005876~spindle microtubule	19	0.590062	0.000159893	O43663, O95239, O75376, O15379, Q6PGN9, Q92845, Q8WVK7, P06493, Q96R06, O14965, P52732, P48730, P53350, P0DP25, Q8IX90, Q96GD4, P98170, P30260, Q14980	3109	44	18224	2.53119	0.162903	0.00224829	0.255736
GOTERM_BP_DIRECT	GO:0075522~IRES-dependent viral translational initiation	7	0.217391	0.000198072	P26599, P05455, O15371, Q14152, O00303, Q15366, P55884	3017	7	16792	5.56579	0.696361	0.0109756	0.383589
GOTERM_BP_DIRECT	GO:0001731~formation of translation preinitiation complex	13	0.403727	0.000207964	P60228, Q7L2H7, O75821, Q14152, P55884, Q9Y262, P23588, Q13347, O15372, O15371, O00303, Q99613, P41091	3017	23	16792	3.14588	0.71391	0.0114155	0.402709
GOTERM_BP_DIRECT	GO:0000715~nucleotide-excision repair, DNA damage recognition	13	0.403727	0.000207964	Q16531, P61201, Q7L5N1, P09874, P41208, Q9UBW8, Q9BT78, P62987, P54727, P62979, Q13620, Q99627, Q13098	3017	23	16792	3.14588	0.71391	0.0114155	0.402709
GOTERM_BP_DIRECT	GO:0090307~mitotic spindle assembly	17	0.52795	0.00021403	O75665, Q14974, O43670, Q49MG5, P51955, Q15018, P21333, P62491, Q9ULW0, P52732, Q9BSJ2, P61586, Q08379, P98170, Q9BW19, Q00610, Q08AG7	3017	36	16792	2.62829	0.724166	0.0116404	0.414433
GOTERM_BP_DIRECT	GO:1901998~toxin transport	17	0.52795	0.00021403	P31689, Q15650, P17987, P78371, P35606, O14786, Q99832, Q05193, P49368, Q9H270, Q8WVM8, P61923, P48643, P50990, P11021, O14497, Q9NVM6	3017	36	16792	2.62829	0.724166	0.0116404	0.414433
GOTERM_BP_DIRECT	GO:0019985~translesion synthesis	17	0.52795	0.00021403	P27694, P41226, Q9H040, O14933, Q14694, P15927, P62987, P62979, P35251, P28340, O60673, Q15054, P40937, P05161, P55072, Q14258, P12004	3017	36	16792	2.62829	0.724166	0.0116404	0.414433
GOTERM_CC_DIRECT	GO:0010008~endosome membrane	52	1.61491	0.000223808	Q96QK1, P04114, Q15286, P20036, O14617, Q9H4M9, Q9UKG1, Q6P3W7, P61077, O43318, Q658P3, Q15036, P06340, P22314, Q9UH99, P01909, P11279, Q99523, O60749, P04440, Q96RF0, Q7LBR1, Q9P2R3, Q9NYJ8, Q9ULQ1, Q13596, Q14164, Q9NZD8, Q9NZN4, O75436, Q99437, O00461, Q15057, P62979, Q9H6X2, P51617, Q9Y287, Q15904, Q9NP79, Q15750, P51149, P62987, Q5VIR6, Q9Y2I7, P61421, Q9H1H9, Q9UBQ0, O60664, P01920, Q96H20,…	3109	185	18224	1.64761	0.220344	0.00310644	0.357791
KEGG_PATHWAY	hsa05203:Viral carcinogenesis	64	1.98758	0.000225947	Q16531, Q8TEY5, Q13573, O00571, P27986, Q96BA8, Q00534, O43707, P61978, Q8WUI4, Q5T4S7, Q92830, P04439, P01889, P20248, Q93009, P04637, P17693, P05412, Q9BY41, Q9UQL6, Q9UKV0, P61586, Q15628, Q04206, P10321, P62191, P60953, Q14160, O15379, P29084, Q06330, Q92793, P06493, Q8N726, P61981, Q13547, P12814, Q7KZF4, Q00653, Q9Y676, P23497, P11831, P30281, P62807, Q70SY1, P23458, Q9Y6D9, Q09472, P18848,…	1399	205	6879	1.53509	0.0630075	0.00463778	0.299637
GOTERM_CC_DIRECT	GO:0005839~proteasome core complex	12	0.372671	0.000229149	P20618, P25788, P28072, P25789, P28062, P28070, P25787, O14818, P60900, P28065, P49720, P28066	3109	21	18224	3.34954	0.224961	0.00314126	0.366315
GOTERM_BP_DIRECT	GO:0016569~covalent chromatin modification	37	1.14907	0.000241933	Q14527, Q9HCK8, Q9NPG3, Q68CP9, P26358, Q9Y294, P54198, Q92925, O75376, Q96GM5, Q15326, Q12830, Q9H8M2, P51532, P46379, Q86U86, O43293, P49711, Q92922, Q13263, Q9NQZ2, Q99543, Q8TAQ2, P46100, Q92784, Q86UE8, O60264, Q92833, O60885, Q9NXR8, P35659, Q9UKI8, Q969G3, Q9Y6J0, P28370, O14497, O14647	3017	113	16792	1.82243	0.766806	0.0130304	0.468342
GOTERM_MF_DIRECT	GO:0043522~leucine zipper domain binding	9	0.279503	0.000256446	Q9NY61, Q99459, P18848, O43293, P35638, Q969V6, Q96IZ0, Q6P1K2, Q8IUD2	3017	12	16881	4.19647	0.380185	0.0115989	0.436416
GOTERM_BP_DIRECT	GO:0030036~actin cytoskeleton organization	41	1.27329	0.000257634	Q92747, Q13045, O14745, P60953, O60610, Q5VU43, P43034, P41182, P23528, Q4VCS5, P11274, P42684, P53667, P62826, Q5M775, Q86T65, O94929, P35612, P35611, Q01518, Q8WX93, Q969V6, Q69YQ0, Q13464, O00560, O75369, Q9NYL9, Q8IVF7, Q5JU85, Q6ZSZ5, P47756, Q16658, Q9Y2I1, Q27J81, P61587, P61586, Q6TDP4, P35080, P21359, P01116, Q9UL54	3017	130	16792	1.75537	0.787833	0.0137473	0.498665
GOTERM_BP_DIRECT	GO:1990440~positive regulation of transcription from RNA polymerase II promoter in response to endoplasmic reticulum stress	9	0.279503	0.000266468	P04637, Q96BA8, Q99941, P18848, O43462, P35638, P17676, P11021, P18850	3017	12	16792	4.17435	0.79882	0.0140905	0.515722
GOTERM_BP_DIRECT	GO:0032480~negative regulation of type I interferon production	15	0.465839	0.000283549	Q96G74, P41226, O14933, Q9NWF9, Q14164, Q9UII4, Q86VP1, Q7Z434, P62987, P62979, O95786, Q9BYX4, Q15366, Q14258, P05161	3017	30	16792	2.7829	0.818474	0.0148566	0.548694
GOTERM_CC_DIRECT	GO:0019013~viral nucleocapsid	14	0.434783	0.000293714	O14979, P08579, P52597, P52272, P09234, Q5TAP6, P07910, Q09666, O43390, P08621, P61978, Q9BUJ2, P09651, O60506	3109	28	18224	2.93085	0.27867	0.00397571	0.469302
KEGG_PATHWAY	hsa05168:Herpes simplex infection	58	1.80124	0.000302107	P00973, P01031, P42224, P20036, P29692, O43318, Q9BQI3, Q13616, Q9BYX4, P61978, Q96SB4, P06340, Q9Y6J9, P04439, P01909, P01889, Q93009, O15516, P24928, Q7Z434, P04637, P17693, P01903, P05412, P04233, P04440, P52630, O95786, Q04206, P10321, Q9NYJ8, Q9Y6K5, P19784, P84103, P09914, O14920, Q14164, Q92793, Q03519, P06493, Q03518, P68400, P51610, O15111, O00268, O60674, Q06124, P23497, P23458, Q09472,…	1399	183	6879	1.55842	0.0833413	0.00578454	0.40045
GOTERM_CC_DIRECT	GO:0031080~nuclear pore outer ring	8	0.248447	0.000309104	Q12769, Q96EE3, P55735, Q8WUM0, Q8NFH4, Q9BW27, Q8WYP5, P52948	3109	10	18224	4.68935	0.290913	0.00413332	0.493834
GOTERM_CC_DIRECT	GO:0031597~cytosolic proteasome complex	8	0.248447	0.000309104	P35998, P43686, P17980, P62191, Q9Y5K5, P14735, O00487, P62195	3109	10	18224	4.68935	0.290913	0.00413332	0.493834
GOTERM_BP_DIRECT	GO:0032508~DNA duplex unwinding	19	0.590062	0.000312703	P51530, P04083, Q9HCK8, Q9ULG1, Q92878, P46100, Q14839, O00571, P13010, Q9Y230, Q7Z333, P46063, P25205, P33992, Q92499, Q08211, Q9Y620, O14647, O94762	3017	44	16792	2.40341	0.847689	0.0162306	0.604948
GOTERM_BP_DIRECT	GO:1904874~positive regulation of telomerase RNA localization to Cajal body	10	0.310559	0.00033756	P49368, O60832, P40227, P78371, P17987, P48643, P50990, Q9Y230, Q6PI26, Q99832	3017	15	16792	3.71053	0.868854	0.01736	0.652886
GOTERM_CC_DIRECT	GO:0032993~protein-DNA complex	13	0.403727	0.000341969	Q16236, Q14839, P14923, P25208, P35222, Q13952, Q15022, Q99459, Q99941, P35638, P17535, P08047, P23511	3109	25	18224	3.04808	0.316367	0.00451756	0.546206
GOTERM_MF_DIRECT	GO:0002039~p53 binding	25	0.776398	0.000350142	Q9NQR1, Q6PCD5, Q9HCK8, Q09472, Q969K3, P21675, Q5VTR2, O60285, Q15327, Q92793, Q14694, Q8N726, O60341, O60885, Q96S44, Q93009, P51532, P04637, Q9H4B4, P61289, Q9H6B1, P13639, P42858, Q9H3D4, O15164	3017	67	16881	2.0878	0.479586	0.0154304	0.595419
GOTERM_MF_DIRECT	GO:0004298~threonine-type endopeptidase activity	12	0.372671	0.000350288	P20618, P25788, P28072, P25789, P28062, P28070, P25787, O14818, P60900, P28065, P49720, P28066	3017	21	16881	3.19731	0.479727	0.0150805	0.595665
GOTERM_MF_DIRECT	GO:0000993~RNA polymerase II core binding	12	0.372671	0.000350288	Q6P1J9, Q9NQG5, Q9BTA9, Q9UL18, Q9Y224, Q9UKV8, O95163, Q6PD62, Q6IA86, Q8N163, O60885, O94762	3017	21	16881	3.19731	0.479727	0.0150805	0.595665
GOTERM_MF_DIRECT	GO:0017025~TBP-class protein binding	12	0.372671	0.000350288	P35998, P43686, P52597, P21675, P17980, Q92994, Q53T94, Q9ULM3, P62191, P52655, Q86VP6, P62195	3017	21	16881	3.19731	0.479727	0.0150805	0.595665
GOTERM_BP_DIRECT	GO:0000132~establishment of mitotic spindle orientation	12	0.372671	0.000367502	Q92974, Q15061, Q96SN8, P26367, P42858, O14777, Q96EA4, Q562E7, P49450, Q9GZM8, P43034, Q14980	3017	21	16792	3.18045	0.890482	0.0187256	0.710601
GOTERM_CC_DIRECT	GO:0030904~retromer complex	12	0.372671	0.000387854	Q96QK1, Q13596, Q5VZ89, Q14203, P14373, Q9UBQ0, Q6IQ26, Q9P2R3, Q96L92, P51149, O75436, O60749	3109	22	18224	3.19729	0.350387	0.00506218	0.619283
GOTERM_MF_DIRECT	GO:0035615~clathrin adaptor activity	8	0.248447	0.000417453	Q5SW96, Q13492, O00291, O95782, P98082, P63010, P53680, Q96CW1	3017	10	16881	4.47623	0.541004	0.0175423	0.709498
GOTERM_CC_DIRECT	GO:0032588~trans-Golgi network membrane	28	0.869565	0.000422835	Q9H9E3, P20036, Q96DZ5, Q9UID3, Q92546, O94955, Q9Y2V7, Q15334, Q00610, O43747, P63092, Q9UP83, P11717, P01909, Q96JB2, P05067, P01903, Q5VIR6, P04440, P04233, O14662, Q9H1H9, P01920, Q96MW5, O43493, P61966, P05538, P09496	3109	83	18224	1.97744	0.37518	0.00545359	0.674959
GOTERM_CC_DIRECT	GO:0031258~lamellipodium membrane	11	0.341615	0.00042329	P29317, Q13433, Q92508, P50552, P06756, P27487, Q9H6X2, Q8WXH0, P23528, Q6UVK1, Q96AC1	3109	19	18224	3.39361	0.375497	0.00539686	0.675684
GOTERM_CC_DIRECT	GO:0051233~spindle midzone	11	0.341615	0.00042329	Q9H0H5, P53350, Q99741, Q53HL2, P60953, Q9Y5B0, Q96GD4, P55040, P05067, Q96Q89, O14965	3109	19	18224	3.39361	0.375497	0.00539686	0.675684
GOTERM_BP_DIRECT	GO:0006461~protein complex assembly	37	1.14907	0.0004261	Q14469, O14745, O60356, P14868, P30154, P30153, Q92793, Q92845, P06493, O75030, O75496, Q13492, Q16625, Q9BSJ2, O43292, Q15334, P25054, P48436, Q99747, O95163, P11047, O00401, P63027, Q96S59, P35612, Q03164, O15533, Q08752, P04637, P14635, P04233, Q15599, P07814, Q9NU22, O75563, Q15393, P29590	3017	116	16792	1.7753	0.923034	0.0214977	0.823464
GOTERM_MF_DIRECT	GO:0003899~DNA-directed RNA polymerase activity	17	0.52795	0.000426476	P30876, P62875, O14802, Q9NW08, P52435, P0CAP1, Q9H1A7, Q9BWH6, O95602, Q9H1D9, Q9H944, O15160, P62487, Q9BUI4, P24928, Q13503, P19387	3017	38	16881	2.50316	0.548666	0.0175235	0.72478
GOTERM_BP_DIRECT	GO:0042771~intrinsic apoptotic signaling pathway in response to DNA damage by p53 class mediator	15	0.465839	0.000432105	Q71UM5, O60356, Q09472, Q9NX09, Q13573, P04637, Q13362, Q92630, P46379, Q9H3D4, Q86Z02, Q16666, P51587, P43246, P29590	3017	31	16792	2.69313	0.925766	0.0216162	0.835022
GOTERM_MF_DIRECT	GO:0003735~structural constituent of ribosome	61	1.89441	0.000432158	Q71UM5, P36578, P62277, P27635, P08865, P62273, Q9BZE1, P32969, P62280, P62424, P62269, P61247, P62266, P62829, P47914, P63220, P61313, P23396, Q02543, P49207, P39019, Q6P5R6, Q9BYC8, Q9UHA3, P61254, P82932, P39023, P18124, P46777, P46778, P46779, Q9BYD2, P30050, Q86TS9, Q5T653, P62249, P62979, P05141, P51398, O75746, Q9Y676, P84098, P62906, P62241, P62701, P46781, Q13405, P46783, P05387, P05386,…	3017	222	16881	1.53745	0.553426	0.0173723	0.734404
GOTERM_MF_DIRECT	GO:0017137~Rab GTPase binding	41	1.27329	0.000459621	P07355, Q66K14, Q9UJ41, Q0IIM8, Q9Y3P9, Q8IY31, Q86TI0, O95759, Q8TEA7, Q9H4M9, Q96CV9, Q96NW4, Q15057, Q92546, Q5BJF6, Q5T5C0, O94955, Q15334, O00429, Q15904, Q6P3S1, Q8WUA7, O43747, Q9BYX2, Q7RTP6, Q96CN4, Q9H2M9, Q9HCH5, Q8IYU2, Q9Y2T2, Q8IUD2, Q96G01, Q96Q42, O43147, Q9P0N9, Q8TD16, Q8TBA6, Q6ZT07, Q15042, Q6IQ26, Q9P2R3	3017	134	16881	1.71199	0.575732	0.018077	0.780903
GOTERM_MF_DIRECT	GO:0070491~repressing transcription factor binding	16	0.496894	0.000510969	Q9Y3T9, Q8WUI4, P15923, Q9UHI6, P12757, P25208, Q13950, P35222, O75496, Q13547, Q13363, Q04727, Q9UQL6, Q9UKV0, Q04206, Q99497	3017	35	16881	2.55785	0.614495	0.0196625	0.867785
KEGG_PATHWAY	hsa05130:Pathogenic Escherichia coli infection	22	0.68323	0.000527675	Q92747, P07437, O43639, Q92974, P60953, O15144, Q71U36, P05556, P17252, Q13464, P60709, P68363, P35222, Q16625, P15311, P61586, O75116, Q9BQE3, P06241, P19338, O00401, Q14247	1399	51	6879	2.12109	0.141021	0.00945566	0.698476
GOTERM_CC_DIRECT	GO:0030117~membrane coat	13	0.403727	0.000537013	Q05193, O43633, Q7LBR1, P61923, P35606, O43426, Q9H0F7, O14617, P63010, P53680, O43747, P53618, P61966	3109	26	18224	2.93085	0.449715	0.00676473	0.856484
GOTERM_BP_DIRECT	GO:0000375~RNA splicing, via transesterification reactions	13	0.403727	0.00056062	Q9UK59, O43395, O94906, Q12874, Q99590, O75533, O00566, Q15427, Q96DI7, Q92945, Q15393, Q6P2Q9, O75940	3017	25	16792	2.89421	0.965754	0.0277266	1.08209
GOTERM_BP_DIRECT	GO:0002181~cytoplasmic translation	13	0.403727	0.00056062	Q5T653, P18124, P05387, P05386, P61254, P05388, Q6P5R6, P47914, Q9UKD2, P61313, Q9Y3U8, P32969, P23588	3017	25	16792	2.89421	0.965754	0.0277266	1.08209
GOTERM_MF_DIRECT	GO:0000980~RNA polymerase II distal enhancer sequence-specific DNA binding	24	0.745342	0.000563539	Q16236, Q92925, Q8TAQ2, Q14839, P60709, Q9Y230, P19838, P23246, O95983, O96019, P51532, Q93074, Q15233, Q13547, P05412, Q09028, P07910, Q14494, Q969G3, Q04206, O94776, Q92922, Q8WXI9, P40426	3017	65	16881	2.06595	0.650515	0.0212265	0.956662
GOTERM_BP_DIRECT	GO:0007010~cytoskeleton organization	47	1.45963	0.000599565	Q99439, Q9UPN3, Q9NYB9, Q01082, Q71U36, O60610, O60307, Q9NYL2, O00468, O00291, P60709, P23528, Q9UBW7, Q16555, O60292, O75147, Q96PY5, P41743, Q96IF1, Q9BQE3, P48436, O94851, P78357, O60437, O94929, Q9P212, Q7RTP6, Q8WX93, Q03001, Q9NSI6, P26038, Q2TAL8, Q14511, O14939, Q13813, Q6P0Q8, Q96JJ3, P09493, Q8IVF7, O15230, Q71RC2, P47756, Q14202, Q14185, O75400, Q7L5Y9, Q9Y5S2	3017	161	16792	1.6248	0.972912	0.0293834	1.15685
GOTERM_CC_DIRECT	GO:0005903~brush border	22	0.68323	0.00060643	Q9UHB6, Q13045, Q14573, P08473, P18206, P60660, Q12929, O14908, O75369, P35579, P12814, P19105, Q15149, O00299, P15311, Q12965, P47756, Q7Z406, O00429, O00159, O43707, P61158	3109	60	18224	2.14929	0.490617	0.00755062	0.966695
GOTERM_MF_DIRECT	GO:0004003~ATP-dependent DNA helicase activity	15	0.465839	0.000607521	A8MPP1, Q92878, Q86WJ1, Q14839, O00571, P13010, Q9Y230, P46063, P19447, P33993, P33991, Q08211, P18074, O14647, Q14566	3017	32	16881	2.62279	0.678054	0.0224125	1.03096
GOTERM_BP_DIRECT	GO:0032435~negative regulation of proteasomal ubiquitin-dependent protein catabolic process	12	0.372671	0.000616149	Q9BTA9, Q13496, P46379, P08238, Q9UL15, Q86UE8, Q92922, O14908, O00560, Q8N163, Q99497, Q9P0U3	3017	22	16792	3.03589	0.975486	0.0299403	1.18867
GOTERM_BP_DIRECT	GO:0007018~microtubule-based movement	28	0.869565	0.00063289	Q9BVG8, Q92845, P63010, Q86UP2, Q14807, Q99661, P33176, Q02224, Q86Y91, Q9NZ32, P53680, Q9NP97, O95235, O95239, Q8NI77, O43237, Q96Q89, P52732, Q02241, Q2M1P5, Q9H0H5, Q14204, Q9H1H9, Q9BW19, O95782, Q2KJY2, Q96CW1, P09496	3017	81	16792	1.92398	0.977836	0.0304953	1.22077
GOTERM_BP_DIRECT	GO:0070987~error-free translesion synthesis	11	0.341615	0.000651491	P62987, P27694, P62979, Q8TAT6, P35251, Q9H040, P40937, Q92890, P12004, P55072, P15927	3017	19	16792	3.2223	0.980185	0.0311286	1.25644
GOTERM_BP_DIRECT	GO:0051983~regulation of chromosome segregation	7	0.217391	0.000670968	Q99661, Q8TB72, O43683, Q14671, O43670, Q96GD4, P46013	3017	8	16792	4.87007	0.982377	0.0317922	1.29377
GOTERM_BP_DIRECT	GO:1904871~positive regulation of protein localization to Cajal body	7	0.217391	0.000670968	P49368, P40227, P78371, P17987, P48643, P50990, Q99832	3017	8	16792	4.87007	0.982377	0.0317922	1.29377
GOTERM_BP_DIRECT	GO:1903071~positive regulation of ER-associated ubiquitin-dependent protein catabolic process	7	0.217391	0.000670968	Q15011, Q16236, P51572, Q9UHD9, Q9UMX0, O43765, Q03135	3017	8	16792	4.87007	0.982377	0.0317922	1.29377
KEGG_PATHWAY	hsa03060:Protein export	13	0.403727	0.000680523	O76094, Q9Y5M8, P49458, P61011, P60468, P37108, Q99442, P11021, P08240, Q9UHB9, P61009, P67812, P61619	1399	23	6879	2.77922	0.178035	0.0114665	0.899955
KEGG_PATHWAY	hsa03430:Mismatch repair	13	0.403727	0.000680523	P27694, P54278, P35251, P52701, P28340, Q15054, P18858, P40692, P40937, P43246, P12004, P15927, P20585	1399	23	6879	2.77922	0.178035	0.0114665	0.899955
GOTERM_MF_DIRECT	GO:0043130~ubiquitin binding	27	0.838509	0.000728589	P09936, O95999, Q14596, P11388, Q9NWF9, Q86VN1, Q5T124, Q9H6K1, Q9Y679, O95071, Q9Y5T5, P33552, Q99543, Q9H040, O14933, Q8NI77, P78406, Q9UHP3, Q13501, Q96FW1, Q9Y263, P14735, Q8NBM4, P37198, Q92630, Q8TAT6, Q9UNN5	3017	78	16881	1.93683	0.743163	0.0263012	1.23522
GOTERM_BP_DIRECT	GO:0042769~DNA damage response, detection of DNA damage	16	0.496894	0.000775851	Q16531, P27694, P31689, P63146, P09874, P15927, P62987, P62979, Q13620, P35251, P28340, Q15054, P40937, P23396, P12004, Q9NS91	3017	36	16792	2.47369	0.990629	0.0363859	1.49457
GOTERM_BP_DIRECT	GO:0016197~endosomal transport	24	0.745342	0.000777429	Q9NP79, O43633, P61026, Q15286, C4AMC7, Q2VPB7, Q13501, Q2M389, Q86VN1, O14964, P62987, Q13492, P62979, Q96Q42, O95477, Q96RF0, Q5VT79, O75886, Q8TCU4, Q15036, Q8WUX9, Q96H20, Q96L92, O60784	3017	66	16792	2.02393	0.990717	0.0361767	1.49759
GOTERM_CC_DIRECT	GO:0005875~microtubule associated complex	15	0.465839	0.000781876	O15344, Q96S59, P78559, Q9Y3P9, P27816, P43034, Q15121, P61163, Q15061, P49792, Q92624, Q562E7, A0MZ66, O95166, P46821	3109	34	18224	2.58604	0.580959	0.00961774	1.24473
GOTERM_BP_DIRECT	GO:0031647~regulation of protein stability	25	0.776398	0.000788177	P10619, P48556, Q96QK1, P13473, P60953, Q07666, Q13107, Q9P2X0, Q92830, O15379, O14908, Q9Y371, Q8N163, Q8N726, O14965, P12270, P11142, O94966, P36956, Q9H270, Q9BY41, Q9NYF0, O15164, P01116, Q9P0U1	3017	70	16792	1.98778	0.991299	0.0363866	1.51814
GOTERM_BP_DIRECT	GO:0033138~positive regulation of peptidyl-serine phosphorylation	25	0.776398	0.000788177	O75815, Q13043, P60953, Q9BUL8, O15169, Q96N67, P14174, Q9NYB0, Q03135, Q8TF40, Q9BXM7, O95835, Q9UI95, Q99497, Q15389, Q99996, Q13153, P23634, Q04637, Q14012, P42336, Q8N122, P35080, O75807, P16070	3017	70	16792	1.98778	0.991299	0.0363866	1.51814
GOTERM_MF_DIRECT	GO:0030374~ligand-dependent nuclear receptor transcription coactivator activity	20	0.621118	0.000809059	Q9UPT9, Q9BYK8, Q9HD15, Q8NF64, Q9P2W1, O60341, O75448, Q9Y6Q9, O60244, Q93074, Q96PK6, P12814, Q9UHV7, Q9NVC6, Q5VV67, Q16512, O43707, Q15532, Q8IX12, Q86X55	3017	51	16881	2.19423	0.778981	0.0286117	1.37076
GOTERM_BP_DIRECT	GO:0032481~positive regulation of type I interferon production	20	0.621118	0.00086494	Q9H2U1, Q09472, P13010, Q92793, P19838, P35222, P78527, P62875, O14802, Q08211, Q32MZ4, Q9NW08, Q00653, P51617, Q04206, Q16666, Q9H1D9, Q9UJV9, O15160, Q9BUI4	3017	51	16792	2.18266	0.99452	0.0395575	1.66482
GOTERM_BP_DIRECT	GO:0045070~positive regulation of viral genome replication	13	0.403727	0.000872037	Q96SB4, Q16531, O00635, P09914, P11388, P55265, O00571, Q9P035, Q08752, P62937, P11940, Q6PKG0, Q16513	3017	26	16792	2.7829	0.994749	0.0395751	1.67837
GOTERM_BP_DIRECT	GO:0007346~regulation of mitotic cell cycle	17	0.52795	0.000893382	A0A0B4J2F2, Q5VTR2, P49918, O75150, O75794, O00560, Q13635, Q9NY61, P53350, Q92538, O43293, Q96AY4, Q8TDX7, Q9NVM9, P33552, Q9UKT4, Q7L5Y9	3017	40	16792	2.36546	0.995382	0.0402213	1.71912
GOTERM_MF_DIRECT	GO:0003712~transcription cofactor activity	25	0.776398	0.000917375	Q15678, Q9BYH8, P82094, Q92793, Q15326, Q93074, O43679, P62195, Q8IWA0, Q9UHV7, Q13287, P62324, Q7KZF4, Q14494, Q9Y4A5, Q09472, P17844, O75448, O60244, Q9NVC6, Q96L73, Q92499, Q9UKM9, Q15645, P48552	3017	71	16881	1.97017	0.819439	0.0317801	1.55292
GOTERM_BP_DIRECT	GO:1903146~regulation of mitophagy	15	0.465839	0.000932491	P19784, Q13105, P26368, P46779, Q92830, Q12772, O96019, Q8IWA0, P21796, O14802, P36956, Q9BXM7, P0DN76, O00429, Q14247	3017	33	16792	2.52991	0.996351	0.0416344	1.79373
GOTERM_CC_DIRECT	GO:0005811~lipid particle	23	0.714286	0.000967232	P07355, Q07065, P04406, Q8TB40, Q96KR4, O00273, O00562, P27469, P51149, Q9H4M9, Q03135, P51148, Q92538, P51617, Q15042, O60664, Q9BWE0, P51572, Q8NF37, O60488, P55072, Q96PD7, Q9BRQ8	3109	66	18224	2.04271	0.659071	0.0117554	1.53767
GOTERM_BP_DIRECT	GO:0006915~apoptotic process	132	4.09938	0.000974352	Q01085, Q9NR09, Q96TC7, Q9HD15, O00291, P61077, O43318, Q9Y696, O43293, Q9H6Z9, P23396, O43521, Q14814, Q99828, Q13153, Q13155, O00213, Q9BZZ5, Q86W42, Q96JJ3, Q9H4B4, Q9H3K2, O60216, Q69YI7, P98170, P63244, P98082, P51114, Q9H832, Q8IX12, P53634, Q9BT92, Q9H175, Q9NWH9, O15405, O00273, Q15121, Q96FV9, P51398, O60674, P20591, P42858, P17302, Q86TG7, Q07352, P09382, Q9NS68, P49736, Q8WUY3, Q13501,…	3017	567	16792	1.29574	0.997164	0.0431434	1.87353
GOTERM_BP_DIRECT	GO:0090398~cellular senescence	12	0.372671	0.00099032	Q92794, Q6PHR2, Q8IY18, Q02363, P27797, O15119, Q02750, P11831, Q8N726, Q96SB8, P29590, P01112	3017	23	16792	2.90389	0.997424	0.0435152	1.90396
GOTERM_BP_DIRECT	GO:0010390~histone monoubiquitination	8	0.248447	0.00100316	Q6P1J9, Q9BTA9, Q96T88, Q5VTR2, O75150, Q6PD62, Q8WVC0, Q8TDB6	3017	11	16792	4.04785	0.997616	0.0437479	1.92842
GOTERM_BP_DIRECT	GO:0006296~nucleotide-excision repair, DNA incision, 5'-to lesion	16	0.496894	0.0010903	Q16531, P27694, Q86WJ1, P09874, P15927, P19447, P62987, P62979, Q13620, P18074, P35251, P28340, P28715, Q15054, P40937, P12004	3017	37	16792	2.40683	0.99859	0.0471181	2.09426
GOTERM_BP_DIRECT	GO:0007094~mitotic spindle assembly checkpoint	11	0.341615	0.00109416	P12270, Q13257, P53350, P33981, O43683, O43670, Q9Y6D9, Q53GT1, P25054, Q9UI95, P49454	3017	20	16792	3.06119	0.998622	0.0469437	2.10159
GOTERM_MF_DIRECT	GO:0045502~dynein binding	10	0.310559	0.00111432	Q96G01, O43521, Q15061, Q8TD16, Q14203, Q06787, Q562E7, P43034, Q9UQE7, P49454	3017	17	16881	3.29135	0.87499	0.0377747	1.88333
GOTERM_BP_DIRECT	GO:0043123~positive regulation of I-kappaB kinase/NF-kappaB signaling	46	1.42857	0.00112817	O95999, O75179, O00635, O14920, P29692, Q14164, Q9NYB0, Q9UDY8, P08134, P35222, O15111, O43318, P62979, Q8NFZ5, Q9BXM7, P17302, Q96IF1, P51617, Q8TB61, Q9NYY3, Q5T9L3, Q7Z7H5, P06241, P09382, Q9NS68, Q14258, O95236, O00182, Q9HAT8, P21333, Q8IYM9, Q9NQ34, O60885, P50591, Q7Z434, P62987, P37198, P53041, P61586, Q15628, Q04206, Q12802, Q9C035, Q9H8V3, Q9NYJ8, P0CG08	3017	161	16792	1.59023	0.998877	0.0480261	2.16625
GOTERM_MF_DIRECT	GO:0008565~protein transporter activity	25	0.776398	0.00114632	Q96QK1, Q14974, O14617, P63010, O75436, P52292, Q99598, P53680, O43747, O00629, P52294, Q92973, Q8TEX9, Q99442, Q96P70, Q96JB2, Q9UI26, O60763, Q9UBQ0, O15397, Q8WUX9, O14713, O95782, Q96QU8, P61966	3017	72	16881	1.94281	0.88224	0.0381463	1.93692
GOTERM_BP_DIRECT	GO:0007064~mitotic sister chromatid cohesion	9	0.279503	0.00114731	Q9NTI5, O60216, P0CG13, Q14683, Q29RF7, Q6KC79, Q9Y6X3, Q9UQE7, Q7Z3K3	3017	14	16792	3.57801	0.999	0.0484785	2.20261
GOTERM_BP_DIRECT	GO:0006337~nucleosome disassembly	10	0.310559	0.00115935	Q01105, Q68CP9, Q8TAQ2, Q92925, Q969G3, Q92922, Q96GM5, O14497, Q9Y5B9, P51532	3017	17	16792	3.274	0.99907	0.0486336	2.22547
GOTERM_CC_DIRECT	GO:0034399~nuclear periphery	11	0.341615	0.00116166	P12270, Q99848, Q14974, Q92621, Q92973, P18848, Q8N1F7, Q8TEX9, P23497, Q8WYP5, P52948	3109	21	18224	3.07041	0.725421	0.0139509	1.84408
GOTERM_CC_DIRECT	GO:0031982~vesicle	37	1.14907	0.001189	P07355, P04406, O14745, Q13596, Q9UJ41, Q12929, P14174, P37802, P23528, O75436, P29401, Q13492, P33176, P0DP25, P42892, P15311, P62879, Q09666, Q9BQE3, P63027, Q14254, P04083, Q99828, Q92974, Q13561, P60660, P26038, P30533, O14936, P62491, O14976, Q8NEW0, Q96Q42, P50395, O00299, Q9BRK4, P61586	3109	128	18224	1.6944	0.733654	0.0141247	1.8871
GOTERM_MF_DIRECT	GO:0003697~single-stranded DNA binding	30	0.931677	0.00124796	P54278, O15315, P54277, P16989, P40692, P62487, P20585, Q96AE4, P81877, P61978, P09651, Q99497, Q14566, O14979, P27694, P04083, O43502, Q9UN81, P15927, P54727, P33993, P33991, Q9H668, Q96B01, O75771, P67809, P28715, P51587, P43246, Q15365	3017	93	16881	1.80493	0.902596	0.0407345	2.10694
GOTERM_MF_DIRECT	GO:0051879~Hsp90 protein binding	13	0.403727	0.0012533	Q16543, Q14974, Q16665, P68400, Q08752, P49321, P37198, O94966, Q99743, Q9BY41, P32455, P23396, Q9H3U1	3017	27	16881	2.69403	0.903563	0.0402023	2.11587
GOTERM_MF_DIRECT	GO:0046966~thyroid hormone receptor binding	13	0.403727	0.0012533	Q15652, O75376, Q14669, P55345, O75448, Q9Y6Q9, Q93074, Q9UHV7, Q9NVC6, Q96L73, P37198, P35637, Q15544	3017	27	16881	2.69403	0.903563	0.0402023	2.11587
GOTERM_CC_DIRECT	GO:0005832~chaperonin-containing T-complex	7	0.217391	0.00128472	P49368, P40227, P78371, P17987, P48643, P50990, Q99832	3109	9	18224	4.55909	0.760578	0.0150927	2.03755
GOTERM_CC_DIRECT	GO:1990023~mitotic spindle midzone	7	0.217391	0.00128472	Q02224, Q49MG5, Q8NI77, Q9P258, Q96Q89, Q9P2G4, Q14247	3109	9	18224	4.55909	0.760578	0.0150927	2.03755
GOTERM_CC_DIRECT	GO:0042555~MCM complex	7	0.217391	0.00128472	P33993, P33992, P33991, Q9BTE3, P49736, Q14566, P25205	3109	9	18224	4.55909	0.760578	0.0150927	2.03755
GOTERM_CC_DIRECT	GO:0017053~transcriptional repressor complex	20	0.621118	0.001298	Q86VZ6, Q53H80, Q96GY3, Q9Y618, Q8TAQ2, Q96ST3, O75376, O15379, Q96T58, Q99708, P12757, Q92802, P56545, P05412, Q9P2K3, Q13363, P51858, Q969G3, Q02447, Q6IA86	3109	55	18224	2.13152	0.764091	0.0150883	2.05841
GOTERM_CC_DIRECT	GO:0016581~NuRD complex	10	0.310559	0.00133327	Q13547, Q09028, Q14839, O94776, Q16576, Q8WXI9, Q96BF6, O95983, P68400, Q9UKG1	3109	18	18224	3.2565	0.773177	0.0153352	2.11378
GOTERM_MF_DIRECT	GO:0051087~chaperone binding	27	0.838509	0.00136739	Q14469, Q15813, Q15814, P31689, Q9UL15, P27797, Q9UDY4, P11441, P31948, P25685, Q8TF40, Q8IXB1, P50502, P00450, P11021, O95433, P05023, Q16543, O14775, P01889, Q96KC8, Q16611, P04637, P04156, Q9NZJ4, Q9Y4L1, P53634	3017	81	16881	1.8651	0.922068	0.0430447	2.30637
KEGG_PATHWAY	hsa04512:ECM-receptor interaction	31	0.962733	0.00137843	P02751, P08648, P20908, O00468, O75330, P29400, P26006, P18084, P26012, P06756, P07942, P11047, P07996, Q14118, P98160, P12110, P18827, Q13751, P12111, P05556, P08572, P02452, P55268, Q16363, P08123, Q9UKX5, P24821, O15230, P12109, P16070, P13612	1399	87	6879	1.75206	0.327841	0.0218283	1.81511
GOTERM_MF_DIRECT	GO:0001948~glycoprotein binding	23	0.714286	0.00144561	P10619, P27824, Q9H3Z4, P18827, P02786, P27797, P11717, P21333, O00560, P14735, P48730, P26006, P61769, P07900, Q13438, P08238, Q96DZ1, P08670, P09382, P06241, P11021, P07996, Q9BV94	3017	65	16881	1.97987	0.932661	0.0446992	2.43679
GOTERM_CC_DIRECT	GO:0071564~npBAF complex	8	0.248447	0.00148275	Q8TAQ2, Q969G3, Q92922, Q96GM5, Q15532, O96019, O14497, P51532	3109	12	18224	3.90779	0.807959	0.0168669	2.34815
GOTERM_CC_DIRECT	GO:0008540~proteasome regulatory particle, base subcomplex	8	0.248447	0.00148275	P35998, P43686, Q13200, P17980, P55036, Q99460, P62191, P62195	3109	12	18224	3.90779	0.807959	0.0168669	2.34815
GOTERM_BP_DIRECT	GO:0033683~nucleotide-excision repair, DNA incision	16	0.496894	0.00150556	Q16531, P27694, Q86WJ1, P09874, P15927, P19447, P62987, P62979, Q13620, P18074, P35251, P28340, P28715, Q15054, P40937, P12004	3017	38	16792	2.34349	0.999884	0.0622729	2.88089
GOTERM_BP_DIRECT	GO:0000082~G1/S transition of mitotic cell cycle	32	0.993789	0.0015081	Q8IUI8, O43929, Q9UPP1, P06493, Q8N726, P54687, Q99741, O95835, Q13616, Q9NYY3, Q13617, P49736, Q13618, Q00534, P12004, Q14566, P27694, Q07864, Q86VI3, P05556, Q99708, P09884, P15927, P25205, P33993, Q9H4B4, P33992, P33991, Q14181, P11802, Q9UKT4, Q9UBU7	3017	102	16792	1.74613	0.999886	0.0619492	2.88568
GOTERM_BP_DIRECT	GO:0007050~cell cycle arrest	41	1.27329	0.00152233	Q9NS23, Q07666, Q9NYL2, P27797, P49815, P49918, Q9NNW5, Q02750, Q8N726, P12757, O15355, Q9HB90, P54619, P25054, Q15382, Q13616, Q13617, Q00534, Q13618, P42345, P07996, O60381, Q13131, Q8IZD2, Q8TAS1, O00213, O75794, Q96Q89, Q9UGJ0, O60861, P04637, P04156, Q15392, Q969Z0, P35638, Q8N122, O75807, P43246, P58340, P01112, P29590	3017	141	16792	1.61842	0.999896	0.0620924	2.91254
GOTERM_BP_DIRECT	GO:0048870~cell motility	12	0.372671	0.00153368	Q13393, P29317, Q8WUW1, O60687, Q16658, Q05397, Q03001, P14921, Q02750, P50281, O14939, Q14247	3017	24	16792	2.7829	0.999902	0.0621204	2.93395
GOTERM_CC_DIRECT	GO:0005769~early endosome	58	1.80124	0.00158106	P07355, P62820, Q96QK1, Q5VYK3, P04114, P14373, C4AMC7, Q16570, O14786, Q9H4M9, Q9Y2H2, Q8IVG5, Q15036, Q5T9L3, Q15075, P36507, Q8WUH2, Q9UJU6, O75955, P11717, Q8NCT1, Q99523, P40818, Q9Y5W8, Q9H270, Q9P2R3, Q96L92, P53675, O75923, O60784, Q02818, Q9UJ41, Q14694, Q02750, Q9H269, O75436, O14964, Q96NW4, P42892, P35232, Q567U6, Q92544, P17302, O60879, Q9P253, Q5SW96, Q96S38, Q13637, Q2M389, P51148,…	3109	229	18224	1.48462	0.827875	0.0177942	2.502
GOTERM_BP_DIRECT	GO:0090002~establishment of protein localization to plasma membrane	17	0.52795	0.00165095	O75955, O14745, Q14254, Q9ULT0, Q9BYI3, Q8IY31, O14920, P60903, Q13464, P14923, Q14156, O14976, Q8N3R9, P15311, P35241, O15230, O75116	3017	42	16792	2.25282	0.999952	0.0662675	3.15489
GOTERM_MF_DIRECT	GO:0016922~ligand-dependent nuclear receptor binding	11	0.341615	0.00168286	Q9Y618, Q15650, O75376, Q969G3, O15164, P17535, P61371, Q9UIF9, Q8TBC4, O14497, Q9Y6Q9	3017	21	16881	2.93087	0.956768	0.0510061	2.83132
GOTERM_MF_DIRECT	GO:0031369~translation initiation factor binding	11	0.341615	0.00168286	Q7L2H7, Q6PKG0, Q06787, O75312, O00571, Q53GS7, O00303, Q99613, P55884, P62487, P62847	3017	21	16881	2.93087	0.956768	0.0510061	2.83132
GOTERM_BP_DIRECT	GO:0036500~ATF6-mediated unfolded protein response	7	0.217391	0.00170587	Q99941, P14625, O43462, P35638, P27797, P11021, P18850	3017	9	16792	4.32895	0.999965	0.0679445	3.2582
GOTERM_BP_DIRECT	GO:0007097~nuclear migration	7	0.217391	0.00170587	P60953, Q15061, Q8WXH0, Q562E7, Q9UH99, P43034, Q9Y613	3017	9	16792	4.32895	0.999965	0.0679445	3.2582
GOTERM_BP_DIRECT	GO:0048489~synaptic vesicle transport	7	0.217391	0.00170587	Q96JI7, O95295, P50570, O43426, P35222, O14656, Q16555	3017	9	16792	4.32895	0.999965	0.0679445	3.2582
GOTERM_BP_DIRECT	GO:1904851~positive regulation of establishment of protein localization to telomere	7	0.217391	0.00170587	O60832, P40227, P78371, P17987, P48643, P50990, Q99832	3017	9	16792	4.32895	0.999965	0.0679445	3.2582
GOTERM_CC_DIRECT	GO:0071339~MLL1 complex	13	0.403727	0.00174748	Q9Y4W2, Q9UBL3, Q9HCK8, Q9NXF1, P21675, Q9Y230, Q03164, P51610, Q6PI98, Q9H7Z6, O00268, Q7Z3B3, Q8IWI9	3109	29	18224	2.62765	0.856998	0.0194537	2.76191
GOTERM_BP_DIRECT	GO:0006368~transcription elongation from RNA polymerase II promoter	28	0.869565	0.00174968	Q09161, P13984, P21675, P29084, Q14241, P62487, Q6P1J9, P30876, P62875, O00267, O00268, O95163, Q6IA86, Q6P1X5, Q8IXH7, Q8WVC0, Q15544, P52435, Q9Y5B0, P55199, Q9Y5B9, P19447, P19387, P24928, P18074, Q08945, Q5JVF3, P52655	3017	86	16792	1.81212	0.999973	0.069172	3.34055
GOTERM_BP_DIRECT	GO:0048013~ephrin receptor signaling pathway	28	0.869565	0.00174968	Q92747, P29317, O43639, P60953, P60709, P63010, Q05193, P19105, Q96BI3, Q06124, P06241, Q15532, P29323, P53680, O00401, O15144, Q13153, Q13464, O14672, O00560, Q05397, P54760, P61586, O75116, O95782, P61158, Q96CW1, P01112	3017	86	16792	1.81212	0.999973	0.069172	3.34055
GOTERM_BP_DIRECT	GO:0016575~histone deacetylation	18	0.559006	0.00176333	Q15014, Q96ST3, Q14839, Q16576, Q13330, O95983, Q9UIF9, Q96BF6, O60341, Q96PK6, Q13547, Q4LE39, Q9UBU8, P35232, Q09028, Q9UQL6, Q9UKV0, O94776	3017	46	16792	2.17792	0.999976	0.0692383	3.36617
KEGG_PATHWAY	hsa03018:RNA degradation	28	0.869565	0.00177557	O75175, Q6PGP7, Q9H2U1, Q9NPI6, Q15477, Q8IZH2, Q01813, Q13868, Q9Y2L1, Q9NZN8, P06733, Q9Y333, O95453, Q96F86, P62324, P42285, A5YKK6, O95777, Q14201, Q58A45, Q5RKV6, Q13310, P38646, Q9UFF9, P11940, P08237, Q96C86, Q14106	1399	77	6879	1.78803	0.400595	0.0265782	2.33239
GOTERM_BP_DIRECT	GO:0000724~double-strand break repair via homologous recombination	25	0.776398	0.00188919	O15315, Q9ULG1, P09874, P23246, O00487, O94762, P27694, Q92878, Q99708, O43502, P46063, P25490, Q96SB8, P39748, P15927, Q8TAF3, Q9UBU8, Q96B01, O60921, O75771, Q9NXL9, Q8IY18, Q68DK2, P51587, Q9Y620	3017	74	16792	1.88034	0.999989	0.0735197	3.60229
GOTERM_CC_DIRECT	GO:0032587~ruffle membrane	26	0.807453	0.00191779	Q9UPN3, P29317, P08648, O60610, Q12929, P23528, P07900, P18085, P15311, P06756, P25054, P23396, Q9HB21, Q99828, Q92974, Q9Y490, Q13153, P05556, P50570, Q14678, Q9BQL6, P09493, Q8IZY2, Q13325, O95786, O00159	3109	82	18224	1.85859	0.881712	0.0211201	3.02723
GOTERM_BP_DIRECT	GO:0007265~Ras protein signal transduction	24	0.745342	0.00191976	Q9NS23, Q9P212, Q86VI3, P26358, Q96PV0, O00560, P20248, Q8N726, Q07889, Q9UN86, P04637, Q13393, P05412, P46109, P62873, Q15392, Q9NYY3, A0MZ66, P21359, P01116, Q13263, P29353, Q99497, P01112	3017	70	16792	1.90827	0.99999	0.0741862	3.65956
GOTERM_BP_DIRECT	GO:0016050~vesicle organization	13	0.403727	0.00192883	Q13596, Q5VWJ9, Q03135, Q99523, O60749, Q96Q42, Q96RF0, Q5T0N5, Q9BXM7, Q9ULU8, Q9UNH6, Q9UKT4, O00401	3017	28	16792	2.58412	0.999991	0.0740486	3.67653
GOTERM_BP_DIRECT	GO:0050690~regulation of defense response to virus by virus	13	0.403727	0.00192883	P61769, Q6VY07, P04439, P06241, Q9UI12, O95782, Q13177, P63010, P53680, O43747, P84077, Q96CW1, P61966	3017	28	16792	2.58412	0.999991	0.0740486	3.67653
GOTERM_BP_DIRECT	GO:0006302~double-strand break repair	23	0.714286	0.0019389	Q99828, Q9ULG1, Q9UIG0, Q92878, O00213, P13010, Q13330, Q7Z333, Q8TDB6, O60264, P09874, P39748, P78527, Q8IXQ6, Q92499, P46736, O60216, P18858, Q15645, Q9UI95, P51587, P43246, P55072	3017	66	16792	1.93959	0.999992	0.0739497	3.69539
GOTERM_CC_DIRECT	GO:0005884~actin filament	22	0.68323	0.00194663	P46940, Q8WX93, P21333, Q14145, Q4VCS5, P12814, P09493, P15311, Q13459, Q9H270, P47756, O43293, O75083, P67936, Q9NZ56, P06241, Q12802, Q96IZ0, P13797, P29536, Q9P253, Q14247	3109	65	18224	1.98396	0.885453	0.0212247	3.07209
[truncated: 464 more rows]

## Sheet: HROG02 HLA-I
Category	Term	Count	%	PValue	Genes	List Total	Pop Hits	Pop Total	Fold Enrichment	Bonferroni	Benjamini	FDR
[truncated: 671 more rows]

## Sheet: HROG17 CIITA HLA-II
Category	Term	Count	%	PValue	Genes	List Total	Pop Hits	Pop Total	Fold Enrichment	Bonferroni	Benjamini	FDR
[truncated: 857 more rows]

## Sheet: HROG17 CIITA HLA-I
Category	Term	Count	%	PValue	Genes	List Total	Pop Hits	Pop Total	Fold Enrichment	Bonferroni	Benjamini	FDR
[truncated: 870 more rows]

[truncated: 14 more sheets: HROG17 HLA-I, RA CIITA HLA-II, RA CIITA HLA-I, RA HLA-I, CD165 HLA-II, CD165 HLA-I, CM647 HLA-II, CM647 HLA-I, RA957 HLA-II, RA957 HLA-I, TIL1 HLA-II, TIL1 HLA-I, TIL3 HLA-II, TIL3 HLA-I]
