# Supplementary material for: CIITA-Transduced Glioblastoma Cells Uncover a Rich Repertoire of Clinically Relevant Tumor-Associated HLA-II Antigens
Source: Mol Cell Proteomics. 2021 Jan 6;20:100032. doi: 10.1074/mcp.RA120.002201 (PMC8724627; doi:10.1074/mcp.RA120.002201)
Supplement: Supplementary Table 7 [file mmc7.xlsx]

## Sheet: HLA-I CD165
Supplementary Table 7:
Protein IDs	Majority protein IDs	Peptide counts (all)	Peptide counts (razor+unique)	Peptide counts (unique)	Protein names	Gene names	Razor + unique peptides HLApI_CD165spike_1	Razor + unique peptides HLApI_CD165spike_2	Razor + unique peptides HLApI_CD165spike_3	Majority protein IDs	Average razor + unique peptides
P02786	P02786	575	575	575	Transferrin receptor protein 1;Transferrin receptor protein 1, serum form	TFRC	29	29	28	A6NHT5	28.6667
P01892	P01892	659	659	67	HLA class I histocompatibility antigen, A-2 alpha chain	HLA-A	22	26	24	L0R6Q1	24
P11142;P11142-2	P11142;P11142-2	503;432	503;432	258;189	Heat shock cognate 71 kDa protein	HSPA8	16	20	20	O14686	18.6667
P04406;P04406-2;O14556	P04406;P04406-2	323;241;4	323;241;4	323;241;4	Glyceraldehyde-3-phosphate dehydrogenase	GAPDH	14	16	15	O14730	15
P15907;P15907-2	P15907	238;45	238;45	238;45	Beta-galactoside alpha-2,6-sialyltransferase 1	ST6GAL1	14	16	16	O14879	15.3333
Q9NQX7;Q9NQX7-2;Q9NQX7-3	Q9NQX7;Q9NQX7-2;Q9NQX7-3	56;55;54	56;55;54	56;55;54	Integral membrane protein 2C;CT-BRI3	ITM2C	13	12	12	O14880	12.3333
Q30134	Q30134	174	78	29	HLA class II histocompatibility antigen, DRB1-8 beta chain	HLA-DRB1	12	9	8	O15287	9.66667
Q8WXH0;Q8WXH0-2;Q8WXH0-7;Q8WXH0-13;Q8WXH0-9;Q8WXH0-8;Q8WXH0-6;Q8WXH0-11;Q8WXH0-12;Q8WXH0-5;Q8WXH0-10;Q8WXH0-4;Q8WXH0-3	Q8WXH0;Q8WXH0-2	70;70;20;2;1;1;1;1;1;1;1;1;1	70;70;20;2;1;1;1;1;1;1;1;1;1	70;70;20;2;1;1;1;1;1;1;1;1;1	Nesprin-2	SYNE2	12	11	10	O15527	11
Q14444-2;Q14444	Q14444-2;Q14444	38;38	38;38	38;38	Caprin-1	CAPRIN1	12	12	12	O43167	12
Q9Y490	Q9Y490	192	192	151	Talin-1	TLN1	12	13	13	O43736	12.6667
P49327	P49327	99	99	98	Fatty acid synthase;[Acyl-carrier-protein] S-acetyltransferase;[Acyl-carrier-protein] S-malonyltransferase;3-oxoacyl-[acyl-carrier-protein] synthase;3-oxoacyl-[acyl-carrier-protein] reductase;3-hydroxyacyl-[acyl-carrier-protein] dehydratase;Enoyl-[acyl-carrier-protein] reductase;Oleoyl-[acyl-carrier-protein] hydrolase	FASN	11	11	9	O60231	10.3333
P25774;P25774-2	P25774;P25774-2	214;206	214;206	214;206	Cathepsin S	CTSS	11	10	11	O60268	10.6667
P01871;P04220	P01871;P04220	157;88	157;88	6;6	Ig mu chain C region;Ig mu heavy chain disease protein	IGHM	11	11	11	O75348	11
P61769	P61769	239	239	239	Beta-2-microglobulin;Beta-2-microglobulin form pI 5.3	B2M	11	11	11	O75380	11
P08670;P17661;P07197-2;P07197;P41219;P41219-2	P08670	313;4;3;3;2;2	313;4;3;3;2;2	309;1;0;0;2;2	Vimentin	VIM	11	12	12	O75386	11.6667
Q10589-2;Q10589	Q10589-2;Q10589	233;233	233;233	233;233	Bone marrow stromal antigen 2	BST2	11	14	13	O75431	12.6667
P35221;P35221-2;P35221-3;P26232-2;P26232-5;P26232;P26232-3;P26232-4;P26232-6;Q9UI47-2;Q9UI47	P35221;P35221-2;P35221-3	51;50;37;23;23;23;21;20;20;1;1	51;50;37;23;23;23;21;20;20;1;1	51;50;37;23;23;23;21;20;20;1;1	Catenin alpha-1	CTNNA1	10	10	10	O75475	10
Q9BYX4;Q9BYX4-2	Q9BYX4	24;4	24;4	24;4	Interferon-induced helicase C domain-containing protein 1	IFIH1	10	11	11	O95425	10.6667
P01920	P01920	148	145	115	HLA class II histocompatibility antigen, DQ beta 1 chain	HLA-DQB1	10	12	11	O95427	11
P13284	P13284	73	73	73	Gamma-interferon-inducible lysosomal thiol reductase	IFI30	10	14	15	O95639	13
Q8IZT6;Q8IZT6-2	Q8IZT6;Q8IZT6-2	40;22	40;22	40;22	Abnormal spindle-like microcephaly-associated protein	ASPM	9	7	7	O95684	7.66667
P42224;P42224-2	P42224;P42224-2	60;54	60;54	59;53	Signal transducer and activator of transcription 1-alpha/beta	STAT1	9	8	8	O95983	8.33333
O15371-3;O15371;O15371-2	O15371-3;O15371;O15371-2	28;28;17	28;28;17	28;28;17	Eukaryotic translation initiation factor 3 subunit D	EIF3D	9	9	8	P00403	8.66667
P20591;P20591-2	P20591;P20591-2	42;27	42;27	39;24	Interferon-induced GTP-binding protein Mx1;Interferon-induced GTP-binding protein Mx1, N-terminally processed	MX1	9	9	8	P01130	8.66667
P07900;P07900-2;Q14568;Q58FG1;Q58FG0	P07900;P07900-2	120;120;29;24;13	120;120;29;24;13	71;71;7;7;13	Heat shock protein HSP 90-alpha	HSP90AA1	9	9	9	P05026	9
P35222;P35222-2	P35222	60;6	60;6	55;5	Catenin beta-1	CTNNB1	9	9	9	P05387	9
Q01844-6;Q01844-3;Q01844;Q01844-5;Q01844-4;Q01844-2	Q01844-6;Q01844-3;Q01844;Q01844-5;Q01844-4;Q01844-2	14;14;14;14;13;11	14;14;14;14;13;11	13;13;13;13;12;10	RNA-binding protein EWS	EWSR1	9	9	9	P0DJ07	9
Q14204	Q14204	94	94	94	Cytoplasmic dynein 1 heavy chain 1	DYNC1H1	9	10	8	P10316	9
Q16531;Q16531-2	Q16531	74;20	74;20	74;20	DNA damage-binding protein 1	DDB1	9	9	9	P14151	9
P46940	P46940	116	116	111	Ras GTPase-activating-like protein IQGAP1	IQGAP1	9	10	9	P15170	9.33333
Q14683	Q14683	44	44	44	Structural maintenance of chromosomes protein 1A	SMC1A	8	8	5	P19438	7
O95071-2;O95071	O95071-2;O95071	38;38	38;38	37;37	E3 ubiquitin-protein ligase UBR5	UBR5	8	8	8	P20794	8
Q9Y6Q9-2;Q9Y6Q9-5;Q9Y6Q9;Q9Y6Q9-3;Q9Y6Q9-4	Q9Y6Q9-2;Q9Y6Q9-5;Q9Y6Q9;Q9Y6Q9-3;Q9Y6Q9-4	22;22;22;21;17	22;22;22;21;17	21;21;21;20;16	Nuclear receptor coactivator 3	NCOA3	8	9	7	P22314	8
P01903	P01903	235	235	235	HLA class II histocompatibility antigen, DR alpha chain	HLA-DRA	8	9	8	P29322	8.33333
P08238;Q58FF7;Q58FF8;Q58FF6	P08238;Q58FF7	117;61;14;5	68;40;6;2	68;40;6;2	Heat shock protein HSP 90-beta;Putative heat shock protein HSP 90-beta-3	HSP90AB1;HSP90AB3P	8	8	9	P30519	8.33333
Q99613-2;Q99613;B5ME19	Q99613-2;Q99613;B5ME19	60;59;59	60;59;59	60;59;59	Eukaryotic translation initiation factor 3 subunit C;Eukaryotic translation initiation factor 3 subunit C-like protein	EIF3C;EIF3CL	8	9	9	P35251	8.66667
P0DOY2;P0CF74;P15814	P0DOY2;P0CF74	139;116;37	139;116;37	0;0;0	Ig lambda-6 chain C region	IGLC6	8	10	10	P35573	9.33333
O00533-2;O00533	O00533-2;O00533	71;69	71;69	71;69	Neural cell adhesion molecule L1-like protein;Processed neural cell adhesion molecule L1-like protein	CHL1	7	6	6	P40938	6.33333
P20036	P20036	132	132	132	HLA class II histocompatibility antigen, DP alpha 1 chain	HLA-DPA1	7	7	5	P41223	6.33333
Q9NR09	Q9NR09	58	58	58	Baculoviral IAP repeat-containing protein 6	BIRC6	7	6	6	P48546	6.33333
Q9Y6K5	Q9Y6K5	32	32	31	2-5-oligoadenylate synthase 3	OAS3	7	6	6	P49770	6.33333
O15294;O15294-3;O15294-2;O15294-4	O15294;O15294-3;O15294-2;O15294-4	32;30;27;18	32;30;27;18	32;30;27;18	UDP-N-acetylglucosamine--peptide N-acetylglucosaminyltransferase 110 kDa subunit	OGT	7	6	7	P49959	6.66667
O95864;O95864-3;O95864-4;O95864-2	O95864;O95864-3;O95864-4;O95864-2	34;32;22;22	34;32;22;22	30;29;19;19	Fatty acid desaturase 2	FADS2	7	7	7	P51665	7
P05534	P05534	568	50	33	HLA class I histocompatibility antigen, A-24 alpha chain	HLA-A	7	7	7	P52739	7
P13639	P13639	136	136	134	Elongation factor 2	EEF2	7	7	7	P53611	7
P14543;P14543-2	P14543;P14543-2	120;119	120;119	120;119	Nidogen-1	NID1	7	7	7	P56199	7
P17844;P17844-2	P17844;P17844-2	40;37	39;36	32;30	Probable ATP-dependent RNA helicase DDX5	DDX5	7	7	7	P80192	7
P68363;P68363-2;Q9H853	P68363;P68363-2	116;67;23	116;67;23	1;1;0	Tubulin alpha-1B chain	TUBA1B	7	7	7	P83111	7
Q03001;Q03001-8;Q03001-13;Q03001-3;Q03001-9;Q03001-10	Q03001;Q03001-8	50;45;7;7;7;3	44;40;6;6;6;3	44;40;6;6;6;3	Dystonin	DST	7	7	7	Q02241	7
Q9Y520-7;Q9Y520-4;Q9Y520;Q9Y520-6;Q9Y520-2;Q9Y520-3;Q9Y520-5;REV__P10515	Q9Y520-7;Q9Y520-4;Q9Y520;Q9Y520-6;Q9Y520-2;Q9Y520-3;Q9Y520-5	68;66;66;64;63;62;62;1	68;66;66;64;63;62;62;1	67;65;65;63;62;61;61;0	Protein PRRC2C	PRRC2C	7	7	7	Q02978	7
Q15393;Q15393-2;Q15393-3	Q15393	46;16;8	46;16;8	46;16;8	Splicing factor 3B subunit 3	SF3B3	7	8	7	Q07283	7.33333
Q9C035;Q9C035-4;Q9C035-3;Q9C035-2;Q9C035-6;Q9C035-5	Q9C035;Q9C035-4;Q9C035-3;Q9C035-2;Q9C035-6;Q9C035-5	15;13;13;13;10;10	15;13;13;13;10;10	15;13;13;13;10;10	Tripartite motif-containing protein 5	TRIM5	7	7	8	Q08379	7.33333
Q92673	Q92673	417	417	417	Sortilin-related receptor	SORL1	7	8	8	Q09161	7.66667
Q4VCS5;Q4VCS5-2	Q4VCS5;Q4VCS5-2	12;6	12;6	11;6	Angiomotin	AMOT	6	5	5	Q13009	5.33333
O43684-2;O43684	O43684-2;O43684	23;23	23;23	23;23	Mitotic checkpoint protein BUB3	BUB3	6	6	5	Q13177	5.66667
P23921	P23921	37	37	37	Ribonucleoside-diphosphate reductase large subunit	RRM1	6	6	5	Q13428	5.66667
O95613;O95613-2	O95613;O95613-2	19;18	19;18	19;18	Pericentrin	PCNT	6	6	6	Q13451	6
P02545-3;P02545;P02545-2;P02545-6;P02545-5;P02545-4	P02545-3;P02545;P02545-2;P02545-6;P02545-5;P02545-4	49;49;36;36;34;34	49;49;36;36;34;34	49;49;36;36;34;34	Prelamin-A/C;Lamin-A/C	LMNA	6	6	6	Q13617	6
P05161	P05161	28	28	28	Ubiquitin-like protein ISG15	ISG15	6	6	6	Q14160	6
P07437;Q13509;Q13509-2	P07437	120;58;52	120;58;52	19;0;0	Tubulin beta chain	TUBB	6	6	6	Q14746	6
P14866;P14866-2	P14866;P14866-2	26;21	26;21	26;21	Heterogeneous nuclear ribonucleoprotein L	HNRNPL	6	6	6	Q15034	6
P18583-4;P18583-7;P18583;P18583-5;P18583-9;P18583-2;P18583-10;P18583-3;P18583-6;P18583-8	P18583-4;P18583-7;P18583;P18583-5;P18583-9;P18583-2;P18583-10;P18583-3;P18583-6	48;48;48;48;48;46;46;44;41;20	48;48;48;48;48;46;46;44;41;20	48;48;48;48;48;46;46;44;41;20	Protein SON	SON	6	6	6	Q15545	6
P30260;P30260-2	P30260;P30260-2	26;26	26;26	26;26	Cell division cycle protein 27 homolog	CDC27	6	5	7	Q15583	6
P37268;P37268-5;P37268-4;P37268-3;P37268-2	P37268;P37268-5;P37268-4;P37268-3;P37268-2	23;20;16;16;16	23;20;16;16;16	23;20;16;16;16	Squalene synthase	FDFT1	6	6	6	Q16566	6
P60842;P60842-2	P60842;P60842-2	50;46	50;46	20;17	Eukaryotic initiation factor 4A-I	EIF4A1	6	6	6	Q2NKX8	6
Q12772;Q12772-2	Q12772	42;18	42;18	41;17	Sterol regulatory element-binding protein 2;Processed sterol regulatory element-binding protein 2	SREBF2	6	6	6	Q53FT3	6
Q14141-2;Q14141-4;Q14141;Q14141-3	Q14141-2;Q14141-4;Q14141	31;31;31;13	31;31;31;13	22;22;22;7	Septin-6	2020-09-06	6	6	6	Q5K651	6
Q14839;Q14839-2	Q14839;Q14839-2	41;41	41;41	25;25	Chromodomain-helicase-DNA-binding protein 4	CHD4	6	6	6	Q5THK1	6
Q15149;Q15149-7;Q15149-8;Q15149-9;Q15149-5;Q15149-4;Q15149-6;Q15149-2;Q15149-3	Q15149;Q15149-7;Q15149-8;Q15149-9;Q15149-5;Q15149-4;Q15149-6;Q15149-2;Q15149-3	171;170;170;170;170;170;170;170;169	171;170;170;170;170;170;170;170;169	166;165;165;165;165;165;165;165;164	Plectin	PLEC	6	6	6	Q5VV42	6
Q16576;Q16576-2	Q16576;Q16576-2	21;21	21;21	9;9	Histone-binding protein RBBP7	RBBP7	6	6	6	Q5W0U4	6
Q460N5-1;Q460N5;Q460N5-4;Q460N5-3;Q460N5-5	Q460N5-1;Q460N5;Q460N5-4;Q460N5-3	75;75;67;66;35	75;75;67;66;35	75;75;67;66;35	Poly [ADP-ribose] polymerase 14	PARP14	6	6	6	Q68EN5	6
Q8WWY3;Q8WWY3-3;Q8WWY3-2;Q8WWY3-4	Q8WWY3;Q8WWY3-3;Q8WWY3-2;Q8WWY3-4	16;8;8;8	16;8;8;8	16;8;8;8	U4/U6 small nuclear ribonucleoprotein Prp31	PRPF31	6	6	6	Q6IE36	6
Q93074-3;Q93074;Q93074-2;REV__Q2M2I8-2;REV__Q2M2I8;Q86YW9-4;Q86YW9;REV__Q6SA08-3;REV__Q6SA08;REV__Q6SA08-2	Q93074-3;Q93074;Q93074-2	32;32;32;2;2;2;2;1;1;1	32;32;32;2;2;2;2;1;1;1	32;32;32;2;2;2;2;1;1;1	Mediator of RNA polymerase II transcription subunit 12	MED12	6	6	6	Q8NGN8	6
Q99538;Q99538-3;Q99538-2	Q99538;Q99538-3;Q99538-2	139;106;106	139;106;106	139;106;106	Legumain	LGMN	6	6	6	Q6NTE8	6
Q9NVI1;Q9NVI1-2;Q9NVI1-1;Q9NVI1-4	Q9NVI1;Q9NVI1-2;Q9NVI1-1	16;15;15;3	16;15;15;3	16;15;15;3	Fanconi anemia group I protein	FANCI	6	6	6	Q6TFL3	6
Q9UIQ6;Q9UIQ6-3;Q9UIQ6-2	Q9UIQ6;Q9UIQ6-3;Q9UIQ6-2	164;159;159	164;159;159	163;158;158	Leucyl-cystinyl aminopeptidase;Leucyl-cystinyl aminopeptidase, pregnancy serum form	LNPEP	6	6	6	Q6UXS9	6
Q9Y4B6-2;Q9Y4B6;Q9Y4B6-3	Q9Y4B6-2;Q9Y4B6;Q9Y4B6-3	20;20;15	20;20;15	20;20;15	Protein VPRBP	VPRBP	6	6	6	Q7LG56	6
P11940;P11940-2;Q4VXU2;Q4VXU2-2;Q5JQF8	P11940;P11940-2	69;64;6;5;2	69;64;6;5;2	28;25;0;0;0	Polyadenylate-binding protein 1	PABPC1	6	7	6	Q7RTN6	6.33333
P27797	P27797	84	84	84	Calreticulin	CALR	6	7	6	Q7Z3J2	6.33333
P51532-5;P51532-2;P51532-3;P51532-4;P51532	P51532-5;P51532-2;P51532-3;P51532-4;P51532	32;32;32;32;32	18;18;18;18;18	18;18;18;18;18	Transcription activator BRG1	SMARCA4	6	7	6	Q86T82	6.33333
P78527-2;P78527	P78527-2;P78527	65;65	65;65	65;65	DNA-dependent protein kinase catalytic subunit	PRKDC	6	6	7	Q86U44	6.33333
Q6P2Q9	Q6P2Q9	86	86	86	Pre-mRNA-processing-splicing factor 8	PRPF8	6	7	6	Q86V15	6.33333
P21333-2;P21333	P21333-2;P21333	204;204	204;204	197;197	Filamin-A	FLNA	6	7	7	Q86YN6	6.66667
P78325;P78325-2;P78325-3	P78325;P78325-2;P78325-3	62;44;40	62;44;40	62;44;40	Disintegrin and metalloproteinase domain-containing protein 8	ADAM8	6	8	8	Q8IVV7	7.33333
Q5UIP0-2;Q5UIP0	Q5UIP0-2;Q5UIP0	27;27	27;27	27;27	Telomere-associated protein RIF1	RIF1	6	8	8	Q8N2S1	7.33333
Q13571	Q13571	99	99	99	Lysosomal-associated transmembrane protein 5	LAPTM5	6	9	8	Q8N531	7.66667
P25787	P25787	37	37	37	Proteasome subunit alpha type-2	PSMA2	5	4	4	Q8N8R7	4.33333
P25789;P25789-2	P25789;P25789-2	21;17	21;17	21;17	Proteasome subunit alpha type-4	PSMA4	5	4	4	Q8NEU8	4.33333
P26358;P26358-2;P26358-3	P26358;P26358-2;P26358-3	30;30;24	30;30;24	30;30;24	DNA (cytosine-5)-methyltransferase 1	DNMT1	5	4	4	Q8NFJ8	4.33333
Q93008-1;Q93008	Q93008-1;Q93008	36;36	36;36	16;16	Probable ubiquitin carboxyl-terminal hydrolase FAF-X	USP9X	5	5	3	Q8NGE2	4.33333
A5YKK6-2;A5YKK6;A5YKK6-3;Q7Z3H0;Q7Z3H0-2	A5YKK6-2;A5YKK6;A5YKK6-3	52;52;42;1;1	52;52;42;1;1	24;24;14;0;0	CCR4-NOT transcription complex subunit 1	CNOT1	5	4	5	Q8TCB0	4.66667
O75955;O75955-2	O75955;O75955-2	92;89	92;89	92;89	Flotillin-1	FLOT1	5	5	4	Q8TF20	4.66667
P01889	P01889	615	498	40	HLA class I histocompatibility antigen, B-7 alpha chain	HLA-B	5	5	4	Q8TF68	4.66667
P11388;P11388-2;P11388-3	P11388;P11388-2;P11388-3	42;42;42	42;42;42	1;1;1	DNA topoisomerase 2-alpha	TOP2A	5	5	4	Q8WVR3	4.66667
P15260;P15260-2	P15260	126;35	126;35	126;35	Interferon gamma receptor 1	IFNGR1	5	5	4	Q8WWZ7	4.66667
P24928;P24928-2	P24928	37;17	37;17	35;16	DNA-directed RNA polymerase II subunit RPB1	POLR2A	5	5	4	Q8WXE0	4.66667
P25963	P25963	14	14	14	NF-kappa-B inhibitor alpha	NFKBIA	5	5	4	Q8WZA2	4.66667
Q92922	Q92922	19	19	13	SWI/SNF complex subunit SMARCC1	SMARCC1	5	6	3	Q92572	4.66667
A3KN83;A3KN83-3	A3KN83;A3KN83-3	19;18	19;18	1;0	Protein strawberry notch homolog 1	SBNO1	5	5	5	Q92600	5
O43242;O43242-2	O43242;O43242-2	23;20	23;20	23;20	26S proteasome non-ATPase regulatory subunit 3	PSMD3	5	5	5	Q92854	5
O43707;O43707-2;O43707-3	O43707;O43707-2;O43707-3	82;72;47	82;72;47	66;61;41	Alpha-actinin-4	ACTN4	5	5	5	Q92979	5
O60341;O60341-2	O60341;O60341-2	21;20	20;19	20;19	Lysine-specific histone demethylase 1A	KDM1A	5	5	5	Q969Y2	5
O60934	O60934	10	10	10	Nibrin	NBN	5	5	5	Q96A65	5
O75643;O75643-2	O75643	49;8	49;8	49;8	U5 small nuclear ribonucleoprotein 200 kDa helicase	SNRNP200	5	5	5	Q96AX2	5
P01772;P01768	P01772;P01768	43;42	43;42	5;5	Ig heavy chain V-III region KOL;Ig heavy chain V-III region CAM		5	5	5	Q96BP2	5
P08243-3;P08243-2;P08243	P08243-3;P08243-2;P08243	22;22;22	22;22;22	22;22;22	Asparagine synthetase [glutamine-hydrolyzing]	ASNS	5	5	5	Q96CB9	5
P20592;P20592-2	P20592	24;2	21;0	21;0	Interferon-induced GTP-binding protein Mx2	MX2	5	5	5	Q96F24	5
P21359-2;P21359-6	P21359-2;P21359-6	19;19	19;19	1;1	Neurofibromin;Neurofibromin truncated	NF1	5	5	5	Q96FS4	5
P35579;P35579-2;A7E2Y1-2;P13535;Q9UKX3;Q9Y623;P12882;P11055	P35579;P35579-2	178;124;1;1;1;1;1;1	178;124;1;1;1;1;1;1	147;98;0;0;0;0;0;0	Myosin-9	MYH9	5	5	5	Q96JG6	5
P41091;Q2VIR3;Q2VIR3-2	P41091;Q2VIR3;Q2VIR3-2	22;17;16	22;17;16	22;17;16	Eukaryotic translation initiation factor 2 subunit 3;Putative eukaryotic translation initiation factor 2 subunit 3-like protein	EIF2S3;EIF2S3L	5	5	5	Q96KA5	5
P42356;P42356-2;A4QPH2-4;A4QPH2;A4QPH2-2;Q8N8J0	P42356	41;14;9;9;7;5	41;14;9;9;7;5	41;14;9;9;7;5	Phosphatidylinositol 4-kinase alpha	PI4KA	5	5	5	Q96LT6	5
P46379-3;P46379-2;P46379	P46379-3;P46379-2;P46379	45;39;39	45;39;39	10;4;4	Large proline-rich protein BAG6	BAG6	5	5	5	Q96S66	5
P49736	P49736	34	34	34	DNA replication licensing factor MCM2	MCM2	5	5	5	Q96SM3	5
P50990;P50990-2;P50990-3	P50990;P50990-2;P50990-3	42;41;36	42;41;36	42;41;36	T-complex protein 1 subunit theta	CCT8	5	5	5	Q99598	5
P52292	P52292	27	27	27	Importin subunit alpha-1	KPNA2	5	5	5	Q99836	5
P52948-2	P52948-2	27	27	1	Nuclear pore complex protein Nup98-Nup96;Nuclear pore complex protein Nup98;Nuclear pore complex protein Nup96	NUP98	5	5	5	Q9BPZ7	5
P63092-3;P63092-2;P63092;P63092-4	P63092-3;P63092-2;P63092;P63092-4	83;83;83;83	83;83;83;83	26;26;26;26	Guanine nucleotide-binding protein G(s) subunit alpha isoforms short	GNAS	5	5	5	Q9BQP7	5
Q07864	Q07864	20	20	20	DNA polymerase epsilon catalytic subunit A	POLE	5	5	5	Q9BRR8	5
Q14254	Q14254	90	90	90	Flotillin-2	FLOT2	5	5	5	Q9BT09	5
Q15006	Q15006	12	12	12	ER membrane protein complex subunit 2	EMC2	5	5	5	Q9BU61	5
Q6PL18;Q6PL18-2	Q6PL18	31;7	31;7	28;7	ATPase family AAA domain-containing protein 2	ATAD2	5	5	5	Q9BVW5	5
Q6ZS81-4;Q6ZS81;Q6ZS81-5;Q6ZS81-3	Q6ZS81-4;Q6ZS81;Q6ZS81-5	52;52;43;15	52;52;43;15	42;42;33;5	WD repeat- and FYVE domain-containing protein 4	WDFY4	5	5	5	Q9BWG6	5
Q8IWV7;Q8IWV7-2	Q8IWV7;Q8IWV7-2	18;12	18;12	18;12	E3 ubiquitin-protein ligase UBR1	UBR1	5	5	5	Q9BXP2	5
Q92503;Q92503-2;Q92503-3	Q92503;Q92503-2;Q92503-3	24;24;23	24;24;23	22;22;22	SEC14-like protein 1	SEC14L1	5	5	5	Q9BYC5	5
Q96RU3-4;Q96RU3-3;Q96RU3-5;Q96RU3-2;Q96RU3	Q96RU3-4;Q96RU3-3;Q96RU3-5;Q96RU3-2;Q96RU3	51;51;51;51;51	51;51;51;51;51	50;50;50;50;50	Formin-binding protein 1	FNBP1	5	5	5	Q9BYW2	5
Q9HBE5	Q9HBE5	71	71	71	Interleukin-21 receptor	IL21R	5	5	5	Q9BZQ2	5
Q9NU22	Q9NU22	29	29	29	Midasin	MDN1	5	5	5	Q9C0E2	5
Q9UBU8-2;Q9UBU8;Q9UBU8-3	Q9UBU8-2;Q9UBU8;Q9UBU8-3	31;31;21	31;31;21	26;26;16	Mortality factor 4-like protein 1	MORF4L1	5	5	5	Q9GZU0	5
Q9UPN3;Q9UPN3-4	Q9UPN3;Q9UPN3-4	96;83	94;81	0;0	Microtubule-actin cross-linking factor 1, isoforms 1/2/3/5	MACF1	5	5	5	Q9H074	5
B0I1T2;B0I1T2-4;B0I1T2-3;B0I1T2-2	B0I1T2;B0I1T2-4;B0I1T2-3	33;30;26;12	33;30;26;12	32;29;25;11	Unconventional myosin-Ig;Minor histocompatibility antigen HA-2	MYO1G	5	5	6	Q9H0A8	5.33333
P49454	P49454	40	40	40	Centromere protein F	CENPF	5	5	6	Q9H3S7	5.33333
Q14203-3;Q14203-4;Q14203-6;Q14203;Q14203-5;Q14203-2	Q14203-3;Q14203-4;Q14203-6;Q14203;Q14203-5;Q14203-2	33;33;33;33;31;31	33;33;33;33;31;31	33;33;33;33;31;31	Dynactin subunit 1	DCTN1	5	5	6	Q9H765	5.33333
Q63HN8-4;Q63HN8;Q63HN8-6;Q63HN8-5	Q63HN8-4;Q63HN8	228;227;40;28	228;227;40;28	228;227;40;28	E3 ubiquitin-protein ligase RNF213	RNF213	5	6	5	Q9H7E9	5.33333
O14497;O14497-2;O14497-3	O14497;O14497-2;O14497-3	35;32;24	34;31;24	30;27;21	AT-rich interactive domain-containing protein 1A	ARID1A	5	6	6	Q9H9L7	5.66667
P40222;Q9BZA5	P40222	28;2	28;2	25;0	Alpha-taxilin	TXLNA	5	6	6	Q9NQR4	5.66667
P60520	P60520	50	49	49	Gamma-aminobutyric acid receptor-associated protein-like 2	GABARAPL2	4	0	2	Q9NRM6	2
Q14157;Q14157-5;Q14157-3;Q14157-4;Q14157-1	Q14157;Q14157-5;Q14157-3;Q14157-4;Q14157-1	31;31;30;28;28	31;31;30;28;28	31;31;30;28;28	Ubiquitin-associated protein 2-like	UBAP2L	4	3	2	Q9NUP9	3
O43847;O43847-2	O43847;O43847-2	24;24	24;24	24;24	Nardilysin	NRD1	4	3	3	Q9NWU5	3.33333
P04233;P04233-3	P04233;P04233-3	211;130	211;130	3;0	HLA class II histocompatibility antigen gamma chain	CD74	4	3	3	Q9P055	3.33333
P54709;P54709-2	P54709;P54709-2	51;29	51;29	51;29	Sodium/potassium-transporting ATPase subunit beta-3	ATP1B3	4	3	3	Q9P0J6	3.33333
P56192;P56192-2	P56192	10;4	10;4	10;4	Methionine--tRNA ligase, cytoplasmic	MARS	4	4	2	Q9P2E3	3.33333
Q5T200;Q5T200-2	Q5T200;Q5T200-2	9;7	9;7	9;7	Zinc finger CCCH domain-containing protein 13	ZC3H13	4	3	3	Q9UDX5	3.33333
Q8TCU6;Q8TCU6-3;Q8TCU6-2	Q8TCU6;Q8TCU6-3;Q8TCU6-2	51;45;27	51;45;27	49;43;27	Phosphatidylinositol 3,4,5-trisphosphate-dependent Rac exchanger 1 protein	PREX1	4	4	2	Q9UGL1	3.33333
Q92608;Q92608-2	Q92608	61;10	61;10	57;10	Dedicator of cytokinesis protein 2	DOCK2	4	3	3	Q9UGQ3	3.33333
Q96JI7;Q96JI7-3;Q96JI7-2	Q96JI7;Q96JI7-3;Q96JI7-2	27;26;23	27;26;23	27;26;23	Spatacsin	SPG11	4	3	3	Q9UHA4	3.33333
Q96TA2-2;Q96TA2;Q96TA2-3	Q96TA2-2;Q96TA2;Q96TA2-3	23;23;22	23;23;22	23;23;22	ATP-dependent zinc metalloprotease YME1L1	YME1L1	4	3	3	Q9UHB9	3.33333
Q9H1A4	Q9H1A4	25	25	25	Anaphase-promoting complex subunit 1	ANAPC1	4	3	3	Q9UHH9	3.33333
O00329;O00329-2	O00329	31;12	31;12	31;12	Phosphatidylinositol 4,5-bisphosphate 3-kinase catalytic subunit delta isoform	PIK3CD	4	4	3	Q9UHN6	3.66667
O00560;O00560-2;O00560-3	O00560;O00560-2;O00560-3	154;151;127	154;151;127	154;151;127	Syntenin-1	SDCBP	4	4	3	Q9UJV9	3.66667
P04818;P04818-3;P04818-2	P04818;P04818-3;P04818-2	22;21;19	22;21;19	22;21;19	Thymidylate synthase	TYMS	4	4	3	Q9UJX4	3.66667
P05023-3;P05023-4;P05023;P05023-2;P13637;P13637-2;P13637-3;P50993;Q13733;P20648;P54707;P54707-2	P05023-3;P05023-4;P05023	179;179;179;86;52;52;52;49;17;12;10;10	179;179;179;86;52;52;52;49;17;12;10;10	179;179;179;86;52;52;52;49;17;12;10;10	Sodium/potassium-transporting ATPase subunit alpha-1	ATP1A1	4	4	3	Q9UK76	3.66667
P14317	P14317	29	29	17	Hematopoietic lineage cell-specific protein	HCLS1	4	4	3	Q9UKU7	3.66667
P31785;P31785-2	P31785	73;27	73;27	73;27	Cytokine receptor common subunit gamma	IL2RG	4	4	3	Q9UKY1	3.66667
P36578	P36578	49	49	49	60S ribosomal protein L4	RPL4	4	4	3	Q9UL49	3.66667
P38398-8;P38398-4;P38398;P38398-7;P38398-5;P38398-3;P38398-6	P38398-8;P38398-4;P38398;P38398-7;P38398-5;P38398-3	11;11;11;11;6;6;5	11;11;11;11;6;6;5	11;11;11;11;6;6;5	Breast cancer type 1 susceptibility protein	BRCA1	4	3	4	Q9UQL6	3.66667
P46013;P46013-2	P46013;P46013-2	59;54	59;54	59;54	Antigen KI-67	MKI67	4	4	3	Q9Y2K1	3.66667
P53396-2;P53396;P53396-3	P53396-2;P53396;P53396-3	35;35;29	35;35;29	35;35;29	ATP-citrate synthase	ACLY	4	4	3	Q9Y2T2	3.66667
P55036;P55036-2	P55036;P55036-2	22;18	22;18	17;14	26S proteasome non-ATPase regulatory subunit 4	PSMD4	4	4	3	Q9Y3B9	3.66667
P56270-2;P56270-3;P56270;REV__Q5VV17	P56270-2;P56270-3;P56270	8;6;6;1	7;5;5;1	7;5;5;1	Myc-associated zinc finger protein	MAZ	4	4	3	Q9Y3D5	3.66667
P78347-2;P78347-4;P78347-3;P78347;P78347-5;Q86UP8-2;Q6EKJ0-2;Q86UP8-5;Q86UP8-4	P78347-2;P78347-4;P78347-3;P78347	24;24;24;24;8;3;3;3;1	24;24;24;24;8;3;3;3;1	21;21;21;21;5;0;0;0;0	General transcription factor II-I	GTF2I	4	3	4	Q9Y3U8	3.66667
Q02818	Q02818	278	278	267	Nucleobindin-1	NUCB1	4	4	3	Q9Y4G6	3.66667
Q13085-3;Q13085-2;Q13085;Q13085-4	Q13085-3;Q13085-2;Q13085;Q13085-4	19;19;19;19	19;19;19;19	15;15;15;15	Acetyl-CoA carboxylase 1;Biotin carboxylase	ACACA	4	3	4	Q9Y6K0	3.66667
Q15417-3;Q15417-2;Q15417	Q15417-3;Q15417-2;Q15417	12;12;12	12;12;12	12;12;12	Calponin-3	CNN3	4	3	4	Q9Y6X9	3.66667
Q7KZF4	Q7KZF4	50	50	50	Staphylococcal nuclease domain-containing protein 1	SND1	4	4	3	A0A0A0MRZ8	3.66667
Q8NF64-3;Q8NF64-2;Q8NF64	Q8NF64-3;Q8NF64-2;Q8NF64	17;17;17	8;8;8	8;8;8	Zinc finger MIZ domain-containing protein 2	ZMIZ2	4	4	3	A6NGR9	3.66667
Q8TD31;Q8TD31-3;Q8TD31-2	Q8TD31;Q8TD31-3;Q8TD31-2	14;14;14	14;14;14	14;14;14	Coiled-coil alpha-helical rod protein 1	CCHCR1	4	4	3	B1AH88	3.66667
Q9BPX3	Q9BPX3	26	26	26	Condensin complex subunit 3	NCAPG	4	3	4	O00151	3.66667
Q9H9A5;Q9H9A5-6;Q9H9A5-4;Q9H9A5-3;Q9H9A5-2;Q9H9A5-5	Q9H9A5;Q9H9A5-6;Q9H9A5-4;Q9H9A5-3;Q9H9A5-2	9;9;8;8;8;3	9;9;8;8;8;3	9;9;8;8;8;3	CCR4-NOT transcription complex subunit 10	CNOT10	4	4	3	O00160	3.66667
Q9NS87;Q9NS87-2;Q9NS87-4;Q9NS87-3	Q9NS87;Q9NS87-2;Q9NS87-4	16;15;14;3	16;15;14;3	15;14;13;3	Kinesin-like protein KIF15	KIF15	4	4	3	O00182	3.66667
Q9UPT9;Q9UPT9-2	Q9UPT9;Q9UPT9-2	23;18	23;18	17;12	Ubiquitin carboxyl-terminal hydrolase 22	USP22	4	4	3	O00311	3.66667
A6NHR9;A6NHR9-2;A6NHR9-3	A6NHR9;A6NHR9-2	26;23;3	26;23;3	26;23;3	Structural maintenance of chromosomes flexible hinge domain-containing protein 1	SMCHD1	4	4	4	O00429	4
O00754;O00754-2	O00754;O00754-2	198;169	198;169	198;169	Lysosomal alpha-mannosidase;Lysosomal alpha-mannosidase A peptide;Lysosomal alpha-mannosidase B peptide;Lysosomal alpha-mannosidase C peptide;Lysosomal alpha-mannosidase D peptide;Lysosomal alpha-mannosidase E peptide	MAN2B1	4	4	4	O15066	4
O14980	O14980	23	23	23	Exportin-1	XPO1	4	4	4	O15247	4
O43752;O43752-2	O43752	77;32	77;32	76;31	Syntaxin-6	STX6	4	4	4	O15360	4
O60488-2;O60488	O60488-2;O60488	30;30	30;30	22;22	Long-chain-fatty-acid--CoA ligase 4	ACSL4	4	4	4	O15405	4
O75533;O75533-2	O75533	30;5	30;5	30;5	Splicing factor 3B subunit 1	SF3B1	4	4	4	O15427	4
O95219;O95219-2	O95219;O95219-2	12;9	12;9	12;9	Sorting nexin-4	SNX4	4	4	4	O43187	4
O95926-2;O95926	O95926-2;O95926	10;10	10;10	10;10	Pre-mRNA-splicing factor SYF2	SYF2	4	4	4	O43255	4
P04035-2;P04035;P04035-3	P04035-2;P04035;P04035-3	23;23;23	23;23;23	23;23;23	3-hydroxy-3-methylglutaryl-coenzyme A reductase	HMGCR	4	4	4	O43257	4
P04040	P04040	52	52	52	Catalase	CAT	4	4	4	O43414	4
P05141;Q9H0C2	P05141	16;7	16;7	5;0	ADP/ATP translocase 2;ADP/ATP translocase 2, N-terminally processed	SLC25A5	4	4	4	O43586	4
P07814	P07814	28	28	28	Bifunctional glutamate/proline--tRNA ligase;Glutamate--tRNA ligase;Proline--tRNA ligase	EPRS	4	4	4	O43772	4
P08240;P08240-2	P08240;P08240-2	14;13	14;13	14;13	Signal recognition particle receptor subunit alpha	SRPR	4	4	4	O60234	4
P09237	P09237	29	29	29	Matrilysin	MMP7	4	4	4	O60563	4
P09668	P09668	128	128	128	Pro-cathepsin H;Cathepsin H mini chain;Cathepsin H;Cathepsin H heavy chain;Cathepsin H light chain	CTSH	4	4	4	O60613	4
P10644;P10644-2	P10644;P10644-2	62;50	62;50	49;43	cAMP-dependent protein kinase type I-alpha regulatory subunit;cAMP-dependent protein kinase type I-alpha regulatory subunit, N-terminally processed	PRKAR1A	4	4	4	O60667	4
P14324;P14324-2	P14324;P14324-2	28;26	28;26	28;26	Farnesyl pyrophosphate synthase	FDPS	4	4	4	O60684	4
P14618;P14618-3	P14618;P14618-3	216;195	216;195	18;18	Pyruvate kinase PKM	PKM	4	4	4	O75131	4
P29144	P29144	31	31	31	Tripeptidyl-peptidase 2	TPP2	4	4	4	O75197	4
P29350;P29350-3;P29350-2;P29350-4	P29350;P29350-3;P29350-2;P29350-4	52;52;51;48	52;52;51;48	50;50;49;46	Tyrosine-protein phosphatase non-receptor type 6	PTPN6	4	4	4	O75323	4
P31350;P31350-2	P31350;P31350-2	26;26	26;26	18;18	Ribonucleoside-diphosphate reductase subunit M2	RRM2	4	4	4	O75478	4
P42695	P42695	25	25	25	Condensin-2 complex subunit D3	NCAPD3	4	4	4	O75844	4
P42858	P42858	28	28	28	Huntingtin	HTT	4	4	4	O75880	4
P43246;P43246-2	P43246;P43246-2	13;10	13;10	13;10	DNA mismatch repair protein Msh2	MSH2	4	4	4	O75947	4
P46779;P46779-2;P46779-3;P46779-5;P46779-4	P46779;P46779-2;P46779-3;P46779-5	57;53;53;30;26	57;53;53;30;26	57;53;53;30;26	60S ribosomal protein L28	RPL28	4	4	4	O94887	4
P48556	P48556	22	22	22	26S proteasome non-ATPase regulatory subunit 8	PSMD8	4	4	4	O94952	4
P49792;P0DJD0;P0DJD1;Q7Z3J3-2	P49792	44;11;11;5	44;11;11;5	24;0;0;0	E3 SUMO-protein ligase RanBP2	RANBP2	4	4	4	O94988	4
P50570-3;P50570-2;P50570-5;P50570-4;P50570	P50570-3;P50570-2;P50570-5;P50570-4;P50570	40;40;40;40;40	40;40;40;40;40	30;30;30;30;30	Dynamin-2	DNM2	4	4	4	O95169	4
P52756;P52756-4;P52756-2;P52756-5;P52756-3	P52756	17;4;4;4;3	17;4;4;4;3	16;4;4;4;3	RNA-binding protein 5	RBM5	4	4	4	O95620	4
P55160;P55160-2	P55160;P55160-2	36;32	36;32	35;32	Nck-associated protein 1-like	NCKAP1L	4	4	4	O95777	4
P62318-2;P62318	P62318-2;P62318	9;9	9;9	9;9	Small nuclear ribonucleoprotein Sm D3	SNRPD3	4	4	4	O95870	4
P62805	P62805	57	57	57	Histone H4	HIST1H4A	4	4	4	O95897	4
P62888	P62888	20	20	20	60S ribosomal protein L30	RPL30	4	4	4	O96020	4
P62906	P62906	30	30	30	60S ribosomal protein L10a	RPL10A	4	4	4	P04440	4
Q00610;Q00610-2	Q00610;Q00610-2	108;107	108;107	84;83	Clathrin heavy chain 1	CLTC	4	4	4	P06396	4
Q00653-4;Q00653;Q00653-3	Q00653-4;Q00653	27;27;10	27;27;10	27;27;10	Nuclear factor NF-kappa-B p100 subunit;Nuclear factor NF-kappa-B p52 subunit	NFKB2	4	4	4	P08708	4
Q02447-6;Q02447-2;Q02447;Q02447-5;Q02447-4;Q02447-3	Q02447-6;Q02447-2;Q02447;Q02447-5;Q02447-4;Q02447-3	10;10;10;9;8;8	9;9;9;8;7;7	9;9;9;8;7;7	Transcription factor Sp3	SP3	4	4	4	P09104	4
Q04637-3;Q04637;Q04637-8;Q04637-9;Q04637-4;Q04637-5;Q04637-6;Q04637-7	Q04637-3;Q04637;Q04637-8;Q04637-9;Q04637-4;Q04637-5;Q04637-6;Q04637-7	40;40;40;40;39;37;35;35	40;40;40;40;39;37;35;35	38;38;38;38;37;35;35;35	Eukaryotic translation initiation factor 4 gamma 1	EIF4G1	4	4	4	P09669	4
Q12873-2;Q12873;Q12873-3	Q12873-2;Q12873;Q12873-3	25;25;25	13;13;13	10;10;10	Chromodomain-helicase-DNA-binding protein 3	CHD3	4	4	4	P09912	4
Q12983	Q12983	8	6	6	BCL2/adenovirus E1B 19 kDa protein-interacting protein 3	BNIP3	4	4	4	P47985	4
Q13347	Q13347	25	25	25	Eukaryotic translation initiation factor 3 subunit I	EIF3I	4	4	4	P10515	4
Q13618-2;Q13618	Q13618-2;Q13618	17;17	17;17	5;5	Cullin-3	CUL3	4	4	4	P11234	4
Q13813-3	Q13813-3	95	95	4	Spectrin alpha chain, non-erythrocytic 1	SPTAN1	4	4	4	P12931	4
Q14008-2;Q14008;Q14008-3	Q14008-2;Q14008;Q14008-3	46;46;46	46;46;46	46;46;46	Cytoskeleton-associated protein 5	CKAP5	4	4	4	P13674	4
Q14493-2;Q14493	Q14493-2;Q14493	12;12	12;12	12;12	Histone RNA hairpin-binding protein	SLBP	4	4	4	P15374	4
Q15435;Q15435-2;Q15435-3;Q15435-5;Q15435-4	Q15435;Q15435-2;Q15435-3;Q15435-5;Q15435-4	14;12;11;9;9	14;12;11;9;9	14;12;11;9;9	Protein phosphatase 1 regulatory subunit 7	PPP1R7	4	4	4	P15529	4
Q15437	Q15437	41	41	27	Protein transport protein Sec23B	SEC23B	4	4	4	P15822	4
Q15751	Q15751	37	37	37	Probable E3 ubiquitin-protein ligase HERC1	HERC1	4	4	4	P17535	4
Q5R372-4;Q5R372;Q5R372-3;Q5R372-2	Q5R372-4;Q5R372;Q5R372-3;Q5R372-2	20;20;18;12	20;20;18;12	16;16;14;12	Rab GTPase-activating protein 1-like	RABGAP1L	4	4	4	P17612	4
Q5T4S7;Q5T4S7-2;Q5T4S7-4;Q5T4S7-3;Q5T4S7-5;Q5T4S7-6	Q5T4S7;Q5T4S7-2;Q5T4S7-4;Q5T4S7-3	55;55;54;53;27;1	55;55;54;53;27;1	55;55;54;53;27;1	E3 ubiquitin-protein ligase UBR4	UBR4	4	4	4	P23458	4
Q5U5Q3	Q5U5Q3	8	8	4	RNA-binding E3 ubiquitin-protein ligase MEX3C	MEX3C	4	4	4	P28070	4
Q5VW36	Q5VW36	18	18	18	Focadhesin	FOCAD	4	4	4	P29692	4
Q6PD62	Q6PD62	19	19	19	RNA polymerase-associated protein CTR9 homolog	CTR9	4	4	4	P30740	4
Q6ZNJ1-2;Q6ZNJ1-3;Q6ZNJ1;REV__Q6P6C2;REV__Q6P6C2-1;REV__Q5U5Q3	Q6ZNJ1-2;Q6ZNJ1-3;Q6ZNJ1	35;35;35;1;1;1	34;34;34;0;0;0	31;31;31;0;0;0	Neurobeachin-like protein 2	NBEAL2	4	4	4	P31629	4
Q7KZ85;Q7KZ85-2;Q7KZ85-3	Q7KZ85	26;8;7	26;8;7	26;8;7	Transcription elongation factor SPT6	SUPT6H	4	4	4	P31749	4
Q7Z5L9;Q7Z5L9-2;Q7Z5L9-3	Q7Z5L9;Q7Z5L9-2	12;11;4	12;11;4	11;10;4	Interferon regulatory factor 2-binding protein 2	IRF2BP2	4	4	4	P32927	4
Q86VP1-2;Q86VP1;Q86VP1-4;Q86VP1-3	Q86VP1-2;Q86VP1;Q86VP1-4;Q86VP1-3	116;115;73;63	116;115;73;63	116;115;73;63	Tax1-binding protein 1	TAX1BP1	4	4	4	P35568	4
Q86Y82	Q86Y82	62	62	62	Syntaxin-12	STX12	4	4	4	P35580	4
Q86YP4-2;Q86YP4;Q86YP4-3	Q86YP4-2;Q86YP4;Q86YP4-3	15;15;15	15;15;15	13;13;13	Transcriptional repressor p66-alpha	GATAD2A	4	4	4	P36776	4
Q8IYM9;Q8IYM9-2	Q8IYM9;Q8IYM9-2	21;20	21;20	21;20	E3 ubiquitin-protein ligase TRIM22	TRIM22	4	4	4	P37108	4
Q8NEY8;Q8NEY8-8;Q8NEY8-2;Q8NEY8-3;Q8NEY8-6;Q8NEY8-9;Q8NEY8-5;Q8NEY8-7	Q8NEY8;Q8NEY8-8;Q8NEY8-2;Q8NEY8-3;Q8NEY8-6;Q8NEY8-9;Q8NEY8-5	14;12;12;12;10;10;7;5	14;12;12;12;10;10;7;5	14;12;12;12;10;10;7;5	Periphilin-1	PPHLN1	4	4	4	P38935	4
Q8TEL6-3;Q8TEL6;Q8TEL6-2	Q8TEL6-3;Q8TEL6;Q8TEL6-2	20;20;15	20;20;15	19;19;14	Short transient receptor potential channel 4-associated protein	TRPC4AP	4	4	4	P41208	4
Q8WWK9-5;Q8WWK9;Q8WWK9-6;Q8WWK9-4	Q8WWK9-5;Q8WWK9;Q8WWK9-6;Q8WWK9-4	14;14;12;8	14;14;12;8	14;14;12;8	Cytoskeleton-associated protein 2	CKAP2	4	4	4	P42338	4
Q92611;Q92611-2	Q92611;Q92611-2	11;8	11;8	11;8	ER degradation-enhancing alpha-mannosidase-like protein 1	EDEM1	4	4	4	P42766	4
Q96KR1	Q96KR1	22	22	22	Zinc finger RNA-binding protein	ZFR	4	4	4	P42785	4
Q99615;Q99615-2	Q99615;Q99615-2	23;21	23;21	23;21	DnaJ homolog subfamily C member 7	DNAJC7	4	4	4	P43363	4
Q99873-3;Q99873-2;Q99873-4;Q99873;Q9NR22	Q99873-3;Q99873-2;Q99873-4;Q99873	18;18;18;18;3	18;18;18;18;3	15;15;15;15;0	Protein arginine N-methyltransferase 1	PRMT1	4	4	4	P46019	4
Q9HAI6	Q9HAI6	9	9	9	Uncharacterized protein CXorf21	CXorf21	4	4	4	P48047	4
Q9HCK8;Q9HCK8-2	Q9HCK8;Q9HCK8-2	20;18	20;18	14;12	Chromodomain-helicase-DNA-binding protein 8	CHD8	4	4	4	P48634	4
Q9NXE4-2;Q9NXE4;Q9NXE4-4;Q9NXE4-6;Q9NXE4-3;Q9NXE4-8;Q9NXE4-9;Q9NXE4-10;Q9NXE4-7;Q9NXE4-5	Q9NXE4-2;Q9NXE4;Q9NXE4-4;Q9NXE4-6;Q9NXE4-3;Q9NXE4-8	12;12;12;9;8;6;5;5;5;4	12;12;12;9;8;6;5;5;5;4	12;12;12;9;8;6;5;5;5;4	Sphingomyelin phosphodiesterase 4	SMPD4	4	4	4	P49427	4
Q9UBB4;Q9UBB4-2	Q9UBB4;Q9UBB4-2	19;16	19;16	19;16	Ataxin-10	ATXN10	4	4	4	P49590	4
Q9Y221;Q9Y221-2	Q9Y221	11;5	11;5	11;5	60S ribosome subunit biogenesis protein NIP7 homolog	NIP7	4	4	4	P49914	4
Q9Y4L1;Q9Y4L1-2	Q9Y4L1;Q9Y4L1-2	47;31	47;31	47;31	Hypoxia up-regulated protein 1	HYOU1	4	4	4	P50995	4
Q9Y5V3;Q9Y5V3-2	Q9Y5V3;Q9Y5V3-2	18;18	16;16	14;14	Melanoma-associated antigen D1	MAGED1	4	4	4	P52655	4
Q9Y6J0-2;Q9Y6J0	Q9Y6J0-2;Q9Y6J0	21;21	21;21	21;21	Calcineurin-binding protein cabin-1	CABIN1	4	4	4	P52789	4
O14964;O14964-2	O14964;O14964-2	70;42	70;42	70;42	Hepatocyte growth factor-regulated tyrosine kinase substrate	HGS	4	5	4	P52815	4.33333
O43683-3;O43683;O43683-2	O43683-3;O43683;O43683-2	23;23;22	23;23;22	23;23;22	Mitotic checkpoint serine/threonine-protein kinase BUB1	BUB1	4	5	4	P53609	4.33333
P13747	P13747	328	201	201	HLA class I histocompatibility antigen, alpha chain E	HLA-E	4	5	4	P53634	4.33333
Q03518	Q03518	23	20	20	Antigen peptide transporter 1	TAP1	4	5	4	P54136	4.33333
Q07866-3;Q07866;Q07866-5;Q07866-9;Q07866-8;Q07866-2;Q07866-7;Q07866-10;Q07866-6;Q07866-4	Q07866-3;Q07866;Q07866-5;Q07866-9;Q07866-8;Q07866-2;Q07866-7;Q07866-10;Q07866-6;Q07866-4	19;19;19;19;18;18;18;18;18;18	19;19;19;19;18;18;18;18;18;18	12;12;12;12;11;11;11;11;11;11	Kinesin light chain 1	KLC1	4	4	5	P54259	4.33333
Q13438-7;Q13438-3;Q13438-2;Q13438-4;Q13438;Q13438-5;Q13438-6;Q13438-8	Q13438-7;Q13438-3;Q13438-2;Q13438-4;Q13438;Q13438-5;Q13438-6;Q13438-8	19;18;18;18;18;16;15;14	19;18;18;18;18;16;15;14	19;18;18;18;18;16;15;14	Protein OS-9	OS9	4	4	5	P54578	4.33333
Q14789-3;Q14789-2;Q14789-4;Q14789	Q14789-3;Q14789-2;Q14789-4;Q14789	40;40;39;39	40;40;39;39	40;40;39;39	Golgin subfamily B member 1	GOLGB1	4	5	4	P54920	4.33333
Q15011-2;Q15011;Q15011-4;Q15011-3	Q15011-2;Q15011;Q15011-4	12;12;11;5	12;12;11;5	12;12;11;5	Homocysteine-responsive endoplasmic reticulum-resident ubiquitin-like domain member 1 protein	HERPUD1	4	5	4	P56962	4.33333
Q8TEM1;Q8TEM1-2	Q8TEM1	75;37	75;37	75;37	Nuclear pore membrane glycoprotein 210	NUP210	4	4	5	P56975	4.33333
Q9NYB0	Q9NYB0	14	14	14	Telomeric repeat-binding factor 2-interacting protein 1	TERF2IP	4	5	4	P57086	4.33333
Q9ULT8	Q9ULT8	28	28	28	E3 ubiquitin-protein ligase HECTD1	HECTD1	4	5	4	P57678	4.33333
Q9UM54-5;Q9UM54-2;Q9UM54-6;Q9UM54-4;Q9UM54-1;Q9UM54	Q9UM54-5;Q9UM54-2;Q9UM54-6;Q9UM54-4;Q9UM54-1;Q9UM54	12;12;12;12;12;12	12;12;12;12;12;12	12;12;12;12;12;12	Unconventional myosin-VI	MYO6	4	5	4	P62258	4.33333
O75976;O75976-2	O75976;O75976-2	193;174	193;174	184;165	Carboxypeptidase D	CPD	4	5	5	P83369	4.66667
P01709	P01709	11	11	2	Ig lambda chain V-II region MGC		4	5	5	Q01543	4.66667
P12270;P12270-2	P12270	65;23	65;23	64;22	Nucleoprotein TPR	TPR	4	5	5	Q01831	4.66667
P33991	P33991	33	33	32	DNA replication licensing factor MCM4	MCM4	4	5	5	Q02446	4.66667
P61254	P61254	36	36	4	60S ribosomal protein L26	RPL26	4	5	5	Q03393	4.66667
P61916;P61916-2	P61916;P61916-2	22;21	22;21	22;21	Epididymal secretory protein E1	NPC2	4	5	5	Q03828	4.66667
Q02224;Q02224-3;Q02224-2	Q02224;Q02224-3;Q02224-2	26;25;25	26;25;25	26;25;25	Centromere-associated protein E	CENPE	4	5	5	Q05923	4.66667
Q09472	Q09472	20	20	13	Histone acetyltransferase p300	EP300	4	5	5	Q06323	4.66667
Q14980-2;Q14980;Q14980-4;Q14980-3;Q14980-5	Q14980-2;Q14980;Q14980-4;Q14980-3	54;54;43;43;20	54;54;43;43;20	54;54;43;43;20	Nuclear mitotic apparatus protein 1	NUMA1	4	5	5	Q06455	4.66667
Q9NTJ3;Q9NTJ3-2	Q9NTJ3;Q9NTJ3-2	32;31	32;31	32;31	Structural maintenance of chromosomes protein 4	SMC4	4	5	5	Q06889	4.66667
Q16181-2;Q16181	Q16181-2;Q16181	25;25	25;25	24;24	Septin-7	2020-09-07	4	5	6	Q07020	5
O75326-2;O75326	O75326-2;O75326	137;137	137;137	137;137	Semaphorin-7A	SEMA7A	4	6	6	Q08378	5.33333
Q9Y4A5;Q9Y4A5-2	Q9Y4A5;Q9Y4A5-2	55;53	55;53	55;53	Transformation/transcription domain-associated protein	TRRAP	4	6	6	Q09019	5.33333
P60709;P63261;Q6S8J3;P0CG38;A5A3E0;P0CG39;Q9BYX7;Q562R1	P60709;P63261;Q6S8J3	253;250;130;105;104;99;95;67	253;250;130;105;104;99;95;67	89;86;45;30;32;30;26;13	Actin, cytoplasmic 1;Actin, cytoplasmic 1, N-terminally processed;Actin, cytoplasmic 2;Actin, cytoplasmic 2, N-terminally processed;POTE ankyrin domain family member E	ACTB;ACTG1;POTEE	4	8	8	Q12766	6.66667
O43716	O43716	4	4	4	Glutamyl-tRNA(Gln) amidotransferase subunit C, mitochondrial	GATC	3	2	2	Q12849	2.33333
O60264	O60264	30	30	23	SWI/SNF-related matrix-associated actin-dependent regulator of chromatin subfamily A member 5	SMARCA5	3	2	2	Q12851	2.33333
O75083;O75083-3	O75083;O75083-3	46;28	46;28	46;28	WD repeat-containing protein 1	WDR1	3	2	2	Q12872	2.33333
P01909	P01909	67	67	52	HLA class II histocompatibility antigen, DQ alpha 1 chain	HLA-DQA1	3	2	2	Q12912	2.33333
P14678-2;P14678;P14678-3;P63162;P63162-2	P14678-2;P14678;P14678-3;P63162;P63162-2	10;9;9;8;8	10;9;9;8;8	10;9;9;8;8	Small nuclear ribonucleoprotein-associated proteins B and B;Small nuclear ribonucleoprotein-associated protein N	SNRPB;SNRPN	3	2	2	Q13111	2.33333
P17980	P17980	29	29	29	26S protease regulatory subunit 6A	PSMC3	3	2	2	Q13257	2.33333
P30511;P30511-3;P30511-2	P30511;P30511-3;P30511-2	74;74;53	43;43;39	43;43;39	HLA class I histocompatibility antigen, alpha chain F	HLA-F	3	2	2	Q13352	2.33333
P31943	P31943	30	26	12	Heterogeneous nuclear ribonucleoprotein H;Heterogeneous nuclear ribonucleoprotein H, N-terminally processed	HNRNPH1	3	2	2	Q13424	2.33333
P52594;P52594-2;P52594-3;P52594-4	P52594;P52594-2;P52594-3;P52594-4	9;8;8;8	9;8;8;8	9;8;8;8	Arf-GAP domain and FG repeat-containing protein 1	AGFG1	3	3	1	Q13488	2.33333
P59923	P59923	10	8	8	Zinc finger protein 445	ZNF445	3	2	2	Q13772	2.33333
P61201;P61201-2	P61201;P61201-2	9;9	9;9	9;9	COP9 signalosome complex subunit 2	COPS2	3	2	2	Q13795	2.33333
P78314;P78314-3;P78314-4	P78314;P78314-3;P78314-4	6;6;6	6;6;6	6;6;6	SH3 domain-binding protein 2	SH3BP2	3	2	2	Q14004	2.33333
Q08211;Q08211-2	Q08211	24;5	24;5	24;5	ATP-dependent RNA helicase A	DHX9	3	2	2	Q14469	2.33333
Q15596	Q15596	20	19	19	Nuclear receptor coactivator 2	NCOA2	3	2	2	Q14498	2.33333
Q5VUG0	Q5VUG0	4	4	4	Scm-like with four MBT domains protein 2	SFMBT2	3	2	2	Q14524	2.33333
Q86UV5;Q86UV5-8;Q86UV5-2;Q86UV5-3;Q86UV5-5;Q86UV5-7;Q86UV5-4;Q86UV5-6	Q86UV5;Q86UV5-8;Q86UV5-2;Q86UV5-3	19;18;17;11;9;8;5;4	19;18;17;11;9;8;5;4	19;18;17;11;9;8;5;4	Ubiquitin carboxyl-terminal hydrolase 48	USP48	3	2	2	Q14966	2.33333
Q8NEZ4;Q8NEZ4-3	Q8NEZ4;Q8NEZ4-3	25;25	25;25	4;4	Histone-lysine N-methyltransferase 2C	KMT2C	3	2	2	Q15004	2.33333
Q8TCG1;Q8TCG1-2	Q8TCG1;Q8TCG1-2	18;14	18;14	18;14	Protein CIP2A	KIAA1524	3	2	2	Q15059	2.33333
Q96E52;Q96E52-2	Q96E52;Q96E52-2	7;5	7;5	7;5	Metalloendopeptidase OMA1, mitochondrial	OMA1	3	2	2	Q15345	2.33333
Q96QD9;Q96QD9-2;Q96QD9-3;Q96QD9-4	Q96QD9;Q96QD9-2;Q96QD9-3	13;12;10;5	13;12;10;5	13;12;10;5	UAP56-interacting factor	FYTTD1	3	3	1	Q15637	2.33333
Q9BWT6	Q9BWT6	6	6	6	Meiotic nuclear division protein 1 homolog	MND1	3	3	1	Q15648	2.33333
Q9BY44-4;Q9BY44-3;Q9BY44;Q9BY44-2	Q9BY44-4;Q9BY44-3;Q9BY44;Q9BY44-2	10;10;10;8	10;10;10;8	10;10;10;8	Eukaryotic translation initiation factor 2A;Eukaryotic translation initiation factor 2A, N-terminally processed	EIF2A	3	2	2	Q16222	2.33333
Q9NZD8;Q9NZD8-2	Q9NZD8;Q9NZD8-2	6;4	6;4	6;4	Maspardin	SPG21	3	3	1	Q24JP5	2.33333
Q9UG56-2;Q9UG56	Q9UG56-2;Q9UG56	6;6	6;6	6;6	Phosphatidylserine decarboxylase proenzyme;Phosphatidylserine decarboxylase alpha chain;Phosphatidylserine decarboxylase beta chain	PISD	3	2	2	Q2PPJ7	2.33333
Q9ULJ6;Q9ULJ6-2	Q9ULJ6;Q9ULJ6-2	20;19	19;18	10;9	Zinc finger MIZ domain-containing protein 1	ZMIZ1	3	2	2	Q4KMP7	2.33333
Q9UQ35;Q9UQ35-2;Q9UQ35-3	Q9UQ35;Q9UQ35-2	35;19;3	35;19;3	35;19;3	Serine/arginine repetitive matrix protein 2	SRRM2	3	2	2	Q52LR7	2.33333
O60678;O60678-2	O60678;O60678-2	8;5	8;5	8;5	Protein arginine N-methyltransferase 3	PRMT3	3	2	3	Q53S58	2.66667
O60682	O60682	5	5	5	Musculin	MSC	3	3	2	Q5JSL3	2.66667
P06753-2;P06753-3;P06753-5;P06753-6;P06753-4;P06753-7	P06753-2;P06753-3;P06753-5;P06753-6;P06753-4	50;49;49;49;48;8	50;49;49;49;48;8	21;20;20;20;19;1			3	3	2	Q5JTD0	2.66667
P26010;P26010-2	P26010;P26010-2	35;34	33;32	33;32	Integrin beta-7	ITGB7	3	3	2	Q5T6F2	2.66667
P40763-3;P40763;P40763-2	P40763-3;P40763;P40763-2	30;30;29	30;30;29	30;30;29	Signal transducer and activator of transcription 3	STAT3	3	3	2	Q5VWP3	2.66667
P42229;P42229-2	P42229;P42229-2	26;24	26;24	5;4	Signal transducer and activator of transcription 5A	STAT5A	3	2	3	Q5VYS8	2.66667
P50851-2;P50851;Q8NFP9;Q8NFP9-2;Q8NFP9-3	P50851-2;P50851	25;25;3;1;1	25;25;3;1;1	25;25;3;1;1	Lipopolysaccharide-responsive and beige-like anchor protein	LRBA	3	2	3	Q68D06	2.66667
P52333;P52333-2;P52333-4	P52333;P52333-2	42;39;20	41;38;20	41;38;20	Tyrosine-protein kinase JAK3	JAK3	3	2	3	Q6FI81	2.66667
Q13098-7;Q13098-5;Q13098;Q13098-6	Q13098-7;Q13098-5;Q13098;Q13098-6	16;15;14;9	16;15;14;9	16;15;14;9	COP9 signalosome complex subunit 1	GPS1	3	2	3	Q6NS38	2.66667
Q14188;Q14188-2;Q14188-4;Q14188-8;Q14188-7;Q14188-6	Q14188;Q14188-2;Q14188-4;Q14188-8;Q14188-7;Q14188-6	11;10;10;10;9;9	11;10;10;10;9;9	1;0;0;0;0;0	Transcription factor Dp-2	TFDP2	3	2	3	Q6NUQ4	2.66667
Q16739	Q16739	47	47	47	Ceramide glucosyltransferase	UGCG	3	2	3	Q6NUS6	2.66667
Q16877-2;Q16877;Q16877-3	Q16877-2;Q16877;Q16877-3	11;11;10	6;6;5	6;6;5	6-phosphofructo-2-kinase/fructose-2,6-bisphosphatase 4;6-phosphofructo-2-kinase;Fructose-2,6-bisphosphatase	PFKFB4	3	3	2	Q6P582	2.66667
Q6P5R6	Q6P5R6	17	17	8	60S ribosomal protein L22-like 1	RPL22L1	3	3	2	Q6RFH5	2.66667
Q6UXN9	Q6UXN9	19	19	19	WD repeat-containing protein 82	WDR82	3	2	3	Q6UB99	2.66667
Q86V20;Q86V20-2	Q86V20;Q86V20-2	7;7	7;7	7;7	Protein FAM35A	FAM35A	3	3	2	Q6UUV7	2.66667
Q8NCD3-3;Q8NCD3-2;Q8NCD3	Q8NCD3-3;Q8NCD3-2;Q8NCD3	15;15;15	15;15;15	15;15;15	Holliday junction recognition protein	HJURP	3	3	2	Q6UWB1	2.66667
Q8WWM7-9;Q8WWM7-8;Q8WWM7-5;Q8WWM7-4;Q8WWM7-2;Q8WWM7;Q8WWM7-3;Q8WWM7-6;Q8WWM7-7	Q8WWM7-9;Q8WWM7-8;Q8WWM7-5;Q8WWM7-4;Q8WWM7-2;Q8WWM7;Q8WWM7-3;Q8WWM7-6	27;26;26;26;26;26;26;18;11	27;26;26;26;26;26;26;18;11	26;25;25;25;25;25;25;17;11	Ataxin-2-like protein	ATXN2L	3	3	2	Q6UWP7	2.66667
Q92879-5;Q92879-6;Q92879;Q92879-4;Q92879-2;Q92879-3	Q92879-5;Q92879-6;Q92879;Q92879-4;Q92879-2;Q92879-3	16;16;16;16;15;15	16;16;16;16;15;15	9;9;9;9;8;8	CUGBP Elav-like family member 1	CELF1	3	3	2	Q6YHU6	2.66667
Q96H22-4;Q96H22;Q96H22-5;Q96H22-2	Q96H22-4;Q96H22;Q96H22-5	8;8;6;3	8;8;6;3	1;1;1;0	Centromere protein N	CENPN	3	3	2	Q6YI46	2.66667
Q96PK6-5	Q96PK6-5	19	14	0	RNA-binding protein 14	RBM14	3	3	2	Q6ZSZ5	2.66667
Q9BV87	Q9BV87	7	7	7	Protein CNPPD1	CNPPD1	3	3	2	Q6ZU67	2.66667
Q9H3S1;Q9H3S1-2	Q9H3S1;Q9H3S1-2	57;49	57;49	57;49	Semaphorin-4A	SEMA4A	3	2	3	Q7Z2Z1	2.66667
Q9HCM1	Q9HCM1	14	14	14	Uncharacterized protein KIAA1551	KIAA1551	3	2	3	Q7Z4V0	2.66667
Q9NRG9;Q9NRG9-2	Q9NRG9;Q9NRG9-2	10;9	10;9	10;9	Aladin	AAAS	3	2	3	Q7Z6J0	2.66667
Q9NRM2	Q9NRM2	8	8	8	Zinc finger protein 277	ZNF277	3	3	2	Q7Z736	2.66667
Q9NZJ7-2;Q9NZJ7;Q9NZJ7-3	Q9NZJ7-2;Q9NZJ7;Q9NZJ7-3	9;9;6	9;9;6	9;9;6	Mitochondrial carrier homolog 1	MTCH1	3	3	2	Q86SF2	2.66667
Q9UHD8;Q9UHD8-7;Q9UHD8-2;Q9UHD8-5;Q9UHD8-3;Q9UHD8-4;Q9UHD8-9;Q9UHD8-8	Q9UHD8;Q9UHD8-7;Q9UHD8-2;Q9UHD8-5;Q9UHD8-3;Q9UHD8-4;Q9UHD8-9;Q9UHD8-8	30;29;29;29;20;19;19;19	30;29;29;29;20;19;19;19	30;29;29;29;20;19;19;19	Septin-9	2020-09-09	3	2	3	Q86U90	2.66667
Q9UJA3-3;Q9UJA3;Q9UJA3-4;Q9UJA3-2	Q9UJA3-3;Q9UJA3;Q9UJA3-4;Q9UJA3-2	10;10;10;9	9;9;9;8	9;9;9;8	DNA helicase MCM8	MCM8	3	3	2	Q86UA1	2.66667
Q9UPN6;Q9UPN6-2	Q9UPN6;Q9UPN6-2	8;8	8;8	8;8	Protein SCAF8	SCAF8	3	3	2	Q86UP3	2.66667
Q9UPW0-2;Q9UPW0	Q9UPW0-2;Q9UPW0	16;16	16;16	16;16	Forkhead box protein J3	FOXJ3	3	3	2	Q86UT6	2.66667
Q9Y262-2;Q9Y262	Q9Y262-2;Q9Y262	15;15	15;15	15;15	Eukaryotic translation initiation factor 3 subunit L	EIF3L	3	2	3	Q86WP2	2.66667
Q9Y5K5-4;Q9Y5K5-2;Q9Y5K5-3;Q9Y5K5	Q9Y5K5-4;Q9Y5K5-2;Q9Y5K5-3;Q9Y5K5	11;10;10;10	11;10;10;10	11;10;10;10	Ubiquitin carboxyl-terminal hydrolase isozyme L5	UCHL5	3	3	2	Q86X76	2.66667
Q9GZQ8;A6NCE7	Q9GZQ8;A6NCE7	72;72	72;72	54;54	Microtubule-associated proteins 1A/1B light chain 3B;Microtubule-associated proteins 1A/1B light chain 3 beta 2	MAP1LC3B;MAP1LC3B2	3	3	3	Q8IUD6	3
O00170	O00170	15	15	15	AH receptor-interacting protein	AIP	3	3	3	Q8IUX7	3
O14775-2;O14775;O14775-3	O14775-2;O14775;O14775-3	7;7;6	7;7;6	7;7;6	Guanine nucleotide-binding protein subunit beta-5	GNB5	3	3	3	Q8IVL1	3
O14818;O14818-2;Q8TAA3-5;Q8TAA3;Q8TAA3-2;O14818-4	O14818;O14818-2	21;16;9;9;8;7	21;16;9;9;8;7	21;16;9;9;8;7	Proteasome subunit alpha type-7	PSMA7	3	3	3	Q8IVT5	3
O14974-3;O14974;O14974-2;O14974-4;O14974-5	O14974-3;O14974;O14974-2;O14974-4;O14974-5	30;30;28;27;24	30;30;28;27;24	29;29;27;26;23	Protein phosphatase 1 regulatory subunit 12A	PPP1R12A	3	3	3	Q8IXM6	3
O14977	O14977	11	11	11	Antizyme inhibitor 1	AZIN1	3	3	3	Q8IY67	3
O15355	O15355	7	7	7	Protein phosphatase 1G	PPM1G	3	3	3	Q8N335	3
O15372	O15372	16	16	16	Eukaryotic translation initiation factor 3 subunit H	EIF3H	3	3	3	Q8N4T4	3
O43493-2;O43493-5;O43493-3;O43493	O43493-2;O43493-5;O43493-3;O43493	31;31;31;31	31;31;31;31	9;9;9;9	Trans-Golgi network integral membrane protein 2	TGOLN2	3	3	3	Q8N8L6	3
O60291-4;O60291;O60291-3;O60291-2	O60291-4;O60291;O60291-3;O60291-2	23;23;23;23	23;23;23;23	23;23;23;23	E3 ubiquitin-protein ligase MGRN1	MGRN1	3	3	3	Q8NB14	3
O60645-3;O60645	O60645-3;O60645	9;9	9;9	3;3	Exocyst complex component 3	EXOC3	3	3	3	Q8NEF9	3
O75400-2;O75400;O75400-3;O75400-5	O75400-2;O75400;O75400-3	18;18;16;1	17;17;15;1	17;17;15;1	Pre-mRNA-processing factor 40 homolog A	PRPF40A	3	3	3	Q8NFU5	3
O75410;O75410-2;O75410-7;O75410-3;O75410-5;O75410-4;O75410-6;O75410-8	O75410;O75410-2;O75410-7;O75410-3	26;26;24;22;7;7;7;3	26;26;24;22;7;7;7;3	26;26;24;22;7;7;7;3	Transforming acidic coiled-coil-containing protein 1	TACC1	3	3	3	Q8TB72	3
O75691	O75691	20	20	20	Small subunit processome component 20 homolog	UTP20	3	3	3	Q8TC12	3
O94855;O94855-2	O94855;O94855-2	19;19	19;19	19;19	Protein transport protein Sec24D	SEC24D	3	3	3	Q8TEQ8	3
O94966-4;O94966-3;O94966;O94966-7;O94966-6;O94966-5;O94966-2	O94966-4;O94966-3;O94966;O94966-7;O94966-6;O94966-5	19;19;19;19;19;19;7	19;19;19;19;19;19;7	19;19;19;19;19;19;7	Ubiquitin carboxyl-terminal hydrolase 19	USP19	3	3	3	Q8WVE7	3
O94979-8;O94979-6;O94979-3;O94979-10;O94979-4;O94979-2;O94979;O94979-9;O94979-7;O94979-5	O94979-8;O94979-6;O94979-3;O94979-10;O94979-4;O94979-2;O94979;O94979-9;O94979-7;O94979-5	21;20;20;20;20;20;20;18;12;11	21;20;20;20;20;20;20;18;12;11	21;20;20;20;20;20;20;18;12;11	Protein transport protein Sec31A	SEC31A	3	3	3	Q8WWW0	3
O95239-2;O95239;Q9P2P6-2;Q9P2P6-3;Q96FN5;Q8N4N8	O95239-2;O95239	11;11;1;1;1;1	11;11;1;1;1;1	2;2;0;0;0;0	Chromosome-associated kinesin KIF4A	KIF4A	3	3	3	Q92547	3
O95466;O95466-2;O95466-3	O95466;O95466-2;O95466-3	24;24;24	18;18;18	18;18;18	Formin-like protein 1	FMNL1	3	3	3	Q92621	3
P01857;CON__ENSEMBL:ENSBTAP00000024462	P01857	145;13	145;13	21;0	Ig gamma-1 chain C region	IGHG1	3	3	3	Q92622	3
P01880;P01880-2	P01880;P01880-2	61;61	61;61	61;61	Ig delta chain C region	IGHD	3	3	3	Q93096	3
P01891	P01891	480	37	31	HLA class I histocompatibility antigen, A-68 alpha chain	HLA-A	3	3	3	Q969W3	3
P06733;P06733-2;P13929-3;P13929;P13929-2	P06733;P06733-2	178;142;20;20;13	178;142;20;20;13	162;130;7;7;7	Alpha-enolase	ENO1	3	3	3	Q96A35	3
P07910-2;P07910;P07910-4;P07910-3;P0DMR1;O60812;B7ZW38;B2RXH8	P07910-2;P07910;P07910-4;P07910-3;P0DMR1;O60812;B7ZW38;B2RXH8	20;20;19;16;10;10;10;10	20;20;19;16;10;10;10;10	20;20;19;16;10;10;10;10	Heterogeneous nuclear ribonucleoproteins C1/C2;Heterogeneous nuclear ribonucleoprotein C-like 4;Heterogeneous nuclear ribonucleoprotein C-like 1;Heterogeneous nuclear ribonucleoprotein C-like 3;Heterogeneous nuclear ribonucleoprotein C-like 2	HNRNPC;HNRNPCL4;HNRNPCL1;HNRNPCL3;HNRNPCL2	3	3	3	Q96AG3	3
P07948-2	P07948-2	73	73	3	Tyrosine-protein kinase Lyn	LYN	3	3	3	Q96AQ6	3
P08133-2;P08133	P08133-2;P08133	86;86	86;86	86;86	Annexin A6	ANXA6	3	3	3	Q96C00	3
P09884	P09884	19	19	19	DNA polymerase alpha catalytic subunit	POLA1	3	3	3	Q96CS2	3
P10147	P10147	24	24	18	C-C motif chemokine 3;MIP-1-alpha(4-69)	CCL3	3	3	3	Q96EE3	3
P12004	P12004	24	24	24	Proliferating cell nuclear antigen	PCNA	3	3	3	Q96GW9	3
P14868;P14868-2	P14868;P14868-2	19;16	19;16	19;16	Aspartate--tRNA ligase, cytoplasmic	DARS	3	3	3	Q96H79	3
P15880	P15880	32	32	32	40S ribosomal protein S2	RPS2	3	3	3	Q96HI0	3
P16885	P16885	21	21	21	1-phosphatidylinositol 4,5-bisphosphate phosphodiesterase gamma-2	PLCG2	3	3	3	Q96I15	3
P17693	P17693	166	61	61	HLA class I histocompatibility antigen, alpha chain G	HLA-G	3	3	3	Q96II8	3
P17948-2	P17948-2	48	48	15	Vascular endothelial growth factor receptor 1	FLT1	3	3	3	Q96IX5	3
P19484;P19484-2	P19484;P19484-2	11;7	11;7	11;7	Transcription factor EB	TFEB	3	3	3	Q96J88	3
P19525;P19525-2	P19525;P19525-2	11;10	11;10	11;10	Interferon-induced, double-stranded RNA-activated protein kinase	EIF2AK2	3	3	3	Q96ME7	3
P19784	P19784	13	13	12	Casein kinase II subunit alpha	CSNK2A2	3	3	3	Q96MN5	3
P20042	P20042	14	14	14	Eukaryotic translation initiation factor 2 subunit 2	EIF2S2	3	3	3	Q96MW1	3
P20073-2;P20073	P20073-2;P20073	18;18	18;18	18;18	Annexin A7	ANXA7	3	3	3	Q96NH3	3
P20248	P20248	9	9	9	Cyclin-A2	CCNA2	3	3	3	Q96NY7	3
P20700	P20700	29	29	25	Lamin-B1	LMNB1	3	3	3	Q96PP8	3
P25788;P25788-2	P25788;P25788-2	20;19	20;19	20;19	Proteasome subunit alpha type-3	PSMA3	3	3	3	Q96RR4	3
P26639;P26639-2	P26639;P26639-2	34;34	34;34	27;27	Threonine--tRNA ligase, cytoplasmic	TARS	3	3	3	Q99460	3
P33527;P33527-9;P33527-4;P33527-2;P33527-6;P33527-3;P33527-7;P33527-5;P33527-8	P33527;P33527-9;P33527-4;P33527-2;P33527-6;P33527-3;P33527-7;P33527-5;P33527-8	34;34;33;33;32;31;30;30;29	34;34;33;33;32;31;30;30;29	34;34;33;33;32;31;30;30;29	Multidrug resistance-associated protein 1	ABCC1	3	3	3	Q99707	3
P33908;P33908-2	P33908;P33908-2	66;40	66;40	64;40	Mannosyl-oligosaccharide 1,2-alpha-mannosidase IA	MAN1A1	3	3	3	Q99708	3
P35232;P35232-2	P35232	32;9	32;9	32;9	Prohibitin	PHB	3	3	3	Q99714	3
P35610;P35610-3;P35610-2	P35610;P35610-3;P35610-2	11;10;10	11;10;10	11;10;10	Sterol O-acyltransferase 1	SOAT1	3	3	3	Q99986	3
P35680-2;P35680;P35680-4;P35680-3;P20823-5;P20823-4;P20823-6;P20823-3;P20823-2;P20823;P20823-7	P35680-2;P35680;P35680-4;P35680-3	6;6;5;4;2;2;2;2;2;2;2	6;6;5;4;2;2;2;2;2;2;2	6;6;5;4;2;2;2;2;2;2;2	Hepatocyte nuclear factor 1-beta	HNF1B	3	3	3	Q9BPU9	3
P35869	P35869	22	22	22	Aryl hydrocarbon receptor	AHR	3	3	3	Q9BPX6	3
P38646	P38646	33	29	29	Stress-70 protein, mitochondrial	HSPA9	3	3	3	Q9BQ83	3
P39019	P39019	16	16	16	40S ribosomal protein S19	RPS19	3	3	3	Q9BRJ2	3
P40306	P40306	19	19	19	Proteasome subunit beta type-10	PSMB10	3	3	3	Q9BSF4	3
P41002	P41002	9	9	9	Cyclin-F	CCNF	3	3	3	Q9BSI4	3
P41229-2;P41229-5;P41229;P41229-3;P41229-4	P41229-2;P41229-5;P41229;P41229-3;P41229-4	19;19;19;17;16	15;15;15;13;12	9;9;9;8;7	Lysine-specific demethylase 5C	KDM5C	3	3	3	Q9BT04	3
P42285	P42285	24	24	23	Superkiller viralicidic activity 2-like 2	SKIV2L2	3	3	3	Q9BT88	3
P42768	P42768	15	15	15	Wiskott-Aldrich syndrome protein	WAS	3	3	3	Q9BTK6	3
P43405;P43405-2	P43405;P43405-2	31;28	30;27	29;26	Tyrosine-protein kinase SYK	SYK	3	3	3	Q9BU19	3
P46531	P46531	105	105	103	Neurogenic locus notch homolog protein 1;Notch 1 extracellular truncation;Notch 1 intracellular domain	NOTCH1	3	3	3	Q9BV73	3
P48200	P48200	14	14	14	Iron-responsive element-binding protein 2	IREB2	3	3	3	Q9BV94	3
P49366;P49366-3;P49366-2	P49366;P49366-3;P49366-2	8;7;5	8;7;5	8;7;5	Deoxyhypusine synthase	DHPS	3	3	3	Q9BVK8	3
P49368;P49368-2	P49368;P49368-2	34;33	34;33	34;33	T-complex protein 1 subunit gamma	CCT3	3	3	3	Q9BWG4	3
P49588;P49588-2	P49588;P49588-2	42;41	42;41	42;41	Alanine--tRNA ligase, cytoplasmic	AARS	3	3	3	Q9BXH1	3
P49902;P49902-2	P49902;P49902-2	11;7	11;7	11;7	Cytosolic purine 5-nucleotidase	NT5C2	3	3	3	Q9BXV9	3
P50395;P50395-2	P50395;P50395-2	70;59	70;59	50;45	Rab GDP dissociation inhibitor beta	GDI2	3	3	3	Q9BYC9	3
P51531-2;P51531	P51531-2;P51531	41;41	41;41	27;27	Probable global transcription activator SNF2L2	SMARCA2	3	3	3	Q9BYF1	3
P51587	P51587	12	12	12	Breast cancer type 2 susceptibility protein	BRCA2	3	3	3	Q9BYK8	3
P51825;P51825-3;P51825-2	P51825;P51825-3;P51825-2	10;10;10	10;10;10	9;9;9	AF4/FMR2 family member 1	AFF1	3	3	3	Q9BZH6	3
P53618	P53618	34	34	34	Coatomer subunit beta	COPB1	3	3	3	Q9C004	3
P54132	P54132	9	9	9	Bloom syndrome protein	BLM	3	3	3	Q9H0H0	3
P55061;P55061-2	P55061;P55061-2	15;15	15;15	15;15	Bax inhibitor 1	TMBIM6	3	3	3	Q9H0J9	3
P55265;P55265-4;P55265-5;P55265-2;P55265-3	P55265;P55265-4;P55265-5;P55265-2;P55265-3	37;37;34;32;31	37;37;34;32;31	36;36;33;31;30	Double-stranded RNA-specific adenosine deaminase	ADAR	3	3	3	Q9H1J7	3
P57740;P57740-2;P57740-3	P57740;P57740-2;P57740-3	18;17;14	18;17;14	18;17;14	Nuclear pore complex protein Nup107	NUP107	3	3	3	Q9H2Y7	3
P61313;P61313-2	P61313	39;18	39;18	39;18	60S ribosomal protein L15	RPL15	3	3	3	Q9H3R5	3
P61421	P61421	41	41	41	V-type proton ATPase subunit d 1	ATP6V0D1	3	3	3	Q9H422	3
P62158;P27482	P62158	44;10	44;10	44;10	Calmodulin	CALM1	3	3	3	Q9H5I1	3
P62269	P62269	39	39	39	40S ribosomal protein S18	RPS18	3	3	3	Q9H6X5	3
P62273;P62273-2	P62273;P62273-2	13;13	13;13	13;13	40S ribosomal protein S29	RPS29	3	3	3	Q9H840	3
P62854;Q5JNZ5	P62854;Q5JNZ5	8;5	8;5	8;5	40S ribosomal protein S26;Putative 40S ribosomal protein S26-like 1	RPS26;RPS26P11	3	3	3	Q9HAY2	3
P62910	P62910	10	10	10	60S ribosomal protein L32	RPL32	3	3	3	Q9HBL7	3
P62993;P62993-2	P62993;P62993-2	31;20	31;20	31;20	Growth factor receptor-bound protein 2	GRB2	3	3	3	Q9HCM4	3
P63010;P63010-2;P63010-3	P63010;P63010-2;P63010-3	57;57;55	57;57;55	41;41;39	AP-2 complex subunit beta	AP2B1	3	3	3	Q9HCU5	3
P63244	P63244	26	26	26	Guanine nucleotide-binding protein subunit beta-2-like 1;Guanine nucleotide-binding protein subunit beta-2-like 1, N-terminally processed	GNB2L1	3	3	3	Q9NNZ3	3
P67809	P67809	27	27	11	Nuclease-sensitive element-binding protein 1	YBX1	3	3	3	Q9NPD8	3
P67936	P67936	44	25	6	Tropomyosin alpha-4 chain	TPM4	3	3	3	Q9NR28	3
Q00839-2;Q00839	Q00839-2;Q00839	58;58	58;58	58;58	Heterogeneous nuclear ribonucleoprotein U	HNRNPU	3	3	3	Q9NRS6	3
Q01629	Q01629	53	53	6	Interferon-induced transmembrane protein 2	IFITM2	3	3	3	Q9NS23	3
Q04726-2;Q04726-7;Q04726-3;Q04726-6;Q04726-5;Q04726-4;Q04726;REV__P78415	Q04726-2;Q04726-7;Q04726-3;Q04726-6;Q04726-5;Q04726-4;Q04726	23;23;23;23;23;23;23;2	23;23;23;23;23;23;23;2	12;12;12;12;12;12;12;0	Transducin-like enhancer protein 3	TLE3	3	3	3	Q9NSI6	3
Q08AM6;Q08AM6-2	Q08AM6	7;2	7;2	7;2	Protein VAC14 homolog	VAC14	3	3	3	Q9NSP4	3
Q12769;Q12769-3;Q12769-2	Q12769	24;7;1	24;7;1	24;7;1	Nuclear pore complex protein Nup160	NUP160	3	3	3	Q9NTZ6	3
Q12802;Q12802-4;Q12802-2;Q12802-5	Q12802;Q12802-4;Q12802-2	40;39;39;2	40;39;39;2	40;39;39;2	A-kinase anchor protein 13	AKAP13	3	3	3	Q9NUQ2	3
Q12830;Q12830-2;Q12830-4	Q12830;Q12830-2;Q12830-4	19;18;17	19;18;17	19;18;17	Nucleosome-remodeling factor subunit BPTF	BPTF	3	3	3	Q9NVV5	3
Q12906;Q12906-7;Q12906-5;Q12906-4;Q12906-2;Q12906-6;Q12906-3	Q12906;Q12906-7;Q12906-5;Q12906-4;Q12906-2;Q12906-6;Q12906-3	23;23;18;18;18;18;18	23;23;18;18;18;18;18	20;20;15;15;15;15;15	Interleukin enhancer-binding factor 3	ILF3	3	3	3	Q9NWF9	3
Q12979-4;Q12979-2;Q12979;Q12979-3	Q12979-4;Q12979-2;Q12979	18;18;18;8	18;18;18;8	16;16;16;6	Active breakpoint cluster region-related protein	ABR	3	3	3	Q9NWU2	3
Q13011	Q13011	14	14	14	Delta(3,5)-Delta(2,4)-dienoyl-CoA isomerase, mitochondrial	ECH1	3	3	3	Q9NY61	3
Q13123	Q13123	16	16	16	Protein Red	IK	3	3	3	Q9NYL4	3
Q13151	Q13151	19	19	19	Heterogeneous nuclear ribonucleoprotein A0	HNRNPA0	3	3	3	Q9NZZ3	3
Q14207	Q14207	8	8	8	Protein NPAT	NPAT	3	3	3	Q9P2W9	3
Q14566	Q14566	31	31	29	DNA replication licensing factor MCM6	MCM6	3	3	3	Q9UBW8	3
Q15021	Q15021	29	29	29	Condensin complex subunit 1	NCAPD2	3	3	3	Q9UGU0	3
Q15046;Q15046-2	Q15046;Q15046-2	23;23	23;23	23;23	Lysine--tRNA ligase	KARS	3	3	3	Q9UH77	3
Q15154-2;Q15154	Q15154-2;Q15154	104;104	104;104	72;72	Pericentriolar material 1 protein	PCM1	3	3	3	Q9UII2	3
Q15629-2;Q15629	Q15629-2;Q15629	7;7	7;7	7;7	Translocating chain-associated membrane protein 1	TRAM1	3	3	3	Q9UKA4	3
Q15773	Q15773	22	22	22	Myeloid leukemia factor 2	MLF2	3	3	3	Q9UKF6	3
Q2M389;Q2M389-2	Q2M389;Q2M389-2	28;25	28;25	28;25	WASH complex subunit 7	KIAA1033	3	3	3	Q9UKL0	3
Q3B7T1-5;Q3B7T1;Q3B7T1-4;Q3B7T1-3	Q3B7T1-5;Q3B7T1	11;11;5;5	11;11;5;5	11;11;5;5	Erythroid differentiation-related factor 1	EDRF1	3	3	3	Q9ULD0	3
Q53GS9;Q53GS9-2;Q53GS9-3	Q53GS9;Q53GS9-2;Q53GS9-3	9;8;7	9;8;7	9;8;7	U4/U6.U5 tri-snRNP-associated protein 2	USP39	3	3	3	Q9UNX4	3
Q5VSL9;Q5VSL9-2;Q5VSL9-4;Q5VSL9-3	Q5VSL9;Q5VSL9-2	7;6;1;1	7;6;1;1	6;5;1;1	Striatin-interacting protein 1	STRIP1	3	3	3	Q9Y284	3
Q5VUA4;Q5VUA4-2	Q5VUA4;Q5VUA4-2	18;9	18;9	18;9	Zinc finger protein 318	ZNF318	3	3	3	Q9Y2K2	3
Q5VY09	Q5VY09	9	9	9	Immediate early response gene 5 protein	IER5	3	3	3	Q9Y2L9	3
Q6P4F7;Q6P4F7-2;Q6P4F7-3;Q3KRB8	Q6P4F7;Q6P4F7-2;Q6P4F7-3	8;5;5;2	8;5;5;2	8;5;5;2	Rho GTPase-activating protein 11A	ARHGAP11A	3	3	3	Q9Y2S2	3
Q7L2H7	Q7L2H7	11	11	7	Eukaryotic translation initiation factor 3 subunit M	EIF3M	3	3	3	Q9Y3X0	3
Q7Z401;Q7Z401-2	Q7Z401;Q7Z401-2	21;21	21;21	20;20	C-myc promoter-binding protein	DENND4A	3	3	3	Q9Y4E6	3
Q7Z4S6-6;Q7Z4S6-3;Q7Z4S6-5;Q7Z4S6-2;Q7Z4S6;Q7Z4S6-4	Q7Z4S6-6;Q7Z4S6-3;Q7Z4S6-5;Q7Z4S6-2;Q7Z4S6;Q7Z4S6-4	8;8;8;8;8;8	8;8;8;8;8;8	6;6;6;6;6;6	Kinesin-like protein KIF21A	KIF21A	3	3	3	Q9Y4G2	3
Q7Z6I6;Q7Z6I6-2;Q7Z6I6-3;Q7Z6I6-4;O14559-10;O14559-11;O14559	Q7Z6I6;Q7Z6I6-2;Q7Z6I6-3	16;15;12;5;2;2;2	16;15;12;5;2;2;2	15;14;11;5;2;2;2	Rho GTPase-activating protein 30	ARHGAP30	3	3	3	Q9Y4H2	3
Q7Z6Z7-2;Q7Z6Z7-3;Q7Z6Z7	Q7Z6Z7-2;Q7Z6Z7-3;Q7Z6Z7	54;54;54	54;54;54	54;54;54	E3 ubiquitin-protein ligase HUWE1	HUWE1	3	3	3	Q9Y4K1	3
Q7Z7G8-2;Q7Z7G8-6;Q7Z7G8;Q7Z7G8-3;Q7Z7G8-4;Q7Z7G8-5	Q7Z7G8-2;Q7Z7G8-6;Q7Z7G8	27;27;27;12;9;5	27;27;27;12;9;5	27;27;27;12;9;5	Vacuolar protein sorting-associated protein 13B	VPS13B	3	3	3	Q9Y6B7	3
Q86TG7	Q86TG7	11	11	3	Retrotransposon-derived protein PEG10	PEG10	3	3	3	Q9Y6G5	3
Q8IUR0	Q8IUR0	17	17	17	Trafficking protein particle complex subunit 5	TRAPPC5	3	3	3	Q9Y6R9	3
Q8IVG5;Q8IVG5-2	Q8IVG5	18;3	18;3	17;3	Sterile alpha motif domain-containing protein 9-like	SAMD9L	3	3	3	Q9Y6X2	3
Q8IXH7-4;Q8IXH7	Q8IXH7-4;Q8IXH7	11;11	11;11	11;11	Negative elongation factor C/D	NELFCD	3	3	3	Q9Y6X3	3
Q8N1F7;Q8N1F7-2	Q8N1F7;Q8N1F7-2	31;28	31;28	31;28	Nuclear pore complex protein Nup93	NUP93	3	3	3	Q9Y6Z4	3
Q8NAP3	Q8NAP3	14	14	14	Zinc finger and BTB domain-containing protein 38	ZBTB38	3	3	3	A0A096LP55	3
Q8NI77	Q8NI77	12	12	12	Kinesin-like protein KIF18A	KIF18A	3	3	3	A0A0C4DH38	3
Q8TEQ0-2;Q8TEQ0;Q8IUI4	Q8TEQ0-2;Q8TEQ0	21;21;3	21;21;3	21;21;3	Sorting nexin-29	SNX29	3	3	3	A0AV96	3
Q8WYP5;Q8WYP5-3;Q8WYP5-2	Q8WYP5;Q8WYP5-3;Q8WYP5-2	19;19;19	19;19;19	19;19;19	Protein ELYS	AHCTF1	3	3	3	A0PJW6	3
Q92542-2;Q92542	Q92542-2;Q92542	60;60	60;60	60;60	Nicastrin	NCSTN	3	3	3	A1A4S6	3
Q92769;Q92769-3	Q92769;Q92769-3	20;17	20;17	9;6	Histone deacetylase 2	HDAC2	3	3	3	A1L020	3
Q92841;Q92841-1;Q92841-3;Q92841-2	Q92841;Q92841-1;Q92841-3;Q92841-2	26;25;25;24	18;17;17;17	18;17;17;17	Probable ATP-dependent RNA helicase DDX17	DDX17	3	3	3	A1XBS5	3
Q93009-3;Q93009	Q93009-3;Q93009	16;16	16;16	16;16	Ubiquitin carboxyl-terminal hydrolase 7	USP7	3	3	3	A2A3N6	3
Q93050-1;Q93050;Q93050-3;Q9HBG4	Q93050-1;Q93050;Q93050-3	15;15;15;1	15;15;15;1	15;15;15;1	V-type proton ATPase 116 kDa subunit a isoform 1	ATP6V0A1	3	3	3	A2RUS2	3
Q969V3-2;Q969V3	Q969V3-2;Q969V3	7;7	7;7	7;7	Nicalin	NCLN	3	3	3	A4D1E9	3
Q96BU1;Q96BU1-2	Q96BU1;Q96BU1-2	6;4	6;4	6;4	S100P-binding protein	S100PBP	3	3	3	A4D1P6	3
Q96BY7	Q96BY7	4	4	4	Autophagy-related protein 2 homolog B	ATG2B	3	3	3	A6NC57	3
Q96EN8	Q96EN8	3	3	3	Molybdenum cofactor sulfurase	MOCOS	3	3	3	A6NC98	3
Q96L91-3;Q96L91-5;Q96L91-2;Q96L91;Q96L91-4;Q6ZTU2-4;Q6ZTU2-5;Q6ZTU2-2;Q6ZTU2-6;Q6ZTU2	Q96L91-3;Q96L91-5;Q96L91-2;Q96L91;Q96L91-4	30;30;30;30;28;1;1;1;1;1	30;30;30;30;28;1;1;1;1;1	29;29;29;29;27;1;1;1;1;1	E1A-binding protein p400	EP400	3	3	3	A6ND36	3
Q96Q05-3;Q96Q05;Q96Q05-2	Q96Q05-3;Q96Q05;Q96Q05-2	8;8;8	8;8;8	8;8;8	Trafficking protein particle complex subunit 9	TRAPPC9	3	3	3	P30046	3
Q96SY0;Q96SY0-4;Q96SY0-3	Q96SY0;Q96SY0-4;Q96SY0-3	8;7;7	8;7;7	7;7;7	von Willebrand factor A domain-containing protein 9	VWA9	3	3	3	P62834	3
Q96T37-4;Q96T37-2;Q96T37-3;Q96T37	Q96T37-4;Q96T37-2;Q96T37-3;Q96T37	7;7;7;7	7;7;7;7	7;7;7;7	Putative RNA-binding protein 15	RBM15	3	3	3	A6NNW6	3
Q99497	Q99497	17	17	17	Protein deglycase DJ-1	PARK7	3	3	3	A8MW92	3
Q99623;Q99623-2	Q99623;Q99623-2	29;26	29;26	29;26	Prohibitin-2	PHB2	3	3	3	A8MXV4	3
Q99816;Q99816-2	Q99816;Q99816-2	17;12	17;12	17;12	Tumor susceptibility gene 101 protein	TSG101	3	3	3	C9JH25	3
Q9BQ67	Q9BQ67	10	10	10	Glutamate-rich WD repeat-containing protein 1	GRWD1	3	3	3	C9JRZ8	3
Q9BTT4	Q9BTT4	5	5	5	Mediator of RNA polymerase II transcription subunit 10	MED10	3	3	3	Q13765	3
Q9BVK6	Q9BVK6	23	23	19	Transmembrane emp24 domain-containing protein 9	TMED9	3	3	3	O00116	3
Q9BXS6-7;Q9BXS6-4;Q9BXS6-6;Q9BXS6-3;Q9BXS6-5;Q9BXS6-2;Q9BXS6	Q9BXS6-7;Q9BXS6-4;Q9BXS6-6;Q9BXS6-3;Q9BXS6-5;Q9BXS6-2;Q9BXS6	18;18;18;18;18;18;18	18;18;18;18;18;18;18	18;18;18;18;18;18;18	Nucleolar and spindle-associated protein 1	NUSAP1	3	3	3	O00124	3
Q9BZD4	Q9BZD4	16	16	16	Kinetochore protein Nuf2	NUF2	3	3	3	O00141	3
Q9BZL6;Q9BZL6-2	Q9BZL6;Q9BZL6-2	14;8	14;8	12;6	Serine/threonine-protein kinase D2	PRKD2	3	3	3	O00159	3
Q9GZR7;Q9GZR7-2	Q9GZR7;Q9GZR7-2	36;31	36;31	35;30	ATP-dependent RNA helicase DDX24	DDX24	3	3	3	O00193	3
Q9H0A9-2;Q9H0A9	Q9H0A9-2;Q9H0A9	4;4	4;4	4;4	Speriolin-like protein	SPATC1L	3	3	3	O00203	3
Q9H0E9-4;Q9H0E9-2;Q9H0E9;Q9H0E9-3	Q9H0E9-4;Q9H0E9-2;Q9H0E9;Q9H0E9-3	9;9;8;6	9;9;8;6	9;9;8;6	Bromodomain-containing protein 8	BRD8	3	3	3	O00255	3
Q9H2P0	Q9H2P0	16	16	16	Activity-dependent neuroprotector homeobox protein	ADNP	3	3	3	O00268	3
Q9H4I3;Q9H4I3-2	Q9H4I3;Q9H4I3-2	8;7	8;7	8;7	TraB domain-containing protein	TRABD	3	3	3	O00299	3
Q9H583	Q9H583	26	26	26	HEAT repeat-containing protein 1;HEAT repeat-containing protein 1, N-terminally processed	HEATR1	3	3	3	O00398	3
Q9H869-5;Q9H869-3;Q9H869-2;Q9H869-9;Q9H869-6;Q9H869-4;Q9H869;Q9H869-8;Q9H869-7	Q9H869-5;Q9H869-3;Q9H869-2;Q9H869-9;Q9H869-6;Q9H869-4;Q9H869;Q9H869-8;Q9H869-7	16;16;16;16;14;14;14;14;8	16;16;16;16;14;14;14;14;8	3;3;3;3;1;1;1;1;1	YY1-associated protein 1	YY1AP1	3	3	3	O00400	3
Q9H992;Q9H992-2	Q9H992;Q9H992-2	19;17	19;17	19;17	E3 ubiquitin-protein ligase MARCH7	2020-03-07	3	3	3	O00409	3
Q9HBH9;Q9HBH9-2	Q9HBH9;Q9HBH9-2	12;9	12;9	10;7	MAP kinase-interacting serine/threonine-protein kinase 2	MKNK2	3	3	3	O00411	3
Q9NQ55-2;Q9NQ55;Q9NQ55-3	Q9NQ55-2;Q9NQ55;Q9NQ55-3	9;9;9	9;9;9	9;9;9	Suppressor of SWI4 1 homolog	PPAN	3	3	3	O00422	3
Q9NRZ9-4;Q9NRZ9-2;Q9NRZ9;Q9NRZ9-5;Q9NRZ9-3;Q9NRZ9-6;Q9NRZ9-7;Q9NRZ9-8;Q9NRZ9-9	Q9NRZ9-4;Q9NRZ9-2;Q9NRZ9;Q9NRZ9-5;Q9NRZ9-3;Q9NRZ9-6	18;18;18;17;15;14;7;4;3	18;18;18;17;15;14;7;4;3	18;18;18;17;15;14;7;4;3	Lymphoid-specific helicase	HELLS	3	3	3	O00425	3
Q9NS73-3;Q9NS73-2;Q9NS73-5;Q9NS73	Q9NS73-3;Q9NS73-2;Q9NS73-5;Q9NS73	6;6;6;6	6;6;6;6	6;6;6;6	MAP3K12-binding inhibitory protein 1	MBIP	3	3	3	O00478	3
Q9NVN8	Q9NVN8	8	8	8	Guanine nucleotide-binding protein-like 3-like protein	GNL3L	3	3	3	O00488	3
Q9NVP1	Q9NVP1	13	13	13	ATP-dependent RNA helicase DDX18	DDX18	3	3	3	O00522	3
Q9NXG0-3;Q9NXG0;Q9NXG0-2	Q9NXG0-3;Q9NXG0;Q9NXG0-2	4;4;4	4;4;4	4;4;4	Centlein	CNTLN	3	3	3	O00541	3
Q9NYH9	Q9NYH9	12	12	12	U3 small nucleolar RNA-associated protein 6 homolog	UTP6	3	3	3	O00567	3
Q9NYP7;Q9NYP7-2	Q9NYP7;Q9NYP7-2	8;8	8;8	8;8	Elongation of very long chain fatty acids protein 5	ELOVL5	3	3	3	O00625	3
Q9P2Y5;Q9P2Y5-2	Q9P2Y5	9;3	9;3	9;3	UV radiation resistance-associated gene protein	UVRAG	3	3	3	O00716	3
Q9UBQ5-2;Q9UBQ5	Q9UBQ5-2;Q9UBQ5	10;10	10;10	10;10	Eukaryotic translation initiation factor 3 subunit K	EIF3K	3	3	3	O00746	3
Q9UBV2;Q9UBV2-2	Q9UBV2	26;4	26;4	26;4	Protein sel-1 homolog 1	SEL1L	3	3	3	O00764	3
Q9UID3;Q9UID3-2	Q9UID3;Q9UID3-2	21;17	21;17	21;17	Vacuolar protein sorting-associated protein 51 homolog	VPS51	3	3	3	O00767	3
Q9UIG0-2;Q9UIG0	Q9UIG0-2;Q9UIG0	27;27	27;27	27;27	Tyrosine-protein kinase BAZ1B	BAZ1B	3	3	3	O14490	3
Q9UJK0	Q9UJK0	7	7	7	Ribosome biogenesis protein TSR3 homolog	TSR3	3	3	3	O14512	3
Q9UL63;Q9UL63-2	Q9UL63;Q9UL63-2	16;11	16;11	16;11	Muskelin	MKLN1	3	3	3	O14548	3
Q9ULW0;Q9ULW0-2	Q9ULW0;Q9ULW0-2	17;17	17;17	17;17	Targeting protein for Xklp2	TPX2	3	3	3	O14578	3
Q9UMZ2;Q9UMZ2-8;Q9UMZ2-3;Q9UMZ2-7;Q9UMZ2-5;Q9UMZ2-6;Q9UMZ2-9;Q9UMZ2-4	Q9UMZ2;Q9UMZ2-8;Q9UMZ2-3;Q9UMZ2-7;Q9UMZ2-5;Q9UMZ2-6;Q9UMZ2-9;Q9UMZ2-4	21;20;20;20;20;19;19;19	21;20;20;20;20;19;19;19	21;20;20;20;20;19;19;19	Synergin gamma	SYNRG	3	3	3	O14593	3
Q9UQR1;Q9UQR1-2	Q9UQR1	8;3	8;3	8;3	Zinc finger protein 148	ZNF148	3	3	3	O14628	3
Q9Y255-2;Q9Y255	Q9Y255-2;Q9Y255	18;18	18;18	18;18	PRELI domain-containing protein 1, mitochondrial	PRELID1	3	3	3	O14647	3
Q9Y316;Q9Y316-3;Q9Y316-2	Q9Y316;Q9Y316-3;Q9Y316-2	6;6;4	6;6;4	6;6;4	Protein MEMO1	MEMO1	3	3	3	O14662	3
Q9Y376	Q9Y376	19	19	14	Calcium-binding protein 39	CAB39	3	3	3	O14709	3
Q9Y5B9	Q9Y5B9	22	22	22	FACT complex subunit SPT16	SUPT16H	3	3	3	O14787	3
Q9Y6C9	Q9Y6C9	15	15	15	Mitochondrial carrier homolog 2	MTCH2	3	3	3	O14802	3
Q9Y6K9;Q9Y6K9-2;Q9Y6K9-3	Q9Y6K9;Q9Y6K9-2;Q9Y6K9-3	15;15;10	15;15;10	15;15;10	NF-kappa-B essential modulator	IKBKG	3	3	3	O14908	3
P04844;P04844-2	P04844;P04844-2	37;36	37;36	37;36	Dolichyl-diphosphooligosaccharide--protein glycosyltransferase subunit 2	RPN2	3	3	4	O14929	3.33333
P13010	P13010	36	36	36	X-ray repair cross-complementing protein 5	XRCC5	3	4	3	O14936	3.33333
P13760	P13760	200	200	57	HLA class II histocompatibility antigen, DRB1-4 beta chain	HLA-DRB1	3	4	3	O14965	3.33333
P30876	P30876	32	32	32	DNA-directed RNA polymerase II subunit RPB2	POLR2B	3	4	3	O15014	3.33333
P33241;P33241-3;P33241-2	P33241;P33241-3;P33241-2	23;22;20	23;22;20	23;22;20	Lymphocyte-specific protein 1	LSP1	3	4	3	O15027	3.33333
P42226;P42226-3;P42226-2	P42226;P42226-3;P42226-2	17;11;10	17;11;10	17;11;10	Signal transducer and activator of transcription 6	STAT6	3	4	3	O15040	3.33333
P51784	P51784	23	23	23	Ubiquitin carboxyl-terminal hydrolase 11	USP11	3	4	3	O15049	3.33333
Q5UE93	Q5UE93	24	24	24	Phosphoinositide 3-kinase regulatory subunit 6	PIK3R6	3	3	4	O15050	3.33333
Q92945	Q92945	14	14	9	Far upstream element-binding protein 2	KHSRP	3	4	3	O15078	3.33333
Q9NR30;Q9NR30-2	Q9NR30;Q9NR30-2	23;22	22;21	19;18	Nucleolar RNA helicase 2	DDX21	3	4	3	O15084	3.33333
Q9NRL2-2;Q9NRL2	Q9NRL2-2;Q9NRL2	10;10	10;10	10;10	Bromodomain adjacent to zinc finger domain protein 1A	BAZ1A	3	4	3	O15118	3.33333
Q9NVH2-3;Q9NVH2;Q9NVH2-2;Q9NVH2-4	Q9NVH2-3;Q9NVH2;Q9NVH2-2;Q9NVH2-4	16;16;14;13	16;16;14;13	16;16;14;13	Integrator complex subunit 7	INTS7	3	3	4	O15121	3.33333
Q9P2A4;Q9P2A4-2	Q9P2A4;Q9P2A4-2	12;11	12;11	12;11	ABI gene family member 3	ABI3	3	4	3	O15127	3.33333
Q9ULV3-3;Q9ULV3-4;Q9ULV3-2;Q9ULV3;Q9ULV3-5	Q9ULV3-3;Q9ULV3-4;Q9ULV3-2;Q9ULV3;Q9ULV3-5	12;12;12;12;11	12;12;12;12;11	12;12;12;12;11	Cip1-interacting zinc finger protein	CIZ1	3	4	3	O15145	3.33333
Q9UPN9;Q9UPN9-2	Q9UPN9;Q9UPN9-2	15;14	15;14	15;14	E3 ubiquitin-protein ligase TRIM33	TRIM33	3	4	3	O15155	3.33333
O00267-2;O00267	O00267-2;O00267	27;27	27;27	27;27	Transcription elongation factor SPT5	SUPT5H	3	4	4	O15160	3.66667
O75592-2;O75592	O75592-2;O75592	36;36	36;36	36;36	E3 ubiquitin-protein ligase MYCBP2	MYCBP2	3	4	4	O15213	3.66667
O75665-3;O75665;O75665-2	O75665-3;O75665;O75665-2	17;17;10	17;17;10	17;17;10	Oral-facial-digital syndrome 1 protein	OFD1	3	4	4	O15234	3.66667
O95347;O95347-2	O95347;O95347-2	44;42	44;42	44;42	Structural maintenance of chromosomes protein 2	SMC2	3	4	4	O15239	3.66667
Q93077;Q6FI13;P0C0S8;Q96KK5;Q9BTM1;Q16777;Q9BTM1-2	Q93077;Q6FI13;P0C0S8;Q96KK5;Q9BTM1;Q16777;Q9BTM1-2	60;60;60;56;52;52;52	60;60;60;56;52;52;52	0;0;0;0;0;0;0	Histone H2A type 1-C;Histone H2A type 2-A;Histone H2A type 1;Histone H2A type 1-H;Histone H2A.J;Histone H2A type 2-C	HIST1H2AC;HIST2H2AA3;HIST1H2AG;HIST1H2AH;H2AFJ;HIST2H2AC	3	4	4	O15254	3.66667
P19338	P19338	34	34	34	Nucleolin	NCL	3	4	4	O15260	3.66667
P31946-2;P31946	P31946-2;P31946	88;88	88;88	29;29	14-3-3 protein beta/alpha;14-3-3 protein beta/alpha, N-terminally processed	YWHAB	3	4	4	O15269	3.66667
P35658-2;P35658-4;P35658;P35658-3;P35658-5	P35658-2;P35658-4;P35658;P35658-3;P35658-5	17;17;17;17;16	17;17;17;17;16	17;17;17;17;16	Nuclear pore complex protein Nup214	NUP214	3	4	4	O15297	3.66667
P37802;P37802-2;Q9UI15	P37802;P37802-2	29;29;3	29;29;3	27;27;2	Transgelin-2	TAGLN2	3	4	4	O15350	3.66667
P46100-2;P46100-5;P46100-3;P46100-4;P46100;P46100-6	P46100-2;P46100-5;P46100-3;P46100-4;P46100	21;21;21;21;21;7	21;21;21;21;21;7	21;21;21;21;21;7	Transcriptional regulator ATRX	ATRX	3	4	4	O15381	3.66667
P52732	P52732	27	27	26	Kinesin-like protein KIF11	KIF11	3	4	4	O15492	3.66667
Q13077;Q13077-2	Q13077;Q13077-2	55;49	55;49	55;49	TNF receptor-associated factor 1	TRAF1	3	4	4	O15498	3.66667
Q13588;Q8TC17-2;Q8TC17	Q13588	9;4;4	9;4;4	9;4;4	GRB2-related adapter protein	GRAP	3	4	4	O15504	3.66667
Q14571;Q14571-2	Q14571	36;6	36;6	25;3	Inositol 1,4,5-trisphosphate receptor type 2	ITPR2	3	4	4	O15534	3.66667
Q6W2J9-4;Q6W2J9-2;Q6W2J9;Q6W2J9-3	Q6W2J9-4;Q6W2J9-2;Q6W2J9;Q6W2J9-3	15;15;15;8	15;15;15;8	14;14;14;8	BCL-6 corepressor	BCOR	3	4	4	O15535	3.66667
Q7Z429	Q7Z429	4	4	4	Protein lifeguard 1	GRINA	3	4	4	O43164	3.66667
Q7Z460-2;Q7Z460-4;Q7Z460-5;Q7Z460;Q7Z460-3	Q7Z460-2;Q7Z460-4;Q7Z460-5;Q7Z460;Q7Z460-3	29;29;29;29;28	29;29;29;29;28	25;25;25;25;24	CLIP-associating protein 1	CLASP1	3	4	4	O43172	3.66667
Q86XL3;Q86XL3-2;Q86XL3-3	Q86XL3;Q86XL3-2	21;12;8	21;12;8	21;12;8	Ankyrin repeat and LEM domain-containing protein 2	ANKLE2	3	4	4	O43175	3.66667
Q8N3C0;Q8N3C0-4;Q8N3C0-3	Q8N3C0	31;9;2	31;9;2	31;9;2	Activating signal cointegrator 1 complex subunit 3	ASCC3	3	3	5	O43286	3.66667
Q8WXW3;Q8WXW3-2;Q8WXW3-4	Q8WXW3	13;4;3	13;4;3	13;4;3	Progesterone-induced-blocking factor 1	PIBF1	3	4	4	O43290	3.66667
Q92575	Q92575	33	33	33	UBX domain-containing protein 4	UBXN4	3	4	4	O43296	3.66667
Q96DB5;Q96DB5-3;Q96DB5-2	Q96DB5;Q96DB5-3;Q96DB5-2	8;7;7	8;7;7	8;7;7	Regulator of microtubule dynamics protein 1	RMDN1	3	4	4	O43298	3.66667
Q96Q89-3;Q96Q89;Q96Q89-2;Q96Q89-4;Q96Q89-5	Q96Q89-3;Q96Q89;Q96Q89-2;Q96Q89-4	21;21;21;17;7	21;21;21;17;7	21;21;21;17;7	Kinesin-like protein KIF20B	KIF20B	3	4	4	O43313	3.66667
Q9H4A3-5;Q9H4A3-2;Q9H4A3;Q9H4A3-6;Q9H4A3-7;Q9H4A3-4;Q9Y3S1-3;Q9Y3S1-2;Q9Y3S1-4;Q9Y3S1	Q9H4A3-5;Q9H4A3-2;Q9H4A3;Q9H4A3-6;Q9H4A3-7;Q9H4A3-4	31;30;30;30;30;20;4;4;4;4	31;30;30;30;30;20;4;4;4;4	28;27;27;27;27;20;1;1;1;1	Serine/threonine-protein kinase WNK1	WNK1	3	4	4	O43361	3.66667
Q9P2Q2	Q9P2Q2	18	18	17	FERM domain-containing protein 4A	FRMD4A	3	4	4	O43374	3.66667
Q9UBE0;Q9UBE0-2;Q9UBE0-3	Q9UBE0;Q9UBE0-2;Q9UBE0-3	11;8;8	11;8;8	11;8;8	SUMO-activating enzyme subunit 1;SUMO-activating enzyme subunit 1, N-terminally processed	SAE1	3	4	4	O43379	3.66667
Q9Y6Y0	Q9Y6Y0	16	16	16	Influenza virus NS1A-binding protein	IVNS1ABP	3	4	4	O43427	3.66667
P40227;P40227-2	P40227;P40227-2	25;21	25;21	18;18	T-complex protein 1 subunit zeta	CCT6A	3	4	5	O43462	4
Q7Z7A1-5;Q7Z7A1;Q7Z7A1-2;Q7Z7A1-3;Q7Z7A1-4	Q7Z7A1-5;Q7Z7A1;Q7Z7A1-2	18;18;13;8;2	18;18;13;8;2	18;18;13;8;2	Centriolin	CNTRL	3	5	4	O43463	4
Q9H269;Q9H269-2	Q9H269;Q9H269-2	14;11	14;11	14;11	Vacuolar protein sorting-associated protein 16 homolog	VPS16	3	5	4	O43491	4
Q9GZY6;Q9GZY6-2	Q9GZY6	40;14	40;14	40;14	Linker for activation of T-cells family member 2	LAT2	3	5	5	O43504	4.33333
Q8IZA0-2;Q8IZA0;Q8IZA0-3	Q8IZA0-2;Q8IZA0	26;26;3	26;26;3	26;26;3	Dyslexia-associated protein KIAA0319-like protein	KIAA0319L	2	1	0	O43513	1
Q9UEW8;Q9UEW8-2	Q9UEW8	7;3	5;2	5;2	STE20/SPS1-related proline-alanine-rich protein kinase	STK39	2	1	0	O43524	1
Q9Y3A2;Q9Y3A2-2	Q9Y3A2	9;2	9;2	9;2	Probable U3 small nucleolar RNA-associated protein 11	UTP11L	2	1	0	O43529	1
O14545;O14545-2	O14545	12;1	12;1	12;1	TRAF-type zinc finger domain-containing protein 1	TRAFD1	2	0	2	O43542	1.33333
O14672;O14672-2	O14672	138;20	138;20	138;20	Disintegrin and metalloproteinase domain-containing protein 10	ADAM10	2	1	1	O43583	1.33333
O60814;P06899;P57053;Q6DRA6;Q6DN03	O60814;P06899;P57053	46;42;35;9;9	46;42;35;9;9	2;2;2;0;0	Histone H2B type 1-K;Histone H2B type 1-J;Histone H2B type F-S	HIST1H2BK;HIST1H2BJ;H2BFS	2	1	1	O43676	1.33333
O95166	O95166	56	56	36	Gamma-aminobutyric acid receptor-associated protein	GABARAP	2	1	1	O43719	1.33333
O96000;O96000-2	O96000;O96000-2	12;11	12;11	12;11	NADH dehydrogenase [ubiquinone] 1 beta subcomplex subunit 10	NDUFB10	2	1	1	O43734	1.33333
P01374	P01374	38	38	38	Lymphotoxin-alpha	LTA	2	1	1	O43765	1.33333
P11532-4;P11532;P11532-3;P11532-2;P11532-8;P11532-7;P11532-5;P11532-6;P11532-10;P11532-9	P11532-4;P11532;P11532-3;P11532-2;P11532-8;P11532-7;P11532-5;P11532-6;P11532-10;P11532-9	16;16;14;14;13;13;12;12;10;9	12;12;10;10;9;9;8;8;6;5	12;12;10;10;9;9;8;8;6;5	Dystrophin	DMD	2	1	1	O43791	1.33333
P17927;Q2VPA4;Q2VPA4-3;Q2VPA4-2	P17927	18;5;4;3	18;5;4;3	18;5;4;3	Complement receptor type 1	CR1	2	1	1	O43795	1.33333
P49917	P49917	2	2	2	DNA ligase 4	LIG4	2	1	1	O43808	1.33333
P53990;P53990-4;P53990-5;P53990-2;P53990-3;P53990-6	P53990;P53990-4;P53990-5;P53990-2;P53990-3;P53990-6	42;42;42;36;34;25	42;42;42;36;34;25	42;42;42;36;34;25	IST1 homolog	IST1	2	1	1	O43813	1.33333
P55884;P55884-2	P55884;P55884-2	16;16	16;16	16;16	Eukaryotic translation initiation factor 3 subunit B	EIF3B	2	1	1	O43818	1.33333
P61221	P61221	19	19	19	ATP-binding cassette sub-family E member 1	ABCE1	2	1	1	O43823	1.33333
P62826	P62826	21	21	21	GTP-binding nuclear protein Ran	RAN	2	1	1	O43900	1.33333
P84243;Q6NXT2	P84243;Q6NXT2	57;51	2;0	2;0	Histone H3.3;Histone H3.3C	H3F3A;H3F3C	2	1	1	O43933	1.33333
P98194-7;P98194-8;P98194-4;P98194;P98194-3;P98194-5;P98194-9;P98194-6;P98194-2;O75185;O75185-2;O75185-3	P98194-7;P98194-8;P98194-4;P98194;P98194-3;P98194-5;P98194-9;P98194-6;P98194-2	135;134;106;106;106;106;106;106;104;1;1;1	135;134;106;106;106;106;106;106;104;1;1;1	135;134;106;106;106;106;106;106;104;1;1;1	Calcium-transporting ATPase type 2C member 1	ATP2C1	2	1	1	O60216	1.33333
Q02790	Q02790	27	27	27	Peptidyl-prolyl cis-trans isomerase FKBP4;Peptidyl-prolyl cis-trans isomerase FKBP4, N-terminally processed	FKBP4	2	1	1	O60244	1.33333
Q02809;Q02809-2	Q02809;Q02809-2	160;160	160;160	158;158	Procollagen-lysine,2-oxoglutarate 5-dioxygenase 1	PLOD1	2	1	1	O60256	1.33333
Q05048	Q05048	16	16	16	Cleavage stimulation factor subunit 1	CSTF1	2	1	1	O60292	1.33333
Q13505-3;Q13505;Q13505-2	Q13505-3;Q13505;Q13505-2	9;9;7	9;9;7	9;9;7	Metaxin-1	MTX1	2	1	1	O60296	1.33333
Q16891-2;Q16891-4;Q16891;Q16891-3	Q16891-2;Q16891-4;Q16891;Q16891-3	42;42;42;41	42;42;42;41	42;42;42;41	MICOS complex subunit MIC60	IMMT	2	1	1	O60308	1.33333
Q5SSJ5-2;Q5SSJ5;Q5SSJ5-3	Q5SSJ5-2;Q5SSJ5;Q5SSJ5-3	11;11;10	11;11;10	11;11;10	Heterochromatin protein 1-binding protein 3	HP1BP3	2	1	1	O60313	1.33333
Q5VWN6;Q5VWN6-2	Q5VWN6;Q5VWN6-2	12;7	12;7	12;7	Protein FAM208B	FAM208B	2	1	1	O60315	1.33333
Q7Z403;Q7Z403-2;Q7Z403-3;Q7Z403-4	Q7Z403;Q7Z403-2;Q7Z403-3	40;34;20;7	40;34;20;7	40;34;20;7	Transmembrane channel-like protein 6	TMC6	2	1	1	O60333	1.33333
Q8IY63-2;Q8IY63	Q8IY63-2;Q8IY63	9;9	8;8	8;8	Angiomotin-like protein 1	AMOTL1	2	2	0	O60336	1.33333
Q8N139;Q8WWZ7-3;O94911;Q8IUA7	Q8N139	7;1;1;1	6;0;1;1	5;0;0;0	ATP-binding cassette sub-family A member 6	ABCA6	2	1	1	O60337	1.33333
Q8N163;Q8N163-2	Q8N163;Q8N163-2	10;9	10;9	10;9	Cell cycle and apoptosis regulator protein 2	CCAR2	2	1	1	O60449	1.33333
Q92626;Q92626-2	Q92626	53;26	53;26	53;26	Peroxidasin homolog	PXDN	2	1	1	O60508	1.33333
Q96AJ1;Q96AJ1-2	Q96AJ1;Q96AJ1-2	5;4	5;4	5;4	Clusterin-associated protein 1	CLUAP1	2	1	1	O60524	1.33333
Q99567	Q99567	8	8	8	Nuclear pore complex protein Nup88	NUP88	2	1	1	O60566	1.33333
Q9BTC8-2;Q9BTC8	Q9BTC8-2;Q9BTC8	8;8	2;2	2;2	Metastasis-associated protein MTA3	MTA3	2	1	1	O60603	1.33333
Q9HAV4	Q9HAV4	18	18	18	Exportin-5	XPO5	2	1	1	O60664	1.33333
Q9HD26-2;Q9HD26;Q9HD26-3	Q9HD26-2;Q9HD26	13;13;5	13;13;5	13;13;5	Golgi-associated PDZ and coiled-coil motif-containing protein	GOPC	2	1	1	O60674	1.33333
Q9NQ25;Q9NQ25-3;Q9NQ25-5;Q9NQ25-6;Q9NQ25-2;Q9NQ25-7	Q9NQ25;Q9NQ25-3;Q9NQ25-5;Q9NQ25-6	52;44;40;39;18;17	52;44;40;39;18;17	25;17;13;12;18;17	SLAM family member 7	SLAMF7	2	1	1	O60711	1.33333
Q9NVM4-2	Q9NVM4-2	8	8	1	Protein arginine N-methyltransferase 7	PRMT7	2	1	1	O60763	1.33333
Q9NWR8	Q9NWR8	4	4	4	Calcium uniporter regulatory subunit MCUb, mitochondrial	CCDC109B	2	1	1	O60832	1.33333
Q9UI26;Q9UI26-2	Q9UI26;Q9UI26-2	10;10	10;10	10;10	Importin-11	IPO11	2	1	1	O60858	1.33333
Q9Y4X5	Q9Y4X5	9	9	9	E3 ubiquitin-protein ligase ARIH1	ARIH1	2	1	1	O60884	1.33333
Q9Y6W3	Q9Y6W3	14	14	14	Calpain-7	CAPN7	2	2	0	O60925	1.33333
O15519-15;O15519;O15519-8;O15519-3;O15519-14;O15519-6;O15519-5;O15519-11;O15519-7;O15519-12;O15519-10;O15519-9;O15519-13;O15519-2;O15519-4	O15519-15;O15519;O15519-8;O15519-3;O15519-14;O15519-6;O15519-5;O15519-11;O15519-7;O15519-12;O15519-10;O15519-9;O15519-13;O15519-2	13;13;12;11;11;11;11;11;10;9;9;8;7;7;4	13;13;12;11;11;11;11;11;10;9;9;8;7;7;4	13;13;12;11;11;11;11;11;10;9;9;8;7;7;4	CASP8 and FADD-like apoptosis regulator;CASP8 and FADD-like apoptosis regulator subunit p43;CASP8 and FADD-like apoptosis regulator subunit p12	CFLAR	2	1	2	O75044	1.66667
O60841	O60841	12	12	12	Eukaryotic translation initiation factor 5B	EIF5B	2	2	1	O75150	1.66667
O94906-2;O94906	O94906-2;O94906	28;28	28;28	28;28	Pre-mRNA-processing factor 6	PRPF6	2	2	1	O75151	1.66667
O95271;O95271-2	O95271	19;9	19;9	12;7	Tankyrase-1	TNKS	2	1	2	O75153	1.66667
O96006	O96006	8	8	8	Zinc finger BED domain-containing protein 1	ZBED1	2	1	2	O75157	1.66667
P14625;Q58FF3	P14625	118;23	115;22	115;22	Endoplasmin	HSP90B1	2	2	1	O75164	1.66667
P14635;P14635-2	P14635;P14635-2	15;13	12;10	12;10	G2/mitotic-specific cyclin-B1	CCNB1	2	1	2	O75190	1.66667
P19838-3;P19838;P19838-2	P19838-3;P19838;P19838-2	16;16;16	16;16;16	16;16;16	Nuclear factor NF-kappa-B p105 subunit;Nuclear factor NF-kappa-B p50 subunit	NFKB1	2	2	1	O75191	1.66667
P20618	P20618	12	12	12	Proteasome subunit beta type-1	PSMB1	2	2	1	O75223	1.66667
P22626;P22626-2	P22626;P22626-2	32;31	32;31	31;30	Heterogeneous nuclear ribonucleoproteins A2/B1	HNRNPA2B1	2	2	1	O75290	1.66667
P28749;P28749-2	P28749;P28749-2	12;11	12;11	12;11	Retinoblastoma-like protein 1	RBL1	2	1	2	O75312	1.66667
P33176;O60282-2;O60282;Q12840	P33176	43;2;2;1	43;2;2;1	43;2;2;1	Kinesin-1 heavy chain	KIF5B	2	2	1	O75347	1.66667
P33316;P33316-2	P33316;P33316-2	13;12	13;12	13;12	Deoxyuridine 5-triphosphate nucleotidohydrolase, mitochondrial	DUT	2	2	1	O75367	1.66667
P33552	P33552	13	13	8	Cyclin-dependent kinases regulatory subunit 2	CKS2	2	2	1	O75368	1.66667
P35998;P35998-2	P35998	15;7	15;7	15;7	26S protease regulatory subunit 7	PSMC2	2	1	2	O75419	1.66667
P39748;P39748-2	P39748;P39748-2	8;6	8;6	8;6	Flap endonuclease 1	FEN1	2	2	1	O75506	1.66667
P48729-3;P48729;P48729-2	P48729-3;P48729;P48729-2	25;24;24	24;23;23	12;11;11	Casein kinase I isoform alpha	CSNK1A1	2	2	1	O75530	1.66667
P51398-3;P51398;P51398-2	P51398-3;P51398;P51398-2	7;7;6	7;7;6	7;7;6	28S ribosomal protein S29, mitochondrial	DAP3	2	2	1	O75563	1.66667
P51957;P51957-2;P51957-3	P51957;P51957-2;P51957-3	8;7;6	7;7;5	7;7;5	Serine/threonine-protein kinase Nek4	NEK4	2	2	1	O75564	1.66667
P52747-2;P52747-3;P52747	P52747-2;P52747-3;P52747	13;13;13	11;11;11	10;10;10	Zinc finger protein 143	ZNF143	2	1	2	O75575	1.66667
P53814-5;P53814-6;P53814;P53814-2	P53814-5;P53814-6;P53814	15;15;14;5	15;15;14;5	15;15;14;5	Smoothelin	SMTN	2	2	1	O75586	1.66667
P53992;P53992-2	P53992	25;8	25;8	25;8	Protein transport protein Sec24C	SEC24C	2	2	1	O75663	1.66667
P61586	P61586	15	15	8	Transforming protein RhoA	RHOA	2	1	2	O75676	1.66667
Q08050-2;Q08050;Q08050-3	Q08050-2;Q08050;Q08050-3	4;4;4	4;4;4	4;4;4	Forkhead box protein M1	FOXM1	2	1	2	O75683	1.66667
Q14596;Q14596-2	Q14596;Q14596-2	87;86	87;86	87;86	Next to BRCA1 gene 1 protein	NBR1	2	2	1	O75716	1.66667
Q15027	Q15027	39	39	36	Arf-GAP with coiled-coil, ANK repeat and PH domain-containing protein 1	ACAP1	2	2	1	O75717	1.66667
Q16760-2;Q16760	Q16760-2;Q16760	7;7	7;7	7;7	Diacylglycerol kinase delta	DGKD	2	2	1	O75787	1.66667
Q4J6C6;Q4J6C6-2;Q4J6C6-4;Q4J6C6-3	Q4J6C6;Q4J6C6-2;Q4J6C6-4;Q4J6C6-3	10;9;8;7	10;9;8;7	10;9;8;7	Prolyl endopeptidase-like	PREPL	2	2	1	O75794	1.66667
Q709C8-3;Q709C8;Q709C8-4;Q709C8-2	Q709C8-3;Q709C8;Q709C8-4;Q709C8-2	73;73;70;70	73;73;70;70	72;72;69;69	Vacuolar protein sorting-associated protein 13C	VPS13C	2	1	2	O75822	1.66667
Q7L513-2;Q7L513-10;Q7L513;Q7L513-9;Q7L513-5;Q7L513-4;Q7L513-14;Q7L513-11;Q7L513-3;Q7L513-12	Q7L513-2;Q7L513-10;Q7L513;Q7L513-9;Q7L513-5;Q7L513-4;Q7L513-14;Q7L513-11;Q7L513-3;Q7L513-12	7;7;6;6;4;4;4;4;4;4	7;7;6;6;4;4;4;4;4;4	7;7;6;6;4;4;4;4;4;4	Fc receptor-like A	FCRLA	2	2	1	O75865	1.66667
Q8IX01-4;Q8IX01;Q8IX01-3	Q8IX01-4;Q8IX01;Q8IX01-3	12;12;11	12;12;11	12;12;11	SURP and G-patch domain-containing protein 2	SUGP2	2	1	2	O75886	1.66667
Q8IYB5-3;Q8IYB5-2;Q8IYB5	Q8IYB5-3;Q8IYB5-2;Q8IYB5	6;6;6	4;4;4	4;4;4	Stromal membrane-associated protein 1	SMAP1	2	2	1	O75909	1.66667
Q8IZH2-2;Q8IZH2;Q8IZH2-3	Q8IZH2-2;Q8IZH2	18;18;6	18;18;6	18;18;6	5-3 exoribonuclease 1	XRN1	2	1	2	O75952	1.66667
Q8N442	Q8N442	6	5	5	Translation factor GUF1, mitochondrial	GUF1	2	2	1	O75956	1.66667
Q8NBP0;Q8NBP0-2	Q8NBP0;Q8NBP0-2	9;8	9;8	9;8	Tetratricopeptide repeat protein 13	TTC13	2	2	1	O76003	1.66667
Q8NBX0	Q8NBX0	9	9	9	Saccharopine dehydrogenase-like oxidoreductase	SCCPDH	2	2	1	O76021	1.66667
Q8NEJ9-2;Q8NEJ9	Q8NEJ9-2;Q8NEJ9	6;6	6;6	6;6	Neuroguidin	NGDN	2	2	1	O76080	1.66667
Q8TEU7;Q8TEU7-4;Q8TEU7-5;Q8TEU7-3;Q8TEU7-2;Q8TEU7-6	Q8TEU7;Q8TEU7-4;Q8TEU7-5;Q8TEU7-3;Q8TEU7-2;Q8TEU7-6	19;19;18;18;15;12	19;19;18;18;15;12	16;16;15;15;12;9	Rap guanine nucleotide exchange factor 6	RAPGEF6	2	1	2	O76095	1.66667
Q92556;Q92556-3;Q92556-2	Q92556	14;5;2	14;5;2	12;3;0	Engulfment and cell motility protein 1	ELMO1	2	1	2	O94761	1.66667
Q92900-2;Q92900	Q92900-2;Q92900	40;40	40;40	39;39	Regulator of nonsense transcripts 1	UPF1	2	2	1	O94768	1.66667
Q96FC9-4;Q96FC9-3;Q96FC9-2;A8MPP1;Q96FC9;Q92771;Q96FC9-5	Q96FC9-4;Q96FC9-3;Q96FC9-2;A8MPP1;Q96FC9;Q92771	14;14;14;13;13;12;3	14;14;14;13;13;12;3	14;14;14;13;13;12;3	Probable ATP-dependent RNA helicase DDX11;Putative ATP-dependent RNA helicase DDX11-like protein 8;Putative ATP-dependent RNA helicase DDX12	DDX11;DDX11L8;DDX12P	2	2	1	O94776	1.66667
Q96PZ2	Q96PZ2	10	10	10	Protein FAM111A	FAM111A	2	2	1	O94806	1.66667
Q96QE3;Q96QE3-2	Q96QE3	7;3	7;3	7;3	ATPase family AAA domain-containing protein 5	ATAD5	2	1	2	O94822	1.66667
Q96S59;Q96S59-3;Q96S59-2	Q96S59;Q96S59-3;Q96S59-2	16;10;8	16;10;8	13;8;8	Ran-binding protein 9	RANBP9	2	2	1	O94832	1.66667
Q9BQ70	Q9BQ70	12	12	12	Transcription factor 25	TCF25	2	2	1	O94874	1.66667
Q9BRS2	Q9BRS2	9	9	9	Serine/threonine-protein kinase RIO1	RIOK1	2	1	2	O94880	1.66667
Q9BT92	Q9BT92	9	9	9	Trichoplein keratin filament-binding protein	TCHP	2	2	1	O94892	1.66667
Q9C0C7-5;Q9C0C7-4;Q9C0C7;Q9C0C7-2;Q9C0C7-3;Q9C0C7-6	Q9C0C7-5;Q9C0C7-4;Q9C0C7;Q9C0C7-2;Q9C0C7-3	16;15;15;14;14;7	16;15;15;14;14;7	15;15;15;14;14;7	Activating molecule in BECN1-regulated autophagy protein 1	AMBRA1	2	2	1	O94915	1.66667
Q9H3U1-2;Q9H3U1;Q9H3U1-3	Q9H3U1-2;Q9H3U1	12;12;1	12;12;1	12;12;1	Protein unc-45 homolog A	UNC45A	2	2	1	O94955	1.66667
Q9H6Q4-3;Q9H6Q4;Q9H6Q4-2	Q9H6Q4-3;Q9H6Q4	6;6;2	6;6;2	5;5;2	Cytosolic Fe-S cluster assembly factor NARFL	NARFL	2	2	1	O94983	1.66667
Q9NW15-3;Q9NW15-5;Q9NW15;Q9NW15-2;Q9NW15-4	Q9NW15-3;Q9NW15-5;Q9NW15;Q9NW15-2;Q9NW15-4	4;4;4;3;2	4;4;4;3;2	4;4;4;3;2	Anoctamin-10	ANO10	2	2	1	O95070	1.66667
Q9NZL9-2;Q9NZL9;Q9NZL9-4;Q9NZL9-3;Q9NZL9-5	Q9NZL9-2;Q9NZL9;Q9NZL9-4;Q9NZL9-3	16;16;13;10;2	16;16;13;10;2	16;16;13;10;2	Methionine adenosyltransferase 2 subunit beta	MAT2B	2	2	1	O95140	1.66667
Q9UEE9;Q9UEE9-2	Q9UEE9;Q9UEE9-2	4;2	4;2	4;2	Craniofacial development protein 1	CFDP1	2	2	1	O95147	1.66667
Q9UGN4;Q9UGN4-3;Q9UGN4-2;Q9UGN4-4	Q9UGN4	14;5;5;2	14;5;5;2	11;5;5;2	CMRF35-like molecule 8	CD300A	2	2	1	O95163	1.66667
Q9ULL5-3;Q9ULL5;Q9ULL5-2	Q9ULL5-3;Q9ULL5	9;5;3	9;5;3	9;5;3	Proline-rich protein 12	PRR12	2	2	1	O95197	1.66667
Q9Y5X3	Q9Y5X3	22	22	21	Sorting nexin-5	SNX5	2	2	1	O95199	1.66667
A0A5B9;P01850	A0A5B9;P01850	9;6	9;6	9;6	T-cell receptor beta-2 chain C region;T-cell receptor beta-1 chain C region	TRBC2;TRBC1	2	2	2	O95229	2
A0AVK6	A0AVK6	6	6	6	Transcription factor E2F8	E2F8	2	2	2	O95235	2
A2RRP1;A2RRP1-2	A2RRP1;A2RRP1-2	22;21	22;21	22;21	Neuroblastoma-amplified sequence	NBAS	2	2	2	O95236	2
A2VDJ0-3;A2VDJ0;A2VDJ0-5;A2VDJ0-6;A2VDJ0-2	A2VDJ0-3;A2VDJ0;A2VDJ0-5;A2VDJ0-6;A2VDJ0-2	25;25;25;24;13	25;25;25;24;13	25;25;25;24;13	Transmembrane protein 131-like	KIAA0922	2	2	2	O95248	2
A6NCL7	A6NCL7	27	27	27	Ankyrin repeat domain-containing protein 33B	ANKRD33B	2	2	2	O95251	2
A9UHW6;A9UHW6-2;A9UHW6-3	A9UHW6;A9UHW6-2;A9UHW6-3	4;4;4	4;4;4	4;4;4	MIF4G domain-containing protein	MIF4GD	2	2	2	O95267	2
C4AMC7;Q6VEQ5	C4AMC7;Q6VEQ5	15;15	15;15	1;1	Putative WAS protein family homolog 3;WAS protein family homolog 2	WASH3P;WASH2P	2	2	2	O95298	2
O00231;O00231-2	O00231;O00231-2	11;11	11;11	11;11	26S proteasome non-ATPase regulatory subunit 11	PSMD11	2	2	2	O95363	2
O00303	O00303	15	14	14	Eukaryotic translation initiation factor 3 subunit F	EIF3F	2	2	2	O95372	2
O00308;O00308-2;O00308-4;O00308-3	O00308;O00308-2	103;88;29;23	103;88;29;23	98;83;29;18	NEDD4-like E3 ubiquitin-protein ligase WWP2	WWP2	2	2	2	O95391	2
O00410;O00410-3;O00410-2	O00410;O00410-3;O00410-2	15;15;14	15;15;14	15;15;14	Importin-5	IPO5	2	2	2	O95400	2
O00487	O00487	11	11	11	26S proteasome non-ATPase regulatory subunit 14	PSMD14	2	2	2	O95433	2
O00505	O00505	15	15	11	Importin subunit alpha-4	KPNA3	2	2	2	O95453	2
O00571;O00571-2	O00571;O00571-2	27;25	26;24	7;6	ATP-dependent RNA helicase DDX3X	DDX3X	2	2	2	O95455	2
O14579;O14579-3;O14579-2	O14579;O14579-3;O14579-2	34;33;25	34;33;25	34;33;25	Coatomer subunit epsilon	COPE	2	2	2	O95470	2
O14617-4;O14617;O14617-5;O14617-3;O14617-2	O14617-4;O14617;O14617-5;O14617-3;O14617-2	12;12;12;9;9	12;12;12;9;9	12;12;12;9;9	AP-3 complex subunit delta-1	AP3D1	2	2	2	O95478	2
O14646-2;O14646	O14646-2;O14646	14;14	14;14	12;12	Chromodomain-helicase-DNA-binding protein 1	CHD1	2	2	2	O95573	2
O14791-3;O14791;O14791-2	O14791-3;O14791;O14791-2	26;26;26	26;26;26	25;25;25	Apolipoprotein L1	APOL1	2	2	2	O95619	2
P19105;O14950;Q9BUA6	P19105;O14950	36;36;1	36;36;1	22;22;0	Myosin regulatory light chain 12A;Myosin regulatory light chain 12B	MYL12A;MYL12B	2	2	2	O95625	2
O14976-2;O14976	O14976-2;O14976	16;16	16;16	16;16	Cyclin-G-associated kinase	GAK	2	2	2	O95644	2
O15067	O15067	15	15	15	Phosphoribosylformylglycinamidine synthase	PFAS	2	2	2	O95741	2
O15143	O15143	31	31	30	Actin-related protein 2/3 complex subunit 1B	ARPC1B	2	2	2	O95793	2
O15212	O15212	15	15	15	Prefoldin subunit 6	PFDN6	2	2	2	O95807	2
O15228-2;O15228	O15228-2;O15228	11;11	11;11	11;11	Dihydroxyacetone phosphate acyltransferase	GNPAT	2	2	2	O95825	2
O15270	O15270	12	12	11	Serine palmitoyltransferase 2	SPTLC2	2	2	2	O95876	2
O15304;O15304-2	O15304	4;1	4;1	4;1	Apoptosis regulatory protein Siva	SIVA1	2	2	2	O95985	2
O15397;O15397-2	O15397;O15397-2	18;12	18;12	16;10	Importin-8	IPO8	2	2	2	O96017	2
O15503	O15503	6	6	1	Insulin-induced gene 1 protein	INSIG1	2	2	2	P00367	2
O43149;O43149-3;O43149-2	O43149	22;8;6	22;8;6	22;8;6	Zinc finger ZZ-type and EF-hand domain-containing protein 1	ZZEF1	2	2	2	P00390	2
O43166-3;O43166-2;O43166;Q9P2F8-2	O43166-3;O43166-2;O43166	15;15;15;1	14;14;14;1	12;12;12;0	Signal-induced proliferation-associated 1-like protein 1	SIPA1L1	2	2	2	P00414	2
O43292-2;O43292	O43292-2;O43292	9;9	9;9	9;9	Glycosylphosphatidylinositol anchor attachment 1 protein	GPAA1	2	2	2	P00491	2
O43293;O43293-2	O43293;O43293-2	9;6	9;6	9;6	Death-associated protein kinase 3	DAPK3	2	2	2	P00918	2
O43299;O43299-2;O43299-3	O43299;O43299-2	16;10;7	16;10;7	16;10;7	AP-5 complex subunit zeta-1	AP5Z1	2	2	2	P01106	2
O43432;O43432-3;O43432-4;O43432-2	O43432;O43432-3;O43432-4	15;15;12;7	13;13;10;5	13;13;10;5	Eukaryotic translation initiation factor 4 gamma 3	EIF4G3	2	2	2	P01137	2
O43598;O43598-2	O43598	5;1	5;1	5;1	2-deoxynucleoside 5-phosphate N-hydrolase 1	DNPH1	2	2	2	P01782	2
O43660;O43660-2	O43660;O43660-2	18;16	18;16	18;16	Pleiotropic regulator 1	PLRG1	2	2	2	P01834	2
O43670-4;O43670-2;O43670;O43670-3	O43670-4;O43670-2;O43670;O43670-3	11;10;10;9	11;10;10;9	11;10;10;9	BUB3-interacting and GLEBS motif-containing protein ZNF207	ZNF207	2	2	2	P01848	2
O43768-6;O43768-5;O43768-2;O43768;O43768-9;O43768-7;O43768-3;O43768-4;O43768-8	O43768-6;O43768-5;O43768-2;O43768;O43768-9;O43768-7;O43768-3;O43768-4;O43768-8	18;18;18;18;17;17;17;17;9	18;18;18;18;17;17;17;17;9	9;9;9;9;9;9;9;9;7	Alpha-endosulfine	ENSA	2	2	2	P01876	2
O43805	O43805	4	4	4	Sjoegren syndrome nuclear autoantigen 1	SSNA1	2	2	2	P01893	2
O43809	O43809	8	8	8	Cleavage and polyadenylation specificity factor subunit 5	NUDT21	2	2	2	P02792	2
O43865;O43865-2	O43865;O43865-2	24;19	24;19	20;15	Putative adenosylhomocysteinase 2	AHCYL1	2	2	2	P03886	2
O43920	O43920	8	8	8	NADH dehydrogenase [ubiquinone] iron-sulfur protein 5	NDUFS5	2	2	2	P03915	2
O60486	O60486	12	12	12	Plexin-C1	PLXNC1	2	2	2	P03923	2
O60506-3;O60506;O60506-4;O60506-2;O60506-5	O60506-3;O60506;O60506-4;O60506-2;O60506-5	25;25;24;24;16	25;25;24;24;16	16;16;16;16;13	Heterogeneous nuclear ribonucleoprotein Q	SYNCRIP	2	2	2	P04075	2
O60701;O60701-3;O60701-2	O60701;O60701-3;O60701-2	6;5;5	6;5;5	6;5;5	UDP-glucose 6-dehydrogenase	UGDH	2	2	2	P04156	2
O60759;O60759-2	O60759;O60759-2	17;12	17;12	17;12	Cytohesin-interacting protein	CYTIP	2	2	2	P04183	2
O60762	O60762	4	4	4	Dolichol-phosphate mannosyltransferase subunit 1	DPM1	2	2	2	P04229	2
O60942;O60942-2;O60942-4;O60942-3	O60942;O60942-2;O60942-4	8;7;4;3	8;7;4;3	8;7;4;3	mRNA-capping enzyme;Polynucleotide 5-triphosphatase;mRNA guanylyltransferase	RNGTT	2	2	2	P04632	2
O75143-2;O75143;O75143-5;O75143-4;O75143-3	O75143-2;O75143;O75143-5;O75143-4;O75143-3	8;8;8;6;6	8;8;8;6;6	8;8;8;6;6	Autophagy-related protein 13	ATG13	2	2	2	P04792	2
O75179;O75179-7;O75179-2;O75179-6;O75179-4;O75179-3;O75179-5	O75179;O75179-7;O75179-2;O75179-6;O75179-4;O75179-3	34;33;32;27;26;20;10	34;33;32;27;26;20;10	28;27;26;21;21;14;5	Ankyrin repeat domain-containing protein 17	ANKRD17	2	2	2	P05114	2
O75182-2;O75182;O75182-3	O75182-2;O75182	16;16;7	15;15;7	15;15;7	Paired amphipathic helix protein Sin3b	SIN3B	2	2	2	P05166	2
O75293	O75293	11	11	11	Growth arrest and DNA damage-inducible protein GADD45 beta	GADD45B	2	2	2	P05388	2
O75340;O75340-2	O75340;O75340-2	9;8	9;8	9;8	Programmed cell death protein 6	PDCD6	2	2	2	P05412	2
O75362	O75362	11	10	10	Zinc finger protein 217	ZNF217	2	2	2	P05496	2
O75436;O75436-2	O75436;O75436-2	25;20	18;13	18;13	Vacuolar protein sorting-associated protein 26A	VPS26A	2	2	2	P06280	2
O75534-2;O75534-3;O75534;O75534-4	O75534-2;O75534-3;O75534;O75534-4	32;32;31;31	32;32;31;31	32;32;31;31	Cold shock domain-containing protein E1	CSDE1	2	2	2	P06576	2
O75694-2;O75694	O75694-2;O75694	25;25	25;25	25;25	Nuclear pore complex protein Nup155	NUP155	2	2	2	P06703	2
O75746;O75746-2	O75746;O75746-2	4;3	4;3	2;1	Calcium-binding mitochondrial carrier protein Aralar1	SLC25A12	2	2	2	P06744	2
O75843	O75843	9	9	9	AP-1 complex subunit gamma-like 2	AP1G2	2	2	2	P06865	2
O75874	O75874	11	11	8	Isocitrate dehydrogenase [NADP] cytoplasmic	IDH1	2	2	2	P07195	2
O75934	O75934	5	5	5	Pre-mRNA-splicing factor SPF27	BCAS2	2	2	2	P07384	2
O75962-2;O75962-4;O75962;O75962-5;O75962-3;O60229-3	O75962-2;O75962-4;O75962;O75962-5	24;24;24;19;5;1	24;24;24;19;5;1	23;23;23;18;5;0	Triple functional domain protein	TRIO	2	2	2	P07602	2
O94762-4;O94762;O94762-2;O94762-3	O94762-4;O94762	6;6;2;2	6;6;2;2	6;6;2;2	ATP-dependent DNA helicase Q5	RECQL5	2	2	2	P07942	2
O94782	O94782	9	9	9	Ubiquitin carboxyl-terminal hydrolase 1	USP1	2	2	2	P07992	2
O94972-2;O94972-3;O94972	O94972-2;O94972-3;O94972	6;6;6	6;6;6	6;6;6	E3 ubiquitin-protein ligase TRIM37	TRIM37	2	2	2	P08236	2
O94992	O94992	5	5	5	Protein HEXIM1	HEXIM1	2	2	2	P08582	2
O95249-2;O95249	O95249-2;O95249	17;17	17;17	17;17	Golgi SNAP receptor complex member 1	GOSR1	2	2	2	P08865	2
O95373	O95373	14	12	12	Importin-7	IPO7	2	2	2	P09131	2
O95714	O95714	29	29	25	E3 ubiquitin-protein ligase HERC2	HERC2	2	2	2	P09326	2
O95721	O95721	19	19	19	Synaptosomal-associated protein 29	SNAP29	2	2	2	P09496	2
O95758-1;O95758-6;O95758;O95758-5;O95758-4;O95758-7;O95758-2	O95758-1;O95758-6;O95758;O95758-5;O95758-4;O95758-7;O95758-2	17;17;17;17;17;16;15	11;11;11;11;11;11;11	11;11;11;11;11;11;11	Polypyrimidine tract-binding protein 3	PTBP3	2	2	2	P09525	2
O95831;O95831-3;O95831-4;O95831-6;O95831-5;O95831-2	O95831;O95831-3;O95831-4;O95831-6	18;17;16;15;2;2	18;17;16;15;2;2	18;17;16;15;2;2	Apoptosis-inducing factor 1, mitochondrial	AIFM1	2	2	2	P09914	2
O95905;O95905-2;O95905-3	O95905;O95905-2;O95905-3	9;8;8	9;8;8	9;8;8	Protein SGT1	ECD	2	2	2	P09936	2
O95935	O95935	6	6	2	T-box transcription factor TBX18	TBX18	2	2	2	P0C1S8	2
O96005-4;O96005;O96005-3	O96005-4;O96005;O96005-3	14;14;13	14;14;13	14;14;13	Cleft lip and palate transmembrane protein 1	CLPTM1	2	2	2	P0C1Z6	2
O96028;O96028-4;O96028-2;O96028-5;O96028-3;O96028-6;O96028-7	O96028;O96028-4;O96028-2	12;6;6;5;5;3;2	12;6;6;5;5;3;2	11;5;5;5;5;3;2	Histone-lysine N-methyltransferase NSD2	WHSC1	2	2	2	P0C7U1	2
P00338;P00338-3;P00338-5;P00338-2;P00338-4	P00338;P00338-3;P00338-5;P00338-2;P00338-4	62;62;51;43;42	62;62;51;43;42	59;59;48;40;41	L-lactate dehydrogenase A chain	LDHA	2	2	2	P0DI82	2
P00558;P00558-2;P07205	P00558;P00558-2	115;96;10	115;96;10	115;96;10	Phosphoglycerate kinase 1	PGK1	2	2	2	P10412	2
P00973	P00973	15	14	2	2-5-oligoadenylate synthase 1	OAS1	2	2	2	P10415	2
P04637-5;P04637-6;P04637-2;P04637-3;P04637-4;P04637;P04637-8;P04637-9;P04637-7;REV__P04637-5;REV__P04637-6;REV__P04637-2;REV__P04637-3;REV__P04637-4;REV__P04637;REV__Q9C0C9	P04637-5;P04637-6;P04637-2;P04637-3;P04637-4;P04637;P04637-8;P04637-9;P04637-7	13;13;13;13;13;13;8;8;8;1;1;1;1;1;1;1	13;13;13;13;13;13;8;8;8;1;1;1;1;1;1;1	13;13;13;13;13;13;8;8;8;1;1;1;1;1;1;1	Cellular tumor antigen p53	TP53	2	2	2	P10588	2
P04899;P04899-3;P04899-5;P04899-2;P04899-6;P04899-4;P19086	P04899;P04899-3;P04899-5;P04899-2;P04899-6;P04899-4	56;55;55;55;53;50;1	56;55;55;55;53;50;1	42;41;41;41;41;42;1	Guanine nucleotide-binding protein G(i) subunit alpha-2	GNAI2	2	2	2	P10599	2
P05107	P05107	64	64	61	Integrin beta-2	ITGB2	2	2	2	P10768	2
P06734	P06734	210	210	210	Low affinity immunoglobulin epsilon Fc receptor;Low affinity immunoglobulin epsilon Fc receptor membrane-bound form;Low affinity immunoglobulin epsilon Fc receptor soluble form	FCER2	2	2	2	P10809	2
P08567	P08567	31	31	31	Pleckstrin	PLEK	2	2	2	P11049	2
P08910	P08910	9	9	9	Abhydrolase domain-containing protein 2	ABHD2	2	2	2	P11171	2
P09601	P09601	17	17	17	Heme oxygenase 1	HMOX1	2	2	2	P11172	2
P09651-2;P09651;P09651-3;Q32P51	P09651-2;P09651;P09651-3;Q32P51	48;48;44;25	48;48;44;25	45;45;41;23	Heterogeneous nuclear ribonucleoprotein A1;Heterogeneous nuclear ribonucleoprotein A1, N-terminally processed;Heterogeneous nuclear ribonucleoprotein A1-like 2	HNRNPA1;HNRNPA1L2	2	2	2	P11310	2
P0DMV9;P0DMV8;P0DMV8-2	P0DMV9;P0DMV8;P0DMV8-2	225;225;219	53;53;51	35;35;34	Heat shock 70 kDa protein 1B;Heat shock 70 kDa protein 1A	HSPA1B;HSPA1A	2	2	2	P11586	2
P10242-10;P10242-9;P10242-2;P10242;P10242-6;P10242-8;P10242-7;P10242-4;P10242-11;P10242-5;P10242-12;P10242-3;P10243-2	P10242-10;P10242-9;P10242-2;P10242;P10242-6;P10242-8;P10242-7;P10242-4;P10242-11;P10242-5;P10242-12;P10242-3	9;9;9;9;9;9;9;9;8;6;5;5;1	9;9;9;9;9;9;9;9;8;6;5;5;1	8;8;8;8;8;8;8;8;7;5;4;4;0	Transcriptional activator Myb	MYB	2	2	2	P11717	2
P11047;Q9Y6N6	P11047	54;1	54;1	54;1	Laminin subunit gamma-1	LAMC1	2	2	2	P12081	2
P11836;P11836-2	P11836	45;19	45;19	45;19	B-lymphocyte antigen CD20	MS4A1	2	2	2	P12235	2
P11912;P11912-2	P11912;P11912-2	22;20	22;20	22;20	B-cell antigen receptor complex-associated protein alpha chain	CD79A	2	2	2	P12236	2
P13498	P13498	13	13	13	Cytochrome b-245 light chain	CYBA	2	2	2	P12268	2
P13612;P13612-2	P13612	70;4	70;4	70;4	Integrin alpha-4	ITGA4	2	2	2	P12755	2
P13796;P13796-2	P13796	130;59	130;59	118;54	Plastin-2	LCP1	2	2	2	P12814	2
P13807-2;P13807	P13807-2;P13807	7;7	7;7	7;7	Glycogen [starch] synthase, muscle	GYS1	2	2	2	P12980	2
P14598;A6NI72;P14598-2;A8MVU1	P14598;A6NI72;P14598-2;A8MVU1	28;22;18;18	28;22;18;18	28;22;18;18	Neutrophil cytosol factor 1;Putative neutrophil cytosol factor 1B;Putative neutrophil cytosol factor 1C	NCF1;NCF1B;NCF1C	2	2	2	P13051	2
P14921;P14921-3;P14921-2;P14921-5;P14921-4	P14921;P14921-3;P14921-2;P14921-5	29;28;27;20;11	29;28;27;20;11	24;23;22;19;7	Protein C-ets-1	ETS1	2	2	2	P13073	2
P15153	P15153	15	14	5	Ras-related C3 botulinum toxin substrate 2	RAC2	2	2	2	P13164	2
P15311;P35240-7;P35240-4;P35240-6;P35240-5;P35240-8;P35240-3;P35240;P35240-2	P15311	98;1;1;1;1;1;1;1;1	98;1;1;1;1;1;1;1;1	49;0;0;0;0;0;0;0;0	Ezrin	EZR	2	2	2	P13533	2
P15884-6;P15884-2	P15884-6;P15884-2	13;13	7;7	1;1	Transcription factor 4	TCF4	2	2	2	P13994	2
P16949;P16949-2;Q9H169-3;Q9H169;Q9H169-4;Q9H169-2	P16949;P16949-2	50;28;7;7;7;7	50;28;7;7;7;7	42;20;0;0;0;0	Stathmin	STMN1	2	2	2	P13995	2
P17014;P17014-5;P17014-3;P17014-2;P17014-4;Q9NYW8	P17014;P17014-5;P17014-3;P17014-2;P17014-4;Q9NYW8	6;5;4;4;4;4	4;3;2;3;2;2	4;3;2;3;2;2	Zinc finger protein 12;RB-associated KRAB zinc finger protein	ZNF12;RBAK	2	2	2	P14174	2
P17275	P17275	16	16	15	Transcription factor jun-B	JUNB	2	2	2	P14316	2
P17861-2;P17861	P17861-2;P17861	5;4	5;4	5;4	X-box-binding protein 1;X-box-binding protein 1, cytoplasmic form;X-box-binding protein 1, luminal form	XBP1	2	2	2	P14550	2
P21580	P21580	118	118	118	Tumor necrosis factor alpha-induced protein 3;A20p50;A20p37	TNFAIP3	2	2	2	P14735	2
P22061;P22061-2	P22061;P22061-2	7;7	7;7	7;7	Protein-L-isoaspartate(D-aspartate) O-methyltransferase	PCMT1	2	2	2	P14859	2
P23610	P23610	7	7	7	Factor VIII intron 22 protein	F8A1	2	2	2	P14923	2
P23786	P23786	2	2	2	Carnitine O-palmitoyltransferase 2, mitochondrial	CPT2	2	2	2	P14927	2
P25098;P35626	P25098	22;1	22;1	22;1	Beta-adrenergic receptor kinase 1	ADRBK1	2	2	2	P15036	2
P25205;P25205-2	P25205;P25205-2	35;35	35;35	34;34	DNA replication licensing factor MCM3	MCM3	2	2	2	P15121	2
P25440-4;P25440-3;P25440;P25440-2	P25440-4;P25440-3;P25440;P25440-2	4;4;4;4	4;4;4;4	4;4;4;4	Bromodomain-containing protein 2	BRD2	2	2	2	P15559	2
P26572	P26572	59	59	59	Alpha-1,3-mannosyl-glycoprotein 2-beta-N-acetylglucosaminyltransferase	MGAT1	2	2	2	P15692	2
P26599;P26599-2;P26599-3;REV__Q9UGU0-2;REV__Q9UGU0	P26599;P26599-2;P26599-3	29;29;29;1;1	29;29;29;1;1	21;21;21;0;0	Polypyrimidine tract-binding protein 1	PTBP1	2	2	2	P16401	2
P28066;P28066-2	P28066;P28066-2	27;17	27;17	27;17	Proteasome subunit alpha type-5	PSMA5	2	2	2	P16435	2
P28067	P28067	23	23	23	HLA class II histocompatibility antigen, DM alpha chain	HLA-DMA	2	2	2	P17017	2
P28074;P28074-3;P28074-2	P28074;P28074-3;P28074-2	7;5;4	5;5;2	5;5;2	Proteasome subunit beta type-5	PSMB5	2	2	2	P17028	2
P28340	P28340	18	18	18	DNA polymerase delta catalytic subunit	POLD1	2	2	2	P17096	2
P28482-2;P28482;P31152	P28482-2;P28482	16;16;1	16;16;1	10;10;0	Mitogen-activated protein kinase 1	MAPK1	2	2	2	P17098	2
P28715;P28715-2;P28715-3	P28715	9;3;1	9;3;1	9;3;1	DNA repair protein complementing XP-G cells	ERCC5	2	2	2	P17480	2
P28907;P28907-2	P28907	17;1	17;1	17;1	ADP-ribosyl cyclase/cyclic ADP-ribose hydrolase 1	CD38	2	2	2	P17655	2
P30040;P30040-2	P30040	28;3	28;3	28;3	Endoplasmic reticulum resident protein 29	ERP29	2	2	2	P17707	2
P30044;P30044-2;P30044-3;P30044-4	P30044;P30044-2;P30044-3;P30044-4	8;7;6;4	8;7;6;4	8;7;6;4	Peroxiredoxin-5, mitochondrial	PRDX5	2	2	2	P17947	2
P30291;P30291-2	P30291;P30291-2	16;15	16;15	16;15	Wee1-like protein kinase	WEE1	2	2	2	P18077	2
P30464	P30464	508	13	0	HLA class I histocompatibility antigen, B-15 alpha chain	HLA-B	2	2	2	P18621	2
P30559	P30559	14	14	14	Oxytocin receptor	OXTR	2	2	2	P18846	2
P30566;P30566-2	P30566;P30566-2	10;7	10;7	10;7	Adenylosuccinate lyase	ADSL	2	2	2	P18858	2
P30685;P30491;P10319	P30685;P30491;P10319	528;521;510	110;103;103	5;0;0	HLA class I histocompatibility antigen, B-35 alpha chain;HLA class I histocompatibility antigen, B-53 alpha chain;HLA class I histocompatibility antigen, B-58 alpha chain	HLA-B	2	2	2	P18887	2
P31146;Q6QEF8-4;Q6QEF8-3;Q6QEF8-2	P31146	43;1;1;1	43;1;1;1	42;0;0;0	Coronin-1A	CORO1A	2	2	2	P19174	2
P31153;P31153-2;Q00266	P31153;P31153-2	24;23;4	24;23;4	24;23;4	S-adenosylmethionine synthase isoform type-2	MAT2A	2	2	2	P19256	2
P31689-2;P31689	P31689-2;P31689	35;35	34;34	31;31	DnaJ homolog subfamily A member 1	DNAJA1	2	2	2	P19387	2
P31939-2;P31939	P31939-2;P31939	15;15	15;15	15;15	Bifunctional purine biosynthesis protein PURH;Phosphoribosylaminoimidazolecarboxamide formyltransferase;IMP cyclohydrolase	ATIC	2	2	2	P19397	2
P32189-1;Q14409;P32189-2;P32189-4;P32189;Q14410	P32189-1;Q14409;P32189-2;P32189-4;P32189	9;9;9;8;8;2	9;9;9;8;8;2	9;9;9;8;8;2	Glycerol kinase;Putative glycerol kinase 3	GK;GK3P	2	2	2	P19440	2
P33992	P33992	31	29	29	DNA replication licensing factor MCM5	MCM5	2	2	2	P19474	2
P35250-2;P35250	P35250-2;P35250	9;9	9;9	9;9	Replication factor C subunit 2	RFC2	2	2	2	P19532	2
P35637-2;P35637	P35637-2;P35637	14;14	13;13	12;12	RNA-binding protein FUS	FUS	2	2	2	P19793	2
P35638;P35638-2	P35638;P35638-2	3;3	3;3	3;3	DNA damage-inducible transcript 3 protein	DDIT3	2	2	2	P20020	2
P38606-2;P38606	P38606-2;P38606	24;24	24;24	24;24	V-type proton ATPase catalytic subunit A	ATP6V1A	2	2	2	P20273	2
P39023;Q92901	P39023	38;3	38;3	38;3	60S ribosomal protein L3	RPL3	2	2	2	P20290	2
P40692;P40692-3;P40692-2	P40692;P40692-3;P40692-2	17;14;9	17;14;9	17;14;9	DNA mismatch repair protein Mlh1	MLH1	2	2	2	P20336	2
P41161;P41161-2;P50549-4	P41161;P41161-2	10;10;2	10;10;2	8;8;0	ETS translocation variant 5	ETV5	2	2	2	P20340	2
P43250-2;P43250-3;P43250;P34947;P32298-3;P32298-4;P32298-2;P32298	P43250-2;P43250-3;P43250	10;9;9;3;1;1;1;1	10;9;9;3;1;1;1;1	10;9;9;3;1;1;1;1	G protein-coupled receptor kinase 6	GRK6	2	2	2	P21281	2
P46060	P46060	16	16	16	Ran GTPase-activating protein 1	RANGAP1	2	2	2	P21399	2
P46087-2;P46087;P46087-4;P46087-3	P46087-2;P46087;P46087-4;P46087-3	10;10;10;8	10;10;10;8	10;10;10;8	Probable 28S rRNA (cytosine(4447)-C(5))-methyltransferase	NOP2	2	2	2	P21673	2
P46977;P46977-2	P46977;P46977-2	17;15	17;15	17;15	Dolichyl-diphosphooligosaccharide--protein glycosyltransferase subunit STT3A	STT3A	2	2	2	P21912	2
P47914	P47914	18	18	18	60S ribosomal protein L29	RPL29	2	2	2	P22102	2
P48426-2;P48426	P48426-2;P48426	7;7	7;7	4;4	Phosphatidylinositol 5-phosphate 4-kinase type-2 alpha	PIP4K2A	2	2	2	P22234	2
P48436;P56693-2;P56693	P48436	12;2;2	12;2;2	10;0;0	Transcription factor SOX-9	SOX9	2	2	2	P22392	2
P49137;P49137-2	P49137;P49137-2	10;9	10;9	10;9	MAP kinase-activated protein kinase 2	MAPKAPK2	2	2	2	P22570	2
P49321;P49321-3;P49321-2;P49321-4	P49321;P49321-3;P49321-2;P49321-4	15;15;14;14	15;15;14;14	15;15;14;14	Nuclear autoantigenic sperm protein	NASP	2	2	2	P22670	2
P49675	P49675	2	2	2	Steroidogenic acute regulatory protein, mitochondrial	STAR	2	2	2	P22681	2
P49720	P49720	7	7	7	Proteasome subunit beta type-3	PSMB3	2	2	2	P22692	2
P49721	P49721	27	27	27	Proteasome subunit beta type-2	PSMB2	2	2	2	P23258	2
P49754-2;P49754;P49754-3	P49754-2;P49754;P49754-3	15;15;14	15;15;14	15;15;14	Vacuolar protein sorting-associated protein 41 homolog	VPS41	2	2	2	P23396	2
P49761-3;P49761-1;P49761	P49761-3;P49761-1;P49761	6;6;6	6;6;6	6;6;6	Dual specificity protein kinase CLK3	CLK3	2	2	2	P23469	2
P49790;P49790-3;P49790-2	P49790;P49790-3;P49790-2	19;19;18	19;19;18	19;19;18	Nuclear pore complex protein Nup153	NUP153	2	2	2	P23497	2
P49848-2;P49848;P49848-3	P49848-2;P49848;P49848-3	6;6;6	6;6;6	6;6;6	Transcription initiation factor TFIID subunit 6	TAF6	2	2	2	P24468	2
P50502;Q8NFI4;Q8IZP2	P50502;Q8NFI4	52;27;24	52;27;24	52;27;24	Hsc70-interacting protein;Putative protein FAM10A5	ST13;ST13P5	2	2	2	P24522	2
P50542-2;P50542-3;P50542;P50542-4	P50542-2;P50542-3;P50542;P50542-4	7;7;7;7	7;7;7;7	7;7;7;7	Peroxisomal targeting signal 1 receptor	PEX5	2	2	2	P24752	2
P50548;P50548-2	P50548;P50548-2	7;6	7;6	5;5	ETS domain-containing transcription factor ERF	ERF	2	2	2	P25054	2
P50579-3;P50579-2;P50579	P50579-3;P50579-2;P50579	6;6;6	6;6;6	6;6;6	Methionine aminopeptidase 2	METAP2	2	2	2	P25325	2
P50750;P50750-2	P50750;P50750-2	12;12	10;10	10;10	Cyclin-dependent kinase 9	CDK9	2	2	2	P25685	2
P50991;P50991-2	P50991;P50991-2	34;33	34;33	34;33	T-complex protein 1 subunit delta	CCT4	2	2	2	P25786	2
P51571	P51571	7	7	7	Translocon-associated protein subunit delta	SSR4	2	2	2	P26038	2
P52657	P52657	6	6	6	Transcription initiation factor IIA subunit 2	GTF2A2	2	2	2	P26373	2
P52701;P52701-3;P52701-4;P52701-2	P52701;P52701-3;P52701-4;P52701-2	23;22;17;17	23;22;17;17	23;22;17;17	DNA mismatch repair protein Msh6	MSH6	2	2	2	P26440	2
P52907	P52907	18	18	13	F-actin-capping protein subunit alpha-1	CAPZA1	2	2	2	P26583	2
P53350	P53350	16	16	16	Serine/threonine-protein kinase PLK1	PLK1	2	2	2	P26640	2
P53621;P53621-2	P53621;P53621-2	55;54	55;54	55;54	Coatomer subunit alpha;Xenin;Proxenin	COPA	2	2	2	P26641	2
P54274-2;P54274	P54274-2;P54274	7;7	7;7	7;7	Telomeric repeat-binding factor 1	TERF1	2	2	2	P26951	2
P55060-4;P55060;P55060-3;P55060-2	P55060-4;P55060;P55060-3	16;16;15;5	16;16;15;5	16;16;15;5	Exportin-2	CSE1L	2	2	2	P27105	2
P55196-1;P55196;P55196-5;P55196-2;P55196-6;P55196-3	P55196-1;P55196;P55196-5;P55196-2;P55196-6;P55196-3	12;12;12;9;9;9	12;12;12;9;9;9	12;12;12;9;9;9	Afadin	MLLT4	2	2	2	P27635	2
P55786-2;P55786;A6NEC2;A6NEC2-2;A6NEC2-3	P55786-2;P55786;A6NEC2	21;21;11;9;2	20;20;10;8;2	20;20;10;8;2	Puromycin-sensitive aminopeptidase;Puromycin-sensitive aminopeptidase-like protein	NPEPPS;NPEPPSL1	2	2	2	P27695	2
P60059	P60059	2	2	2	Protein transport protein Sec61 subunit gamma	SEC61G	2	2	2	P27707	2
P60510	P60510	13	10	10	Serine/threonine-protein phosphatase 4 catalytic subunit	PPP4C	2	2	2	P28676	2
P60660;P60660-2	P60660;P60660-2	22;21	22;21	16;15	Myosin light polypeptide 6	MYL6	2	2	2	P28908	2
P61011-2;P61011	P61011-2;P61011	15;15	15;15	15;15	Signal recognition particle 54 kDa protein	SRP54	2	2	2	P29375	2
P61088;Q5JXB2	P61088;Q5JXB2	19;15	19;15	19;15	Ubiquitin-conjugating enzyme E2 N;Putative ubiquitin-conjugating enzyme E2 N-like	UBE2N;UBE2NL	2	2	2	P29728	2
P61165	P61165	6	6	6	Transmembrane protein 258	TMEM258	2	2	2	P29966	2
P84077;P61204;P61204-2	P84077;P61204	41;41;16	41;41;16	9;9;9	ADP-ribosylation factor 1;ADP-ribosylation factor 3	ARF1;ARF3	2	2	2	P30050	2
P61289;P61289-2;P61289-3	P61289;P61289-2;P61289-3	10;10;9	10;10;9	10;10;9	Proteasome activator complex subunit 3	PSME3	2	2	2	P30153	2
P61619;P61619-3;Q9H9S3-3;Q9H9S3;Q9H9S3-2	P61619;P61619-3;Q9H9S3-3;Q9H9S3	17;15;10;10;8	17;15;10;10;8	17;15;10;10;8	Protein transport protein Sec61 subunit alpha isoform 1;Protein transport protein Sec61 subunit alpha isoform 2	SEC61A1;SEC61A2	2	2	2	P30154	2
P62249	P62249	20	20	20	40S ribosomal protein S16	RPS16	2	2	2	P30279	2
P62266	P62266	13	13	13	40S ribosomal protein S23	RPS23	2	2	2	P30304	2
P62314	P62314	4	4	4	Small nuclear ribonucleoprotein Sm D1	SNRPD1	2	2	2	P30305	2
P62328;O14604	P62328	41;13	41;13	41;13	Thymosin beta-4;Hematopoietic system regulatory peptide	TMSB4X	2	2	2	P30447	2
P62750	P62750	18	18	18	60S ribosomal protein L23a	RPL23A	2	2	2	P30510	2
P63165-2;P63165	P63165-2;P63165	3;3	3;3	3;3	Small ubiquitin-related modifier 1	SUMO1	2	2	2	P30520	2
P68104;Q5VTE0;P68104-2	P68104;Q5VTE0;P68104-2	121;118;114	121;118;114	75;73;72	Elongation factor 1-alpha 1;Putative elongation factor 1-alpha-like 3	EEF1A1;EEF1A1P5	2	2	2	P30533	2
P78316-2;P78316	P78316-2;P78316	13;13	13;13	13;13	Nucleolar protein 14	NOP14	2	2	2	P30622	2
P78362;P78362-2;Q9UPE1-2;Q9UPE1-3;Q9UPE1-4;Q9UPE1	P78362;P78362-2	10;10;2;2;2;2	10;10;2;2;2;2	8;8;1;1;1;1	SRSF protein kinase 2;SRSF protein kinase 2 N-terminal;SRSF protein kinase 2 C-terminal	SRPK2	2	2	2	P30679	2
P78543	P78543	7	5	5	Protein BTG2	BTG2	2	2	2	P31751	2
P84090	P84090	11	11	11	Enhancer of rudimentary homolog	ERH	2	2	2	P31942	2
P98171;P98171-2	P98171;P98171-2	15;15	14;14	14;14	Rho GTPase-activating protein 4	ARHGAP4	2	2	2	P31948	2
Q01085;Q01085-2	Q01085;Q01085-2	12;12	12;12	9;9	Nucleolysin TIAR	TIAL1	2	2	2	P31949	2
Q01518-2;Q01518	Q01518-2;Q01518	40;40	40;40	40;40	Adenylyl cyclase-associated protein 1	CAP1	2	2	2	P32019	2
Q01850	Q01850	16	16	14	Cerebellar degeneration-related protein 2	CDR2	2	2	2	P32249	2
Q02040;Q02040-2;Q02040-3	Q02040;Q02040-2;Q02040-3	6;5;5	6;5;5	6;5;5	A-kinase anchor protein 17A	AKAP17A	2	2	2	P32314	2
Q02750;Q02750-2	Q02750;Q02750-2	8;6	8;6	5;3	Dual specificity mitogen-activated protein kinase kinase 1	MAP2K1	2	2	2	P32456	2
Q02833-3;Q02833-2;Q02833	Q02833-3;Q02833-2;Q02833	5;5;5	5;5;5	5;5;5	Ras association domain-containing protein 7	RASSF7	2	2	2	P32519	2
Q03169	Q03169	9	9	9	Tumor necrosis factor alpha-induced protein 2	TNFAIP2	2	2	2	P32942	2
Q04206-4;Q04206;Q04206-2;Q04206-3	Q04206-4;Q04206;Q04206-2;Q04206-3	13;13;12;12	13;13;12;12	9;9;8;8	Transcription factor p65	RELA	2	2	2	P33121	2
Q04727;Q04727-3;Q04727-4;Q04727-2;Q9BX46-5;Q9BX46-2;REV__P31277	Q04727;Q04727-3;Q04727-4;Q04727-2	19;19;18;16;3;3;3	10;10;9;7;0;0;0	5;5;4;2;0;0;0	Transducin-like enhancer protein 4	TLE4	2	2	2	P33897	2
Q06210;Q06210-2;O94808	Q06210;Q06210-2	20;19;5	20;19;5	20;19;5	Glutamine--fructose-6-phosphate aminotransferase [isomerizing] 1	GFPT1	2	2	2	P34995	2
Q06546	Q06546	7	7	7	GA-binding protein alpha chain	GABPA	2	2	2	P35236	2
Q07352	Q07352	12	12	12	Zinc finger protein 36, C3H1 type-like 1	ZFP36L1	2	2	2	P35544	2
Q08257-3;Q08257;Q08257-2	Q08257-3;Q08257	13;13;4	13;13;4	13;13;4	Quinone oxidoreductase	CRYZ	2	2	2	P35555	2
Q08999;Q08999-2	Q08999	9;2	8;1	8;1	Retinoblastoma-like protein 2	RBL2	2	2	2	P35606	2
Q08ER8	Q08ER8	5	4	4	Zinc finger protein 543	ZNF543	2	2	2	P35790	2
Q10567-3;Q10567-2;Q10567;Q10567-4	Q10567-3;Q10567-2;Q10567;Q10567-4	32;32;32;30	16;16;16;14	16;16;16;14	AP-1 complex subunit beta-1	AP1B1	2	2	2	P36551	2
Q10713;Q10713-2	Q10713;Q10713-2	13;8	13;8	13;8	Mitochondrial-processing peptidase subunit alpha	PMPCA	2	2	2	P36871	2
Q12789-3;Q12789	Q12789-3;Q12789	29;29	29;29	29;29	General transcription factor 3C polypeptide 1	GTF3C1	2	2	2	P36897	2
Q12800-4;Q12800;Q12800-2;Q12800-3	Q12800-4;Q12800;Q12800-2;Q12800-3	11;11;9;9	11;11;9;9	5;5;5;5	Alpha-globin transcription factor CP2	TFCP2	2	2	2	P36956	2
Q12824-2;Q12824	Q12824-2;Q12824	10;9	10;9	10;9	SWI/SNF-related matrix-associated actin-dependent regulator of chromatin subfamily B member 1	SMARCB1	2	2	2	P38435	2
Q12905	Q12905	15	15	15	Interleukin enhancer-binding factor 2	ILF2	2	2	2	P38484	2
Q12996	Q12996	12	12	12	Cleavage stimulation factor subunit 3	CSTF3	2	2	2	P39656	2
Q13227;Q13227-2	Q13227;Q13227-2	6;5	6;5	6;5	G protein pathway suppressor 2	GPS2	2	2	2	P39880	2
Q13342-6;Q13342-5;Q13342;Q13342-3;Q13342-2;Q13342-4	Q13342-6;Q13342-5;Q13342;Q13342-3;Q13342-2;Q13342-4	6;6;6;5;4;3	6;6;6;5;4;3	6;6;6;5;4;3	Nuclear body protein SP140	SP140	2	2	2	P40259	2
Q13356;Q13356-2	Q13356;Q13356-2	12;11	12;11	12;11	Peptidyl-prolyl cis-trans isomerase-like 2	PPIL2	2	2	2	P40429	2
Q13362-2;Q13362-3;Q13362;Q13362-4;Q13362-5	Q13362-2;Q13362-3;Q13362;Q13362-4;Q13362-5	19;17;17;17;17	9;7;7;7;7	9;7;7;7;7	Serine/threonine-protein phosphatase 2A 56 kDa regulatory subunit gamma isoform	PPP2R5C	2	2	2	P40617	2
Q13409-6;Q13409-3;Q13409-7;Q13409-2;Q13409-5;Q13409	Q13409-6;Q13409-3;Q13409-7;Q13409-2;Q13409-5;Q13409	13;13;13;13;13;13	13;13;13;13;13;13	9;9;9;9;9;9	Cytoplasmic dynein 1 intermediate chain 2	DYNC1I2	2	2	2	P40925	2
Q13416	Q13416	5	5	5	Origin recognition complex subunit 2	ORC2	2	2	2	P41225	2
Q13432-2;Q13432	Q13432-2;Q13432	4;4	4;4	4;4	Protein unc-119 homolog A	UNC119	2	2	2	P41226	2
Q13442	Q13442	13	13	13	28 kDa heat- and acid-stable phosphoprotein	PDAP1	2	2	2	P41250	2
Q13492-5;Q13492;Q13492-3;Q13492-2;Q13492-4	Q13492-5;Q13492;Q13492-3;Q13492-2;Q13492-4	22;22;21;20;19	22;22;21;20;19	22;22;21;20;19	Phosphatidylinositol-binding clathrin assembly protein	PICALM	2	2	2	P42330	2
Q13501;Q13501-2	Q13501;Q13501-2	81;75	81;75	81;75	Sequestosome-1	SQSTM1	2	2	2	P42345	2
Q13576;Q13576-3;Q13576-2	Q13576;Q13576-3;Q13576-2	32;18;18	29;16;16	29;16;16	Ras GTPase-activating-like protein IQGAP2	IQGAP2	2	2	2	P42575	2
Q13596;Q13596-3;Q13596-2	Q13596;Q13596-3;Q13596-2	33;33;32	33;33;32	33;33;32	Sorting nexin-1	SNX1	2	2	2	Q71UM5	2
Q13616	Q13616	15	15	15	Cullin-1	CUL1	2	2	2	P42704	2
Q13685	Q13685	17	17	17	Angio-associated migratory cell protein	AAMP	2	2	2	P42892	2
Q13976-2;Q13976;Q13976-3	Q13976-2;Q13976;Q13976-3	4;3;2	4;3;2	4;3;2	cGMP-dependent protein kinase 1	PRKG1	2	2	2	P43007	2
Q14103-3;Q14103;Q14103-4;Q14103-2	Q14103-3;Q14103;Q14103-4;Q14103-2	14;14;12;12	14;14;12;12	14;14;12;12	Heterogeneous nuclear ribonucleoprotein D0	HNRNPD	2	2	2	P43243	2
Q14137-2;Q14137	Q14137-2;Q14137	11;11	11;11	11;11	Ribosome biogenesis protein BOP1	BOP1	2	2	2	P43268	2
Q14152-2;Q14152	Q14152-2;Q14152	35;35	35;35	35;35	Eukaryotic translation initiation factor 3 subunit A	EIF3A	2	2	2	P43307	2
Q14181;Q14181-2	Q14181;Q14181-2	5;3	5;3	5;3	DNA polymerase alpha subunit B	POLA2	2	2	2	P46092	2
Q14201;Q14201-2	Q14201;Q14201-2	4;4	4;4	4;4	Protein BTG3	BTG3	2	2	2	P46109	2
Q14202-2;Q14202;Q14202-3;Q9UJ78-1;Q9UJ78-5;Q9UJ78	Q14202-2;Q14202	13;13;6;1;1;1	13;13;6;1;1;1	12;12;5;0;0;0	Zinc finger MYM-type protein 3	ZMYM3	2	2	2	P46776	2
Q14213	Q14213	30	30	30	Interleukin-27 subunit beta	EBI3	2	2	2	P46777	2
Q14494-2;Q14494	Q14494-2;Q14494	21;21	21;21	21;21	Nuclear factor erythroid 2-related factor 1	NFE2L1	2	2	2	P46783	2
Q14534	Q14534	9	9	9	Squalene monooxygenase	SQLE	2	2	2	P46926	2
Q14586;Q96H86-2;Q96H86;Q8TC21-2;Q8TC21;Q9Y2P0;Q969J2;Q7Z3V5;Q9HBT7	Q14586	17;2;2;2;2;2;2;2;2	17;2;2;2;2;2;2;2;2	14;0;0;0;0;0;0;0;0	Zinc finger protein 267	ZNF267	2	2	2	P47974	2
Q14592;Q14592-2	Q14592;Q14592-2	10;9	10;9	10;9	Zinc finger protein 460	ZNF460	2	2	2	P48444	2
Q14669-2;Q14669-4;Q14669;Q14669-3	Q14669-2;Q14669-4;Q14669;Q14669-3	36;34;34;34	36;34;34;34	36;34;34;34	E3 ubiquitin-protein ligase TRIP12	TRIP12	2	2	2	P48449	2
Q14674;Q14674-2	Q14674;Q14674-2	10;9	10;9	10;9	Separin	ESPL1	2	2	2	P48553	2
Q14739	Q14739	23	23	22	Lamin-B receptor	LBR	2	2	2	P48595	2
Q14919;Q14919-2	Q14919;Q14919-2	4;4	4;4	4;4	Dr1-associated corepressor	DRAP1	2	2	2	P48643	2
Q14CZ0	Q14CZ0	8	8	8	UPF0472 protein C16orf72	C16orf72	2	2	2	P48723	2
Q15003-2;Q15003	Q15003-2;Q15003	13;13	13;13	13;13	Condensin complex subunit 2	NCAPH	2	2	2	P48730	2
Q15233;Q15233-2	Q15233;Q15233-2	28;22	28;22	28;22	Non-POU domain-containing octamer-binding protein	NONO	2	2	2	P48960	2
Q15257-4;Q15257-3;Q15257-2;Q15257	Q15257-4;Q15257-3;Q15257-2;Q15257	3;3;3;3	3;3;3;3	3;3;3;3	Serine/threonine-protein phosphatase 2A activator	PPP2R4	2	2	2	P49023	2
Q15365	Q15365	103	103	78	Poly(rC)-binding protein 1	PCBP1	2	2	2	P49116	2
Q15438-2;Q15438;Q15438-3	Q15438-2;Q15438;Q15438-3	17;17;11	17;17;11	11;11;5	Cytohesin-1	CYTH1	2	2	2	P49189	2
Q15631;Q15631-2	Q15631;Q15631-2	7;6	7;6	7;6	Translin	TSN	2	2	2	P49207	2
Q15642-4;Q15642-2;Q15642-3;Q15642;Q15642-5	Q15642-4;Q15642-2;Q15642-3;Q15642;Q15642-5	9;9;9;9;8	9;9;9;9;8	9;9;9;9;8	Cdc42-interacting protein 4	TRIP10	2	2	2	P49336	2
Q15717;Q15717-2	Q15717;Q15717-2	14;14	14;14	14;14	ELAV-like protein 1	ELAVL1	2	2	2	P49354	2
Q15833;Q15833-2;Q15833-3	Q15833;Q15833-2;Q15833-3	26;25;25	26;25;25	25;24;24	Syntaxin-binding protein 2	STXBP2	2	2	2	P49406	2
Q16555;Q16555-2	Q16555;Q16555-2	57;48	57;48	47;39	Dihydropyrimidinase-related protein 2	DPYSL2	2	2	2	P49458	2
Q16594;Q9HBM6	Q16594	9;3	9;3	9;3	Transcription initiation factor TFIID subunit 9	TAF9	2	2	2	P49459	2
Q16633	Q16633	11	11	11	POU domain class 2-associating factor 1	POU2AF1	2	2	2	P49585	2
Q16666-3;Q16666-2;Q16666;Q16666-6;Q6K0P9-6;Q6K0P9-5	Q16666-3;Q16666-2;Q16666;Q16666-6	32;32;32;30;2;2	32;32;32;30;2;2	28;28;28;26;0;0	Gamma-interferon-inducible protein 16	IFI16	2	2	2	P49643	2
Q16690	Q16690	11	11	11	Dual specificity protein phosphatase 5	DUSP5	2	2	2	P49750	2
Q16829;Q16829-2	Q16829;Q16829-2	8;7	8;7	6;5	Dual specificity protein phosphatase 7	DUSP7	2	2	2	P49815	2
Q2KHT3;Q2KHT3-2	Q2KHT3;Q2KHT3-2	13;12	13;12	13;12	Protein CLEC16A	CLEC16A	2	2	2	P49840	2
Q2LD37;Q2LD37-4;Q2LD37-7;Q2LD37-6;Q2LD37-2;Q2LD37-5	Q2LD37;Q2LD37-4;Q2LD37-7;Q2LD37-6	50;49;45;41;23;4	50;49;45;41;23;4	50;49;45;41;23;4	Uncharacterized protein KIAA1109	KIAA1109	2	2	2	P49915	2
Q2NL68	Q2NL68	3	3	3	Proline and serine-rich protein 3	PROSER3	2	2	2	P49916	2
Q3L8U1-2;Q3L8U1-3;Q3L8U1	Q3L8U1-2;Q3L8U1-3;Q3L8U1	17;17;17	15;15;15	14;14;14	Chromodomain-helicase-DNA-binding protein 9	CHD9	2	2	2	P50416	2
Q49A26-5;Q49A26-2;Q49A26-3;Q49A26;Q49A26-4	Q49A26-5;Q49A26-2;Q49A26-3;Q49A26;Q49A26-4	13;13;13;13;12	13;13;13;13;12	13;13;13;13;12	Putative oxidoreductase GLYR1	GLYR1	2	2	2	P50440	2
Q4ZIN3;Q4ZIN3-2	Q4ZIN3;Q4ZIN3-2	8;6	8;6	8;6	Membralin	TMEM259	2	2	2	P50454	2
Q53HL2	Q53HL2	11	11	11	Borealin	CDCA8	2	2	2	P50552	2
Q562F6-2;Q562F6;Q562F6-3	Q562F6-2;Q562F6	10;10;1	10;10;1	10;10;1	Shugoshin-like 2	SGOL2	2	2	2	P50553	2
Q5GLZ8-2;Q5GLZ8;Q5GLZ8-3;Q5GLZ8-6;Q5GLZ8-4;Q5GLZ8-5	Q5GLZ8-2;Q5GLZ8;Q5GLZ8-3;Q5GLZ8-6	11;11;10;9;1;1	11;11;10;9;1;1	11;11;10;9;1;1	Probable E3 ubiquitin-protein ligase HERC4	HERC4	2	2	2	P50616	2
Q5H9R7-6;Q5H9R7-2;Q5H9R7;Q5H9R7-5;Q5H9R7-4;Q5H9R7-3	Q5H9R7-6;Q5H9R7-2;Q5H9R7;Q5H9R7-5;Q5H9R7-4;Q5H9R7-3	11;11;11;11;9;8	11;11;11;11;9;8	11;11;11;11;9;8	Serine/threonine-protein phosphatase 6 regulatory subunit 3	PPP6R3	2	2	2	P50748	2
Q5SRE5;Q5SRE5-2	Q5SRE5;Q5SRE5-2	26;22	26;22	26;22	Nucleoporin NUP188 homolog	NUP188	2	2	2	P51116	2
Q5TBB1;Q5TBB1-2	Q5TBB1;Q5TBB1-2	6;5	6;5	6;5	Ribonuclease H2 subunit B	RNASEH2B	2	2	2	P51153	2
Q5TFE4-2;Q5TFE4	Q5TFE4-2;Q5TFE4	3;3	3;3	3;3	5-nucleotidase domain-containing protein 1	NT5DC1	2	2	2	P51523	2
Q5TGY3	Q5TGY3	5	5	5	AT-hook DNA-binding motif-containing protein 1	AHDC1	2	2	2	P51610	2
Q5VZ89-6;Q5VZ89;Q5VZ89-5;Q5VZ89-2;Q5VZ89-3;Q5VZ89-4	Q5VZ89-6;Q5VZ89;Q5VZ89-5;Q5VZ89-2;Q5VZ89-3	20;20;13;12;10;9	19;19;12;12;10;9	19;19;12;12;10;9	DENN domain-containing protein 4C	DENND4C	2	2	2	P51668	2
Q5W0V3-2;Q5W0V3	Q5W0V3-2;Q5W0V3	13;13	13;13	12;12	Protein FAM160B1	FAM160B1	2	2	2	P51692	2
Q66K89	Q66K89	6	6	6	Transcription factor E4F1	E4F1	2	2	2	P51798	2
Q68E01-2;Q68E01;Q68E01-3;Q68E01-4	Q68E01-2;Q68E01;Q68E01-3	8;8;7;3	8;8;7;3	8;8;7;3	Integrator complex subunit 3	INTS3	2	2	2	P51805	2
Q6GMV2	Q6GMV2	2	2	2	SET and MYND domain-containing protein 5	SMYD5	2	2	2	P51948	2
Q6IBS0	Q6IBS0	29	28	28	Twinfilin-2	TWF2	2	2	2	P51959	2
Q6NXR4	Q6NXR4	8	8	8	TELO2-interacting protein 2	TTI2	2	2	2	P51965	2
Q6NXT4-4;Q6NXT4-3;Q6NXT4;Q6NXT4-2	Q6NXT4-4;Q6NXT4-3;Q6NXT4;Q6NXT4-2	10;10;10;10	10;10;10;10	10;10;10;10	Zinc transporter 6	SLC30A6	2	2	2	P52306	2
Q6P179-3;Q6P179;Q6P179-2;Q6P179-4;Q6Q4G3-2;Q6Q4G3	Q6P179-3;Q6P179;Q6P179-2	33;33;20;11;1;1	32;32;19;11;0;0	32;32;19;11;0;0	Endoplasmic reticulum aminopeptidase 2	ERAP2	2	2	2	P52566	2
Q6P1N0-2;Q6P1N0	Q6P1N0-2;Q6P1N0	37;37	37;37	37;37	Coiled-coil and C2 domain-containing protein 1A	CC2D1A	2	2	2	P52597	2
Q6P2E9;Q6P2E9-2	Q6P2E9;Q6P2E9-2	16;11	16;11	16;11	Enhancer of mRNA-decapping protein 4	EDC4	2	2	2	P52630	2
Q6P4R8-3;Q6P4R8;Q6P4R8-2	Q6P4R8-3;Q6P4R8;Q6P4R8-2	8;8;8	8;8;8	8;8;8	Nuclear factor related to kappa-B-binding protein	NFRKB	2	2	2	P52888	2
Q6P589	Q6P589	7	7	7	Tumor necrosis factor alpha-induced protein 8-like protein 2	TNFAIP8L2	2	2	2	P53355	2
Q6PCD5	Q6PCD5	7	7	7	E3 ubiquitin-protein ligase RFWD3	RFWD3	2	2	2	P53370	2
Q6PI26-2;Q6PI26	Q6PI26-2;Q6PI26	9;9	9;9	9;9	Protein SHQ1 homolog	SHQ1	2	2	2	P53680	2
Q6PKG0;Q6PKG0-3	Q6PKG0;Q6PKG0-3	13;12	13;12	13;12	La-related protein 1	LARP1	2	2	2	P53816	2
Q6TFL4;Q6TFL4-2	Q6TFL4;Q6TFL4-2	6;4	6;4	6;4	Kelch-like protein 24	KLHL24	2	2	2	P53985	2
Q6UB98-2;Q6UB98	Q6UB98-2;Q6UB98	11;11	11;11	10;10	Ankyrin repeat domain-containing protein 12	ANKRD12	2	2	2	P54105	2
Q6ULP2-5;Q6ULP2-4;Q6ULP2-2;Q6ULP2;Q6ULP2-3	Q6ULP2-5;Q6ULP2-4;Q6ULP2-2;Q6ULP2;Q6ULP2-3	11;11;10;10;9	11;11;10;10;9	11;11;10;10;9	Aftiphilin	AFTPH	2	2	2	P54277	2
Q6VY07;Q6VY07-2	Q6VY07;Q6VY07-2	13;12	13;12	12;11	Phosphofurin acidic cluster sorting protein 1	PACS1	2	2	2	P54278	2
Q6Y7W6-4;Q6Y7W6-5;Q6Y7W6;Q6Y7W6-3	Q6Y7W6-4;Q6Y7W6-5;Q6Y7W6;Q6Y7W6-3	28;28;28;28	28;28;28;28	27;27;27;27	PERQ amino acid-rich with GYF domain-containing protein 2	GIGYF2	2	2	2	P54687	2
Q6ZNA4-2;Q6ZNA4;Q6ZNA4-4;Q6ZNA4-3	Q6ZNA4-2;Q6ZNA4;Q6ZNA4-4;Q6ZNA4-3	7;7;7;7	7;7;7;7	7;7;7;7	E3 ubiquitin-protein ligase Arkadia	RNF111	2	2	2	P54727	2
Q6ZRS2-3;Q6ZRS2-2;Q6ZRS2	Q6ZRS2-3;Q6ZRS2-2;Q6ZRS2	12;12;12	12;12;12	12;12;12	Helicase SRCAP	SRCAP	2	2	2	P54886	2
Q6ZS10;Q6ZS10-2;Q6ZS10-3	Q6ZS10	16;4;4	16;4;4	16;4;4	C-type lectin domain family 17, member A	CLEC17A	2	2	2	P55008	2
Q71DI3;P68431;Q16695	Q71DI3;P68431;Q16695	60;58;45	60;58;45	5;5;5	Histone H3.2;Histone H3.1;Histone H3.1t	HIST2H3A;HIST1H3A;HIST3H3	2	2	2	P55011	2
Q7L4I2-2;Q7L4I2	Q7L4I2-2;Q7L4I2	4;4	4;4	4;4	Arginine/serine-rich coiled-coil protein 2	RSRC2	2	2	2	P55072	2
Q7L590-2;Q7L590	Q7L590-2;Q7L590	6;6	6;6	6;6	Protein MCM10 homolog	MCM10	2	2	2	P55084	2
Q7LFL8;Q7LFL8-2	Q7LFL8	3;1	3;1	3;1	CXXC-type zinc finger protein 5	CXXC5	2	2	2	P55145	2
Q7Z4L5;Q7Z4L5-2	Q7Z4L5	11;4	11;4	11;4	Tetratricopeptide repeat protein 21B	TTC21B	2	2	2	P55199	2
Q7Z5J4-3;Q7Z5J4;Q7Z5J4-2;Q7Z5J4-4	Q7Z5J4-3;Q7Z5J4;Q7Z5J4-2;Q7Z5J4-4	10;10;9;5	10;10;9;5	10;10;9;5	Retinoic acid-induced protein 1	RAI1	2	2	2	P55345	2
Q7Z6J4;Q7Z6J4-4;Q7Z6J4-2	Q7Z6J4	7;2;2	7;2;2	7;2;2	FYVE, RhoGEF and PH domain-containing protein 2	FGD2	2	2	2	P55795	2
Q7Z6K5-2;P59780;Q7Z6K5;P59780-2	Q7Z6K5-2;P59780	7;4;3;1	7;4;3;1	6;3;3;1	Arpin;AP-3 complex subunit sigma-2	ARPIN;AP3S2	2	2	2	P56134	2
Q7Z7E8;Q7Z7E8-2	Q7Z7E8;Q7Z7E8-2	7;4	7;4	4;1	Ubiquitin-conjugating enzyme E2 Q1	UBE2Q1	2	2	2	P56381	2
Q7Z7F0;Q7Z7F0-3;Q7Z7F0-2	Q7Z7F0;Q7Z7F0-3;Q7Z7F0-2	4;3;3	4;3;3	4;3;3	UPF0469 protein KIAA0907	KIAA0907	2	2	2	P56537	2
Q86TM6;Q86TM6-3;Q86TM6-2	Q86TM6;Q86TM6-3;Q86TM6-2	15;14;13	15;14;13	15;14;13	E3 ubiquitin-protein ligase synoviolin	SYVN1	2	2	2	P56556	2
Q86UE8-3;Q86UE8-2;Q86UE8	Q86UE8-3;Q86UE8-2;Q86UE8	9;9;9	9;9;9	6;6;6	Serine/threonine-protein kinase tousled-like 2	TLK2	2	2	2	P57682	2
Q86UK7-2;Q86UK7-3;Q86UK7;Q86UK7-4	Q86UK7-2;Q86UK7-3;Q86UK7	9;9;9;2	9;9;9;2	9;9;9;2	Zinc finger protein 598	ZNF598	2	2	2	P57737	2
Q86W34;Q86W34-5	Q86W34	7;3	7;3	7;3	Archaemetzincin-2	AMZ2	2	2	2	P57764	2
Q86WI3-4;Q86WI3;Q86WI3-6;Q86WI3-5;Q86WI3-2;Q86WI3-3	Q86WI3-4;Q86WI3;Q86WI3-6;Q86WI3-5	13;13;10;9;6;5	13;13;10;9;6;5	13;13;10;9;6;5	Protein NLRC5	NLRC5	2	2	2	P57775	2
Q86WV1-2;Q86WV1	Q86WV1-2;Q86WV1	8;8	8;8	8;8	Src kinase-associated phosphoprotein 1	SKAP1	2	2	2	P60468	2
Q86Y39	Q86Y39	10	10	4	NADH dehydrogenase [ubiquinone] 1 alpha subcomplex subunit 11	NDUFA11	2	2	2	P60604	2
Q86Y91-2;Q86Y91-3;Q86Y91;Q86Y91-4	Q86Y91-2;Q86Y91-3;Q86Y91;Q86Y91-4	9;9;9;9	9;9;9;9	9;9;9;9	Kinesin-like protein KIF18B	KIF18B	2	2	2	P60891	2
Q86YT6	Q86YT6	18	18	18	E3 ubiquitin-protein ligase MIB1	MIB1	2	2	2	P60900	2
Q86YV0;Q86YV0-2	Q86YV0;Q86YV0-2	16;15	16;15	15;14	RAS protein activator like-3	RASAL3	2	2	2	P61009	2
Q8IVF7-2;Q8IVF7-3;Q8IVF7	Q8IVF7-2;Q8IVF7-3;Q8IVF7	32;32;32	32;32;32	22;22;22	Formin-like protein 3	FMNL3	2	2	2	P61106	2
Q8IWA4;Q8IWA4-3;Q8IWA4-2	Q8IWA4;Q8IWA4-3	14;12;5	13;11;4	13;11;4	Mitofusin-1	MFN1	2	2	2	P61160	2
Q8IXZ2;Q8IXZ2-2	Q8IXZ2	8;2	8;2	8;2	Zinc finger CCCH domain-containing protein 3	ZC3H3	2	2	2	P61353	2
Q8IY18	Q8IY18	20	20	20	Structural maintenance of chromosomes protein 5	SMC5	2	2	2	P61513	2
Q8IY21	Q8IY21	26	26	23	Probable ATP-dependent RNA helicase DDX60	DDX60	2	2	2	P61758	2
Q8IY22;Q8IY22-2;Q8IY22-3	Q8IY22;Q8IY22-2;Q8IY22-3	49;48;43	49;48;43	49;48;43	C-Maf-inducing protein	CMIP	2	2	2	P61803	2
Q8IYU8	Q8IYU8	9	9	9	Calcium uptake protein 2, mitochondrial	MICU2	2	2	2	P61923	2
Q8IZD2-7;Q8IZD2;Q8IZD2-2;Q8IZD2-6;Q8IZD2-8;Q8IZD2-4;Q8IZD2-3	Q8IZD2-7;Q8IZD2;Q8IZD2-2;Q8IZD2-6;Q8IZD2-8;Q8IZD2-4	12;12;11;9;8;7;5	12;12;11;9;8;7;5	2;2;2;0;0;0;0	Histone-lysine N-methyltransferase 2E	KMT2E	2	2	2	P61927	2
REV__Q8N8E1;REV__Q8IZU1;Q8IZU1;REV__Q96NT1	REV__Q8N8E1;REV__Q8IZU1;Q8IZU1	3;3;3;1	3;3;3;1	3;3;3;1	Protein FAM9A	FAM9A	2	2	2	P61966	2
Q8N0X7	Q8N0X7	9	9	9	Spartin	SPG20	2	2	2	P61978	2
Q8N122-3;Q8N122;Q8N122-2	Q8N122-3;Q8N122	10;10;1	10;10;1	10;10;1	Regulatory-associated protein of mTOR	RPTOR	2	2	2	P62191	2
Q8N3J5;Q8N3J5-3;Q8N3J5-2	Q8N3J5	4;1;1	4;1;1	4;1;1	Protein phosphatase 1K, mitochondrial	PPM1K	2	2	2	P62195	2
Q8N5G2	Q8N5G2	2	2	2	Macoilin	TMEM57	2	2	2	P62241	2
Q8N5M4;Q8N5M4-2	Q8N5M4	5;1	5;1	5;1	Tetratricopeptide repeat protein 9C	TTC9C	2	2	2	P62256	2
Q8N5U6;Q8N5U6-2	Q8N5U6;Q8N5U6-2	4;4	4;4	4;4	RING finger protein 10	RNF10	2	2	2	P62324	2
Q8N7H5-3;Q8N7H5;Q8N7H5-2	Q8N7H5-3;Q8N7H5;Q8N7H5-2	9;7;5	9;7;5	9;7;5	RNA polymerase II-associated factor 1 homolog	PAF1	2	2	2	P62424	2
Q8N983-4;Q8N983-3;Q8N983-2;Q8N983;Q8N983-6;Q8N983-7	Q8N983-4;Q8N983-3;Q8N983-2;Q8N983;Q8N983-6;Q8N983-7	2;2;2;2;2;2	2;2;2;2;2;2	2;2;2;2;2;2	39S ribosomal protein L43, mitochondrial	MRPL43	2	2	2	P62487	2
Q8NC51;Q8NC51-3;Q8NC51-2;Q8NC51-4	Q8NC51;Q8NC51-3;Q8NC51-2;Q8NC51-4	37;36;36;35	37;36;36;35	37;36;36;35	Plasminogen activator inhibitor 1 RNA-binding protein	SERBP1	2	2	2	P62491	2
Q8NE71;Q8NE71-2	Q8NE71;Q8NE71-2	16;14	16;14	16;14	ATP-binding cassette sub-family F member 1	ABCF1	2	2	2	P62495	2
Q8NF37	Q8NF37	15	15	15	Lysophosphatidylcholine acyltransferase 1	LPCAT1	2	2	2	P62633	2
Q8NG68	Q8NG68	5	5	5	Tubulin--tyrosine ligase	TTL	2	2	2	P62701	2
Q8NI35;Q8NI35-5;Q8NI35-3;Q8NI35-2;Q8NI35-4	Q8NI35;Q8NI35-5;Q8NI35-3;Q8NI35-2;Q8NI35-4	14;13;12;12;11	14;13;12;12;11	14;13;12;12;11	InaD-like protein	INADL	2	2	2	P62714	2
Q8NI37	Q8NI37	8	8	8	Protein phosphatase PTC7 homolog	PPTC7	2	2	2	P62753	2
Q8TAP6;Q8TAP6-2	Q8TAP6;Q8TAP6-2	5;4	5;4	5;4	Centrosomal protein of 76 kDa	CEP76	2	2	2	P62820	2
Q8TAS1;Q8TAS1-2;Q8TAS1-3	Q8TAS1;Q8TAS1-2;Q8TAS1-3	9;6;5	9;6;5	9;6;5	Serine/threonine-protein kinase Kist	UHMK1	2	2	2	P62841	2
Q8TCN5;Q8TCN5-2	Q8TCN5;Q8TCN5-2	9;7	9;7	9;7	Zinc finger protein 507	ZNF507	2	2	2	P62851	2
Q8TD19	Q8TD19	19	19	19	Serine/threonine-protein kinase Nek9	NEK9	2	2	2	P62891	2
Q8TED0;Q8TED0-3;Q8TED0-2	Q8TED0;Q8TED0-3;Q8TED0-2	14;13;9	14;13;9	14;13;9	U3 small nucleolar RNA-associated protein 15 homolog	UTP15	2	2	2	P62913	2
Q8TEK3-2;Q8TEK3	Q8TEK3-2;Q8TEK3	16;16	16;16	16;16	Histone-lysine N-methyltransferase, H3 lysine-79 specific	DOT1L	2	2	2	P62917	2
Q8TEW0-9;Q8TEW0-10;Q8TEW0-8;Q8TEW0-5;Q8TEW0-3;Q8TEW0-7;Q8TEW0-6;Q8TEW0-4;Q8TEW0-11;Q8TEW0-2;Q8TEW0	Q8TEW0-9;Q8TEW0-10;Q8TEW0-8;Q8TEW0-5;Q8TEW0-3;Q8TEW0-7;Q8TEW0-6;Q8TEW0-4;Q8TEW0-11;Q8TEW0-2;Q8TEW0	9;9;9;9;9;9;9;9;9;9;9	9;9;9;9;9;9;9;9;9;9;9	9;9;9;9;9;9;9;9;9;9;9	Partitioning defective 3 homolog	PARD3	2	2	2	P62979	2
Q8TEY7-2;Q8TEY7;Q8TEY7-3	Q8TEY7-2;Q8TEY7;Q8TEY7-3	7;7;4	7;7;4	7;7;4	Ubiquitin carboxyl-terminal hydrolase 33	USP33	2	2	2	P62987	2
Q8TF01;Q8TF01-2	Q8TF01;Q8TF01-2	6;5	6;5	6;5	Arginine/serine-rich protein PNISR	PNISR	2	2	2	P63104	2
Q8WVZ9	Q8WVZ9	11	11	6	Kelch repeat and BTB domain-containing protein 7	KBTBD7	2	2	2	P63151	2
Q8WW35	Q8WW35	3	3	3	Tctex1 domain-containing protein 2	TCTEX1D2	2	2	2	P63167	2
Q8WY36-2;Q8WY36;Q8WY36-3	Q8WY36-2;Q8WY36	10;10;3	10;10;3	10;10;3	HMG box transcription factor BBX	BBX	2	2	2	P63241	2
Q8WY91;Q8WY91-2	Q8WY91	4;1	4;1	4;1	THAP domain-containing protein 4	THAP4	2	2	2	P63313	2
Q92499-3;Q92499;Q92499-2	Q92499-3;Q92499;Q92499-2	13;13;9	13;13;9	13;13;9	ATP-dependent RNA helicase DDX1	DDX1	2	2	2	P67775	2
Q92538-3;Q92538-2;Q92538	Q92538-3;Q92538-2;Q92538	21;21;21	21;21;21	21;21;21	Golgi-specific brefeldin A-resistance guanine nucleotide exchange factor 1	GBF1	2	2	2	Q8NEV1	2
Q92599-2;Q92599-4;Q92599;Q92599-3	Q92599-2;Q92599-4;Q92599;Q92599-3	19;19;19;17	14;14;14;12	13;13;13;11	Septin-8	2020-09-08	2	2	2	Q5JPE7	2
Q92614-3;Q92614-4;Q92614;Q92614-5	Q92614-3;Q92614-4;Q92614;Q92614-5	13;13;13;10	13;13;13;10	1;1;1;0	Unconventional myosin-XVIIIa	MYO18A	2	2	2	P78332	2
Q92616	Q92616	28	28	28	Translational activator GCN1	GCN1L1	2	2	2	P78410	2
Q92619;Q92619-2	Q92619;Q92619-2	29;29	29;29	29;29	Minor histocompatibility protein HA-1;Minor histocompatibility antigen HA-1	HMHA1	2	2	2	P78504	2
Q92797;Q92797-2	Q92797	24;11	24;11	23;11	Symplekin	SYMPK	2	2	2	P79483	2
Q92804;Q92804-2	Q92804;Q92804-2	14;13	13;12	13;12	TATA-binding protein-associated factor 2N	TAF15	2	2	2	P81605	2
Q92845;Q92845-2;Q92845-3;Q92845-4	Q92845;Q92845-2;Q92845-3;Q92845-4	18;16;16;15	18;16;16;15	18;16;16;15	Kinesin-associated protein 3	KIFAP3	2	2	2	P81877	2
Q92973-3;Q92973-2;Q92973	Q92973-3;Q92973-2;Q92973	15;15;15	15;15;15	11;11;11	Transportin-1	TNPO1	2	2	2	P82094	2
Q92974-2;Q92974;Q92974-3	Q92974-2;Q92974;Q92974-3	25;25;23	25;25;23	25;25;23	Rho guanine nucleotide exchange factor 2	ARHGEF2	2	2	2	P82932	2
Q92985-2;Q92985;Q92985-4;Q92985-3	Q92985-2;Q92985;Q92985-4	9;9;9;2	9;9;9;2	9;9;9;2	Interferon regulatory factor 7	IRF7	2	2	2	P83731	2
Q96BY2	Q96BY2	3	3	3	Modulator of apoptosis 1	MOAP1	2	2	2	P83876	2
Q96BY9;Q96BY9-2	Q96BY9;Q96BY9-2	10;8	10;8	10;8	Store-operated calcium entry-associated regulatory factor	SARAF	2	2	2	P99999	2
Q96CN9	Q96CN9	5	5	5	GRIP and coiled-coil domain-containing protein 1	GCC1	2	2	2	Q00169	2
Q96DZ1-2;Q96DZ1;Q96DZ1-3	Q96DZ1-2;Q96DZ1;Q96DZ1-3	6;6;5	6;6;5	6;6;5	Endoplasmic reticulum lectin 1	ERLEC1	2	2	2	Q00975	2
Q96EA4;Q96EA4-2;Q96EA4-3	Q96EA4;Q96EA4-2;Q96EA4-3	5;4;4	5;4;4	5;4;4	Protein Spindly	SPDL1	2	2	2	Q00978	2
Q96EB1-2	Q96EB1-2	12	12	1	Elongator complex protein 4	ELP4	2	2	2	Q00987	2
Q96EK6	Q96EK6	3	3	3	Glucosamine 6-phosphate N-acetyltransferase	GNPNAT1	2	2	2	Q01082	2
Q96EX3	Q96EX3	9	9	9	WD repeat-containing protein 34	WDR34	2	2	2	Q01130	2
Q96G21	Q96G21	6	6	6	U3 small nucleolar ribonucleoprotein protein IMP4	IMP4	2	2	2	Q01151	2
Q96G75;Q96G75-2	Q96G75;Q96G75-2	5;4	5;4	4;3	Protein RMD5 homolog B	RMND5B	2	2	2	Q01201	2
Q96GQ7	Q96GQ7	13	13	13	Probable ATP-dependent RNA helicase DDX27	DDX27	2	2	2	Q01415	2
Q96JC1-2;Q96JC1	Q96JC1-2;Q96JC1	6;6	6;6	6;6	Vam6/Vps39-like protein	VPS39	2	2	2	Q01433	2
Q96MC6	Q96MC6	14	10	10	Hippocampus abundant transcript 1 protein	HIAT1	2	2	2	Q01638	2
Q96PM9-2;Q96PM9-3;Q96PM9-1;Q96PM9	Q96PM9-2;Q96PM9-3;Q96PM9-1;Q96PM9	6;6;6;6	6;6;6;6	6;6;6;6	Zinc finger protein 385A	ZNF385A	2	2	2	Q01658	2
Q96PU8-3;Q96PU8;Q96PU8-5;Q96PU8-9;Q96PU8-8;Q96PU8-6	Q96PU8-3;Q96PU8;Q96PU8-5;Q96PU8-9;Q96PU8-8;Q96PU8-6	22;22;20;20;20;20	22;22;20;20;20;20	22;22;20;20;20;20	Protein quaking	QKI	2	2	2	Q01780	2
Q96PV6;Q96PV6-2	Q96PV6;Q96PV6-2	8;8	8;8	8;8	Leukocyte receptor cluster member 8	LENG8	2	2	2	Q01813	2
Q96Q83;Q96Q83-2	Q96Q83	5;1	5;1	5;1	Alpha-ketoglutarate-dependent dioxygenase alkB homolog 3	ALKBH3	2	2	2	Q02218	2
Q96QU8-2;Q96QU8	Q96QU8-2;Q96QU8	20;20	20;20	20;20	Exportin-6	XPO6	2	2	2	Q02223	2
Q96RE7	Q96RE7	9	9	9	Nucleus accumbens-associated protein 1	NACC1	2	2	2	Q02535	2
Q96RL7-4;Q96RL7-2;Q96RL7-3;Q96RL7	Q96RL7-4;Q96RL7-2;Q96RL7-3;Q96RL7	28;28;28;28	27;27;27;27	27;27;27;27	Vacuolar protein sorting-associated protein 13A	VPS13A	2	2	2	Q02543	2
Q96S65	Q96S65	4	4	4	Cysteine/serine-rich nuclear protein 1	CSRNP1	2	2	2	Q03154	2
Q96S82	Q96S82	8	8	8	Ubiquitin-like protein 7	UBL7	2	2	2	Q04323	2
Q96TC7-2;Q96TC7	Q96TC7-2;Q96TC7	4;4	4;4	4;4	Regulator of microtubule dynamics protein 3	RMDN3	2	2	2	Q04917	2
Q99439-2;Q99439	Q99439-2;Q99439	8;7	8;7	8;7	Calponin-2	CNN2	2	2	2	Q05084	2
Q99504-5;Q99504;Q99504-4;Q99504-3;Q99504-2	Q99504-5;Q99504;Q99504-4;Q99504-3	7;7;6;6;3	7;7;6;6;3	7;7;6;6;3	Eyes absent homolog 3	EYA3	2	2	2	Q05086	2
Q99558	Q99558	4	4	4	Mitogen-activated protein kinase kinase kinase 14	MAP3K14	2	2	2	Q05D32	2
Q99583	Q99583	6	6	6	Max-binding protein MNT	MNT	2	2	2	Q06203	2
Q99614	Q99614	13	13	13	Tetratricopeptide repeat protein 1	TTC1	2	2	2	Q06265	2
Q99622	Q99622	8	8	8	Protein C10	C12orf57	2	2	2	Q06413	2
Q99633;Q99633-2	Q99633	5;1	5;1	5;1	Pre-mRNA-splicing factor 18	PRPF18	2	2	2	Q06481	2
Q99973-2;Q99973	Q99973-2;Q99973	25;25	25;25	25;25	Telomerase protein component 1	TEP1	2	2	2	Q06945	2
Q9BQE5	Q9BQE5	21	20	20	Apolipoprotein L2	APOL2	2	2	2	Q07021	2
Q9BQI3;Q9BQI3-2	Q9BQI3;Q9BQI3-2	15;14	15;14	15;14	Eukaryotic translation initiation factor 2-alpha kinase 1	EIF2AK1	2	2	2	Q07065	2
Q9BQT9;Q9BQT9-2	Q9BQT9;Q9BQT9-2	33;33	33;33	33;33	Calsyntenin-3	CLSTN3	2	2	2	Q07108	2
Q9BRJ7-2	Q9BRJ7-2	8	8	1	Protein syndesmos	NUDT16L1	2	2	2	Q07812	2
Q9BRX2	Q9BRX2	11	11	11	Protein pelota homolog	PELO	2	2	2	Q07889	2
Q9BRZ2;Q9BRZ2-2;Q9BRZ2-3	Q9BRZ2	8;2;1	8;2;1	8;2;1	E3 ubiquitin-protein ligase TRIM56	TRIM56	2	2	2	Q07955	2
Q9BT78-2;Q9BT78	Q9BT78-2;Q9BT78	7;7	7;7	7;7	COP9 signalosome complex subunit 4	COPS4	2	2	2	Q08116	2
Q9BTE3-2;Q9BTE3;Q9BTE3-3	Q9BTE3-2;Q9BTE3;Q9BTE3-3	9;9;8	9;9;8	9;9;8	Mini-chromosome maintenance complex-binding protein	MCMBP	2	2	2	Q08380	2
Q9BUL8	Q9BUL8	9	9	9	Programmed cell death protein 10	PDCD10	2	2	2	Q08945	2
Q9BV19	Q9BV19	3	3	3	Uncharacterized protein C1orf50	C1orf50	2	2	2	Q08AE8	2
Q9BV38	Q9BV38	11	11	11	WD repeat-containing protein 18	WDR18	2	2	2	Q0PNE2	2
Q9BVV6;Q9BVV6-3;Q9BVV6-2;Q9BVV6-4	Q9BVV6;Q9BVV6-3;Q9BVV6-2;Q9BVV6-4	13;13;12;12	13;13;12;12	13;13;12;12	Protein TALPID3	KIAA0586	2	2	2	Q0VG06	2
Q9BWE0;Q9BWE0-4	Q9BWE0;Q9BWE0-4	6;6	5;5	5;5	Replication initiator 1	REPIN1	2	2	2	Q0VGL1	2
Q9BWJ5	Q9BWJ5	5	5	5	Splicing factor 3B subunit 5	SF3B5	2	2	2	Q12796	2
Q9BWU1;Q9BWU1-2	Q9BWU1;Q9BWU1-2	2;1	2;1	1;1	Cyclin-dependent kinase 19	CDK19	2	2	2	Q12857	2
Q9BYJ4;Q9BYJ4-2	Q9BYJ4;Q9BYJ4-2	9;5	9;5	9;5	Tripartite motif-containing protein 34	TRIM34	2	2	2	Q12888	2
Q9BZE4;Q9BZE4-2;Q9BZE4-3	Q9BZE4;Q9BZE4-2;Q9BZE4-3	14;13;12	14;13;12	14;13;12	Nucleolar GTP-binding protein 1	GTPBP4	2	2	2	Q12899	2
Q9BZQ8	Q9BZQ8	26	26	26	Protein Niban	FAM129A	2	2	2	Q12904	2
Q9BZR9	Q9BZR9	6	6	6	Probable E3 ubiquitin-protein ligase TRIM8	TRIM8	2	2	2	Q12931	2
Q9BZZ5-2;Q9BZZ5;Q9BZZ5-3;Q9BZZ5-5;Q9BZZ5-6;Q9BZZ5-1	Q9BZZ5-2;Q9BZZ5;Q9BZZ5-3;Q9BZZ5-5;Q9BZZ5-6;Q9BZZ5-1	16;16;15;14;14;13	16;16;15;14;14;13	16;16;15;14;14;13	Apoptosis inhibitor 5	API5	2	2	2	Q12933	2
Q9C0B1;Q9C0B1-4;Q9C0B1-2	Q9C0B1	12;1;1	12;1;1	12;1;1	Alpha-ketoglutarate-dependent dioxygenase FTO	FTO	2	2	2	Q13043	2
Q9C0D2;Q9C0D2-3;Q9C0D2-2;Q9C0D2-4	Q9C0D2;Q9C0D2-3	13;13;3;2	13;13;3;2	13;13;3;2	Centrosomal protein of 295 kDa	CEP295	2	2	2	Q13045	2
Q9C0J8;Q9C0J8-3;Q9C0J8-2	Q9C0J8;Q9C0J8-3;Q9C0J8-2	4;3;3	4;3;3	4;3;3	pre-mRNA 3 end processing protein WDR33	WDR33	2	2	2	Q13049	2
Q9GZS1-2;Q9GZS1	Q9GZS1-2;Q9GZS1	10;8	10;8	10;8	DNA-directed RNA polymerase I subunit RPA49	POLR1E	2	2	2	Q13057	2
Q9H0Z9;Q9H0Z9-2	Q9H0Z9	10;2	10;2	9;1	RNA-binding protein 38	RBM38	2	2	2	Q13084	2
Q9H1I8;Q9H1I8-3;Q9H1I8-2	Q9H1I8;Q9H1I8-3;Q9H1I8-2	11;10;7	11;10;7	11;10;7	Activating signal cointegrator 1 complex subunit 2	ASCC2	2	2	2	Q13155	2
Q9H2D1	Q9H2D1	10	10	10	Mitochondrial folate transporter/carrier	SLC25A32	2	2	2	Q13158	2
Q9H6E4	Q9H6E4	10	10	10	Coiled-coil domain-containing protein 134	CCDC134	2	2	2	Q13162	2
Q9H6K1-2;Q9H6K1	Q9H6K1-2;Q9H6K1	5;5	5;5	5;5	Uncharacterized protein C6orf106	C6orf106	2	2	2	Q13191	2
Q9H6L4;Q9H6L4-2	Q9H6L4	4;1	4;1	4;1	Armadillo repeat-containing protein 7	ARMC7	2	2	2	Q13200	2
Q9H977	Q9H977	5	5	5	WD repeat-containing protein 54	WDR54	2	2	2	Q13206	2
Q9HB09-3;Q9HB09	Q9HB09-3;Q9HB09	2;2	2;2	2;2	Bcl-2-like protein 12	BCL2L12	2	2	2	Q13217	2
Q9HB71;Q9HB71-3;Q9HB71-2	Q9HB71;Q9HB71-3	25;16;10	25;16;10	25;16;10	Calcyclin-binding protein	CACYBP	2	2	2	Q13243	2
Q9HBU6;Q9HBU6-2;Q9NVF9-3;Q9NVF9;Q9NVF9-2	Q9HBU6	11;4;1;1;1	11;4;1;1;1	11;4;1;1;1	Ethanolamine kinase 1	ETNK1	2	2	2	Q13247	2
Q9HCD5	Q9HCD5	4	4	4	Nuclear receptor coactivator 5	NCOA5	2	2	2	Q13263	2
Q9HCS7	Q9HCS7	15	15	15	Pre-mRNA-splicing factor SYF1	XAB2	2	2	2	Q13283	2
Q9NPE3	Q9NPE3	4	4	4	H/ACA ribonucleoprotein complex subunit 3	NOP10	2	2	2	Q13291	2
Q9NQS7-2;Q9NQS7	Q9NQS7-2;Q9NQS7	17;17	17;17	17;17	Inner centromere protein	INCENP	2	2	2	Q13309	2
Q9NQW6-2;Q9NQW6	Q9NQW6-2;Q9NQW6	16;16	16;16	16;16	Actin-binding protein anillin	ANLN	2	2	2	Q13315	2
Q9NRD5-2;Q9NRD5	Q9NRD5-2;Q9NRD5	3;3	3;3	3;3	PRKCA-binding protein	PICK1	2	2	2	Q13330	2
Q9NRR3	Q9NRR3	10	10	10	CDC42 small effector protein 2	CDC42SE2	2	2	2	Q13332	2
Q9NRX4;Q9NRX4-2	Q9NRX4;Q9NRX4-2	39;38	39;38	39;38	14 kDa phosphohistidine phosphatase	PHPT1	2	2	2	Q13371	2
Q9NUL3-8;Q9NUL3-3;Q9NUL3-2;Q9NUL3;Q9NUL3-7;Q9NUL3-4;Q9NUL3-6;Q9NUL3-5	Q9NUL3-8;Q9NUL3-3;Q9NUL3-2;Q9NUL3;Q9NUL3-7;Q9NUL3-4;Q9NUL3-6	7;7;7;7;6;5;5;1	7;7;7;7;6;5;5;1	7;7;7;7;6;5;5;1	Double-stranded RNA-binding protein Staufen homolog 2	STAU2	2	2	2	Q13415	2
Q9NUQ3;Q9NUQ3-2	Q9NUQ3;Q9NUQ3-2	10;8	7;7	7;7	Gamma-taxilin	TXLNG	2	2	2	Q13427	2
Q9NUQ8-2;Q9NUQ8	Q9NUQ8-2;Q9NUQ8	13;13	13;13	13;13	ATP-binding cassette sub-family F member 3	ABCF3	2	2	2	Q13433	2
Q9NV06;Q9NV06-2	Q9NV06	13;3	13;3	13;3	DDB1- and CUL4-associated factor 13	DCAF13	2	2	2	Q13435	2
Q9NV31	Q9NV31	10	10	10	U3 small nucleolar ribonucleoprotein protein IMP3	IMP3	2	2	2	Q13461	2
Q9NV66;Q6NUM6;Q6NUM6-2;Q9NV66-2	Q9NV66;Q6NUM6;Q6NUM6-2	5;4;3;1	5;4;3;1	5;4;3;1	S-adenosyl-L-methionine-dependent tRNA 4-demethylwyosine synthase	TYW1;TYW1B	2	2	2	Q13469	2
Q9NV70-2;Q9NV70	Q9NV70-2;Q9NV70	10;10	10;10	9;9	Exocyst complex component 1	EXOC1	2	2	2	Q13487	2
Q9NV88;Q9NV88-3;Q9NV88-2	Q9NV88;Q9NV88-3;Q9NV88-2	9;8;8	9;8;8	9;8;8	Integrator complex subunit 9	INTS9	2	2	2	Q13526	2
Q9NVP2	Q9NVP2	7	7	4	Histone chaperone ASF1B	ASF1B	2	2	2	Q13561	2
Q9NX07;Q9NX07-2	Q9NX07	6;2	6;2	6;2	tRNA selenocysteine 1-associated protein 1	TRNAU1AP	2	2	2	Q13569	2
Q9NX09;Q12918	Q9NX09	7;1	7;1	7;1	DNA damage-inducible transcript 4 protein	DDIT4	2	2	2	Q13614	2
Q9NX40;Q9NX40-3;Q9NX40-2;Q9NX40-4	Q9NX40;Q9NX40-3;Q9NX40-2;Q9NX40-4	11;7;7;7	11;7;7;7	11;7;7;7	OCIA domain-containing protein 1	OCIAD1	2	2	2	Q13619	2
Q9NX55;Q9NX55-3	Q9NX55	5;1	5;1	5;1	Huntingtin-interacting protein K	HYPK	2	2	2	Q13627	2
Q9NYF8-3;Q9NYF8-2;Q9NYF8;Q9NYF8-4	Q9NYF8-3;Q9NYF8-2;Q9NYF8;Q9NYF8-4	21;21;21;14	21;21;21;14	21;21;21;14	Bcl-2-associated transcription factor 1	BCLAF1	2	2	2	Q13686	2
Q9NZJ4;Q9NZJ4-2	Q9NZJ4;Q9NZJ4-2	14;10	14;10	14;10	Sacsin	SACS	2	2	2	Q13838	2
Q9NZL4-3;Q9NZL4;Q9NZL4-2	Q9NZL4-3;Q9NZL4;Q9NZL4-2	7;6;4	7;6;4	7;6;4	Hsp70-binding protein 1	HSPBP1	2	2	2	Q13867	2
Q9NZM5	Q9NZM5	10	10	10	Glioma tumor suppressor candidate region gene 2 protein	GLTSCR2	2	2	2	Q13868	2
Q9P031	Q9P031	8	8	8	Thyroid transcription factor 1-associated protein 26	CCDC59	2	2	2	Q13873	2
Q9P086	Q9P086	6	6	6	Mediator of RNA polymerase II transcription subunit 11	MED11	2	2	2	Q13887	2
Q9P1Z0	Q9P1Z0	2	2	2	Zinc finger and BTB domain-containing protein 4	ZBTB4	2	2	2	Q13907	2
Q9P258	Q9P258	14	14	14	Protein RCC2	RCC2	2	2	2	Q13950	2
Q9P2B4	Q9P2B4	10	10	10	CTTNBP2 N-terminal-like protein	CTTNBP2NL	2	2	2	Q14005	2
Q9P2J5;Q9P2J5-2;Q9P2J5-3	Q9P2J5;Q9P2J5-2	13;12;5	13;12;5	13;12;5	Leucine--tRNA ligase, cytoplasmic	LARS	2	2	2	Q14094	2
Q9P2N6-2;Q9P2N6-5;Q9P2N6-4;Q9P2N6-3;Q9P2N6;Q9P2N6-8;Q9P2N6-6;Q9P2N6-7	Q9P2N6-2;Q9P2N6-5;Q9P2N6-4;Q9P2N6-3;Q9P2N6;Q9P2N6-8;Q9P2N6-6	8;8;8;8;8;7;7;3	8;8;8;8;8;7;7;3	8;8;8;8;8;7;7;3	KAT8 regulatory NSL complex subunit 3	KANSL3	2	2	2	Q14126	2
Q9UBK9	Q9UBK9	7	7	7	Protein UXT	UXT	2	2	2	Q14142	2
Q9UBU9;Q9UBU9-2	Q9UBU9;Q9UBU9-2	10;8	10;8	10;8	Nuclear RNA export factor 1	NXF1	2	2	2	Q14147	2
Q9UBV8	Q9UBV8	2	2	2	Peflin	PEF1	2	2	2	Q14149	2
Q9UDT6-2;Q9UDT6	Q9UDT6-2;Q9UDT6	12;12	12;12	12;12	CAP-Gly domain-containing linker protein 2	CLIP2	2	2	2	Q14156	2
Q9UDW1;Q9UDW1-2	Q9UDW1;Q9UDW1-2	6;5	6;5	6;5	Cytochrome b-c1 complex subunit 9	UQCR10	2	2	2	Q14161	2
Q9UDY8-2;Q9UDY8	Q9UDY8-2;Q9UDY8	15;15	15;15	15;15	Mucosa-associated lymphoid tissue lymphoma translocation protein 1	MALT1	2	2	2	Q14166	2
Q9UET6	Q9UET6	10	10	1	Putative tRNA (cytidine(32)/guanosine(34)-2-O)-methyltransferase	FTSJ1	2	2	2	Q14191	2
Q9UEY8;Q9UEY8-2	Q9UEY8;Q9UEY8-2	26;22	26;22	26;22	Gamma-adducin	ADD3	2	2	2	Q14320	2
Q9UH65	Q9UH65	8	8	7	Switch-associated protein 70	SWAP70	2	2	2	Q14511	2
Q9UHY1;Q9NSY0-5;Q9NSY0	Q9UHY1	9;2;2	9;2;2	9;2;2	Nuclear receptor-binding protein	NRBP1	2	2	2	Q14573	2
Q9UI12-2;Q9UI12	Q9UI12-2;Q9UI12	25;25	25;25	25;25	V-type proton ATPase subunit H	ATP6V1H	2	2	2	Q14671	2
Q9UI14	Q9UI14	7	7	7	Prenylated Rab acceptor protein 1	RABAC1	2	2	2	Q14677	2
Q9UJZ1;Q9UJZ1-2	Q9UJZ1;Q9UJZ1-2	14;12	14;12	14;12	Stomatin-like protein 2, mitochondrial	STOML2	2	2	2	Q14681	2
Q9UK45	Q9UK45	4	4	4	U6 snRNA-associated Sm-like protein LSm7	LSM7	2	2	2	Q14684	2
Q9UKB1-2;Q9UKB1-3;Q9UKB1	Q9UKB1-2;Q9UKB1-3;Q9UKB1	16;16;16	16;16;16	7;7;7	F-box/WD repeat-containing protein 11	FBXW11	2	2	2	Q14692	2
Q9UKK3	Q9UKK3	43	43	43	Poly [ADP-ribose] polymerase 4	PARP4	2	2	2	Q14697	2
Q9UKT4-2;Q9UKT4	Q9UKT4-2;Q9UKT4	9;9	9;9	9;9	F-box only protein 5	FBXO5	2	2	2	Q14699	2
Q9UL03;Q9UL03-3;Q9UL03-2	Q9UL03;Q9UL03-3	13;12;2	13;12;2	9;9;1	Integrator complex subunit 6	INTS6	2	2	2	Q14703	2
Q9ULK4-4;Q9ULK4-5;Q9ULK4-3;Q9ULK4;Q9ULK4-2;Q9ULK4-6	Q9ULK4-4;Q9ULK4-5;Q9ULK4-3;Q9ULK4;Q9ULK4-2	13;13;13;13;10;2	13;13;13;13;10;2	13;13;13;13;10;2	Mediator of RNA polymerase II transcription subunit 23	MED23	2	2	2	Q14807	2
Q9ULQ1;Q9ULQ1-3;Q9ULQ1-2	Q9ULQ1;Q9ULQ1-3	6;6;2	6;6;2	6;6;2	Two pore calcium channel protein 1	TPCN1	2	2	2	Q14847	2
Q9UMS4	Q9UMS4	22	22	22	Pre-mRNA-processing factor 19	PRPF19	2	2	2	Q14865	2
Q9UN37	Q9UN37	11	9	9	Vacuolar protein sorting-associated protein 4A	VPS4A	2	2	2	Q14914	2
Q9UNF1;Q9UNF1-2;Q12816-5	Q9UNF1;Q9UNF1-2	18;17;1	18;17;1	15;14;0	Melanoma-associated antigen D2	MAGED2	2	2	2	Q14997	2
Q9UNY4;Q9UNY4-2	Q9UNY4;Q9UNY4-2	20;12	20;12	20;12	Transcription termination factor 2	TTF2	2	2	2	Q149N8	2
Q9Y265;Q9Y265-2	Q9Y265;Q9Y265-2	13;10	13;10	13;10	RuvB-like 1	RUVBL1	2	2	2	Q14CB8	2
Q9Y2I1;Q9Y2I1-2;Q9Y2I1-4;Q9Y2I1-3	Q9Y2I1;Q9Y2I1-2	17;13;4;4	17;13;4;4	17;13;4;4	Nischarin	NISCH	2	2	2	Q14CX7	2
Q9Y2L8	Q9Y2L8	7	5	4	Zinc finger protein with KRAB and SCAN domains 5	ZKSCAN5	2	2	2	Q15007	2
Q9Y2Q0-3;Q9Y2Q0-2;Q9Y2Q0	Q9Y2Q0-3;Q9Y2Q0-2;Q9Y2Q0	74;69;69	74;69;69	73;68;68	Phospholipid-transporting ATPase IA	ATP8A1	2	2	2	Q15008	2
Q9Y2V7;Q9Y2V7-2	Q9Y2V7;Q9Y2V7-2	10;9	10;9	10;9	Conserved oligomeric Golgi complex subunit 6	COG6	2	2	2	Q15019	2
Q9Y2X9-2;Q9Y2X9	Q9Y2X9-2;Q9Y2X9	7;7	7;7	7;7	Zinc finger protein 281	ZNF281	2	2	2	Q15029	2
Q9Y4F3-4;Q9Y4F3-5;Q9Y4F3;Q9Y4F3-3;Q9Y4F3-6	Q9Y4F3-4;Q9Y4F3-5;Q9Y4F3;Q9Y4F3-3	10;10;10;9;1	10;10;10;9;1	10;10;10;9;1	Meiosis arrest female protein 1	KIAA0430	2	2	2	Q15032	2
Q9Y4W6	Q9Y4W6	9	8	8	AFG3-like protein 2	AFG3L2	2	2	2	Q15036	2
Q9Y5A7-2	Q9Y5A7-2	13	13	1	NEDD8 ultimate buster 1	NUB1	2	2	2	Q15038	2
Q9Y5V0	Q9Y5V0	2	2	2	Zinc finger protein 706	ZNF706	2	2	2	Q15041	2
Q9Y5W7-3;Q9Y5W7-4;Q9Y5W7;Q9Y5W7-2	Q9Y5W7-3;Q9Y5W7-4;Q9Y5W7;Q9Y5W7-2	11;11;11;9	11;11;11;9	10;10;10;8	Sorting nexin-14	SNX14	2	2	2	Q15047	2
Q9Y5X2	Q9Y5X2	37	37	37	Sorting nexin-8	SNX8	2	2	2	Q15056	2
Q9Y5Y0;Q9Y5Y0-2	Q9Y5Y0;Q9Y5Y0-2	8;4	8;4	8;4	Feline leukemia virus subgroup C receptor-related protein 1	FLVCR1	2	2	2	Q15057	2
Q9Y606-2;Q9Y606	Q9Y606-2;Q9Y606	3;3	3;3	3;3	tRNA pseudouridine synthase A, mitochondrial	PUS1	2	2	2	Q15067	2
Q9Y617;Q9Y617-2	Q9Y617;Q9Y617-2	9;8	9;8	9;8	Phosphoserine aminotransferase	PSAT1	2	2	2	Q15072	2
Q9Y618-5;Q9Y618-4;Q9Y618-3;Q9Y618;Q9Y618-2	Q9Y618-5;Q9Y618-4;Q9Y618-3;Q9Y618	27;27;27;27;10	27;27;27;27;10	26;26;26;26;10	Nuclear receptor corepressor 2	NCOR2	2	2	2	Q15075	2
Q9Y6A5	Q9Y6A5	21	21	21	Transforming acidic coiled-coil-containing protein 3	TACC3	2	2	2	Q15080	2
Q9Y6W5;Q9Y6W5-2	Q9Y6W5;Q9Y6W5-2	11;10	11;10	10;10	Wiskott-Aldrich syndrome protein family member 2	WASF2	2	2	2	Q15084	2
O15031	O15031	38	38	38	Plexin-B2	PLXNB2	2	2	3	Q15121	2.33333
O43556;O43556-4;O43556-3	O43556;O43556-4;O43556-3	37;37;36	37;37;36	37;37;36	Epsilon-sarcoglycan	SGCE	2	3	2	Q15126	2.33333
O75330;O75330-3;O75330-4;O75330-2	O75330;O75330-3;O75330-4;O75330-2	15;15;14;14	15;15;14;14	15;15;14;14	Hyaluronan mediated motility receptor	HMMR	2	3	2	Q15172	2.33333
O75376-2;O75376;O75376-3	O75376-2;O75376	25;25;3	24;24;2	24;24;2	Nuclear receptor corepressor 1	NCOR1	2	3	2	Q15181	2.33333
O94953;O94953-2	O94953;O94953-2	15;8	15;8	12;5	Lysine-specific demethylase 4B	KDM4B	2	3	2	Q15208	2.33333
O95072-2;O95072	O95072-2;O95072	8;8	8;8	8;8	Meiotic recombination protein REC8 homolog	REC8	2	3	2	Q15262	2.33333
O95602	O95602	25	24	24	DNA-directed RNA polymerase I subunit RPA1	POLR1A	2	3	2	Q15276	2.33333
P04114;REV__Q9P2P1	P04114	218;1	164;0	164;0	Apolipoprotein B-100;Apolipoprotein B-48	APOB	2	3	2	Q15291	2.33333
P27694	P27694	25	25	25	Replication protein A 70 kDa DNA-binding subunit;Replication protein A 70 kDa DNA-binding subunit, N-terminally processed	RPA1	2	3	2	Q15326	2.33333
P27708	P27708	22	22	21	CAD protein;Glutamine-dependent carbamoyl-phosphate synthase;Aspartate carbamoyltransferase;Dihydroorotase	CAD	2	2	3	Q15329	2.33333
Q14687;Q14687-3;Q14687-2	Q14687;Q14687-3;Q14687-2	11;8;7	11;8;7	11;8;7	Genetic suppressor element 1	GSE1	2	2	3	Q15392	2.33333
Q15025-2;Q15025;Q15025-7;Q15025-8;Q15025-5;Q15025-6;Q15025-4;Q15025-3	Q15025-2;Q15025;Q15025-7;Q15025-8;Q15025-5;Q15025-6;Q15025-4;Q15025-3	178;178;173;173;173;173;173;144	178;178;173;173;173;173;173;144	178;178;173;173;173;173;173;144	TNFAIP3-interacting protein 1	TNIP1	2	3	2	Q15398	2.33333
Q15800-2;Q15800	Q15800-2;Q15800	14;14	14;14	14;14	Methylsterol monooxygenase 1	MSMO1	2	2	3	Q15404	2.33333
Q53GS7;Q53GS7-2	Q53GS7;Q53GS7-2	19;18	19;18	19;18	Nucleoporin GLE1	GLE1	2	3	2	Q15418	2.33333
Q8IWV8-4;Q8IWV8;Q8IWV8-2;Q8IWV8-3	Q8IWV8-4;Q8IWV8	26;26;8;3	26;26;8;3	26;26;8;3	E3 ubiquitin-protein ligase UBR2	UBR2	2	3	2	Q15427	2.33333
Q8NG31-2;Q8NG31;Q8NG31-4;Q8NG31-3	Q8NG31-2;Q8NG31;Q8NG31-4;Q8NG31-3	14;14;12;11	14;14;12;11	14;14;12;11	Protein CASC5	CASC5	2	3	2	Q15428	2.33333
Q8TAU3;Q8TAU3-2;Q96SQ5-2;Q96SQ5	Q8TAU3;Q8TAU3-2;Q96SQ5-2;Q96SQ5	7;5;5;5	6;5;4;4	5;4;3;3	Zinc finger protein 417;Zinc finger protein 587	ZNF417;ZNF587	2	3	2	Q15532	2.33333
Q92896;Q92896-2;Q92896-3	Q92896;Q92896-2;Q92896-3	109;109;108	109;109;108	109;109;108	Golgi apparatus protein 1	GLG1	2	3	2	Q15542	2.33333
Q969T9	Q969T9	30	30	30	WW domain-binding protein 2	WBP2	2	3	2	Q15643	2.33333
Q99541	Q99541	41	41	41	Perilipin-2	PLIN2	2	3	2	Q15652	2.33333
Q99829	Q99829	18	18	18	Copine-1	CPNE1	2	2	3	Q15669	2.33333
Q9UBB9;Q9UBB9-2	Q9UBB9	10;3	10;3	10;3	Tuftelin-interacting protein 11	TFIP11	2	3	2	Q15723	2.33333
Q9UIF9-3;Q9UIF9;Q9UIF9-2	Q9UIF9-3;Q9UIF9;Q9UIF9-2	28;28;27	28;28;27	28;28;27	Bromodomain adjacent to zinc finger domain protein 2A	BAZ2A	2	3	2	Q15788	2.33333
Q9Y2L1;Q9Y2L1-2	Q9Y2L1;Q9Y2L1-2	16;14	16;14	16;14	Exosome complex exonuclease RRP44	DIS3	2	3	2	Q15834	2.33333
O15533-3;O15533-2;O15533;O15533-4	O15533-3;O15533-2;O15533;O15533-4	34;33;33;22	34;33;33;22	34;33;33;22	Tapasin	TAPBP	2	3	3	Q15853	2.66667
O43252	O43252	11	11	9	Bifunctional 3-phosphoadenosine 5-phosphosulfate synthase 1;Sulfate adenylyltransferase;Adenylyl-sulfate kinase	PAPSS1	2	3	3	Q3SXZ3	2.66667
O43405;O43405-2	O43405;O43405-2	80;75	80;75	80;75	Cochlin	COCH	2	3	3	Q15942	2.66667
O60306	O60306	21	21	21	Intron-binding protein aquarius	AQR	2	3	3	Q15973	2.66667
O75496	O75496	4	4	4	Geminin	GMNN	2	3	3	Q16186	2.66667
O94868;O94868-2;O94868-3	O94868;O94868-2;O94868-3	19;18;15	19;18;15	19;18;15	F-BAR and double SH3 domains protein 2	FCHSD2	2	3	3	Q16204	2.66667
O94885	O94885	8	7	7	SAM and SH3 domain-containing protein 1	SASH1	2	3	3	Q16533	2.66667
O95168;O95168-2	O95168;O95168-2	13;12	13;12	13;12	NADH dehydrogenase [ubiquinone] 1 beta subcomplex subunit 4	NDUFB4	2	3	3	Q16539	2.66667
P04839;Q9Y5S8-3;Q9Y5S8	P04839	28;1;1	28;1;1	28;1;1	Cytochrome b-245 heavy chain	CYBB	2	3	3	Q16540	2.66667
P15291;P15291-2	P15291;P15291-2	95;94	95;94	94;93	Beta-1,4-galactosyltransferase 1;Lactose synthase A protein;N-acetyllactosamine synthase;Beta-N-acetylglucosaminylglycopeptide beta-1,4-galactosyltransferase;Beta-N-acetylglucosaminyl-glycolipid beta-1,4-galactosyltransferase;Processed beta-1,4-galactosyltransferase 1	B4GALT1	2	3	3	Q16543	2.66667
P17900	P17900	51	51	51	Ganglioside GM2 activator;Ganglioside GM2 activator isoform short	GM2A	2	3	3	Q16548	2.66667
P22695	P22695	12	12	12	Cytochrome b-c1 complex subunit 2, mitochondrial	UQCRC2	2	3	3	Q16584	2.66667
P33993;P33993-3	P33993;P33993-3	25;21	24;20	12;12	DNA replication licensing factor MCM7	MCM7	2	3	3	Q16637	2.66667
P35659-2;P35659	P35659-2;P35659	9;9	9;9	9;9	Protein DEK	DEK	2	3	3	Q16643	2.66667
P41212;Q9Y603-8;Q9Y603-3;Q9Y603-6;Q9Y603-7;Q9Y603-2;Q9Y603-4;Q9Y603-5;Q9Y603	P41212	11;1;1;1;1;1;1;1;1	11;1;1;1;1;1;1;1;1	11;1;1;1;1;1;1;1;1	Transcription factor ETV6	ETV6	2	3	3	Q16656	2.66667
P46736-2;P46736-3;P46736;P46736-5;P46736-4	P46736-2;P46736-3;P46736;P46736-5	10;10;9;7;4	10;10;9;7;4	10;10;9;7;4	Lys-63-specific deubiquitinase BRCC36	BRCC3	2	3	3	Q16763	2.66667
P60953;P60953-1	P60953;P60953-1	57;55	57;55	56;54	Cell division control protein 42 homolog	CDC42	2	3	3	Q16795	2.66667
P62280	P62280	21	21	21	40S ribosomal protein S11	RPS11	2	3	3	Q16850	2.66667
Q00341;Q00341-2	Q00341;Q00341-2	46;43	46;43	46;43	Vigilin	HDLBP	2	3	3	Q16851	2.66667
Q06187;Q06187-2	Q06187;Q06187-2	12;12	11;11	11;11	Tyrosine-protein kinase BTK	BTK	2	3	3	Q16854	2.66667
Q07820;Q07820-2	Q07820;Q07820-2	19;10	19;10	19;10	Induced myeloid leukemia cell differentiation protein Mcl-1	MCL1	2	3	3	Q16875	2.66667
Q12834	Q12834	12	12	12	Cell division cycle protein 20 homolog	CDC20	2	3	3	Q17RB8	2.66667
Q13242	Q13242	10	10	9	Serine/arginine-rich splicing factor 9	SRSF9	2	3	3	Q8IXX5	2.66667
Q13459;Q13459-2	Q13459;Q13459-2	28;27	28;27	28;27	Unconventional myosin-IXb	MYO9B	2	3	3	Q1ED39	2.66667
Q14738;Q14738-3;Q14738-2	Q14738;Q14738-3;Q14738-2	20;19;19	20;19;19	10;9;9	Serine/threonine-protein phosphatase 2A 56 kDa regulatory subunit delta isoform	PPP2R5D	2	3	3	Q27J81	2.66667
Q15306;Q15306-2	Q15306;Q15306-2	20;19	20;19	20;19	Interferon regulatory factor 4	IRF4	2	3	3	Q29963	2.66667
Q15468;Q15468-2	Q15468;Q15468-2	6;6	6;6	6;6	SCL-interrupting locus protein	STIL	2	3	3	Q29RF7	2.66667
Q16626	Q16626	4	4	4	Male-enhanced antigen 1	MEA1	2	3	3	Q2KHR2	2.66667
Q16665;Q16665-3;Q16665-2	Q16665;Q16665-3;Q16665-2	34;34;30	34;34;30	34;34;30	Hypoxia-inducible factor 1-alpha	HIF1A	2	3	3	Q2Q1W2	2.66667
Q1KMD3	Q1KMD3	14	14	14	Heterogeneous nuclear ribonucleoprotein U-like protein 2	HNRNPUL2	2	3	3	Q32MZ4	2.66667
Q2TAL8	Q2TAL8	19	19	19	Glutamine-rich protein 1	QRICH1	2	3	3	Q3B726	2.66667
Q5QJE6	Q5QJE6	15	15	15	Deoxynucleotidyltransferase terminal-interacting protein 2	DNTTIP2	2	3	3	Q6P3W6	2.66667
Q5VT06	Q5VT06	23	23	23	Centrosome-associated protein 350	CEP350	2	3	3	Q3KRA9	2.66667
Q8N114-3;Q8N114-2;Q8N114-5;Q8N114;Q8N114-4	Q8N114-3;Q8N114-2;Q8N114-5;Q8N114	7;7;7;7;1	7;7;7;7;1	7;7;7;7;1	Protein shisa-5	SHISA5	2	3	3	Q460N3	2.66667
Q8NBJ4-2;Q8NBJ4	Q8NBJ4-2;Q8NBJ4	26;26	26;26	26;26	Golgi membrane protein 1	GOLM1	2	3	3	Q49A88	2.66667
Q8TBA6-2;Q8TBA6	Q8TBA6-2;Q8TBA6	8;8	8;8	8;8	Golgin subfamily A member 5	GOLGA5	2	3	3	Q49AG3	2.66667
Q8TDN6	Q8TDN6	7	7	7	Ribosome biogenesis protein BRX1 homolog	BRIX1	2	3	3	Q49AM1	2.66667
Q8WU67;Q8WU67-2	Q8WU67	10;1	10;1	10;1	Phospholipase ABHD3	ABHD3	2	3	3	Q49AN0	2.66667
Q92508	Q92508	23	23	22	Piezo-type mechanosensitive ion channel component 1	PIEZO1	2	3	3	Q49AR2	2.66667
Q96ST3	Q96ST3	23	23	22	Paired amphipathic helix protein Sin3a	SIN3A	2	3	3	Q4G0J3	2.66667
Q96T58	Q96T58	20	20	20	Msx2-interacting protein	SPEN	2	3	3	Q4G148	2.66667
Q99590;Q99590-2	Q99590;Q99590-2	29;20	29;20	28;19	Protein SCAF11	SCAF11	2	3	3	Q4KMQ2	2.66667
Q9BT67;Q9BT67-2	Q9BT67	27;13	27;13	27;13	NEDD4 family-interacting protein 1	NDFIP1	2	3	3	Q504Q3	2.66667
Q9H0W7	Q9H0W7	4	4	4	THAP domain-containing protein 2	THAP2	2	3	3	Q504U0	2.66667
Q9NP61;Q9NP61-2	Q9NP61;Q9NP61-2	16;10	16;10	15;9	ADP-ribosylation factor GTPase-activating protein 3	ARFGAP3	2	3	3	Q52LA3	2.66667
Q9NPF4	Q9NPF4	12	12	12	Probable tRNA N6-adenosine threonylcarbamoyltransferase	OSGEP	2	3	3	Q52LJ0	2.66667
Q9NV92	Q9NV92	31	31	31	NEDD4 family-interacting protein 2	NDFIP2	2	3	3	Q53EL6	2.66667
Q9NYV4-2;Q9NYV4;Q9NYV4-3	Q9NYV4-2;Q9NYV4;Q9NYV4-3	12;12;11	11;11;10	8;8;7	Cyclin-dependent kinase 12	CDK12	2	3	3	Q53G59	2.66667
Q9NZM3-2;Q9NZM3;Q9NZM3-3;Q9NZM3-4	Q9NZM3-2;Q9NZM3;Q9NZM3-3;Q9NZM3-4	11;11;9;8	11;11;9;8	9;9;9;8	Intersectin-2	ITSN2	2	3	3	Q53GI3	2.66667
Q9UBW7;Q9UBW7-2	Q9UBW7	11;4	10;3	10;3	Zinc finger MYM-type protein 2	ZMYM2	2	3	3	Q53H12	2.66667
Q9UHP7-2;Q9UHP7;Q9UHP7-3;Q9UHP7-6;Q9UHP7-5;Q9UHP7-7	Q9UHP7-2;Q9UHP7;Q9UHP7-3;Q9UHP7-6	9;9;9;8;2;1	9;9;9;8;2;1	9;9;9;8;2;1	C-type lectin domain family 2 member D	CLEC2D	2	3	3	Q53H80	2.66667
Q9Y217;Q9Y217-2	Q9Y217;Q9Y217-2	19;14	19;14	19;14	Myotubularin-related protein 6	MTMR6	2	3	3	Q53R41	2.66667
Q9Y4D1-2;Q9Y4D1;Q9Y4D1-3	Q9Y4D1-2;Q9Y4D1;Q9Y4D1-3	31;30;18	31;30;18	31;30;18	Disheveled-associated activator of morphogenesis 1	DAAM1	2	3	3	Q53T94	2.66667
P28065;P28065-2	P28065;P28065-2	26;25	26;25	26;25	Proteasome subunit beta type-9	PSMB9	2	4	4	Q567U6	3.33333
P42166	P42166	18	18	13	Lamina-associated polypeptide 2, isoform alpha;Thymopoietin;Thymopentin	TMPO	2	4	4	Q56NI9	3.33333
P49755	P49755	24	24	24	Transmembrane emp24 domain-containing protein 10	TMED10	2	4	4	Q56VL3	3.33333
P49961;P49961-2;P49961-6;P49961-5;P49961-3;P49961-4	P49961;P49961-2;P49961-6;P49961-5;P49961-3;P49961-4	46;46;46;38;26;24	46;46;46;38;26;24	46;46;46;38;26;24	Ectonucleoside triphosphate diphosphohydrolase 1	ENTPD1	2	4	4	Q58A45	3.33333
P60228	P60228	19	19	19	Eukaryotic translation initiation factor 3 subunit E	EIF3E	2	4	4	Q5BJD5	3.33333
Q96RT1-6;Q96RT1-4;Q96RT1-9;Q96RT1-2;Q96RT1;Q96RT1-8;Q96RT1-7;Q96RT1-5;Q96RT1-3	Q96RT1-6;Q96RT1-4;Q96RT1-9;Q96RT1-2;Q96RT1;Q96RT1-8;Q96RT1-7;Q96RT1-5;Q96RT1-3	26;26;26;26;26;26;24;24;24	26;26;26;26;26;26;24;24;24	26;26;26;26;26;26;24;24;24	Protein LAP2	ERBB2IP	2	4	4	Q5BJH7	3.33333
L0R6Q1	L0R6Q1	2	2	2		SLC35A4	1	0	0	Q5I7T1	0.333333
O14730-2;O14730	O14730-2;O14730	9;9	9;9	9;9	Serine/threonine-protein kinase RIO3	RIOK3	1	0	0	Q5D1E8	0.333333
O14879	O14879	16	16	13	Interferon-induced protein with tetratricopeptide repeats 3	IFIT3	1	0	0	Q5EE01	0.333333
O14880	O14880	13	13	13	Microsomal glutathione S-transferase 3	MGST3	1	0	0	Q5F1R6	0.333333
O15287	O15287	4	4	4	Fanconi anemia group G protein	FANCG	1	0	0	Q5FWF5	0.333333
O43167;O43167-2	O43167;O43167-2	4;3	4;3	4;3	Zinc finger and BTB domain-containing protein 24	ZBTB24	1	0	0	Q5H8C1	0.333333
O43736	O43736	62	62	1	Integral membrane protein 2A	ITM2A	1	0	0	Q5HYJ3	0.333333
O60231	O60231	14	14	14	Putative pre-mRNA-splicing factor ATP-dependent RNA helicase DHX16	DHX16	1	0	0	Q5HYK3	0.333333
O75348	O75348	8	8	8	V-type proton ATPase subunit G 1	ATP6V1G1	1	0	0	Q5JPI9	0.333333
O75386;O75386-2	O75386;O75386-2	4;4	4;4	4;4	Tubby-related protein 3	TULP3	1	0	0	Q5JRA6	0.333333
O75475;O75475-3;O75475-2	O75475	7;3;3	7;3;3	7;3;3	PC4 and SFRS1-interacting protein	PSIP1	1	0	0	Q5JTH9	0.333333
O95425-2;O95425-4;O95425-3;O95425	O95425-2;O95425-4;O95425-3;O95425	9;9;9;9	9;9;9;9	9;9;9;9	Supervillin	SVIL	1	0	0	Q5JTW2	0.333333
O95639-3;O95639-2;O95639	O95639-3;O95639-2;O95639	1;1;1	1;1;1	1;1;1	Cleavage and polyadenylation specificity factor subunit 4	CPSF4	1	0	0	Q5JVF3	0.333333
P00403	P00403	15	15	15	Cytochrome c oxidase subunit 2	MT-CO2	1	0	0	Q5JVG8	0.333333
P01130-3;P01130-5;P01130;P01130-6;P01130-4;P01130-2	P01130-3;P01130-5;P01130;P01130-6;P01130-4;P01130-2	105;105;105;104;104;102	105;105;105;104;104;102	105;105;105;104;104;102	Low-density lipoprotein receptor	LDLR	1	0	0	Q5JWR5	0.333333
P05026;P05026-2	P05026;P05026-2	20;19	20;19	20;19	Sodium/potassium-transporting ATPase subunit beta-1	ATP1B1	1	0	0	Q5K4L6	0.333333
P0DJ07	P0DJ07	1	1	1	Protein PET100 homolog, mitochondrial	PET100	1	0	0	Q5QP82	0.333333
P10316	P10316	616	51	0	HLA class I histocompatibility antigen, A-69 alpha chain	HLA-A	1	0	0	Q5SR56	0.333333
P29322;Q9UF33-2;Q9UF33-3;P29322-2;Q9UF33	P29322	3;1;1;1;1	1;0;0;1;0	1;0;0;1;0	Ephrin type-A receptor 8	EPHA8	1	0	0	Q5SRI9	0.333333
P30519-2;P30519	P30519-2;P30519	11;11	11;11	11;11	Heme oxygenase 2	HMOX2	1	0	0	Q5SW79	0.333333
P40938-2;P40938	P40938-2;P40938	5;5	5;5	5;5	Replication factor C subunit 3	RFC3	1	0	0	Q5SXM8	0.333333
P41223;P41223-2	P41223;P41223-2	3;2	3;2	3;2	Protein BUD31 homolog	BUD31	1	0	0	Q5SZL2	0.333333
P48546-2;P48546-3;P48546	P48546-2;P48546-3;P48546	2;2;2	2;2;2	2;2;2	Gastric inhibitory polypeptide receptor	GIPR	1	0	0	Q5T1M5	0.333333
P49770	P49770	8	8	8	Translation initiation factor eIF-2B subunit beta	EIF2B2	1	0	0	Q5T280	0.333333
P51665	P51665	13	13	13	26S proteasome non-ATPase regulatory subunit 7	PSMD7	1	0	0	Q5T2E6	0.333333
P53611	P53611	7	7	7	Geranylgeranyl transferase type-2 subunit beta	RABGGTB	1	0	0	Q5T3J3	0.333333
P56199	P56199	10	10	10	Integrin alpha-1	ITGA1	1	0	0	Q5T447	0.333333
P83111;P83111-2	P83111;P83111-2	4;2	4;2	4;2	Serine beta-lactamase-like protein LACTB, mitochondrial	LACTB	1	0	0	Q5T5U3	0.333333
Q02241;Q02241-2;Q02241-3	Q02241;Q02241-2;Q02241-3	6;5;4	6;5;4	6;5;4	Kinesin-like protein KIF23	KIF23	1	0	0	Q5T6C5	0.333333
Q02978-2;Q02978	Q02978-2;Q02978	1;1	1;1	1;1	Mitochondrial 2-oxoglutarate/malate carrier protein	SLC25A11	1	0	0	Q5T6S3	0.333333
Q13428-6;Q13428-7;Q13428;Q13428-3;Q13428-4;Q13428-2;Q13428-8;Q13428-5	Q13428-6;Q13428-7;Q13428;Q13428-3;Q13428-4;Q13428-2;Q13428-8;Q13428-5	13;13;13;13;13;12;12;10	13;13;13;13;13;12;12;10	13;13;13;13;13;12;12;10	Treacle protein	TCOF1	1	0	0	Q5T890	0.333333
Q15545	Q15545	6	6	6	Transcription initiation factor TFIID subunit 7	TAF7	1	0	0	Q5T9C2	0.333333
Q5K651	Q5K651	8	7	7	Sterile alpha motif domain-containing protein 9	SAMD9	1	0	0	Q5T9S5	0.333333
Q68EN5-3;Q68EN5	Q68EN5-3;Q68EN5	1;1	1;1	1;1	Uncharacterized protein KIAA0895-like	KIAA0895L	1	0	0	Q5TAQ9	0.333333
Q6NTE8;Q6NTE8-2;Q6NTE8-3	Q6NTE8;Q6NTE8-2;Q6NTE8-3	2;1;1	2;1;1	2;1;1	UPF0544 protein C5orf45	C5orf45	1	0	0	Q5TAX3	0.333333
Q6UXS9-2	Q6UXS9-2	1	1	1	Inactive caspase-12	CASP12	1	0	0	Q5TB30	0.333333
Q7RTN6-5;Q7RTN6-3;Q7RTN6;Q7RTN6-6;Q7RTN6-2;Q7RTN6-4	Q7RTN6-5;Q7RTN6-3;Q7RTN6;Q7RTN6-6;Q7RTN6-2;Q7RTN6-4	6;6;6;4;4;3	6;6;6;4;4;3	6;6;6;4;4;3	STE20-related kinase adapter protein alpha	STRADA	1	0	0	Q5TCS8	0.333333
Q7Z3J2;Q7Z3J2-2	Q7Z3J2;Q7Z3J2-2	9;8	9;8	9;8	UPF0505 protein C16orf62	C16orf62	1	0	0	Q5TDH0	0.333333
Q86T82;Q86T82-2	Q86T82;Q86T82-2	8;7	8;7	8;7	Ubiquitin carboxyl-terminal hydrolase 37	USP37	1	0	0	Q5TEJ8	0.333333
Q86U44;Q86U44-2	Q86U44	12;3	12;3	12;3	N6-adenosine-methyltransferase 70 kDa subunit	METTL3	1	0	0	Q5TGY1	0.333333
Q86V15;Q86V15-2	Q86V15;Q86V15-2	3;2	3;2	3;2	Zinc finger protein castor homolog 1	CASZ1	1	0	0	Q5THJ4	0.333333
Q86YN6-6;Q86YN6-5;Q86YN6-4;Q86YN6-2;Q86YN6-3;Q86YN6	Q86YN6-6;Q86YN6-5;Q86YN6-4;Q86YN6-2;Q86YN6-3;Q86YN6	2;2;2;2;2;2	2;2;2;2;2;2	2;2;2;2;2;2	Peroxisome proliferator-activated receptor gamma coactivator 1-beta	PPARGC1B	1	0	0	Q5VTR2	0.333333
Q8N8R7	Q8N8R7	3	3	3	ARL14 effector protein	ARL14EP	1	0	0	Q5VTY9	0.333333
Q8NEU8-2;Q8NEU8;Q8NEU8-3	Q8NEU8-2;Q8NEU8;Q8NEU8-3	8;8;8	7;7;7	7;7;7	DCC-interacting protein 13-beta	APPL2	1	0	0	Q5VVW2	0.333333
Q8NGE2	Q8NGE2	1	1	1	Olfactory receptor 2AP1	OR2AP1	1	0	0	Q5VWZ2	0.333333
Q8WWZ7;Q8WWZ7-2	Q8WWZ7;Q8WWZ7-2	8;7	8;7	7;7	ATP-binding cassette sub-family A member 5	ABCA5	1	0	0	Q5VYK3	0.333333
Q96BP2	Q96BP2	2	2	2	Coiled-coil-helix-coiled-coil-helix domain-containing protein 1	CHCHD1	1	0	0	Q5VZK9	0.333333
Q96CB9-4;Q96CB9;Q96CB9-2;Q96CB9-3	Q96CB9-4;Q96CB9;Q96CB9-2;Q96CB9-3	2;2;1;1	2;2;1;1	2;2;1;1	5-methylcytosine rRNA methyltransferase NSUN4	NSUN4	1	0	0	Q5W0B1	0.333333
Q96LT6	Q96LT6	1	1	1	UPF0739 protein C1orf74	C1orf74	1	0	0	Q5XPI4	0.333333
Q96S66-2;Q96S66;Q96S66-3;Q96S66-4	Q96S66-2;Q96S66;Q96S66-3;Q96S66-4	4;4;3;2	4;4;3;2	4;4;3;2	Chloride channel CLIC-like protein 1	CLCC1	1	0	0	Q5XUX0	0.333333
Q96SM3	Q96SM3	29	29	29	Probable carboxypeptidase X1	CPXM1	1	0	0	Q641Q2	0.333333
Q9BPZ7-3;Q9BPZ7;Q9BPZ7-2;Q9BPZ7-6;Q9BPZ7-5;Q9BPZ7-4	Q9BPZ7-3;Q9BPZ7;Q9BPZ7-2;Q9BPZ7-6;Q9BPZ7-5;Q9BPZ7-4	7;7;6;5;4;4	7;7;6;5;4;4	7;7;6;5;4;4	Target of rapamycin complex 2 subunit MAPKAP1	MAPKAP1	1	0	0	Q658P3	0.333333
Q9BT09;Q9BT09-2	Q9BT09	7;2	7;2	7;2	Protein canopy homolog 3	CNPY3	1	0	0	Q659A1	0.333333
Q9BU61;Q9BU61-2	Q9BU61	3;1	3;1	3;1	NADH dehydrogenase [ubiquinone] 1 alpha subcomplex assembly factor 3	NDUFAF3	1	0	0	Q66K14	0.333333
Q9BYC5;Q9BYC5-2;Q9BYC5-3;Q9BYC5-4	Q9BYC5;Q9BYC5-2	45;28;20;5	45;28;20;5	45;28;20;5	Alpha-(1,6)-fucosyltransferase	FUT8	1	0	0	Q66K64	0.333333
Q9GZU0-2;Q9GZU0	Q9GZU0-2;Q9GZU0	1;1	1;1	1;1	Uncharacterized protein C6orf62	C6orf62	1	0	0	Q66K74	0.333333
Q9H9L7;Q9H9L7-2	Q9H9L7	11;4	11;4	10;3	Akirin-1	AKIRIN1	1	0	0	Q67FW5	0.333333
Q9NQR4	Q9NQR4	9	9	9	Omega-amidase NIT2	NIT2	1	0	0	Q68CL5	0.333333
Q9NUP9;O14910;Q9HAP6	Q9NUP9	5;2;1	5;2;1	5;2;1	Protein lin-7 homolog C	LIN7C	1	0	0	Q68CP9	0.333333
Q9NWU5;Q9NWU5-2;Q9NWU5-3	Q9NWU5	3;1;1	3;1;1	3;1;1	39S ribosomal protein L22, mitochondrial	MRPL22	1	0	0	Q68CZ1	0.333333
Q9P055-3;Q9P055-4;Q9P055-5;Q9P055;Q9P055-2	Q9P055-3;Q9P055-4;Q9P055-5;Q9P055;Q9P055-2	6;6;6;6;5	6;6;6;6;5	6;6;6;6;5	JNK1/MAPK8-associated membrane protein	JKAMP	1	0	0	Q68D10	0.333333
Q9P0J6	Q9P0J6	5	5	5	39S ribosomal protein L36, mitochondrial	MRPL36	1	0	0	Q68DC2	0.333333
Q9P2E3;Q9P2E3-2	Q9P2E3	25;9	24;8	24;8	NFX1-type zinc finger-containing protein 1	ZNFX1	1	0	0	Q68EM7	0.333333
Q9UDX5;Q9UDX5-2	Q9UDX5	9;3	9;3	9;3	Mitochondrial fission process protein 1	MTFP1	1	0	0	Q69YI7	0.333333
Q9UGL1;Q9UGL1-2	Q9UGL1;Q9UGL1-2	20;20	18;18	18;18	Lysine-specific demethylase 5B	KDM5B	1	0	0	Q69YQ0	0.333333
Q9UHB9-4;Q9UHB9-2;Q9UHB9;Q9UHB9-3	Q9UHB9-4;Q9UHB9-2;Q9UHB9	11;11;11;5	11;11;11;5	11;11;11;5	Signal recognition particle subunit SRP68	SRP68	1	0	0	Q6AI08	0.333333
Q9UJX4-3;Q9UJX4;Q9UJX4-2	Q9UJX4-3;Q9UJX4	11;11;4	11;11;4	11;11;4	Anaphase-promoting complex subunit 5	ANAPC5	1	0	0	Q6AZZ1	0.333333
Q9UKY1	Q9UKY1	4	4	4	Zinc fingers and homeoboxes protein 1	ZHX1	1	0	0	Q6EEV4	0.333333
Q9Y3B9	Q9Y3B9	2	2	2	RRP15-like protein	RRP15	1	0	0	Q6F5E8	0.333333
Q9Y3U8	Q9Y3U8	21	21	21	60S ribosomal protein L36	RPL36	1	0	0	Q6KC79	0.333333
Q9Y6K0	Q9Y6K0	9	9	7	Choline/ethanolaminephosphotransferase 1	CEPT1	1	0	0	Q6NSI4	0.333333
Q9Y6X9-2;Q9Y6X9	Q9Y6X9-2;Q9Y6X9	11;11	11;11	11;11	MORC family CW-type zinc finger protein 2	MORC2	1	0	0	Q6NSJ2	0.333333
A6NGR9	A6NGR9	1	1	1	Maestro heat-like repeat-containing protein family member 6	MROH6	1	0	1	Q6NTF9	0.666667
O00182-2;O00182;O00182-4;Q3B8N2-2;Q6DKI2;Q3B8N2	O00182-2;O00182;O00182-4	72;72;38;28;28;28	1;1;1;1;1;1	1;1;1;1;1;1	Galectin-9	LGALS9	1	0	1	Q6NUM9	0.666667
O00311	O00311	10	10	10	Cell division cycle 7-related protein kinase	CDC7	1	1	0	Q6NW34	0.666667
O00429-4;O00429-5;O00429-3;O00429-2;O00429;O00429-8;O00429-6;O00429-7	O00429-4;O00429-5;O00429-3;O00429-2;O00429;O00429-8;O00429-6;O00429-7	31;31;31;31;31;31;31;20	31;31;31;31;31;31;31;20	31;31;31;31;31;31;31;20	Dynamin-1-like protein	DNM1L	1	0	1	Q6NYC1	0.666667
O43255	O43255	2	2	2	E3 ubiquitin-protein ligase SIAH2	SIAH2	1	1	0	Q6NZY4	0.666667
O43414-2;O43414;O43414-3	O43414-2;O43414;O43414-3	4;4;2	4;4;2	4;4;2	ERI1 exoribonuclease 3	ERI3	1	1	0	Q6P158	0.666667
O60234	O60234	22	22	21	Glia maturation factor gamma	GMFG	1	0	1	Q6P1A2	0.666667
O60667-3	O60667-3	22	22	3	Fas apoptotic inhibitory molecule 3	FAIM3	1	0	1	Q6P1K2	0.666667
O60684	O60684	10	10	7	Importin subunit alpha-7	KPNA6	1	1	0	Q6P1M3	0.666667
O75197;A4QPB2-2;A4QPB2	O75197	22;1;1	20;0;0	20;0;0	Low-density lipoprotein receptor-related protein 5	LRP5	1	0	1	Q6P1X5	0.666667
O75323	O75323	1	1	1	Protein NipSnap homolog 2	GBAS	1	1	0	Q6P2H3	0.666667
O75478;O75478-2	O75478;O75478-2	5;3	5;3	5;3	Transcriptional adapter 2-alpha	TADA2A	1	1	0	Q6P3X3	0.666667
O94887;O94887-3;O94887-2	O94887;O94887-3;O94887-2	3;2;2	3;2;2	3;2;2	FERM, RhoGEF and pleckstrin domain-containing protein 2	FARP2	1	0	1	Q6P444	0.666667
O94952-1;O94952	O94952-1;O94952	12;12	12;12	12;12	F-box only protein 21	FBXO21	1	0	1	Q6P5S7	0.666667
O95169;O95169-3;O95169-2	O95169;O95169-3;O95169-2	5;4;3	5;4;3	5;4;3	NADH dehydrogenase [ubiquinone] 1 beta subcomplex subunit 8, mitochondrial	NDUFB8	1	1	0	Q6P6C2	0.666667
O95897	O95897	4	4	4	Noelin-2	OLFM2	1	1	0	Q6P996	0.666667
O96020;O96020-2	O96020;O96020-2	5;4	5;4	5;4	G1/S-specific cyclin-E2	CCNE2	1	0	1	Q6PCB0	0.666667
P09104-2;P09104	P09104-2;P09104	22;22	6;6	6;6	Gamma-enolase	ENO2	1	1	0	Q6PCB8	0.666667
P09669	P09669	12	12	12	Cytochrome c oxidase subunit 6C	COX6C	1	1	0	Q6PID6	0.666667
P09912;P09912-2;P09912-3	P09912;P09912-2;P09912-3	8;8;8	8;8;8	8;8;8	Interferon alpha-inducible protein 6	IFI6	1	1	0	Q6PIW4	0.666667
P13674	P13674	21	21	1	Prolyl 4-hydroxylase subunit alpha-1	P4HA1	1	1	0	Q6PJG2	0.666667
P28070	P28070	19	19	18	Proteasome subunit beta type-4	PSMB4	1	1	0	Q6PJG6	0.666667
P30740;P30740-2;P50452-3	P30740;P30740-2	16;10;1	16;10;1	14;8;0	Leukocyte elastase inhibitor	SERPINB1	1	1	0	Q6PJP8	0.666667
P31629	P31629	6	5	5	Transcription factor HIVEP2	HIVEP2	1	1	0	Q6PKC3	0.666667
P32927;P32927-2	P32927;P32927-2	18;18	18;18	18;18	Cytokine receptor common subunit beta	CSF2RB	1	1	0	Q6SJ93	0.666667
P35568	P35568	3	3	3	Insulin receptor substrate 1	IRS1	1	1	0	Q6SPF0	0.666667
P41208;Q12798	P41208	3;1	3;1	3;1	Centrin-2	CETN2	1	1	0	Q6UW56	0.666667
P42766	P42766	15	15	15	60S ribosomal protein L35	RPL35	1	1	0	Q6UX04	0.666667
P43363	P43363	1	1	1	Melanoma-associated antigen 10	MAGEA10	1	1	0	Q6WCQ1	0.666667
P46019	P46019	6	6	6	Phosphorylase b kinase regulatory subunit alpha, liver isoform	PHKA2	1	1	0	Q6WKZ4	0.666667
P48634-2;P48634-3;P48634;P48634-4	P48634-2;P48634-3;P48634;P48634-4	13;13;13;9	13;13;13;9	13;13;13;9	Protein PRRC2A	PRRC2A	1	1	0	Q6XZF7	0.666667
P49914;P49914-2	P49914	8;3	8;3	8;3	5-formyltetrahydrofolate cyclo-ligase	MTHFS	1	1	0	Q6YP21	0.666667
P50995-2;P50995	P50995-2;P50995	33;33	33;33	33;33	Annexin A11	ANXA11	1	1	0	Q6ZMI0	0.666667
P52655;P52655-2	P52655;P52655-2	9;8	9;8	9;8	Transcription initiation factor IIA subunit 1;Transcription initiation factor IIA alpha chain;Transcription initiation factor IIA beta chain	GTF2A1	1	1	0	Q6ZMZ0	0.666667
P52815	P52815	2	2	2	39S ribosomal protein L12, mitochondrial	MRPL12	1	1	0	Q6ZMZ3	0.666667
P53609;P53609-2	P53609;P53609-2	5;3	5;3	5;3	Geranylgeranyl transferase type-1 subunit beta	PGGT1B	1	1	0	Q6ZN06	0.666667
P53634;P53634-2;P53634-3	P53634	149;49;49	149;49;49	149;49;49	Dipeptidyl peptidase 1;Dipeptidyl peptidase 1 exclusion domain chain;Dipeptidyl peptidase 1 heavy chain;Dipeptidyl peptidase 1 light chain	CTSC	1	1	0	Q6ZQN7	0.666667
P54920	P54920	36	36	23	Alpha-soluble NSF attachment protein	NAPA	1	1	0	Q6ZRI6	0.666667
P56975-4;P56975-2;P56975	P56975-4;P56975-2;P56975	1;1;1	1;1;1	1;1;1	Pro-neuregulin-3, membrane-bound isoform;Neuregulin-3	NRG3	1	0	1	Q6ZTA4	0.666667
P57678	P57678	11	11	11	Gem-associated protein 4	GEMIN4	1	1	0	Q6ZUJ8	0.666667
P62258;P62258-2	P62258;P62258-2	44;37	40;34	40;34	14-3-3 protein epsilon	YWHAE	1	0	1	Q6ZUX7	0.666667
Q01543-2;Q01543-3;Q01543;Q01543-4	Q01543-2;Q01543-3;Q01543	15;15;15;7	15;15;15;7	13;13;13;6	Friend leukemia integration 1 transcription factor	FLI1	1	1	0	Q6ZV73	0.666667
Q03828	Q03828	2	1	1	Homeobox even-skipped homolog protein 2	EVX2	1	1	0	Q6ZVD8	0.666667
Q06889-2;Q06889	Q06889-2;Q06889	1;1	1;1	1;1	Early growth response protein 3	EGR3	1	0	1	Q6ZW49	0.666667
Q07020-2;Q07020	Q07020-2;Q07020	39;39	39;39	39;39	60S ribosomal protein L18	RPL18	1	1	0	Q6ZWL3	0.666667
Q12851-2;Q12851	Q12851-2;Q12851	4;4	4;4	4;4	Mitogen-activated protein kinase kinase kinase kinase 2	MAP4K2	1	0	1	Q70EL2	0.666667
Q12872;Q12872-2	Q12872;Q12872-2	5;5	5;5	5;5	Splicing factor, suppressor of white-apricot homolog	SFSWAP	1	0	1	Q70J99	0.666667
Q13111;Q13111-2;Q13111-3	Q13111;Q13111-2;Q13111-3	8;6;6	8;6;6	8;6;6	Chromatin assembly factor 1 subunit A	CHAF1A	1	0	1	Q70UQ0	0.666667
Q13352;Q13352-5	Q13352;Q13352-5	6;6	6;6	1;1	Centromere protein R	ITGB3BP	1	1	0	Q71F23	0.666667
Q13772;Q13772-3;Q13772-4;Q13772-2	Q13772;Q13772-3;Q13772-4	68;68;68;13	68;68;68;13	68;68;68;13	Nuclear receptor coactivator 4	NCOA4	1	1	0	Q71RC2	0.666667
Q14004;Q14004-2;REV__Q14004-2;REV__Q14004	Q14004;Q14004-2	8;7;1;1	4;3;1;1	4;3;1;1	Cyclin-dependent kinase 13	CDK13	1	1	0	Q71SY5	0.666667
Q14498;Q14498-3	Q14498;Q14498-3	12;11	1;1	1;1	RNA-binding protein 39	RBM39	1	1	0	Q75QN2	0.666667
Q14524-5;Q14524-3;Q14524-6;Q14524-2;Q14524-4;Q14524;Q9UQD0-5;Q9NY46-4;Q9NY46-2;Q9UQD0-2;Q9UQD0;Q9UQD0-3;Q9NY46-3;Q9NY46	Q14524-5;Q14524-3;Q14524-6;Q14524-2;Q14524-4;Q14524;Q9UQD0-5;Q9NY46-4;Q9NY46-2;Q9UQD0-2;Q9UQD0;Q9UQD0-3;Q9NY46-3;Q9NY46	2;2;2;2;2;2;1;1;1;1;1;1;1;1	2;2;2;2;2;2;1;1;1;1;1;1;1;1	2;2;2;2;2;2;1;1;1;1;1;1;1;1	Sodium channel protein type 5 subunit alpha;Sodium channel protein type 8 subunit alpha;Sodium channel protein type 3 subunit alpha	SCN5A;SCN8A;SCN3A	1	0	1	Q7KZI7	0.666667
Q15004;Q15004-2	Q15004;Q15004-2	7;5	7;5	7;5	PCNA-associated factor	KIAA0101	1	1	0	Q7L014	0.666667
Q15059;Q15059-2	Q15059;Q15059-2	3;2	2;2	2;2	Bromodomain-containing protein 3	BRD3	1	1	0	Q7L0J3	0.666667
Q5JTD0-4;Q5JTD0-2;Q5JTD0	Q5JTD0-4;Q5JTD0-2;Q5JTD0	7;7;6	7;7;6	7;7;6	Tight junction-associated protein 1	TJAP1	1	1	0	Q7L0R7	0.666667
Q5T6F2;Q5T6F2-2	Q5T6F2	9;3	9;3	9;3	Ubiquitin-associated protein 2	UBAP2	1	1	0	Q7L2E3	0.666667
Q5VWP3-4;Q5VWP3-3	Q5VWP3-4;Q5VWP3-3	2;2	2;2	2;2			1	0	1	Q7L2K0	0.666667
Q68D06;Q68D06-2;Q6IEE8-2	Q68D06;Q68D06-2	9;7;1	2;0;0	2;0;0	Schlafen family member 13	SLFN13	1	1	0	Q7L2R6	0.666667
Q6FI81-3;Q6FI81	Q6FI81-3;Q6FI81	1;1	1;1	1;1	Anamorsin	CIAPIN1	1	1	0	Q7L576	0.666667
Q6NS38	Q6NS38	2	2	2	Alpha-ketoglutarate-dependent dioxygenase alkB homolog 2	ALKBH2	1	1	0	Q7L5N1	0.666667
Q6NUQ4;Q6NUQ4-2	Q6NUQ4;Q6NUQ4-2	12;10	12;10	12;10	Transmembrane protein 214	TMEM214	1	1	0	Q7L5Y9	0.666667
Q6RFH5-2;Q6RFH5	Q6RFH5-2;Q6RFH5	5;5	5;5	5;5	WD repeat-containing protein 74	WDR74	1	1	0	Q7L775	0.666667
Q6UB99	Q6UB99	11	10	10	Ankyrin repeat domain-containing protein 11	ANKRD11	1	1	0	Q7LBR1	0.666667
Q6UWP7-3;Q6UWP7;Q6UWP7-2	Q6UWP7-3;Q6UWP7;Q6UWP7-2	4;4;2	4;4;2	4;4;2	Lysocardiolipin acyltransferase 1	LCLAT1	1	1	0	Q7RTS1	0.666667
Q6YI46;Q6YI46-2;Q6YI46-4	Q6YI46;Q6YI46-2;Q6YI46-4	2;1;1	2;1;1	2;1;1	Transmembrane protein 64	TMEM64	1	1	0	Q7RTS9	0.666667
Q6ZU67-3;Q6ZU67-5;Q6ZU67-4;Q6ZU67-2;Q6ZU67	Q6ZU67-3;Q6ZU67-5;Q6ZU67-4;Q6ZU67-2;Q6ZU67	2;1;1;1;1	2;1;1;1;1	2;1;1;1;1	BEN domain-containing protein 4	BEND4	1	1	0	Q7Z2T5	0.666667
Q7Z4V0-3;Q7Z4V0-2;Q7Z4V0	Q7Z4V0-3;Q7Z4V0-2;Q7Z4V0	2;2;2	2;2;2	2;2;2	Zinc finger protein 438	ZNF438	1	1	0	Q7Z2W4	0.666667
Q7Z736-4;Q7Z736-3;Q7Z736-2;Q7Z736	Q7Z736-4;Q7Z736-3;Q7Z736-2;Q7Z736	3;3;3;3	3;3;3;3	3;3;3;3	Pleckstrin homology domain-containing family H member 3	PLEKHH3	1	0	1	Q7Z333	0.666667
Q86UP3;Q86UP3-4;Q86UP3-2;Q86UP3-5;Q86UP3-3	Q86UP3;Q86UP3-4;Q86UP3-2;Q86UP3-5;Q86UP3-3	7;7;7;7;4	5;5;5;5;3	5;5;5;5;3	Zinc finger homeobox protein 4	ZFHX4	1	1	0	Q7Z388	0.666667
Q86WP2-3;Q86WP2-2;Q86WP2;Q86WP2-4	Q86WP2-3;Q86WP2-2;Q86WP2	5;5;4;1	5;5;4;1	5;5;4;1	Vasculin	GPBP1	1	1	0	Q7Z3E2	0.666667
Q86X76-2;Q86X76-4;Q86X76;Q86X76-3;Q86X76-5	Q86X76-2;Q86X76-4;Q86X76;Q86X76-3;Q86X76-5	3;3;3;3;2	3;3;3;3;2	3;3;3;3;2	Nitrilase homolog 1	NIT1	1	1	0	Q7Z3T8	0.666667
Q8IY67-2	Q8IY67-2	9	9	5	Ribonucleoprotein PTB-binding 1	RAVER1	1	1	0	Q7Z478	0.666667
Q8N335	Q8N335	2	2	2	Glycerol-3-phosphate dehydrogenase 1-like protein	GPD1L	1	1	0	Q7Z4H3	0.666667
Q8NEF9	Q8NEF9	5	5	5	Serum response factor-binding protein 1	SRFBP1	1	1	0	Q7Z5G4	0.666667
Q8TC12-2;Q8TC12;Q8TC12-3	Q8TC12-2;Q8TC12	8;8;3	8;8;3	8;8;3	Retinol dehydrogenase 11	RDH11	1	1	0	Q7Z5P9	0.666667
Q92621	Q92621	26	26	26	Nuclear pore complex protein Nup205	NUP205	1	1	0	Q7Z5Y7	0.666667
Q96A35	Q96A35	4	4	4	39S ribosomal protein L24, mitochondrial	MRPL24	1	1	0	Q7Z614	0.666667
Q96AG3-2;Q96AG3;Q96AG3-3	Q96AG3-2;Q96AG3;Q96AG3-3	9;9;6	9;9;6	9;9;6	Solute carrier family 25 member 46	SLC25A46	1	1	0	Q7Z6M4	0.666667
Q96C00	Q96C00	4	4	4	Zinc finger and BTB domain-containing protein 9	ZBTB9	1	1	0	Q7Z7K6	0.666667
Q96GW9	Q96GW9	2	2	2	Methionine--tRNA ligase, mitochondrial	MARS2	1	0	1	Q86TB9	0.666667
Q96HI0-2;Q96HI0	Q96HI0-2;Q96HI0	5;5	5;5	5;5	Sentrin-specific protease 5	SENP5	1	1	0	Q86TI0	0.666667
Q96J88-3;Q96J88-2;Q96J88	Q96J88-3;Q96J88-2;Q96J88	28;27;27	28;27;27	28;27;27	Epithelial-stromal interaction protein 1	EPSTI1	1	1	0	Q86U06	0.666667
Q96ME7-2;Q96ME7-3;Q96ME7	Q96ME7-2;Q96ME7-3;Q96ME7	3;3;3	3;3;3	3;3;3	Zinc finger protein 512	ZNF512	1	1	0	Q86U70	0.666667
Q96NH3;Q96NH3-4;Q96NH3-5	Q96NH3;Q96NH3-4	5;5;1	5;5;1	5;5;1	Protein broad-minded	TBC1D32	1	1	0	Q86UD0	0.666667
Q96PP8;Q96PP8-2	Q96PP8;Q96PP8-2	44;34	44;34	42;32	Guanylate-binding protein 5	GBP5	1	0	1	Q86UT8	0.666667
Q96RR4-6;Q96RR4-5;Q96RR4-2;Q96RR4-3;Q96RR4-4;Q96RR4-7;Q96RR4	Q96RR4-6;Q96RR4-5;Q96RR4-2;Q96RR4-3;Q96RR4-4;Q96RR4-7;Q96RR4	2;2;2;2;2;2;2	2;2;2;2;2;2;2	2;2;2;2;2;2;2	Calcium/calmodulin-dependent protein kinase kinase 2	CAMKK2	1	1	0	Q86UW6	0.666667
Q99707;Q99707-2	Q99707;Q99707-2	25;22	25;22	25;22	Methionine synthase	MTR	1	0	1	Q86V21	0.666667
Q9BQ83;Q9BQ83-2	Q9BQ83;Q9BQ83-2	7;4	7;4	7;4	Structure-specific endonuclease subunit SLX1	SLX1A	1	1	0	Q86V81	0.666667
Q9BRJ2	Q9BRJ2	1	1	1	39S ribosomal protein L45, mitochondrial	MRPL45	1	1	0	Q86V86	0.666667
Q9BTK6	Q9BTK6	1	1	1	PAXIP1-associated glutamate-rich protein 1	PAGR1	1	1	0	Q86VM9	0.666667
Q9BU19-3;Q9BU19-2;Q9BU19;Q9BU19-5	Q9BU19-3;Q9BU19-2;Q9BU19;Q9BU19-5	1;1;1;1	1;1;1;1	1;1;1;1	Zinc finger protein 692	ZNF692	1	0	1	Q86VR2	0.666667
Q9BVK8-2;Q9BVK8	Q9BVK8-2;Q9BVK8	4;4	4;4	4;4	Transmembrane protein 147	TMEM147	1	0	1	Q86VS8	0.666667
Q9BXV9	Q9BXV9	2	2	2	Uncharacterized protein C14orf142	C14orf142	1	0	1	Q86VV8	0.666667
Q9BYC9;Q9BYC9-2	Q9BYC9	9;4	9;4	9;4	39S ribosomal protein L20, mitochondrial	MRPL20	1	0	1	Q86W42	0.666667
Q9H0J9	Q9H0J9	10	10	10	Poly [ADP-ribose] polymerase 12	PARP12	1	1	0	Q86W92	0.666667
Q9H2Y7-2	Q9H2Y7-2	13	13	1	Zinc finger protein 106	ZNF106	1	0	1	Q86WA8	0.666667
Q9H3R5	Q9H3R5	6	6	6	Centromere protein H	CENPH	1	1	0	Q86WQ0	0.666667
Q9H6X5;Q9H6X5-2	Q9H6X5;Q9H6X5-2	2;1	2;1	2;1	Uncharacterized protein C19orf44	C19orf44	1	1	0	Q86WT6	0.666667
Q9H840	Q9H840	4	4	4	Gem-associated protein 7	GEMIN7	1	0	1	Q86X40	0.666667
Q9HAY2	Q9HAY2	6	6	6	Melanoma-associated antigen F1	MAGEF1	1	1	0	Q86XR7	0.666667
Q9HCM4-2;Q9HCM4-4;Q9HCM4-3;Q9HCM4	Q9HCM4-2;Q9HCM4-4;Q9HCM4-3;Q9HCM4	7;7;7;7	7;7;7;7	7;7;7;7	Band 4.1-like protein 5	EPB41L5	1	0	1	Q86XR8	0.666667
Q9NPD8	Q9NPD8	4	4	4	Ubiquitin-conjugating enzyme E2 T	UBE2T	1	1	0	Q86XZ4	0.666667
Q9NRS6;Q9NRS6-2	Q9NRS6;Q9NRS6-2	6;5	6;5	6;5	Sorting nexin-15	SNX15	1	1	0	Q86Y13	0.666667
Q9NSP4;Q9NSP4-3;Q9NSP4-4	Q9NSP4	6;1;1	6;1;1	5;1;0	Centromere protein M	CENPM	1	1	0	Q86YC2	0.666667
Q9NUQ2	Q9NUQ2	8	8	8	1-acyl-sn-glycerol-3-phosphate acyltransferase epsilon	AGPAT5	1	1	0	Q86YJ5	0.666667
Q9NWF9;Q9NWF9-1;Q9NWF9-3	Q9NWF9;Q9NWF9-1	11;11;4	11;11;4	11;11;4	E3 ubiquitin-protein ligase RNF216	RNF216	1	1	0	Q86YQ2	0.666667
Q9NY61	Q9NY61	5	5	5	Protein AATF	AATF	1	1	0	Q86Z02	0.666667
Q9NZZ3;Q9NZZ3-2	Q9NZZ3;Q9NZZ3-2	36;34	36;34	36;34	Charged multivesicular body protein 5	CHMP5	1	1	0	Q8IU68	0.666667
Q9UKA4	Q9UKA4	37	37	37	A-kinase anchor protein 11	AKAP11	1	1	0	Q8IUC4	0.666667
Q9UKF6	Q9UKF6	13	13	13	Cleavage and polyadenylation specificity factor subunit 3	CPSF3	1	1	0	Q8IUF8	0.666667
Q9UKL0	Q9UKL0	11	11	8	REST corepressor 1	RCOR1	1	1	0	Q8IUQ4	0.666667
Q9ULD0;Q9ULD0-3;Q9ULD0-2	Q9ULD0	5;2;2	1;1;1	1;1;1	2-oxoglutarate dehydrogenase-like, mitochondrial	OGDHL	1	1	0	Q8IUX4	0.666667
Q9UNX4	Q9UNX4	13	13	13	WD repeat-containing protein 3	WDR3	1	1	0	Q8IV32	0.666667
Q9Y2S2-2;Q9Y2S2	Q9Y2S2-2;Q9Y2S2	8;8	8;8	8;8	Lambda-crystallin homolog	CRYL1	1	1	0	Q8IV53	0.666667
Q9Y3X0	Q9Y3X0	5	5	5	Coiled-coil domain-containing protein 9	CCDC9	1	1	0	Q8IV61	0.666667
Q9Y6G5	Q9Y6G5	5	5	5	COMM domain-containing protein 10	COMMD10	1	1	0	Q8IVD9	0.666667
Q9Y6X2;O75928-3;O75928-2;O75928	Q9Y6X2	11;1;1;1	11;1;1;1	9;1;1;1	E3 SUMO-protein ligase PIAS3	PIAS3	1	1	0	Q8IVF5	0.666667
Q9Y6X3;Q9Y6X3-3	Q9Y6X3	13;4	13;4	8;0	MAU2 chromatid cohesion factor homolog	MAU2	1	0	1	Q8IVH2	0.666667
A0A096LP55;P07919	A0A096LP55;P07919	2;2	2;2	2;2	Cytochrome b-c1 complex subunit 6;Cytochrome b-c1 complex subunit 6, mitochondrial	UQCRHL;UQCRH	1	1	1	Q8IVW6	1
A0A0C4DH38	A0A0C4DH38	4	4	4		IGHV5-51	1	1	1	Q8IW35	1
A0AV96;A0AV96-2;Q8TBY0-2;Q8TBY0-3;REV__P56270-4;REV__Q9BX46-5;REV__Q8WXH2-2;REV__Q9BX46-2;REV__P61296;REV__Q9BX46;REV__Q86UP9;REV__P50553;REV__Q99581;REV__Q8WZ71;REV__Q9BZM3;REV__Q8N3X6-3;REV__Q13516;REV__Q7RTP0;REV__Q9H2Z4;REV__A6NHT5;REV__Q8TAU0;REV__Q9H4Q4;REV__P78426;REV__P58012;REV__P31271;REV__P50219;REV__O95390;REV__Q5VYV0;REV__Q8IXZ3-2;REV__P41225;REV__Q8IXZ3-1;REV__Q92908-2;REV__Q03052;R…	A0AV96;A0AV96-2	13;12;2;2;1;1;1;1;1;1;1;1;1;1;1;1;1;1;1;1;1;1;1;1;1;1;1;1;1;1;1;1;1;1;1;1;1;1;1;1;1;1;1;1;1;1;1;1;1;1;1;1;1;1;1;1;1;1;1;1;1;1;1;1;1;1;1;1;1;1;1;1;1;1;1;1;1;1;1;1;1;1;1;1;1;1;1;1;1;1;1;1;1;1;1;1;1;1;1;1;1;1;1;1	11;10;1;1;0;0;0;0;0;0;0;0;0;0;0;0;0;0;0;0;0;0;0;0;0;0;0;0;0;0;0;0;0;0;0;0;0;0;0;0;0;0;0;0;0;0;0;0;0;0;0;0;0;0;0;0;0;0;0;0;0;0;0;0;0;0;0;0;0;0;0;0;0;0;0;0;0;0;0;0;0;0;0;0;0;0;1;0;0;0;0;0;0;0;0;0;0;0;0;0;0;0;0;0	9;8;0;0;0;0;0;0;0;0;0;0;0;0;0;0;0;0;0;0;0;0;0;0;0;0;0;0;0;0;0;0;0;0;0;0;0;0;0;0;0;0;0;0;0;0;0;0;0;0;0;0;0;0;0;0;0;0;0;0;0;0;0;0;0;0;0;0;0;0;0;0;0;0;0;0;0;0;0;0;0;0;0;0;0;0;0;0;0;0;0;0;0;0;0;0;0;0;0;0;0;0;0;0	RNA-binding protein 47	RBM47	1	1	1	Q8IWA0	1
A0PJW6	A0PJW6	4	4	4	Transmembrane protein 223	TMEM223	1	1	1	Q8IWA5	1
A1A4S6	A1A4S6	11	11	11	Rho GTPase-activating protein 10	ARHGAP10	1	1	1	Q8IWR0	1
A1L020	A1L020	2	1	1	RNA-binding protein MEX3A	MEX3A	1	1	1	Q8IWX8	1
A1XBS5-2;A1XBS5-3;A1XBS5;A1XBS5-4;A1XBS5-5	A1XBS5-2;A1XBS5-3;A1XBS5;A1XBS5-4	4;4;4;2;1	4;4;4;2;1	4;4;4;2;1	Protein FAM92A1	FAM92A1	1	1	1	Q8IWY8	1
A2A3N6;Q99755-2;Q99755-3	A2A3N6;Q99755-2;Q99755-3	11;6;6	6;6;6	0;0;0	Putative PIP5K1A and PSMD4-like protein;Phosphatidylinositol 4-phosphate 5-kinase type-1 alpha	PIPSL;PIP5K1A	1	1	1	Q8IWZ8	1
A2RUS2;A2RUS2-2;A2RUS2-4;A2RUS2-3	A2RUS2;A2RUS2-2	25;22;3;3	25;22;3;3	25;22;3;3	DENN domain-containing protein 3	DENND3	1	1	1	Q8IX04	1
A4D1E9-2;A4D1E9;A4D1E9-3	A4D1E9-2;A4D1E9	4;4;1	4;4;1	4;4;1	GTP-binding protein 10	GTPBP10	1	1	1	Q8IX18	1
A4D1P6;A4D1P6-2;A4D1P6-3	A4D1P6;A4D1P6-2;A4D1P6-3	11;9;6	11;9;6	11;9;6	WD repeat-containing protein 91	WDR91	1	1	1	Q8IXM2	1
A6NC57-2;A6NC57	A6NC57-2;A6NC57	1;1	1;1	1;1	Ankyrin repeat domain-containing protein 62	ANKRD62	1	1	1	Q8IXQ4	1
A6NC98-4;A6NC98;A6NC98-2;A6NC98-3;A6NC98-5	A6NC98-4;A6NC98;A6NC98-2;A6NC98-3	11;11;9;7;5	11;11;9;7;5	11;11;9;7;5	Coiled-coil domain-containing protein 88B	CCDC88B	1	1	1	Q8IXQ5	1
A6ND36-2;A6ND36	A6ND36-2;A6ND36	1;1	1;1	1;1	Protein FAM83G	FAM83G	1	1	1	Q8IXS8	1
P30046-2;P30046;A6NHG4	P30046-2;P30046;A6NHG4	5;5;5	5;5;5	5;5;5	D-dopachrome decarboxylase;D-dopachrome decarboxylase-like protein	DDT;DDTL	1	1	1	Q8IXW0	1
P62834;P61224;A6NIZ1;P61224-3;P61224-4;P61224-2	P62834;P61224;A6NIZ1;P61224-3;P61224-4	32;32;32;18;16;14	32;32;32;18;16;14	32;32;32;18;16;14	Ras-related protein Rap-1A;Ras-related protein Rap-1b;Ras-related protein Rap-1b-like protein	RAP1A;RAP1B	1	1	1	Q8IXW5	1
A6NNW6;A6NNW6-2	A6NNW6;A6NNW6-2	2;1	2;1	2;1	Enolase-like protein ENO4	ENO4	1	1	1	Q8IY17	1
A8MW92;A8MW92-4;A8MW92-2	A8MW92;A8MW92-4	8;5;2	8;5;2	8;5;2	PHD finger protein 20-like protein 1	PHF20L1	1	1	1	Q8IY37	1
A8MXV4	A8MXV4	3	3	3	Nucleoside diphosphate-linked moiety X motif 19, mitochondrial	NUDT19	1	1	1	Q8IYI6	1
C9JH25-3;C9JH25	C9JH25-3;C9JH25	1;1	1;1	1;1	Proline-rich transmembrane protein 4	PRRT4	1	1	1	Q8IYL3	1
C9JRZ8;C9JRZ8-2;O60218	C9JRZ8;C9JRZ8-2;O60218	3;3;2	1;1;1	1;1;1	Aldo-keto reductase family 1 member B15;Aldo-keto reductase family 1 member B10	AKR1B15;AKR1B10	1	1	1	Q8IYS2	1
Q13765;E9PAV3-2;E9PAV3;Q9H009;Q9BZK3	Q13765;E9PAV3-2;E9PAV3	14;14;14;5;1	14;14;14;5;1	10;10;10;2;0	Nascent polypeptide-associated complex subunit alpha;Nascent polypeptide-associated complex subunit alpha, muscle-specific form	NACA	1	1	1	Q8IYX8	1
O00116;REV__O00116	O00116	12;1	12;1	12;1	Alkyldihydroxyacetonephosphate synthase, peroxisomal	AGPS	1	2	0	Q8IZ69	1
O00124-2;O00124-3;O00124	O00124-2;O00124-3;O00124	1;1;1	1;1;1	1;1;1	UBX domain-containing protein 8	UBXN8	1	1	1	Q8IZA0	1
O00141;O00141-4;O00141-3;O00141-5;O00141-2;Q96BR1-2;Q96BR1	O00141;O00141-4;O00141-3;O00141-5;O00141-2	6;5;5;5;5;1;1	6;5;5;5;5;1;1	6;5;5;5;5;1;1	Serine/threonine-protein kinase Sgk1	SGK1	1	1	1	Q8IZL8	1
O00159-2;O00159-3;O00159;Q9NQX4-2	O00159-2;O00159-3;O00159	36;36;36;1	36;36;36;1	35;35;35;0	Unconventional myosin-Ic	MYO1C	1	1	1	Q8IZP0	1
O00193	O00193	7	7	7	Small acidic protein	SMAP	1	1	1	Q8IZS7	1
O00203-3;O00203	O00203-3;O00203	8;8	8;8	7;7	AP-3 complex subunit beta-1	AP3B1	1	1	1	Q8N0U8	1
O00255-3;O00255-2;O00255	O00255-3;O00255-2;O00255	1;1;1	1;1;1	1;1;1	Menin	MEN1	1	1	1	Q8N0W3	1
O00268	O00268	7	7	6	Transcription initiation factor TFIID subunit 4	TAF4	1	1	1	Q8NFZ3	1
O00299	O00299	30	30	30	Chloride intracellular channel protein 1	CLIC1	1	1	1	Q8N0Z3	1
O00398	O00398	14	14	14	Putative P2Y purinoceptor 10	P2RY10	1	1	1	Q8N108	1
O00400	O00400	3	3	3	Acetyl-coenzyme A transporter 1	SLC33A1	1	1	1	Q8N131	1
O00409-2;O00409	O00409-2;O00409	3;3	3;3	3;3	Forkhead box protein N3	FOXN3	1	1	1	Q8N138	1
O00411	O00411	6	6	6	DNA-directed RNA polymerase, mitochondrial	POLRMT	1	1	1	Q8N141	1
O00422	O00422	8	8	8	Histone deacetylase complex subunit SAP18	SAP18	1	1	1	Q8N1F8	1
O00425;O00425-2;Q9NZI8-2	O00425	6;2;1	6;2;1	4;2;0	Insulin-like growth factor 2 mRNA-binding protein 3	IGF2BP3	1	1	1	Q8N201	1
O00478;O00478-2;O00481-2;O00481-3	O00478;O00478-2	8;7;3;3	4;4;0;0	4;4;0;0	Butyrophilin subfamily 3 member A3	BTN3A3	1	1	1	Q8N2I2	1
O00488	O00488	1	1	1	Zinc finger protein 593	ZNF593	1	1	1	Q8N2Z9	1
O00522-3;O00522;O00522-2	O00522-3;O00522;O00522-2	7;7;6	7;7;6	7;7;6	Krev interaction trapped protein 1	KRIT1	1	1	1	Q8N300	1
O00541-2;O00541	O00541-2;O00541	7;7	7;7	7;7	Pescadillo homolog	PES1	1	1	1	Q8N393	1
O00567	O00567	24	24	24	Nucleolar protein 56	NOP56	1	1	1	Q8N3A8	1
O00625	O00625	5	5	5	Pirin	PIR	1	1	1	Q8N3C7	1
O00716;O00716-2	O00716;O00716-2	6;5	6;5	4;3	Transcription factor E2F3	E2F3	1	1	1	Q8N3P4	1
O00746;O00746-2	O00746	5;2	3;2	3;2	Nucleoside diphosphate kinase, mitochondrial	NME4	1	1	1	Q8N3U4	1
O00764;O00764-2;O00764-3	O00764;O00764-2	9;8;3	9;8;3	9;8;3	Pyridoxal kinase	PDXK	1	1	1	Q8N3Y1	1
O00767	O00767	15	15	15	Acyl-CoA desaturase	SCD	1	1	1	Q8N4C6	1
O14490;O14490-5;O14490-2;O14490-4;O14490-6;O14490-7	O14490;O14490-5;O14490-2;O14490-4;O14490-6;O14490-7	2;1;1;1;1;1	2;1;1;1;1;1	2;1;1;1;1;1	Disks large-associated protein 1	DLGAP1	1	1	1	Q8N4C8	1
O14512-2;O14512	O14512-2;O14512	1;1	1;1	1;1	Suppressor of cytokine signaling 7	SOCS7	1	1	1	Q8N4J0	1
O14548	O14548	5	5	5	Cytochrome c oxidase subunit 7A-related protein, mitochondrial	COX7A2L	1	1	1	Q8N4P2	1
O14578;O14578-4;O14578-3;O14578-2	O14578;O14578-4;O14578-3	11;11;10;1	11;11;10;1	11;11;10;1	Citron Rho-interacting kinase	CIT	1	1	1	Q8N573	1
O14593-3;O14593;O14593-2	O14593-3;O14593;O14593-2	9;9;6	9;9;6	9;9;6	DNA-binding protein RFXANK	RFXANK	1	1	1	Q8N587	1
O14628-4;O14628-7;O14628-5;O14628-6;O14628;O14628-8	O14628-4;O14628-7;O14628-5;O14628-6;O14628	5;5;5;5;5;1	5;5;5;5;5;1	5;5;5;5;5;1	Zinc finger protein 195	ZNF195	1	1	1	Q8N5A5	1
O14647-2;O14647;O14647-3	O14647-2;O14647	8;8;3	6;6;3	6;6;3	Chromodomain-helicase-DNA-binding protein 2	CHD2	1	1	1	Q8N5D0	1
O14662-2;O14662-4;O14662-5;O14662;O14662-3;O14662-6	O14662-2;O14662-4;O14662-5;O14662;O14662-3	23;23;23;23;21;6	23;23;23;23;21;6	23;23;23;23;21;6	Syntaxin-16	STX16	1	1	1	Q8N5H7	1
O14709;O14709-2	O14709	10;2	10;2	9;2	Zinc finger protein 197	ZNF197	1	1	1	Q8N5I2	1
O14787-2;O14787	O14787-2;O14787	6;6	2;2	2;2	Transportin-2	TNPO2	1	1	1	Q8N5T2	1
O14802	O14802	13	11	11	DNA-directed RNA polymerase III subunit RPC1	POLR3A	1	1	1	Q8N614	1
O14908;O14908-2;Q8TF64	O14908;O14908-2	8;7;3	8;7;3	8;7;3	PDZ domain-containing protein GIPC1	GIPC1	1	1	1	Q8N697	1
O14929;O14929-2	O14929;O14929-2	14;11	14;11	14;11	Histone acetyltransferase type B catalytic subunit	HAT1	1	1	1	Q8N6L1	1
O14936-3;O14936-4;O14936-6;O14936-2;O14936;O14936-5	O14936-3;O14936-4;O14936-6;O14936-2;O14936;O14936-5	8;8;8;8;8;4	8;8;8;8;8;4	8;8;8;8;8;4	Peripheral plasma membrane protein CASK	CASK	1	1	1	Q8N6M6	1
O14965	O14965	14	14	13	Aurora kinase A	AURKA	1	1	1	Q8N6R0	1
O15014	O15014	7	7	7	Zinc finger protein 609	ZNF609	1	1	1	Q8N6T0	1
O15027-2;O15027-4;O15027-3;O15027;O15027-5	O15027-2;O15027-4;O15027-3;O15027;O15027-5	41;41;41;41;41	41;41;41;41;41	41;41;41;41;41	Protein transport protein Sec16A	SEC16A	1	1	1	Q8N766	1
O15040;O15040-2	O15040;O15040-2	12;10	12;10	12;10	Tectonin beta-propeller repeat-containing protein 2	TECPR2	1	1	1	Q8N806	1
O15049	O15049	4	4	4	NEDD4-binding protein 3	N4BP3	1	1	1	Q8N8D1	1
O15050	O15050	23	23	23	TPR and ankyrin repeat-containing protein 1	TRANK1	1	1	1	Q8N960	1
O15078;O15078-2	O15078;O15078-2	6;4	6;4	6;4	Centrosomal protein of 290 kDa	CEP290	1	1	1	Q8N988	1
O15084;O15084-4;O15084-1;O15084-2	O15084;O15084-4;O15084-1;O15084-2	5;5;5;4	5;5;5;4	5;5;5;4	Serine/threonine-protein phosphatase 6 regulatory ankyrin repeat subunit A	ANKRD28	1	1	1	Q8N9H8	1
O15118;O15118-2	O15118;O15118-2	23;20	23;20	23;20	Niemann-Pick C1 protein	NPC1	1	1	1	Q8N9I9	1
O15121;Q6QHC5	O15121	9;2	9;2	9;2	Sphingolipid delta(4)-desaturase DES1	DEGS1	1	1	1	Q8N9N2	1
O15127	O15127	52	52	52	Secretory carrier-associated membrane protein 2	SCAMP2	1	1	1	Q8NB16	1
O15145	O15145	8	8	8	Actin-related protein 2/3 complex subunit 3	ARPC3	1	1	1	Q8NB90	1
O15155-2;O15155	O15155-2;O15155	4;4	4;4	4;4	BET1 homolog	BET1	1	1	1	Q8NBF6	1
O15160;O15160-2	O15160;O15160-2	7;6	7;6	7;6	DNA-directed RNA polymerases I and III subunit RPAC1	POLR1C	1	1	1	Q8NBJ9	1
O15213	O15213	12	12	12	WD repeat-containing protein 46	WDR46	1	1	1	Q8NBM8	1
O15234	O15234	9	9	9	Protein CASC3	CASC3	1	1	1	Q8NBS9	1
O15239	O15239	5	5	5	NADH dehydrogenase [ubiquinone] 1 alpha subcomplex subunit 1	NDUFA1	1	1	1	Q8NBT0	1
O15254-2;O15254	O15254-2;O15254	17;17	17;17	17;17	Peroxisomal acyl-coenzyme A oxidase 3	ACOX3	1	1	1	Q8NBZ7	1
O15260;O15260-3;O15260-2	O15260;O15260-3;O15260-2	5;3;3	5;3;3	5;3;3	Surfeit locus protein 4	SURF4	1	1	1	Q8NC56	1
O15269;O15269-2	O15269	13;3	13;3	13;3	Serine palmitoyltransferase 1	SPTLC1	1	1	1	Q8NCN4	1
O15297;O15297-2	O15297;O15297-2	4;3	4;3	4;3	Protein phosphatase 1D	PPM1D	1	1	1	Q8NCW5	1
O15350-11;O15350-8;O15350;O15350-9;O15350-2;O15350-6;O15350-5;O15350-13;O15350-12;O15350-4;O15350-10;O15350-3	O15350-11;O15350-8;O15350;O15350-9;O15350-2;O15350-6;O15350-5;O15350-13;O15350-12;O15350-4;O15350-10;O15350-3	8;8;8;6;6;6;6;6;5;5;5;5	8;8;8;6;6;6;6;6;5;5;5;5	5;5;5;3;3;3;3;3;2;2;2;2	Tumor protein p73	TP73	1	1	1	Q8ND24	1
O15381-5;O15381;O15381-3;O15381-4;O15381-2	O15381-5;O15381;O15381-3;O15381-4;O15381-2	3;3;2;2;2	3;3;2;2;2	3;3;2;2;2	Nuclear valosin-containing protein-like	NVL	1	1	1	Q8ND56	1
O15492	O15492	7	7	7	Regulator of G-protein signaling 16	RGS16	1	1	1	Q8ND90	1
O15498;O15498-2	O15498;O15498-2	5;3	5;3	5;3	Synaptobrevin homolog YKT6	YKT6	1	1	1	Q8NDB6	1
O15504-2;O15504	O15504-2;O15504	2;2	2;2	2;2	Nucleoporin-like protein 2	NUPL2	1	1	1	Q8NDF8	1
O15534;O15534-4	O15534;O15534-4	9;5	9;5	9;5	Period circadian protein homolog 1	PER1	1	1	1	Q8NDT2	1
O15535;O15535-2	O15535;O15535-2	2;2	2;2	2;2	Zinc finger and SCAN domain-containing protein 9	ZSCAN9	1	1	1	Q8NDX1	1
O43164-2;O43164	O43164-2;O43164	15;15	15;15	11;11	E3 ubiquitin-protein ligase Praja-2	PJA2	1	1	1	Q8NDZ2	1
O43172-2;O43172	O43172-2;O43172	5;5	5;5	5;5	U4/U6 small nuclear ribonucleoprotein Prp4	PRPF4	1	1	1	Q8NE00	1
O43175	O43175	9	9	9	D-3-phosphoglycerate dehydrogenase	PHGDH	1	1	1	Q8NEB9	1
O43286	O43286	47	47	44	Beta-1,4-galactosyltransferase 5	B4GALT5	1	1	1	Q8NEH6	1
O43290	O43290	15	15	15	U4/U6.U5 tri-snRNP-associated protein 1	SART1	1	1	1	Q8NEM2	1
O43296;Q8TB69	O43296	6;1	6;1	3;1	Zinc finger protein 264	ZNF264	1	1	1	Q8NEP9	1
O43298	O43298	6	6	6	Zinc finger and BTB domain-containing protein 43	ZBTB43	1	1	1	Q8NF50	1
O43313;O43313-2	O43313;O43313-2	4;2	4;2	4;2	ATM interactor	ATMIN	1	1	1	Q8NFD5	1
O43361	O43361	4	3	3	Zinc finger protein 749	ZNF749	1	1	1	Q8NFH5	1
O43374;C9J798;O43374-2	O43374;C9J798;O43374-2	11;10;8	11;10;8	11;10;8	Ras GTPase-activating protein 4;Putative Ras GTPase-activating protein 4B	RASA4;RASA4B	1	1	1	Q8NFU3	1
O43379;O43379-4;O43379-3;O43379-2	O43379;O43379-4	7;7;2;2	7;7;2;2	7;7;2;2	WD repeat-containing protein 62	WDR62	1	1	1	Q8NFZ5	1
O43427-2;O43427	O43427-2;O43427	9;9	9;9	9;9	Acidic fibroblast growth factor intracellular-binding protein	FIBP	1	1	1	Q8NHH9	1
O43462	O43462	3	3	3	Membrane-bound transcription factor site-2 protease	MBTPS2	1	1	1	Q8NHM5	1
O43463;O43463-2	O43463;O43463-2	3;3	3;3	3;3	Histone-lysine N-methyltransferase SUV39H1	SUV39H1	1	1	1	Q8NHS3	1
O43491;O43491-4;O43491-3;O43491-2	O43491;O43491-4;O43491-3;O43491-2	48;44;42;36	48;44;42;36	26;22;20;18	Band 4.1-like protein 2	EPB41L2	1	1	1	Q8NHU6	1
O43504	O43504	6	6	6	Ragulator complex protein LAMTOR5	LAMTOR5	1	1	1	Q8NHY2	1
O43513	O43513	6	6	6	Mediator of RNA polymerase II transcription subunit 7	MED7	1	1	1	Q8TAD4	1
O43524;O43524-2	O43524;O43524-2	4;2	4;2	4;2	Forkhead box protein O3	FOXO3	1	1	1	Q8TAF3	1
O43529	O43529	4	4	4	Carbohydrate sulfotransferase 10	CHST10	1	1	1	Q8TAM1	1
O43542	O43542	5	5	5	DNA repair protein XRCC3	XRCC3	1	1	1	Q8TAP8	1
O43583	O43583	2	2	2	Density-regulated protein	DENR	1	1	1	Q8TAP9	1
O43676	O43676	1	1	1	NADH dehydrogenase [ubiquinone] 1 beta subcomplex subunit 3	NDUFB3	1	1	1	Q8TAQ2	1
O43719	O43719	7	7	7	HIV Tat-specific factor 1	HTATSF1	1	1	1	Q8TB03	1
O43734-5;O43734-2;O43734;O43734-4;O43734-3	O43734-5;O43734-2;O43734	3;3;3;1;1	3;3;3;1;1	3;3;3;1;1	Adapter protein CIKS	TRAF3IP2	1	1	1	Q8TB22	1
O43765	O43765	5	5	4	Small glutamine-rich tetratricopeptide repeat-containing protein alpha	SGTA	1	1	1	Q8TB40	1
O43791;Q6IQ16	O43791;Q6IQ16	3;2	3;2	3;2	Speckle-type POZ protein;Speckle-type POZ protein-like	SPOP;SPOPL	1	1	1	Q8TB52	1
O43795-2;O43795;Q9UBC5	O43795-2;O43795	10;10;1	9;9;1	9;9;1	Unconventional myosin-Ib	MYO1B	1	1	1	Q8TB68	1
O43808	O43808	9	9	9	Peroxisomal membrane protein PMP34	SLC25A17	1	1	1	Q8TBB0	1
O43813	O43813	9	9	9	LanC-like protein 1	LANCL1	1	1	1	Q8TBC3	1
O43818	O43818	5	5	5	U3 small nucleolar RNA-interacting protein 2	RRP9	1	1	1	Q8TBC4	1
O43823	O43823	7	7	7	A-kinase anchor protein 8	AKAP8	1	1	1	Q8TCJ0	1
O43900;O43900-2	O43900;O43900-2	4;3	3;2	3;2	Prickle-like protein 3	PRICKLE3	1	1	1	Q8TCJ2	1
O43933-2;O43933	O43933-2;O43933	8;8	7;7	7;7	Peroxisome biogenesis factor 1	PEX1	1	1	1	Q8TCT9	1
O60216;Q9H4I0-2;Q9H4I0	O60216	20;1;1	20;1;1	20;1;1	Double-strand-break repair protein rad21 homolog	RAD21	1	1	1	Q8TCX5	1
O60244	O60244	14	14	14	Mediator of RNA polymerase II transcription subunit 14	MED14	1	1	1	Q8TD16	1
O60256-4;O60256-3;O60256-2;O60256	O60256-4;O60256-3;O60256-2;O60256	3;3;3;3	2;2;2;2	2;2;2;2	Phosphoribosyl pyrophosphate synthase-associated protein 2	PRPSAP2	1	1	1	Q8TD23	1
O60292	O60292	8	5	5	Signal-induced proliferation-associated 1-like protein 3	SIPA1L3	1	1	1	Q8TD26	1
O60296;O60296-2	O60296	3;1	3;1	3;1	Trafficking kinesin-binding protein 2	TRAK2	1	1	1	Q8TDD1	1
O60308;O60308-3;O60308-2	O60308	5;2;1	5;2;1	5;2;1	Centrosomal protein of 104 kDa	CEP104	1	1	1	Q8TDJ6	1
O60313-2	O60313-2	33	33	4	Dynamin-like 120 kDa protein, mitochondrial;Dynamin-like 120 kDa protein, form S1	OPA1	1	1	1	Q8TDM0	1
O60315-2;O60315	O60315-2;O60315	18;18	18;18	8;8	Zinc finger E-box-binding homeobox 2	ZEB2	1	1	1	Q8TDM6	1
O60333-3	O60333-3	12	12	3	Kinesin-like protein KIF1B	KIF1B	1	1	1	Q8TDX7	1
O60336-6;O60336;O60336-2;O60336-3;O60336-4;O60336-5	O60336-6;O60336;O60336-2;O60336-3;O60336-4	7;7;6;5;4;1	7;7;6;5;4;1	7;7;6;5;4;1	Mitogen-activated protein kinase-binding protein 1	MAPKBP1	1	1	1	Q8TEH3	1
O60337-5;O60337-6;O60337	O60337-5;O60337-6;O60337	15;14;14	15;14;14	15;14;14	E3 ubiquitin-protein ligase MARCH6	2020-03-06	1	1	1	Q8TEQ6	1
O60449-3;O60449-2;O60449	O60449-3;O60449-2;O60449	90;90;84	90;90;84	84;84;84	Lymphocyte antigen 75	LY75	1	1	1	Q8TES7	1
O60508	O60508	8	8	8	Pre-mRNA-processing factor 17	CDC40	1	1	1	Q8TEV9	1
O60524-4;O60524-3;O60524;O60524-5;O60524-2	O60524-4;O60524-3;O60524;O60524-5	8;8;8;7;1	8;8;8;7;1	8;8;8;7;1	Nuclear export mediator factor NEMF	NEMF	1	1	1	Q8TEZ7	1
O60566;O60566-3;O60566-2	O60566;O60566-3;O60566-2	14;14;12	14;14;12	14;14;12	Mitotic checkpoint serine/threonine-protein kinase BUB1 beta	BUB1B	1	1	1	Q8TF46	1
O60603	O60603	8	8	8	Toll-like receptor 2	TLR2	1	1	1	Q8TF76	1
O60664-3;O60664;O60664-4;O60664-2	O60664-3;O60664;O60664-4	49;49;45;14	49;49;45;14	49;49;45;14	Perilipin-3	PLIN3	1	1	1	Q8WTR7	1
O60674	O60674	15	14	14	Tyrosine-protein kinase JAK2	JAK2	1	1	1	Q8WTW3	1
O60711;O60711-2	O60711;O60711-2	9;9	9;9	9;9	Leupaxin	LPXN	1	1	1	Q8WU79	1
O60763;O60763-2	O60763;O60763-2	19;19	19;19	19;19	General vesicular transport factor p115	USO1	1	1	1	Q8WUA4	1
O60832-2;O60832	O60832-2;O60832	10;10	10;10	10;10	H/ACA ribonucleoprotein complex subunit 4	DKC1	1	1	1	Q8WUH1	1
O60858-3;O60858	O60858-3;O60858	3;2	3;2	3;2	E3 ubiquitin-protein ligase TRIM13	TRIM13	1	1	1	Q8WUM4	1
O60884	O60884	42	42	41	DnaJ homolog subfamily A member 2	DNAJA2	1	1	1	Q8WUS8	1
O60925	O60925	7	7	7	Prefoldin subunit 1	PFDN1	1	1	1	Q8WUY1	1
O75044	O75044	16	16	1	SLIT-ROBO Rho GTPase-activating protein 2	SRGAP2	1	1	1	Q8WUZ0	1
O75150;O75150-3;O75150-4	O75150;O75150-3;O75150-4	20;17;17	20;17;17	18;15;15	E3 ubiquitin-protein ligase BRE1B	RNF40	1	1	1	Q8WV07	1
O75151	O75151	5	4	4	Lysine-specific demethylase PHF2	PHF2	1	1	1	Q8WV16	1
O75153	O75153	21	21	21	Clustered mitochondria protein homolog	CLUH	1	1	1	Q8WV48	1
O75157-2;O75157	O75157-2;O75157	4;4	4;4	3;3	TSC22 domain family protein 2	TSC22D2	1	1	1	Q8WVK7	1
O75164;O75164-2	O75164	11;4	9;4	9;4	Lysine-specific demethylase 4A	KDM4A	1	1	1	Q8WVV5	1
O75190-3;O75190;O75190-2;Q8WWF6;O75190-4;Q8NHS0;Q7Z6W7	O75190-3;O75190;O75190-2	10;10;9;4;3;1;1	9;9;8;3;3;1;1	9;9;8;3;3;1;1	DnaJ homolog subfamily B member 6	DNAJB6	1	1	1	Q8WWQ0	1
O75191-2;O75191	O75191-2;O75191	1;1	1;1	1;1	Xylulose kinase	XYLB	1	1	1	Q8WXA9	1
O75223;O75223-2;O75223-4;O75223-3	O75223;O75223-2;O75223-4	6;5;5;2	6;5;5;2	6;5;5;2	Gamma-glutamylcyclotransferase	GGCT	1	1	1	Q8WXF1	1
O75290;O75290-3;Q9Y6R6	O75290;O75290-3;Q9Y6R6	2;2;1	2;2;1	2;2;1	Zinc finger protein 780A;Zinc finger protein 780B	ZNF780A;ZNF780B	1	1	1	Q8WXG6	1
O75312	O75312	9	9	9	Zinc finger protein ZPR1	ZPR1	1	1	1	Q8WYA1	1
O75347;O75347-2	O75347;O75347-2	9;9	9;9	9;9	Tubulin-specific chaperone A	TBCA	1	1	1	Q8WYJ6	1
O75367-2;O75367-3;O75367	O75367-2;O75367-3;O75367	22;22;22	4;4;4	3;3;3	Core histone macro-H2A.1	H2AFY	1	1	1	Q8WYR1	1
O75368	O75368	5	5	5	SH3 domain-binding glutamic acid-rich-like protein	SH3BGRL	1	1	1	Q8WZ42	1
O75419-2;O75419;O75419-3	O75419-2;O75419;O75419-3	6;6;6	6;6;6	6;6;6	Cell division control protein 45 homolog	CDC45	1	1	1	Q8WZ60	1
O75506	O75506	7	7	7	Heat shock factor-binding protein 1	HSBP1	1	1	1	Q8WZ64	1
O75530-2;O75530-3;O75530	O75530-2;O75530-3;O75530	13;12;12	13;12;12	13;12;12	Polycomb protein EED	EED	1	1	1	Q92506	1
O75563	O75563	6	6	6	Src kinase-associated phosphoprotein 2	SKAP2	1	1	1	Q92530	1
O75564	O75564	3	3	3	Jerky protein homolog	JRK	1	1	1	Q92539	1
O75575	O75575	2	2	2	DNA-directed RNA polymerase III subunit RPC9	CRCP	1	1	1	Q92551	1
O75586;O75586-2;O75586-3	O75586;O75586-2;O75586-3	4;4;2	4;4;2	4;4;2	Mediator of RNA polymerase II transcription subunit 6	MED6	1	1	1	Q92552	1
O75663;O75663-2	O75663	5;1	5;1	5;1	TIP41-like protein	TIPRL	1	1	1	Q92560	1
O75676-2;O75676	O75676-2;O75676	6;6	6;6	5;5	Ribosomal protein S6 kinase alpha-4	RPS6KA4	1	1	1	Q92576	1
O75683	O75683	4	4	4	Surfeit locus protein 6	SURF6	1	1	1	Q92598	1
O75716	O75716	4	4	4	Serine/threonine-protein kinase 16	STK16	1	1	1	Q92604	1
O75717;O75717-2	O75717;O75717-2	13;10	13;10	13;10	WD repeat and HMG-box DNA-binding protein 1	WDHD1	1	1	1	Q92613	1
O75787;O75787-2	O75787;O75787-2	49;34	49;34	49;34	Renin receptor	ATP6AP2	1	1	1	Q92615	1
O75794	O75794	4	4	4	Cell division cycle protein 123 homolog	CDC123	1	1	1	Q92620	1
O75822;O75822-2;O75822-3	O75822;O75822-2	7;4;3	7;4;3	7;4;3	Eukaryotic translation initiation factor 3 subunit J	EIF3J	1	1	1	Q92623	1
O75865;O75865-2	O75865;O75865-2	3;3	3;3	3;3	Trafficking protein particle complex subunit 6A	TRAPPC6A	1	1	1	Q92625	1
O75886;O75886-2	O75886;O75886-2	36;26	36;26	36;26	Signal transducing adapter molecule 2	STAM2	1	1	1	Q92628	1
O75909;O75909-4;O75909-1;O75909-2	O75909;O75909-4;O75909-1;O75909-2	7;7;6;5	7;7;6;5	7;7;6;5	Cyclin-K	CCNK	1	1	1	Q92630	1
O75952-2;O75952;O75952-6	O75952-2;O75952;O75952-6	2;2;1	2;2;1	2;2;1	Calcium-binding tyrosine phosphorylation-regulated protein	CABYR	1	1	1	Q92636	1
O75956	O75956	3	3	3	Cyclin-dependent kinase 2-associated protein 2	CDK2AP2	1	1	1	Q92698	1
O76003	O76003	4	4	4	Glutaredoxin-3	GLRX3	1	1	1	Q92738	1
O76021;O76021-2	O76021;O76021-2	7;5	7;5	7;5	Ribosomal L1 domain-containing protein 1	RSL1D1	1	1	1	Q92783	1
O76080	O76080	5	3	3	AN1-type zinc finger protein 5	ZFAND5	1	1	1	Q92793	1
O76095-2;O76095	O76095-2;O76095	10;10	10;10	10;10	Protein JTB	JTB	1	1	1	Q92802	1
O94761	O94761	6	6	6	ATP-dependent DNA helicase Q4	RECQL4	1	1	1	Q92835	1
O94768	O94768	13	13	12	Serine/threonine-protein kinase 17B	STK17B	1	1	1	Q92851	1
O94776;O94776-2	O94776;O94776-2	21;16	21;16	16;12	Metastasis-associated protein MTA2	MTA2	1	1	1	Q92888	1
O94806;O94806-2	O94806;O94806-2	5;3	3;3	3;3	Serine/threonine-protein kinase D3	PRKD3	1	1	1	Q92990	1
O94822;O94822-3;O94822-2	O94822;O94822-3	10;10;2	10;10;2	10;10;2	E3 ubiquitin-protein ligase listerin	LTN1	1	1	1	Q92994	1
O94832	O94832	11	10	10	Unconventional myosin-Id	MYO1D	1	1	1	Q93063	1
O94874;O94874-2;O94874-3	O94874;O94874-2;O94874-3	8;6;4	8;6;4	8;6;4	E3 UFM1-protein ligase 1	UFL1	1	1	1	Q969G5	1
O94880;O94880-2	O94880;O94880-2	9;8	9;8	9;8	PHD finger protein 14	PHF14	1	1	1	Q969H6	1
O94892	O94892	8	5	4	Zinc finger protein 432	ZNF432	1	1	1	Q969K3	1
O94915;O94915-2	O94915	21;2	21;2	20;2	Protein furry homolog-like	FRYL	1	1	1	Q969K4	1
O94955	O94955	4	4	4	Rho-related BTB domain-containing protein 3	RHOBTB3	1	1	1	Q969P6	1
O94983-4;O94983-6;O94983-2;O94983-3;O94983;O94983-5	O94983-4;O94983-6;O94983-2;O94983-3;O94983	5;5;4;4;4;1	5;5;4;4;4;1	5;5;4;4;4;1	Calmodulin-binding transcription activator 2	CAMTA2	1	1	1	Q969Q0	1
O95070	O95070	2	2	2	Protein YIF1A	YIF1A	1	1	1	Q969S8	1
O95140;O95140-2	O95140	21;6	21;6	20;5	Mitofusin-2	MFN2	1	1	1	Q969X6	1
O95147	O95147	7	7	7	Dual specificity protein phosphatase 14	DUSP14	1	1	1	Q96A25	1
O95163	O95163	14	14	14	Elongator complex protein 1	IKBKAP	1	1	1	Q96A26	1
O95197-3;O95197-4;O95197-7;O95197-2;O95197;O95197-5;O95197-6	O95197-3;O95197-4;O95197-7;O95197-2;O95197;O95197-5	4;4;4;4;4;3;1	4;4;4;4;4;3;1	4;4;4;4;4;3;1	Reticulon-3	RTN3	1	1	1	Q96A49	1
O95199-2;O95199	O95199-2;O95199	8;8	8;8	8;8	RCC1 and BTB domain-containing protein 2	RCBTB2	1	1	1	Q96AB3	1
O95229;O95229-2	O95229;O95229-2	9;5	9;5	9;5	ZW10 interactor	ZWINT	1	1	1	Q96AE4	1
O95235;O95235-2	O95235;O95235-2	15;14	15;14	15;14	Kinesin-like protein KIF20A	KIF20A	1	1	1	Q96AE7	1
O95236-2;O95236;O95236-3	O95236-2;O95236;O95236-3	17;17;9	17;17;9	17;17;9	Apolipoprotein L3	APOL3	1	1	1	Q96AG4	1
O95248;O95248-4	O95248;O95248-4	9;9	9;9	8;8	Myotubularin-related protein 5	SBF1	1	1	1	Q96AP0	1
O95251;O95251-5;O95251-4;O95251-3;O95251-2	O95251;O95251-5;O95251-4;O95251-3;O95251-2	10;9;8;7;7	9;8;7;6;6	9;8;7;6;6	Histone acetyltransferase KAT7	KAT7	1	1	1	Q96AT1	1
O95267-2;O95267;O95267-5;O95267-3;O95267-4;Q8TDF6-6;Q8TDF6-7;Q8TDF6-5;Q8TDF6-9;Q8TDF6-8;Q8TDF6-2;Q8TDF6	O95267-2;O95267;O95267-5;O95267-3;O95267-4	14;14;12;12;11;1;1;1;1;1;1;1	14;14;12;12;11;1;1;1;1;1;1;1	14;14;12;12;11;1;1;1;1;1;1;1	RAS guanyl-releasing protein 1	RASGRP1	1	1	1	Q96AX1	1
O95298;O95298-3;O95298-2;E9PQ53	O95298;O95298-3;O95298-2;E9PQ53	8;4;4;4	8;4;4;4	8;4;4;4	NADH dehydrogenase [ubiquinone] 1 subunit C2;NADH dehydrogenase [ubiquinone] 1 subunit C2, isoform 2	NDUFC2;NDUFC2-KCTD14	1	1	1	Q96AZ6	1
O95363	O95363	2	2	2	Phenylalanine--tRNA ligase, mitochondrial	FARS2	1	1	1	Q96B54	1
O95372	O95372	10	10	10	Acyl-protein thioesterase 2	LYPLA2	1	1	1	Q96BJ3	1
O95391	O95391	10	10	10	Pre-mRNA-splicing factor SLU7	SLU7	1	1	1	Q96BN2	1
O95400	O95400	4	4	4	CD2 antigen cytoplasmic tail-binding protein 2	CD2BP2	1	1	1	Q96BN8	1
O95433;O95433-2	O95433;O95433-2	11;8	11;8	11;8	Activator of 90 kDa heat shock protein ATPase homolog 1	AHSA1	1	1	1	Q96BQ5	1
O95453-2;O95453;O95453-3;O95453-4	O95453-2;O95453;O95453-3;O95453-4	10;10;8;6	10;10;8;6	10;10;8;6	Poly(A)-specific ribonuclease PARN	PARN	1	1	1	Q96BX8	1
O95455	O95455	6	6	6	dTDP-D-glucose 4,6-dehydratase	TGDS	1	1	1	Q96C10	1
O95470	O95470	11	11	11	Sphingosine-1-phosphate lyase 1	SGPL1	1	1	1	Q96C34	1
O95478	O95478	3	3	3	Ribosome biogenesis protein NSA2 homolog	NSA2	1	1	1	Q96C90	1
O95573	O95573	23	15	15	Long-chain-fatty-acid--CoA ligase 3	ACSL3	1	1	1	Q96CB8	1
O95619	O95619	6	6	6	YEATS domain-containing protein 4	YEATS4	1	1	1	Q96CJ1	1
O95625	O95625	10	10	10	Zinc finger and BTB domain-containing protein 11	ZBTB11	1	1	1	Q96CS4	1
O95644-6;O95644;O95644-8;O95644-11;O95644-3;O95644-10;O95644-2;O95644-5;O95644-4;O95644-17	O95644-6;O95644;O95644-8;O95644-11;O95644-3;O95644-10;O95644-2;O95644-5;O95644-4	11;11;10;10;10;10;10;10;10;5	11;11;10;10;10;10;10;10;10;5	9;9;8;8;8;8;8;8;8;4	Nuclear factor of activated T-cells, cytoplasmic 1	NFATC1	1	1	1	Q96CS7	1
O95741;O95741-2	O95741;O95741-2	2;2	2;2	2;2	Copine-6	CPNE6	1	1	1	Q96CU9	1
O95793-2;O95793-3;O95793	O95793-2;O95793-3;O95793	15;15;15	15;15;15	15;15;15	Double-stranded RNA-binding protein Staufen homolog 1	STAU1	1	1	1	Q96CW5	1
O95807	O95807	2	2	2	Transmembrane protein 50A	TMEM50A	1	1	1	Q96D46	1
O95825-2;O95825	O95825-2;O95825	2;2	2;2	2;2	Quinone oxidoreductase-like protein 1	CRYZL1	1	1	1	Q96D70	1
O95876-2;O95876;O95876-3	O95876-2;O95876;O95876-3	2;2;1	2;2;1	2;2;1	WD repeat-containing and planar cell polarity effector protein fritz homolog	WDPCP	1	1	1	Q96D71	1
O95985;O95985-3;O95985-2	O95985;O95985-3;O95985-2	2;1;1	2;1;1	2;1;1	DNA topoisomerase 3-beta-1	TOP3B	1	1	1	Q96D98	1
O96017;O96017-9;O96017-13;O96017-4;O96017-12;O96017-3;O96017-6;O96017-5;O96017-11;O96017-2;O96017-8;O96017-7	O96017;O96017-9;O96017-13;O96017-4;O96017-12	3;3;2;2;2;1;1;1;1;1;1;1	3;3;2;2;2;1;1;1;1;1;1;1	3;3;2;2;2;1;1;1;1;1;1;1	Serine/threonine-protein kinase Chk2	CHEK2	1	1	1	Q96DE5	1
P00367;P00367-2;P00367-3;P49448	P00367;P00367-2;P00367-3;P49448	14;10;10;10	14;10;10;10	14;10;10;10	Glutamate dehydrogenase 1, mitochondrial;Glutamate dehydrogenase 2, mitochondrial	GLUD1;GLUD2	1	1	1	Q96DI7	1
P00390-5;P00390-4;P00390-2;P00390-3;P00390	P00390-5;P00390-4;P00390-2;P00390-3;P00390	31;31;31;31;31	31;31;31;31;31	31;31;31;31;31	Glutathione reductase, mitochondrial	GSR	1	1	1	Q96DM3	1
P00414	P00414	1	1	1	Cytochrome c oxidase subunit 3	MT-CO3	1	1	1	Q96DN5	1
P00491	P00491	11	11	11	Purine nucleoside phosphorylase	PNP	1	1	1	Q96DP5	1
P00918	P00918	5	5	5	Carbonic anhydrase 2	CA2	1	1	1	Q96DR4	1
P01106;P01106-2	P01106;P01106-2	15;15	15;15	15;15	Myc proto-oncogene protein	MYC	1	1	1	Q96DX7	1
P01137	P01137	58	58	48	Transforming growth factor beta-1;Latency-associated peptide	TGFB1	1	1	1	Q96DZ5	1
P01782	P01782	25	1	0	Ig heavy chain V-III region DOB		1	1	1	Q96EH5	1
P01834	P01834	120	120	120	Ig kappa chain C region	IGKC	1	1	1	Q96EK9	1
P01848	P01848	12	12	12	T-cell receptor alpha chain C region	TRAC	1	1	1	Q96EN9	1
P01876	P01876	56	56	34	Ig alpha-1 chain C region	IGHA1	1	1	1	Q96ES6	1
P01893	P01893	182	2	1	Putative HLA class I histocompatibility antigen, alpha chain H	HLA-H	1	1	1	Q96EU6	1
P02792	P02792	127	127	127	Ferritin light chain	FTL	1	1	1	Q96EY7	1
P03886	P03886	1	1	1	NADH-ubiquinone oxidoreductase chain 1	MT-ND1	1	1	1	Q96F63	1
P03915	P03915	1	1	1	NADH-ubiquinone oxidoreductase chain 5	MT-ND5	1	1	1	Q96F86	1
P03923	P03923	1	1	1	NADH-ubiquinone oxidoreductase chain 6	MT-ND6	1	1	1	Q96FN4	1
P04075;P04075-2	P04075;P04075-2	85;85	85;85	67;67	Fructose-bisphosphate aldolase A	ALDOA	1	1	1	Q96FV2	1
P04156-2;P04156	P04156-2;P04156	22;22	22;22	22;22	Major prion protein	PRNP	1	1	1	Q96FV9	1
P04183	P04183	8	8	8	Thymidine kinase, cytosolic	TK1	1	1	1	Q96FX2	1
P04229	P04229	174	40	25	HLA class II histocompatibility antigen, DRB1-1 beta chain	HLA-DRB1	1	1	1	Q96FZ2	1
P04632;Q96L46	P04632	42;1	42;1	42;1	Calpain small subunit 1	CAPNS1	1	1	1	Q96G25	1
P04792	P04792	17	17	17	Heat shock protein beta-1	HSPB1	1	1	1	Q96G27	1
P05114	P05114	13	13	13	Non-histone chromosomal protein HMG-14	HMGN1	1	1	1	Q96G74	1
P05166;P05166-2	P05166;P05166-2	2;2	2;2	2;2	Propionyl-CoA carboxylase beta chain, mitochondrial	PCCB	1	1	1	Q96GE9	1
P05388-2;P05388;Q8NHW5	P05388-2;P05388;Q8NHW5	16;16;15	16;16;15	16;16;15	60S acidic ribosomal protein P0;60S acidic ribosomal protein P0-like	RPLP0;RPLP0P6	1	1	1	Q96GN5	1
P05412	P05412	7	7	7	Transcription factor AP-1	JUN	1	1	1	Q96GQ5	1
P05496	P05496	5	3	3	ATP synthase F(0) complex subunit C1, mitochondrial	ATP5G1	1	1	1	Q96GY0	1
P06280	P06280	53	53	53	Alpha-galactosidase A	GLA	1	1	1	Q96H20	1
P06576	P06576	9	9	9	ATP synthase subunit beta, mitochondrial	ATP5B	1	1	1	Q96HA1	1
P06703	P06703	6	5	5	Protein S100-A6	S100A6	1	1	1	Q96HC4	1
P06744;P06744-2;CON__Q3ZBD7	P06744;P06744-2	60;60;15	60;60;15	60;60;15	Glucose-6-phosphate isomerase	GPI	1	1	1	Q96HE8	1
P06865;P06865-2	P06865	58;28	54;27	54;27	Beta-hexosaminidase subunit alpha	HEXA	1	1	1	Q96HE9	1
P07195;P07864	P07195	28;1	25;0	25;0	L-lactate dehydrogenase B chain	LDHB	1	1	1	Q96HJ9	1
P07384	P07384	35	35	35	Calpain-1 catalytic subunit	CAPN1	1	1	1	Q96HM7	1
P07602;P07602-2;P07602-3	P07602;P07602-2;P07602-3	38;38;38	38;38;38	38;38;38	Prosaposin;Saposin-A;Saposin-B-Val;Saposin-B;Saposin-C;Saposin-D	PSAP	1	1	1	Q96HW7	1
P07942	P07942	20	20	20	Laminin subunit beta-1	LAMB1	1	1	1	Q96I24	1
P07992;P07992-3;P07992-2;P07992-4	P07992;P07992-3;P07992-2;P07992-4	6;6;5;3	6;6;5;3	6;6;5;3	DNA excision repair protein ERCC-1	ERCC1	1	1	1	Q96IJ6	1
P08236;P08236-2;P08236-3	P08236;P08236-2;P08236-3	15;13;11	15;13;11	15;13;11	Beta-glucuronidase	GUSB	1	1	1	Q96IV0	1
P08582	P08582	4	4	4	Melanotransferrin	MFI2	1	1	1	Q96IZ0	1
P08865	P08865	16	16	16	40S ribosomal protein SA	RPSA	1	1	1	Q96J42	1
P09131;P09131-2	P09131	5;1	5;1	5;1	P3 protein	SLC10A3	1	1	1	Q96JB5	1
P09326;P09326-2	P09326;P09326-2	104;70	104;70	104;70	CD48 antigen	CD48	1	1	1	Q96JJ3	1
P09496-2;P09496-4;P09496-3;P09496;P09496-5	P09496-2;P09496-4;P09496-3;P09496	19;19;19;19;8	19;19;19;19;8	19;19;19;19;8	Clathrin light chain A	CLTA	1	1	1	Q96JK2	1
P09525;P09525-2	P09525;P09525-2	14;9	14;9	14;9	Annexin A4	ANXA4	1	1	1	Q96JN8	1
P09914-2;P09914;Q5T764	P09914-2;P09914	8;8;1	7;7;1	7;7;1	Interferon-induced protein with tetratricopeptide repeats 1	IFIT1	1	1	1	Q96JP0	1
P09936	P09936	32	32	32	Ubiquitin carboxyl-terminal hydrolase isozyme L1	UCHL1	1	1	1	Q96JQ0	1
P0C1S8	P0C1S8	2	2	2	Wee1-like protein kinase 2	WEE2	1	1	1	Q96K37	1
P0C1Z6	P0C1Z6	6	6	6	TCF3 fusion partner	TFPT	1	1	1	Q96K62	1
P0C7U1	P0C7U1	1	1	1	Putative inactive neutral ceramidase B	ASAH2B	1	1	1	Q96K76	1
P0DI82;P0DI81;P0DI81-3;P0DI81-2	P0DI82;P0DI81;P0DI81-3;P0DI81-2	3;3;3;2	3;3;3;2	3;3;3;2	Trafficking protein particle complex subunit 2B;Trafficking protein particle complex subunit 2	TRAPPC2B;TRAPPC2	1	1	1	Q96KB5	1
P10412;Q02539;P22492	P10412	67;12;2	28;4;1	13;0;0	Histone H1.4	HIST1H1E	1	1	1	Q96KQ7	1
P10415-2;P10415	P10415-2;P10415	2;2	2;2	2;2	Apoptosis regulator Bcl-2	BCL2	1	1	1	Q96KS0	1
P10588	P10588	3	3	3	Nuclear receptor subfamily 2 group F member 6	NR2F6	1	1	1	Q96L08	1
P10599-2;P10599	P10599-2;P10599	12;12	12;12	12;12	Thioredoxin	TXN	1	1	1	Q96L94	1
P10768	P10768	5	5	5	S-formylglutathione hydrolase	ESD	1	1	1	Q96LJ7	1
P10809;P10809-2	P10809	53;26	53;26	53;26	60 kDa heat shock protein, mitochondrial	HSPD1	1	1	1	Q96LW4	1
P11049;P11049-2	P11049;P11049-2	17;16	17;16	2;1	Leukocyte antigen CD37	CD37	1	1	1	Q96M11	1
P11171-6;P11171-3;P11171-5;P11171-2;P11171;P11171-4;P11171-7	P11171-6;P11171-3;P11171-5;P11171-2;P11171;P11171-4;P11171-7	10;10;10;10;10;9;6	4;4;4;4;4;3;2	4;4;4;4;4;3;2	Protein 4.1	EPB41	1	1	1	Q96M89	1
P11172;P11172-3;P11172-2;P11172-4	P11172;P11172-3;P11172-2	7;6;5;2	7;6;5;2	7;6;5;2	Uridine 5-monophosphate synthase;Orotate phosphoribosyltransferase;Orotidine 5-phosphate decarboxylase	UMPS	1	1	1	Q96M94	1
P11310;P11310-2	P11310;P11310-2	17;17	17;17	17;17	Medium-chain specific acyl-CoA dehydrogenase, mitochondrial	ACADM	1	1	1	Q96MD2	1
P11586	P11586	31	31	30	C-1-tetrahydrofolate synthase, cytoplasmic;Methylenetetrahydrofolate dehydrogenase;Methenyltetrahydrofolate cyclohydrolase;Formyltetrahydrofolate synthetase;C-1-tetrahydrofolate synthase, cytoplasmic, N-terminally processed	MTHFD1	1	1	1	Q96MF7	1
P11717	P11717	215	215	215	Cation-independent mannose-6-phosphate receptor	IGF2R	1	1	1	Q96MP8	1
P12081;P12081-2;P12081-4;P12081-3	P12081;P12081-2;P12081-4;P12081-3	21;20;13;12	21;20;13;12	21;20;13;12	Histidine--tRNA ligase, cytoplasmic	HARS	1	1	1	Q96MR6	1
P12235	P12235	13	1	1	ADP/ATP translocase 1	SLC25A4	1	1	1	Q96MT8	1
P12236	P12236	15	4	3	ADP/ATP translocase 3;ADP/ATP translocase 3, N-terminally processed	SLC25A6	1	1	1	Q96MW5	1
P12268	P12268	20	20	16	Inosine-5-monophosphate dehydrogenase 2	IMPDH2	1	1	1	Q96MX3	1
P12755	P12755	8	8	8	Ski oncogene	SKI	1	1	1	Q96N67	1
P12814-2;P12814;P12814-3;P12814-4	P12814-2;P12814;P12814-3;P12814-4	69;69;69;69	54;54;54;54	54;54;54;54	Alpha-actinin-1	ACTN1	1	1	1	Q96NW4	1
P12980;P17542-3;P17542-2;P17542	P12980	7;1;1;1	7;1;1;1	7;1;1;1	Protein lyl-1	LYL1	1	1	1	Q96P16	1
P13051;P13051-2	P13051;P13051-2	9;8	9;8	9;8	Uracil-DNA glycosylase	UNG	1	1	1	Q96P48	1
P13073	P13073	8	8	8	Cytochrome c oxidase subunit 4 isoform 1, mitochondrial	COX4I1	1	1	1	Q96PP9	1
P13164;C9JQL5	P13164	51;9	4;0	4;0	Interferon-induced transmembrane protein 1	IFITM1	1	1	1	Q96PQ6	1
P13533;P12883	P13533;P12883	3;2	2;1	2;1	Myosin-6;Myosin-7	MYH6;MYH7	1	1	1	Q96PU5	1
P13994	P13994	6	6	6	Coiled-coil domain-containing protein 130	CCDC130	1	1	1	Q96QP1	1
P13995;P13995-2	P13995;P13995-2	7;4	7;4	7;4	Bifunctional methylenetetrahydrofolate dehydrogenase/cyclohydrolase, mitochondrial;NAD-dependent methylenetetrahydrofolate dehydrogenase;Methenyltetrahydrofolate cyclohydrolase	MTHFD2	1	1	1	Q96QT4	1
P14174	P14174	18	18	18	Macrophage migration inhibitory factor	MIF	1	1	1	Q96RD9	1
P14316-2;P14316	P14316-2;P14316	5;5	5;5	5;5	Interferon regulatory factor 2	IRF2	1	1	1	Q96RN5	1
P14550	P14550	9	9	9	Alcohol dehydrogenase [NADP(+)]	AKR1A1	1	1	1	Q96RP9	1
P14735;P14735-2	P14735	12;5	12;5	12;5	Insulin-degrading enzyme	IDE	1	1	1	Q96RR1	1
P14859-3;P14859;P14859-2;P14859-6;P14859-4;P14859-5;P09086-4;P09086-3	P14859-3;P14859;P14859-2;P14859-6;P14859-4;P14859-5	8;8;8;8;7;5;2;2	8;8;8;8;7;5;2;2	6;6;6;6;5;3;0;0	POU domain, class 2, transcription factor 1	POU2F1	1	1	1	Q96RS0	1
P14923	P14923	48	43	43	Junction plakoglobin	JUP	1	1	1	Q96RT8	1
P14927;P14927-2	P14927;P14927-2	4;4	4;4	4;4	Cytochrome b-c1 complex subunit 7	UQCRB	1	1	1	Q96RY5	1
P15036	P15036	13	8	8	Protein C-ets-2	ETS2	1	1	1	Q96S55	1
P15121	P15121	3	2	1	Aldose reductase	AKR1B1	1	1	1	Q96S97	1
P15559;P15559-2;P15559-3	P15559;P15559-2;P15559-3	9;8;7	9;8;7	9;8;7	NAD(P)H dehydrogenase [quinone] 1	NQO1	1	1	1	Q96SA4	1
P15692-18;P15692-12;P15692-17;P15692-15;P15692-11;P15692-16;P15692-13;P15692-14;P15692-10;P15692-9;P15692-6;P15692-5;P15692-8;P15692-4;P15692-3;P15692-2;P15692	P15692-18;P15692-12;P15692-17;P15692-15;P15692-11;P15692-16;P15692-13;P15692-14;P15692-10;P15692-9;P15692-6;P15692-5;P15692-8;P15692-4;P15692-3;P15692-2;P15692	4;4;4;4;4;4;4;4;2;2;2;2;2;2;2;2;2	4;4;4;4;4;4;4;4;2;2;2;2;2;2;2;2;2	4;4;4;4;4;4;4;4;2;2;2;2;2;2;2;2;2	Vascular endothelial growth factor A	VEGFA	1	1	1	Q96SB4	1
P16401;REV__P16402	P16401	69;1	69;1	24;0	Histone H1.5	HIST1H1B	1	1	1	Q96SB8	1
P16435	P16435	32	32	32	NADPH--cytochrome P450 reductase	POR	1	1	1	Q96SF7	1
P17017;Q6ZTB9	P17017;Q6ZTB9	3;2	1;0	1;0	Zinc finger protein 14;Putative zinc finger protein 833	ZNF14;ZNF833P	1	1	1	Q96SI9	1
P17028;P17028-2	P17028	11;3	9;3	9;3	Zinc finger protein 24	ZNF24	1	1	1	Q96SK2	1
P17096;P17096-3;P17096-2	P17096;P17096-3	7;6;1	7;6;1	7;6;1	High mobility group protein HMG-I/HMG-Y	HMGA1	1	1	1	Q96ST8	1
P17098	P17098	4	3	3	Zinc finger protein 8	ZNF8	1	1	1	Q96SU4	1
P17480-2;P17480	P17480-2;P17480	15;14	15;14	15;14	Nucleolar transcription factor 1	UBTF	1	1	1	Q96SZ6	1
P17655-2;P17655;A8MX76	P17655-2;P17655	9;9;1	9;9;1	9;9;1	Calpain-2 catalytic subunit	CAPN2	1	1	1	Q96T23	1
P17707;P17707-2	P17707;P17707-2	6;3	6;3	6;3	S-adenosylmethionine decarboxylase proenzyme;S-adenosylmethionine decarboxylase alpha chain;S-adenosylmethionine decarboxylase beta chain	AMD1	1	1	1	Q99442	1
P17947;P17947-2	P17947;P17947-2	7;7	7;7	7;7	Transcription factor PU.1	SPI1	1	1	1	Q99471	1
P18077	P18077	17	17	17	60S ribosomal protein L35a	RPL35A	1	1	1	Q99549	1
P18621-3;P18621;P18621-2	P18621-3;P18621;P18621-2	26;25;20	26;25;20	26;25;20	60S ribosomal protein L17	RPL17	1	1	1	Q99551	1
P18846;P18846-2;Q03060-23;Q03060-9;Q03060-24;Q03060-8	P18846;P18846-2	8;5;1;1;1;1	8;5;1;1;1;1	7;4;0;0;0;0	Cyclic AMP-dependent transcription factor ATF-1	ATF1	1	1	1	Q99570	1
P18858-3;P18858;P18858-2	P18858-3;P18858;P18858-2	10;10;8	10;10;8	10;10;8	DNA ligase 1	LIG1	1	1	1	Q99611	1
P18887	P18887	3	3	3	DNA repair protein XRCC1	XRCC1	1	1	1	Q99661	1
P19174;P19174-2	P19174;P19174-2	18;18	18;18	18;18	1-phosphatidylinositol 4,5-bisphosphate phosphodiesterase gamma-1	PLCG1	1	1	1	Q99678	1
P19256-3;P19256;P19256-2	P19256-3;P19256;P19256-2	23;23;20	23;23;20	23;23;20	Lymphocyte function-associated antigen 3	CD58	1	1	1	Q99685	1
P19387	P19387	3	3	3	DNA-directed RNA polymerase II subunit RPB3	POLR2C	1	1	1	Q99700	1
P19397	P19397	11	11	11	Leukocyte surface antigen CD53	CD53	1	1	1	Q99732	1
P19440;P19440-2;P19440-3;P36268-2;A6NGU5;P36268;P36268-3;Q14390;Q9BX51;B5MD39	P19440;P19440-2	6;4;2;2;2;2;2;1;1;1	6;4;2;2;2;2;2;1;1;1	6;4;2;2;2;2;2;1;1;1	Gamma-glutamyltranspeptidase 1;Gamma-glutamyltranspeptidase 1 heavy chain;Gamma-glutamyltranspeptidase 1 light chain	GGT1	1	1	1	Q99798	1
P19474-2;P19474	P19474-2;P19474	4;4	4;4	4;4	E3 ubiquitin-protein ligase TRIM21	TRIM21	1	1	1	Q99832	1
P19532;P19532-2	P19532	6;2	6;2	5;2	Transcription factor E3	TFE3	1	1	1	Q99856	1
P19793-2;P19793;P48443	P19793-2;P19793	12;12;5	12;12;5	3;3;0	Retinoic acid receptor RXR-alpha	RXRA	1	1	1	Q99933	1
P20020-6;P20020-3;P20020-4;P20020;P20020-5;P20020-2;Q16720-4;Q16720;Q16720-8;Q16720-7;Q16720-6;Q16720-3;Q16720-5;Q16720-2	P20020-6;P20020-3;P20020-4;P20020;P20020-5;P20020-2;Q16720-4;Q16720	50;50;46;46;43;43;26;26;22;22;22;22;22;22	50;50;46;46;43;43;26;26;22;22;22;22;22;22	23;23;23;23;20;20;0;0;0;0;0;0;0;0	Plasma membrane calcium-transporting ATPase 1;Plasma membrane calcium-transporting ATPase 3	ATP2B1;ATP2B3	1	1	1	Q99941	1
P20273-5;P20273;P20273-4;P20273-3;P20273-2	P20273-5;P20273;P20273-4;P20273-3;P20273-2	121;121;102;100;61	121;121;102;100;61	121;121;102;100;61	B-cell receptor CD22	CD22	1	1	1	Q9BQ90	1
P20290-2;P20290;Q96K17-3	P20290-2;P20290	14;14;1	14;14;1	11;11;0	Transcription factor BTF3	BTF3	1	1	1	Q9BQC6	1
P20336	P20336	5	4	3	Ras-related protein Rab-3A	RAB3A	1	1	1	Q9BQG0	1
P20340-4;P20340-2	P20340-4;P20340-2	30;30	29;29	4;4	Ras-related protein Rab-6A	RAB6A	1	1	1	Q9BR76	1
P21281;P15313	P21281;P15313	18;10	18;10	18;10	V-type proton ATPase subunit B, brain isoform;V-type proton ATPase subunit B, kidney isoform	ATP6V1B2;ATP6V1B1	1	1	1	Q9BRK4	1
P21399	P21399	10	10	10	Cytoplasmic aconitate hydratase	ACO1	1	1	1	Q9BRK5	1
P21673	P21673	3	3	3	Diamine acetyltransferase 1	SAT1	1	1	1	Q9BRQ8	1
P21912	P21912	5	5	5	Succinate dehydrogenase [ubiquinone] iron-sulfur subunit, mitochondrial	SDHB	1	1	1	Q9BRR9	1
P22102;P22102-2	P22102;P22102-2	65;36	65;36	65;36	Trifunctional purine biosynthetic protein adenosine-3;Phosphoribosylamine--glycine ligase;Phosphoribosylformylglycinamidine cyclo-ligase;Phosphoribosylglycinamide formyltransferase	GART	1	1	1	Q9BRT6	1
P22234;P22234-2	P22234;P22234-2	12;11	12;11	12;11	Multifunctional protein ADE2;Phosphoribosylaminoimidazole-succinocarboxamide synthase;Phosphoribosylaminoimidazole carboxylase	PAICS	1	1	1	Q9BRT9	1
P22392-2;P22392;O60361	P22392-2;P22392	22;16;9	22;16;9	11;11;9	Nucleoside diphosphate kinase B	NME2	1	1	1	Q9BRX5	1
P22570-4;P22570-6;P22570-5;P22570;P22570-2;P22570-7;P22570-3	P22570-4;P22570-6;P22570-5;P22570;P22570-2;P22570-7;P22570-3	8;8;8;8;8;8;8	8;8;8;8;8;8;8	8;8;8;8;8;8;8	NADPH:adrenodoxin oxidoreductase, mitochondrial	FDXR	1	1	1	Q9BRY0	1
P22670	P22670	3	3	3	MHC class II regulatory factor RFX1	RFX1	1	1	1	Q9BS26	1
P22681	P22681	19	19	17	E3 ubiquitin-protein ligase CBL	CBL	1	1	1	Q9BS91	1
P22692;P22692-2	P22692;P22692-2	9;7	9;7	9;7	Insulin-like growth factor-binding protein 4	IGFBP4	1	1	1	Q9BSF8	1
P23258;Q9NRH3	P23258;Q9NRH3	13;9	13;9	13;9	Tubulin gamma-1 chain;Tubulin gamma-2 chain	TUBG1;TUBG2	1	1	1	Q9BSJ8	1
P23396;P23396-2	P23396;P23396-2	34;32	34;32	34;32	40S ribosomal protein S3	RPS3	1	1	1	Q9BSL1	1
P23469-3;P23469-2;P23469	P23469-3;P23469-2;P23469	9;9;9	8;8;8	8;8;8	Receptor-type tyrosine-protein phosphatase epsilon	PTPRE	1	1	1	Q9BSV6	1
P23497;P23497-3;P23497-4;P23497-5;P23497-2;P23497-7	P23497;P23497-3;P23497-4;P23497-5;P23497-2;P23497-7	17;16;16;15;15;11	16;16;16;15;15;11	5;5;5;4;4;0	Nuclear autoantigen Sp-100	SP100	1	1	1	Q9BT17	1
P24468;P24468-3;P24468-2;P10589	P24468;P24468-3;P24468-2;P10589	4;3;3;3	4;3;3;3	4;3;3;3	COUP transcription factor 2;COUP transcription factor 1	NR2F2;NR2F1	1	1	1	Q9BT23	1
P24522;P24522-2	P24522	3;1	3;1	3;1	Growth arrest and DNA damage-inducible protein GADD45 alpha	GADD45A	1	1	1	Q9BT30	1
P24752;P24752-2	P24752	10;2	10;2	10;2	Acetyl-CoA acetyltransferase, mitochondrial	ACAT1	1	1	1	Q9BT49	1
P25054-2;P25054	P25054-2;P25054	14;14	14;14	14;14	Adenomatous polyposis coli protein	APC	1	1	1	Q9BTD8	1
P25325;P25325-2	P25325;P25325-2	2;2	2;2	2;2	3-mercaptopyruvate sulfurtransferase	MPST	1	1	1	Q9BTE1	1
P25685;P25685-2	P25685;P25685-2	20;12	20;12	20;12	DnaJ homolog subfamily B member 1	DNAJB1	1	1	1	Q9BTE7	1
P25786;P25786-2	P25786;P25786-2	28;28	28;28	28;28	Proteasome subunit alpha type-1	PSMA1	1	1	1	Q9BTT0	1
P26038	P26038	85	38	29	Moesin	MSN	1	1	1	Q9BTT6	1
P26373;P26373-2	P26373;P26373-2	65;52	65;52	65;52	60S ribosomal protein L13	RPL13	1	1	1	Q9BTZ2	1
P26440;P26440-2	P26440;P26440-2	4;3	4;3	4;3	Isovaleryl-CoA dehydrogenase, mitochondrial	IVD	1	1	1	Q9BUI4	1
P26583	P26583	13	7	7	High mobility group protein B2	HMGB2	1	1	1	Q9BUJ2	1
P26640;P26640-2;Q5ST30-3;Q5ST30;Q5ST30-4	P26640	16;4;1;1;1	16;4;1;1;1	16;4;1;1;1	Valine--tRNA ligase	VARS	1	1	1	Q9BUK0	1
P26641;P26641-2	P26641;P26641-2	16;16	16;16	16;16	Elongation factor 1-gamma	EEF1G	1	1	1	Q9BUN5	1
P26951-2;P26951	P26951-2;P26951	74;74	74;74	74;74	Interleukin-3 receptor subunit alpha	IL3RA	1	1	1	Q9BUN8	1
P27105;P27105-2	P27105	59;5	59;5	59;5	Erythrocyte band 7 integral membrane protein	STOM	1	1	1	Q9BV90	1
P27635;Q96L21	P27635;Q96L21	21;14	21;14	21;14	60S ribosomal protein L10;60S ribosomal protein L10-like	RPL10;RPL10L	1	1	1	Q9BVA1	1
P27695	P27695	11	11	11	DNA-(apurinic or apyrimidinic site) lyase;DNA-(apurinic or apyrimidinic site) lyase, mitochondrial	APEX1	1	1	1	Q9BVG4	1
P27707	P27707	8	8	8	Deoxycytidine kinase	DCK	1	1	1	Q9BVJ6	1
P28676	P28676	5	5	5	Grancalcin	GCA	1	1	1	Q9BVL2	1
P28908-3;P28908;P28908-2	P28908-3;P28908;P28908-2	32;32;23	32;32;23	32;32;23	Tumor necrosis factor receptor superfamily member 8	TNFRSF8	1	1	1	Q9BVT8	1
P29728-2;P29728;P29728-3	P29728-2;P29728	28;28;4	28;28;4	28;28;4	2-5-oligoadenylate synthase 2	OAS2	1	1	1	Q9BW19	1
P29966	P29966	34	34	34	Myristoylated alanine-rich C-kinase substrate	MARCKS	1	1	1	Q9BW83	1
P30050;P30050-2	P30050;P30050-2	8;6	8;6	8;6	60S ribosomal protein L12	RPL12	1	1	1	Q9BWF3	1
P30153	P30153	56	56	45	Serine/threonine-protein phosphatase 2A 65 kDa regulatory subunit A alpha isoform	PPP2R1A	1	1	1	Q9BWH6	1
P30154;P30154-2;P30154-4;P30154-3;P30154-5	P30154;P30154-2;P30154-4;P30154-3;P30154-5	17;16;14;13;12	6;5;6;5;2	6;5;6;5;2	Serine/threonine-protein phosphatase 2A 65 kDa regulatory subunit A beta isoform	PPP2R1B	1	1	1	Q9BWK5	1
P30279;P30279-2	P30279;P30279-2	15;12	15;12	12;10	G1/S-specific cyclin-D2	CCND2	1	1	1	Q9BWL3	1
P30304-2;P30304	P30304-2;P30304	2;2	2;2	2;2	M-phase inducer phosphatase 1	CDC25A	1	1	1	Q9BWS9	1
P30305-2;P30305;P30305-4;P30305-3	P30305-2;P30305;P30305-4;P30305-3	13;13;13;12	13;13;13;12	13;13;13;12	M-phase inducer phosphatase 2	CDC25B	1	1	1	Q9BX63	1
P30447	P30447	575	171	2	HLA class I histocompatibility antigen, A-23 alpha chain	HLA-A	1	1	1	Q9BX70	1
P30510	P30510	513	19	0	HLA class I histocompatibility antigen, Cw-14 alpha chain	HLA-C	1	1	1	Q9BXC9	1
P30520;Q8N142;Q8N142-2	P30520	8;1;1	8;1;1	8;1;1	Adenylosuccinate synthetase isozyme 2	ADSS	1	1	1	Q9BXJ8	1
P30533	P30533	13	13	13	Alpha-2-macroglobulin receptor-associated protein	LRPAP1	1	1	1	Q9BXR0	1
P30622-1;P30622-2;P30622	P30622-1;P30622-2;P30622	17;16;16	17;16;16	17;16;16	CAP-Gly domain-containing linker protein 1	CLIP1	1	1	1	Q9BXR5	1
P30679	P30679	9	9	8	Guanine nucleotide-binding protein subunit alpha-15	GNA15	1	1	1	Q9BXW9	1
P31751-2;P31751	P31751-2;P31751	11;11	11;11	10;10	RAC-beta serine/threonine-protein kinase	AKT2	1	1	1	Q9BY32	1
P31942-2;P31942;P31942-4;P31942-3;P31942-6;P31942-5	P31942-2;P31942;P31942-4;P31942-3;P31942-6;P31942-5	7;7;5;5;4;4	3;3;2;2;2;2	3;3;2;2;2;2	Heterogeneous nuclear ribonucleoprotein H3	HNRNPH3	1	1	1	Q9BY42	1
P31948;P31948-2;P31948-3	P31948;P31948-2;P31948-3	49;49;33	49;49;33	49;49;33	Stress-induced-phosphoprotein 1	STIP1	1	1	1	Q9BYD1	1
P31949	P31949	6	6	6	Protein S100-A11;Protein S100-A11, N-terminally processed	S100A11	1	1	1	Q9BYG3	1
P32019-2;P32019;P32019-3;P32019-4	P32019-2;P32019;P32019-3;P32019-4	8;8;7;7	8;8;7;7	7;7;6;7	Type II inositol 1,4,5-trisphosphate 5-phosphatase	INPP5B	1	1	1	Q9BYI3	1
P32249	P32249	24	24	24	G-protein coupled receptor 183	GPR183	1	1	1	Q9BYJ9	1
P32314;P32314-2	P32314;P32314-2	7;5	7;5	7;5	Forkhead box protein N2	FOXN2	1	1	1	Q9BYT1	1
P32456	P32456	38	38	33	Interferon-induced guanylate-binding protein 2	GBP2	1	1	1	Q9BYT8	1
P32519-2;P32519	P32519-2;P32519	18;18	14;14	14;14	ETS-related transcription factor Elf-1	ELF1	1	1	1	Q9BYV6	1
P32942	P32942	24	24	24	Intercellular adhesion molecule 3	ICAM3	1	1	1	Q9BZ67	1
P33121-2;P33121-3;P33121;Q9UKU0-7;Q9UKU0-2;Q9UKU0-5;Q9UKU0-3;Q9UKU0;Q9UKU0-9;Q9UKU0-6;Q9UKU0-8;Q9UKU0-1	P33121-2;P33121-3;P33121	17;17;17;1;1;1;1;1;1;1;1;1	17;17;17;1;1;1;1;1;1;1;1;1	17;17;17;1;1;1;1;1;1;1;1;1	Long-chain-fatty-acid--CoA ligase 1	ACSL1	1	1	1	Q9BZE7	1
P33897	P33897	6	4	4	ATP-binding cassette sub-family D member 1	ABCD1	1	1	1	Q9BZE9	1
P34995	P34995	1	1	1	Prostaglandin E2 receptor EP1 subtype	PTGER1	1	1	1	Q9BZF1	1
P35236;P35236-2;P35236-3	P35236;P35236-2;P35236-3	5;5;5	5;5;5	5;5;5	Tyrosine-protein phosphatase non-receptor type 7	PTPN7	1	1	1	Q9BZK7	1
P35544	P35544	5	5	5	Ubiquitin-like protein FUBI	FAU	1	1	1	Q9BZL4	1
P35555	P35555	3	3	3	Fibrillin-1	FBN1	1	1	1	Q9BZQ6	1
P35606;P35606-2	P35606;P35606-2	37;35	37;35	37;35	Coatomer subunit beta	COPB2	1	1	1	Q9BZV1	1
P35790-2;P35790;Q9Y259	P35790-2;P35790	5;5;1	5;5;1	5;5;1	Choline kinase alpha	CHKA	1	1	1	Q9C005	1
P36551;P36551-2	P36551;P36551-2	4;3	4;3	4;3	Oxygen-dependent coproporphyrinogen-III oxidase, mitochondrial	CPOX	1	1	1	Q9C040	1
P36871;P36871-3;P36871-2	P36871;P36871-3;P36871-2	4;3;3	4;3;3	4;3;3	Phosphoglucomutase-1	PGM1	1	1	1	Q9C073	1
P36897;P36897-2;P36897-3;O00238;O00238-2;Q8NER5-3;Q8NER5-4;Q8NER5;Q8NER5-2	P36897;P36897-2;P36897-3	27;27;22;3;3;2;2;2;1	27;27;22;3;3;2;2;2;1	22;22;17;0;0;0;0;0;0	TGF-beta receptor type-1	TGFBR1	1	1	1	Q9C086	1
P36956;P36956-4;P36956-3;P36956-2;P36956-6;P36956-5	P36956;P36956-4;P36956-3;P36956-2	27;27;18;18;8;8	26;26;17;17;7;7	26;26;17;17;7;7	Sterol regulatory element-binding protein 1;Processed sterol regulatory element-binding protein 1	SREBF1	1	1	1	Q9C0A1	1
P38435-2;P38435	P38435-2;P38435	4;4	4;4	4;4	Vitamin K-dependent gamma-carboxylase	GGCX	1	1	1	Q9C0C2	1
P38484	P38484	10	10	10	Interferon gamma receptor 2	IFNGR2	1	1	1	Q9C0D3	1
P39656-3;P39656;P39656-2	P39656-3;P39656;P39656-2	23;23;22	23;23;22	23;23;22	Dolichyl-diphosphooligosaccharide--protein glycosyltransferase 48 kDa subunit	DDOST	1	1	1	Q9C0E4	1
P39880-6;P39880-4;P39880-5;P39880-2;P39880;P39880-3	P39880-6;P39880-4;P39880-5;P39880-2;P39880;P39880-3	13;13;13;13;13;13	13;13;13;13;13;13	2;2;2;2;2;2	Homeobox protein cut-like 1	CUX1	1	1	1	Q9GZN1	1
P40259-3	P40259-3	20	20	1	B-cell antigen receptor complex-associated protein beta chain	CD79B	1	1	1	Q9GZP4	1
P40429;Q6NVV1	P40429	27;2	27;2	27;2	60S ribosomal protein L13a	RPL13A	1	1	1	Q9GZT4	1
P40617	P40617	2	2	2	ADP-ribosylation factor-like protein 4A	ARL4A	1	1	1	Q9GZT5	1
P40925;P40925-3;P40925-2	P40925;P40925-3;P40925-2	36;36;34	36;36;34	36;36;34	Malate dehydrogenase, cytoplasmic	MDH1	1	1	1	Q9GZT9	1
P41225	P41225	2	1	1	Transcription factor SOX-3	SOX3	1	1	1	Q9GZU8	1
P41226	P41226	22	22	22	Ubiquitin-like modifier-activating enzyme 7	UBA7	1	1	1	Q9GZW8	1
P41250	P41250	16	16	16	Glycine--tRNA ligase	GARS	1	1	1	Q9GZZ1	1
P42330;P42330-2;Q04828;P52895;P17516;P52895-2	P42330;P42330-2;Q04828;P52895	5;4;4;4;2;1	5;4;4;4;2;1	4;3;3;3;1;1	Aldo-keto reductase family 1 member C3;Aldo-keto reductase family 1 member C1;Aldo-keto reductase family 1 member C2	AKR1C3;AKR1C1;AKR1C2	1	1	1	Q9H078	1
P42345	P42345	18	18	18	Serine/threonine-protein kinase mTOR	MTOR	1	1	1	Q9H0A0	1
P42575;P42575-2;P42575-3	P42575;P42575-2	10;8;3	10;8;3	10;8;3	Caspase-2;Caspase-2 subunit p18;Caspase-2 subunit p13;Caspase-2 subunit p12	CASP2	1	1	1	Q9H0B6	1
Q71UM5;P42677	Q71UM5;P42677	5;5	5;5	5;5	40S ribosomal protein S27-like;40S ribosomal protein S27	RPS27L;RPS27	1	1	1	Q9H0C5	1
P42704	P42704	12	12	12	Leucine-rich PPR motif-containing protein, mitochondrial	LRPPRC	1	1	1	Q9H0D6	1
P42892-3;P42892-2;P42892-4;P42892	P42892-3;P42892-2;P42892-4;P42892	71;71;71;71	71;71;71;71	71;71;71;71	Endothelin-converting enzyme 1	ECE1	1	1	1	Q9H0F5	1
P43007;P43007-2	P43007	22;9	22;9	19;6	Neutral amino acid transporter A	SLC1A4	1	1	1	Q9H0H5	1
P43243;P43243-2	P43243;P43243-2	16;13	16;13	16;13	Matrin-3	MATR3	1	1	1	Q9H0S4	1
P43268-2;P43268;P43268-3	P43268-2;P43268;P43268-3	4;4;3	3;3;2	3;3;2	ETS translocation variant 4	ETV4	1	1	1	Q9H0U3	1
P43307;P43307-2	P43307;P43307-2	7;6	7;6	7;6	Translocon-associated protein subunit alpha	SSR1	1	1	1	Q9H0W8	1
P46092	P46092	47	47	47	C-C chemokine receptor type 10	CCR10	1	1	1	Q9H1B5	1
P46109	P46109	20	20	16	Crk-like protein	CRKL	1	1	1	Q9H1B7	1
P46776	P46776	10	10	10	60S ribosomal protein L27a	RPL27A	1	1	1	Q9H1D9	1
P46777	P46777	44	44	44	60S ribosomal protein L5	RPL5	1	1	1	Q9H1E5	1
P46783;Q9NQ39	P46783	37;12	37;12	37;12	40S ribosomal protein S10	RPS10	1	1	1	Q9H1K0	1
P46926-2;P46926	P46926-2;P46926	2;2	1;1	1;1	Glucosamine-6-phosphate isomerase 1	GNPDA1	1	1	1	Q9H211	1
P47974	P47974	10	10	10	Zinc finger protein 36, C3H1 type-like 2	ZFP36L2	1	1	1	Q9H299	1
P48444;P48444-2	P48444;P48444-2	19;13	19;13	19;13	Coatomer subunit delta	ARCN1	1	1	1	Q9H2G4	1
P48449;P48449-3;P48449-2	P48449;P48449-3	43;37;20	43;37;20	43;37;20	Lanosterol synthase	LSS	1	1	1	Q9H2G9	1
P48553	P48553	6	6	6	Trafficking protein particle complex subunit 10	TRAPPC10	1	1	1	Q9H2H8	1
P48595	P48595	5	5	5	Serpin B10	SERPINB10	1	1	1	Q9H2M9	1
P48643;P48643-2	P48643;P48643-2	19;17	19;17	19;17	T-complex protein 1 subunit epsilon	CCT5	1	1	1	Q9H2U1	1
P48723	P48723	67	66	66	Heat shock 70 kDa protein 13	HSPA13	1	1	1	Q9H300	1
P48730;P48730-2	P48730;P48730-2	37;36	37;36	5;4	Casein kinase I isoform delta	CSNK1D	1	1	1	Q9H307	1
P48960-2;P48960-3;P48960	P48960-2;P48960-3;P48960	45;45;45	45;45;45	39;39;39	CD97 antigen;CD97 antigen subunit alpha;CD97 antigen subunit beta	CD97	1	1	1	Q9H3D4	1
P49023-2;P49023;P49023-3;P49023-4	P49023-2;P49023;P49023-3	10;10;10;4	10;10;10;4	10;10;10;4	Paxillin	PXN	1	1	1	Q9H3F6	1
P49116;P49116-2;P13056-2;P13056-3;P13056	P49116;P49116-2	6;6;2;2;2	6;6;2;2;2	6;6;2;2;2	Nuclear receptor subfamily 2 group C member 2	NR2C2	1	1	1	Q9H3H1	1
P49189;P49189-2	P49189;P49189-2	7;6	7;6	7;6	4-trimethylaminobutyraldehyde dehydrogenase	ALDH9A1	1	1	1	Q9H3Z4	1
P49207	P49207	20	20	20	60S ribosomal protein L34	RPL34	1	1	1	Q9H400	1
P49336-2;P49336	P49336-2;P49336	2;2	1;1	1;1	Cyclin-dependent kinase 8	CDK8	1	1	1	Q9H490	1
P49354;P49354-2	P49354;P49354-2	14;10	14;10	14;10	Protein farnesyltransferase/geranylgeranyltransferase type-1 subunit alpha	FNTA	1	1	1	Q9H497	1
P49406	P49406	3	3	3	39S ribosomal protein L19, mitochondrial	MRPL19	1	1	1	Q9H4L5	1
P49458;P49458-2	P49458;P49458-2	8;6	8;6	8;6	Signal recognition particle 9 kDa protein	SRP9	1	1	1	Q9H4L7	1
P49459-2;P49459;P49459-3	P49459-2;P49459;P49459-3	4;4;2	4;4;2	2;2;0	Ubiquitin-conjugating enzyme E2 A	UBE2A	1	1	1	Q9H4M9	1
P49585	P49585	4	4	4	Choline-phosphate cytidylyltransferase A	PCYT1A	1	1	1	Q9H553	1
P49643;P49643-2	P49643	5;1	5;1	5;1	DNA primase large subunit	PRIM2	1	1	1	Q9H633	1
P49750-4;P49750;P49750-3	P49750-4;P49750;P49750-3	14;13;12	14;13;12	14;13;12	YLP motif-containing protein 1	YLPM1	1	1	1	Q9H649	1
P49815-5;P49815-3;P49815-2;P49815-4;P49815;P49815-7;P49815-6;P49815-8	P49815-5;P49815-3;P49815-2;P49815-4;P49815;P49815-7;P49815-6	20;20;20;20;20;19;19;2	20;20;20;20;20;19;19;2	20;20;20;20;20;19;19;2	Tuberin	TSC2	1	1	1	Q9H665	1
P49840	P49840	6	3	3	Glycogen synthase kinase-3 alpha	GSK3A	1	1	1	Q9H672	1
P49915;P49915-2	P49915;P49915-2	19;15	19;15	19;15	GMP synthase [glutamine-hydrolyzing]	GMPS	1	1	1	Q9H6A0	1
P49916-4;P49916-3;P49916-2;P49916	P49916-4;P49916-3;P49916-2;P49916	2;2;2;2	2;2;2;2	2;2;2;2	DNA ligase 3	LIG3	1	1	1	Q9H6H4	1
P50416-2;P50416	P50416-2;P50416	11;11	11;11	11;11	Carnitine O-palmitoyltransferase 1, liver isoform	CPT1A	1	1	1	Q9H6R4	1
P50440-3;P50440-2;P50440	P50440-3;P50440-2;P50440	3;3;3	3;3;3	3;3;3	Glycine amidinotransferase, mitochondrial	GATM	1	1	1	Q9H6S3	1
P50454	P50454	12	12	12	Serpin H1	SERPINH1	1	1	1	Q9H6T3	1
P50552	P50552	41	41	41	Vasodilator-stimulated phosphoprotein	VASP	1	1	1	Q9H6U8	1
P50553	P50553	4	3	3	Achaete-scute homolog 1	ASCL1	1	1	1	Q9H707	1
P50616	P50616	7	7	7	Protein Tob1	TOB1	1	1	1	Q9H790	1
P50748;P50748-2	P50748	10;3	10;3	10;3	Kinetochore-associated protein 1	KNTC1	1	1	1	Q9H792	1
P51116	P51116	10	7	7	Fragile X mental retardation syndrome-related protein 2	FXR2	1	1	1	Q9H7C9	1
P51153	P51153	17	16	16	Ras-related protein Rab-13	RAB13	1	1	1	Q9H7F0	1
P51523	P51523	8	7	6	Zinc finger protein 84	ZNF84	1	1	1	Q9H7Y0	1
P51610-2;P51610;P51610-4;P51610-3	P51610-2;P51610;P51610-4	26;26;26;5	26;26;26;5	25;25;25;4	Host cell factor 1;HCF N-terminal chain 1;HCF N-terminal chain 2;HCF N-terminal chain 3;HCF N-terminal chain 4;HCF N-terminal chain 5;HCF N-terminal chain 6;HCF C-terminal chain 1;HCF C-terminal chain 2;HCF C-terminal chain 3;HCF C-terminal chain 4;HCF C-terminal chain 5;HCF C-terminal chain 6	HCFC1	1	1	1	Q9H7Z6	1
P51668	P51668	3	2	2	Ubiquitin-conjugating enzyme E2 D1	UBE2D1	1	1	1	Q9H7Z7	1
P51692	P51692	23	2	2	Signal transducer and activator of transcription 5B	STAT5B	1	1	1	Q9H813	1
P51798-2;P51798	P51798-2;P51798	7;7	7;7	7;7	H(+)/Cl(-) exchange transporter 7	CLCN7	1	1	1	Q9H816	1
P51805	P51805	7	7	7	Plexin-A3	PLXNA3	1	1	1	Q9H8H2	1
P51948;P51948-2	P51948;P51948-2	4;2	4;2	4;2	CDK-activating kinase assembly factor MAT1	MNAT1	1	1	1	Q9H8S9	1
P51959;P51959-2	P51959;P51959-2	7;6	7;6	6;5	Cyclin-G1	CCNG1	1	1	1	Q9H8V3	1
P51965;P51965-2	P51965;P51965-2	7;6	7;6	2;1	Ubiquitin-conjugating enzyme E2 E1	UBE2E1	1	1	1	Q9H8W3	1
P52306-2;P52306-3;P52306-4;P52306;P52306-5;P52306-6	P52306-2;P52306-3;P52306-4;P52306;P52306-5;P52306-6	7;7;6;6;6;5	7;7;6;6;6;5	7;7;6;6;6;5	Rap1 GTPase-GDP dissociation stimulator 1	RAP1GDS1	1	1	1	Q9H8X2	1
P52566	P52566	24	24	22	Rho GDP-dissociation inhibitor 2	ARHGDIB	1	1	1	Q9H930	1
P52597	P52597	31	31	26	Heterogeneous nuclear ribonucleoprotein F;Heterogeneous nuclear ribonucleoprotein F, N-terminally processed	HNRNPF	1	1	1	Q9H939	1
P52630-4;P52630	P52630-4;P52630	18;18	18;18	18;18	Signal transducer and activator of transcription 2	STAT2	1	1	1	Q9H967	1
P52888;P52888-2	P52888	13;2	13;2	13;2	Thimet oligopeptidase	THOP1	1	1	1	Q9H981	1
P53355;P53355-3;P53355-4;P53355-2	P53355;P53355-3;P53355-4	13;13;12;1	13;13;12;1	13;13;12;1	Death-associated protein kinase 1	DAPK1	1	1	1	Q9H9C1	1
P53370;P53370-2	P53370;P53370-2	3;2	3;2	3;2	Nucleoside diphosphate-linked moiety X motif 6	NUDT6	1	1	1	Q9H9E3	1
P53680;P53680-2	P53680;P53680-2	8;4	8;4	8;4	AP-2 complex subunit sigma	AP2S1	1	1	1	Q9H9Y2	1
P53816;Q9NWW9	P53816	3;1	3;1	3;1	HRAS-like suppressor 3	PLA2G16	1	1	1	Q9H9Y4	1
P53985;P53985-2	P53985;P53985-2	13;12	13;12	13;12	Monocarboxylate transporter 1	SLC16A1	1	1	1	Q9H9Y6	1
P54105	P54105	4	4	4	Methylosome subunit pICln	CLNS1A	1	1	1	Q9HA38	1
P54277;P54277-2;P54277-3;P54277-4	P54277;P54277-2;P54277-3	4;3;3;1	4;3;3;1	4;3;3;1	PMS1 protein homolog 1	PMS1	1	1	1	Q9HA64	1
P54278;P54278-2;P54278-3;Q68D20	P54278;P54278-2;P54278-3	5;3;3;1	5;3;3;1	5;3;3;1	Mismatch repair endonuclease PMS2	PMS2	1	1	1	Q9HAN9	1
P54687-4;P54687;P54687-5;P54687-2;P54687-3	P54687-4;P54687;P54687-5;P54687-2;P54687-3	7;7;7;5;5	7;7;7;5;5	7;7;7;5;5	Branched-chain-amino-acid aminotransferase, cytosolic	BCAT1	1	1	1	Q9HAU5	1
P54727;P54727-2	P54727;P54727-2	27;17	27;17	24;15	UV excision repair protein RAD23 homolog B	RAD23B	1	1	1	Q9HAU8	1
P54886-2;P54886	P54886-2;P54886	2;2	2;2	2;2	Delta-1-pyrroline-5-carboxylate synthase;Glutamate 5-kinase;Gamma-glutamyl phosphate reductase	ALDH18A1	1	1	1	Q9HB40	1
P55008;P55008-2;P55008-3	P55008	20;4;2	20;4;2	20;4;2	Allograft inflammatory factor 1	AIF1	1	1	1	Q9HB90	1
P55011;P55011-3;Q13621-3;Q13621	P55011;P55011-3	50;47;1;1	50;47;1;1	49;46;1;1	Solute carrier family 12 member 2	SLC12A2	1	1	1	Q9HB96	1
P55072	P55072	95	95	94	Transitional endoplasmic reticulum ATPase	VCP	1	1	1	Q9HBG6	1
P55084;P55084-2	P55084;P55084-2	7;6	7;6	7;6	Trifunctional enzyme subunit beta, mitochondrial;3-ketoacyl-CoA thiolase	HADHB	1	1	1	Q9HBH0	1
P55145	P55145	11	11	11	Mesencephalic astrocyte-derived neurotrophic factor	MANF	1	1	1	Q9HBI0	1
P55199	P55199	6	6	6	RNA polymerase II elongation factor ELL	ELL	1	1	1	Q9HBI1	1
P55345;P55345-3;P55345-6;P55345-7;P55345-2;P55345-4;P55345-5	P55345;P55345-3;P55345-6;P55345-7;P55345-2;P55345-4;P55345-5	10;8;7;7;7;7;7	10;8;7;7;7;7;7	10;8;7;7;7;7;7	Protein arginine N-methyltransferase 2	PRMT2	1	1	1	Q9HC29	1
P55795	P55795	23	5	4	Heterogeneous nuclear ribonucleoprotein H2	HNRNPH2	1	1	1	Q9HC98	1
P56134-2;P56134	P56134-2;P56134	3;3	3;3	3;3	ATP synthase subunit f, mitochondrial	ATP5J2	1	1	1	Q9HCE0	1
P56381;Q5VTU8	P56381	8;3	8;3	8;3	ATP synthase subunit epsilon, mitochondrial	ATP5E	1	1	1	Q9HCE1	1
P56537;P56537-2	P56537;P56537-2	9;8	9;8	9;8	Eukaryotic translation initiation factor 6	EIF6	1	1	1	Q9HCE5	1
P56556	P56556	5	5	5	NADH dehydrogenase [ubiquinone] 1 alpha subcomplex subunit 6	NDUFA6	1	1	1	Q9HCI7	1
P57682;P57682-2;O95600;O95600-5	P57682;P57682-2	8;5;2;1	7;5;2;1	5;5;0;0	Krueppel-like factor 3	KLF3	1	1	1	Q9HCN3	1
P57737-3;P57737-4;P57737;P57737-2;Q9Y3D7	P57737-3;P57737-4;P57737;P57737-2	29;27;27;26;2	29;27;27;26;2	29;27;27;26;2	Coronin-7	CORO7	1	1	1	Q9HCU8	1
P57764	P57764	8	8	8	Gasdermin-D	GSDMD	1	1	1	Q9HD15	1
P57775	P57775	2	2	2	F-box/WD repeat-containing protein 4	FBXW4	1	1	1	Q9HD20	1
P60468	P60468	13	13	13	Protein transport protein Sec61 subunit beta	SEC61B	1	1	1	Q9HD42	1
P60604-2;P60604	P60604-2;P60604	4;4	4;4	4;4	Ubiquitin-conjugating enzyme E2 G2	UBE2G2	1	1	1	Q9NP58	1
P60891;P21108	P60891;P21108	8;6	8;6	2;2	Ribose-phosphate pyrophosphokinase 1;Ribose-phosphate pyrophosphokinase 3	PRPS1;PRPS1L1	1	1	1	Q9NP66	1
P60900;P60900-2;P60900-3	P60900;P60900-2	11;6;4	11;6;4	11;6;4	Proteasome subunit alpha type-6	PSMA6	1	1	1	Q9NP73	1
P61009	P61009	3	3	3	Signal peptidase complex subunit 3	SPCS3	1	1	1	Q9NP79	1
P61106	P61106	56	56	53	Ras-related protein Rab-14	RAB14	1	1	1	Q9NP92	1
P61160;P61160-2	P61160;P61160-2	35;35	35;35	35;35	Actin-related protein 2	ACTR2	1	1	1	Q9NPA3	1
P61353	P61353	21	21	21	60S ribosomal protein L27	RPL27	1	1	1	Q9NPB8	1
P61513	P61513	11	11	11	60S ribosomal protein L37a	RPL37A	1	1	1	Q9NPE6	1
P61758	P61758	6	6	6	Prefoldin subunit 3	VBP1	1	1	1	Q9NPF2	1
P61803	P61803	3	3	3	Dolichyl-diphosphooligosaccharide--protein glycosyltransferase subunit DAD1	DAD1	1	1	1	Q9NPG3	1
P61923-5;P61923;P61923-4;P61923-3;P61923-2	P61923-5;P61923;P61923-4;P61923-3	9;9;8;7;2	9;9;8;7;2	9;9;8;7;2	Coatomer subunit zeta-1	COPZ1	1	1	1	Q9NPI6	1
P61927	P61927	7	7	7	60S ribosomal protein L37	RPL37	1	1	1	Q9NPJ4	1
P61966;P61966-2;P56377;P56377-2;Q96PC3;Q96PC3-2	P61966;P61966-2;P56377;P56377-2	4;3;2;2;1;1	4;3;2;2;1;1	3;2;1;1;0;0	AP-1 complex subunit sigma-1A;AP-1 complex subunit sigma-2	AP1S1;AP1S2	1	1	1	Q9NQ88	1
P61978-2;P61978;P61978-3	P61978-2;P61978;P61978-3	29;27;26	29;27;26	29;27;26	Heterogeneous nuclear ribonucleoprotein K	HNRNPK	1	1	1	Q9NQG5	1
P62191;P62191-2	P62191;P62191-2	21;20	21;20	20;19	26S protease regulatory subunit 4	PSMC1	1	1	1	Q9NQT4	1
P62195-2;P62195	P62195-2;P62195	26;26	25;25	25;25	26S protease regulatory subunit 8	PSMC5	1	1	1	Q9NQX3	1
P62241	P62241	7	7	7	40S ribosomal protein S8	RPS8	1	1	1	Q9NQY0	1
P62256;P62256-2	P62256;P62256-2	4;3	4;3	4;3	Ubiquitin-conjugating enzyme E2 H	UBE2H	1	1	1	Q9NQZ2	1
P62324	P62324	11	11	9	Protein BTG1	BTG1	1	1	1	Q9NQZ5	1
P62424	P62424	33	33	33	60S ribosomal protein L7a	RPL7A	1	1	1	Q9NR46	1
P62487	P62487	14	14	14	DNA-directed RNA polymerase II subunit RPB7	POLR2G	1	1	1	Q9NR77	1
P62491;Q15907;P62491-2;Q15907-2;Q9BSW2-2;P57735;Q96E17	P62491;Q15907;P62491-2;Q15907-2	74;73;72;72;1;1;1	74;73;72;72;1;1;1	73;72;71;71;0;1;0	Ras-related protein Rab-11A;Ras-related protein Rab-11B	RAB11A;RAB11B	1	1	1	Q9NR96	1
P62495;P62495-2	P62495;P62495-2	48;41	48;41	48;41	Eukaryotic peptide chain release factor subunit 1	ETF1	1	1	1	Q9NRA0	1
P62633;P62633-4;P62633-6;P62633-7;P62633-3;P62633-2;P62633-8;P62633-5	P62633;P62633-4;P62633-6;P62633-7;P62633-3;P62633-2;P62633-8;P62633-5	5;5;5;4;4;4;4;4	5;5;5;4;4;4;4;4	5;5;5;4;4;4;4;4	Cellular nucleic acid-binding protein	CNBP	1	1	1	Q9NRA8	1
P62701	P62701	34	34	15	40S ribosomal protein S4, X isoform	RPS4X	1	1	1	Q9NRC1	1
P62714	P62714	29	2	2	Serine/threonine-protein phosphatase 2A catalytic subunit beta isoform	PPP2CB	1	1	1	Q9NRJ4	1
P62753	P62753	20	20	20	40S ribosomal protein S6	RPS6	1	1	1	Q9NRR5	1
P62820;P62820-3;P62820-2;Q92928	P62820	43;21;21;1	42;21;21;1	10;6;10;0	Ras-related protein Rab-1A	RAB1A	1	1	1	Q9NRR6	1
P62841	P62841	12	12	12	40S ribosomal protein S15	RPS15	1	1	1	Q9NRW7	1
P62851	P62851	26	26	26	40S ribosomal protein S25	RPS25	1	1	1	Q9NRY5	1
P62891;Q59GN2	P62891;Q59GN2	14;7	14;7	13;7	60S ribosomal protein L39;Putative 60S ribosomal protein L39-like 5	RPL39;RPL39P5	1	1	1	Q9NS39	1
P62913-2;P62913	P62913-2;P62913	19;19	19;19	19;19	60S ribosomal protein L11	RPL11	1	1	1	Q9NS91	1
P62917	P62917	59	59	59	60S ribosomal protein L8	RPL8	1	1	1	Q9NSI2	1
P62979	P62979	163	163	6	Ubiquitin-40S ribosomal protein S27a;Ubiquitin;40S ribosomal protein S27a	RPS27A	1	1	1	Q9NSU2	1
P62987	P62987	161	4	4	Ubiquitin-60S ribosomal protein L40;Ubiquitin;60S ribosomal protein L40	UBA52	1	1	1	Q9NSV4	1
P63104;P63104-2	P63104	87;33	40;10	33;3	14-3-3 protein zeta/delta	YWHAZ	1	1	1	Q9NT62	1
P63151;P63151-2;Q00005-6;Q00005;Q00005-2;Q00005-3;Q00005-4;Q00005-5;Q00005-7;Q9Y2T4-3;Q9Y2T4-4;Q9Y2T4-2;Q9Y2T4	P63151;P63151-2	15;15;5;5;5;5;5;5;5;4;4;4;4	15;15;5;5;5;5;5;5;5;4;4;4;4	9;9;0;0;0;0;0;0;0;0;0;0;0	Serine/threonine-protein phosphatase 2A 55 kDa regulatory subunit B alpha isoform	PPP2R2A	1	1	1	Q9NTX9	1
P63167	P63167	24	24	21	Dynein light chain 1, cytoplasmic	DYNLL1	1	1	1	Q9NU19	1
P63241;P63241-2;Q9GZV4;Q6IS14	P63241;P63241-2;Q9GZV4	23;23;17;8	23;23;17;8	23;23;17;8	Eukaryotic translation initiation factor 5A-1;Eukaryotic translation initiation factor 5A-2	EIF5A;EIF5A2	1	1	1	Q9NUL7	1
P63313;CON__P21752	P63313	15;2	15;2	15;2	Thymosin beta-10	TMSB10	1	1	1	Q9NUM3	1
P67775;P67775-2	P67775;P67775-2	32;26	32;26	5;5	Serine/threonine-protein phosphatase 2A catalytic subunit alpha isoform	PPP2CA	1	1	1	Q9NUP1	1
Q8NEV1;P68400;P68400-2	Q8NEV1;P68400;P68400-2	12;12;8	11;11;8	11;11;8	Casein kinase II subunit alpha 3;Casein kinase II subunit alpha	CSNK2A3;CSNK2A1	1	1	1	Q9NV58	1
Q5JPE7-2;Q15155;P69849;Q5JPE7;Q5JPE7-3	Q5JPE7-2;Q15155;P69849;Q5JPE7;Q5JPE7-3	35;35;35;35;28	35;35;35;35;28	35;35;35;35;28	Nodal modulator 2;Nodal modulator 1;Nodal modulator 3	NOMO2;NOMO1;NOMO3	1	1	1	Q9NV64	1
P78332;P78332-3;P78332-2	P78332;P78332-3	7;5;2	7;5;2	7;5;2	RNA-binding protein 6	RBM6	1	1	1	Q9NVH1	1
P78410;P78410-3;P78410-2	P78410;P78410-3;P78410-2	14;13;13	14;13;13	10;10;10	Butyrophilin subfamily 3 member A2	BTN3A2	1	1	1	Q9NVR0	1
P78504;P78504-2	P78504;P78504-2	12;9	12;9	12;9	Protein jagged-1	JAG1	1	1	1	Q9NVU0	1
P79483	P79483	138	16	16	HLA class II histocompatibility antigen, DR beta 3 chain	HLA-DRB3	1	1	1	Q9NVW2	1
P81605;P81605-2	P81605;P81605-2	13;10	13;10	13;10	Dermcidin;Survival-promoting peptide;DCD-1	DCD	1	1	1	Q9NVX7	1
[truncated: 1,583 more rows]

## Sheet: HLA-I CM647
Protein IDs	Majority protein IDs	Peptide counts (all)	Peptide counts (razor+unique)	Peptide counts (unique)	Protein names	Gene names	Razor + unique peptides HLApI_CM647_1	Razor + unique peptides HLApI_CM647_2	Razor + unique peptides HLApI_CM647_3	Majority protein IDs	Average razor + unique peptides
P02786	P02786	575	575	575	Transferrin receptor protein 1;Transferrin receptor protein 1, serum form	TFRC	46	49	49	A0A0B4J2D9	48
P01889	P01889	615	498	40	HLA class I histocompatibility antigen, B-7 alpha chain	HLA-B	30	30	29	A5D6W6	29.6667
P61769	P61769	239	239	239	Beta-2-microglobulin;Beta-2-microglobulin form pI 5.3	B2M	29	29	28	Q9GZQ8	28.6667
P01892	P01892	659	659	67	HLA class I histocompatibility antigen, A-2 alpha chain	HLA-A	25	25	28	A7E2V4	26
P11142;P11142-2	P11142;P11142-2	503;432	503;432	258;189	Heat shock cognate 71 kDa protein	HSPA8	24	23	23	O14920	23.3333
P62979	P62979	163	163	6	Ubiquitin-40S ribosomal protein S27a;Ubiquitin;40S ribosomal protein S27a	RPS27A	24	25	25	O15054	24.6667
Q92673	Q92673	417	417	417	Sortilin-related receptor	SORL1	20	20	23	O15260	21
P60709;P63261;Q6S8J3;P0CG38;A5A3E0;P0CG39;Q9BYX7;Q562R1	P60709;P63261;Q6S8J3	253;250;130;105;104;99;95;67	253;250;130;105;104;99;95;67	89;86;45;30;32;30;26;13	Actin, cytoplasmic 1;Actin, cytoplasmic 1, N-terminally processed;Actin, cytoplasmic 2;Actin, cytoplasmic 2, N-terminally processed;POTE ankyrin domain family member E	ACTB;ACTG1;POTEE	17	14	15	O43303	15.3333
P0DOY2;P0CF74;P15814	P0DOY2;P0CF74	139;116;37	139;116;37	0;0;0	Ig lambda-6 chain C region	IGLC6	16	18	17	O43808	17
P04233;P04233-3	P04233;P04233-3	211;130	211;130	3;0	HLA class II histocompatibility antigen gamma chain	CD74	15	13	15	O60667	14.3333
P68363;P68363-2;Q9H853	P68363;P68363-2	116;67;23	116;67;23	1;1;0	Tubulin alpha-1B chain	TUBA1B	15	14	15	O75390	14.6667
P06734	P06734	210	210	210	Low affinity immunoglobulin epsilon Fc receptor;Low affinity immunoglobulin epsilon Fc receptor membrane-bound form;Low affinity immunoglobulin epsilon Fc receptor soluble form	FCER2	15	17	18	O75569	16.6667
P53634;P53634-2;P53634-3	P53634	149;49;49	149;49;49	149;49;49	Dipeptidyl peptidase 1;Dipeptidyl peptidase 1 exclusion domain chain;Dipeptidyl peptidase 1 heavy chain;Dipeptidyl peptidase 1 light chain	CTSC	14	12	14	O95249	13.3333
Q13571	Q13571	99	99	99	Lysosomal-associated transmembrane protein 5	LAPTM5	14	12	14	O95379	13.3333
Q6P2Q9	Q6P2Q9	86	86	86	Pre-mRNA-processing-splicing factor 8	PRPF8	14	14	14	O95470	14
P01903	P01903	235	235	235	HLA class II histocompatibility antigen, DR alpha chain	HLA-DRA	13	13	13	O95479	13
P07900;P07900-2;Q14568;Q58FG1;Q58FG0	P07900;P07900-2	120;120;29;24;13	120;120;29;24;13	71;71;7;7;13	Heat shock protein HSP 90-alpha	HSP90AA1	13	13	13	O95665	13
O95071-2;O95071	O95071-2;O95071	38;38	38;38	37;37	E3 ubiquitin-protein ligase UBR5	UBR5	13	13	14	P01854	13.3333
Q10589-2;Q10589	Q10589-2;Q10589	233;233	233;233	233;233	Bone marrow stromal antigen 2	BST2	13	15	15	P02708	14.3333
Q63HN8-4;Q63HN8;Q63HN8-6;Q63HN8-5	Q63HN8-4;Q63HN8	228;227;40;28	228;227;40;28	228;227;40;28	E3 ubiquitin-protein ligase RNF213	RNF213	12	12	10	P10242	11.3333
Q99613-2;Q99613;B5ME19	Q99613-2;Q99613;B5ME19	60;59;59	60;59;59	60;59;59	Eukaryotic translation initiation factor 3 subunit C;Eukaryotic translation initiation factor 3 subunit C-like protein	EIF3C;EIF3CL	12	10	12	P10276	11.3333
P78527-2;P78527	P78527-2;P78527	65;65	65;65	65;65	DNA-dependent protein kinase catalytic subunit	PRKDC	12	12	11	P12236	11.6667
Q9Y490	Q9Y490	192	192	151	Talin-1	TLN1	12	12	12	P17081	12
P09668	P09668	128	128	128	Pro-cathepsin H;Cathepsin H mini chain;Cathepsin H;Cathepsin H heavy chain;Cathepsin H light chain	CTSH	11	11	10	P17948	10.6667
P21333-2;P21333	P21333-2;P21333	204;204	204;204	197;197	Filamin-A	FLNA	11	10	11	P19021	10.6667
P01857;CON__ENSEMBL:ENSBTAP00000024462	P01857	145;13	145;13	21;0	Ig gamma-1 chain C region	IGHG1	11	10	12	P20585	11
P12270;P12270-2	P12270	65;23	65;23	64;22	Nucleoprotein TPR	TPR	11	11	11	P33527	11
Q00610;Q00610-2	Q00610;Q00610-2	108;107	108;107	84;83	Clathrin heavy chain 1	CLTC	11	11	12	P33681	11.3333
P30447	P30447	575	171	2	HLA class I histocompatibility antigen, A-23 alpha chain	HLA-A	11	13	14	P34949	12.6667
Q15393;Q15393-2;Q15393-3	Q15393	46;16;8	46;16;8	46;16;8	Splicing factor 3B subunit 3	SF3B3	10	9	10	P36954	9.66667
P17844;P17844-2	P17844;P17844-2	40;37	39;36	32;30	Probable ATP-dependent RNA helicase DDX5	DDX5	10	10	10	P43304	10
P35579;P35579-2;A7E2Y1-2;P13535;Q9UKX3;Q9Y623;P12882;P11055	P35579;P35579-2	178;124;1;1;1;1;1;1	178;124;1;1;1;1;1;1	147;98;0;0;0;0;0;0	Myosin-9	MYH9	10	10	10	P46531	10
Q14204	Q14204	94	94	94	Cytoplasmic dynein 1 heavy chain 1	DYNC1H1	10	9	11	P55084	10
P07437;Q13509;Q13509-2	P07437	120;58;52	120;58;52	19;0;0	Tubulin beta chain	TUBB	10	10	11	P57059	10.3333
P21580	P21580	118	118	118	Tumor necrosis factor alpha-induced protein 3;A20p50;A20p37	TNFAIP3	10	11	11	P61962	10.6667
Q6PL18;Q6PL18-2	Q6PL18	31;7	31;7	28;7	ATPase family AAA domain-containing protein 2	ATAD2	9	8	7	P63128	8
P18583-4;P18583-7;P18583;P18583-5;P18583-9;P18583-2;P18583-10;P18583-3;P18583-6;P18583-8	P18583-4;P18583-7;P18583;P18583-5;P18583-9;P18583-2;P18583-10;P18583-3;P18583-6	48;48;48;48;48;46;46;44;41;20	48;48;48;48;48;46;46;44;41;20	48;48;48;48;48;46;46;44;41;20	Protein SON	SON	9	8	9	P80303	8.66667
P68104;Q5VTE0;P68104-2	P68104;Q5VTE0;P68104-2	121;118;114	121;118;114	75;73;72	Elongation factor 1-alpha 1;Putative elongation factor 1-alpha-like 3	EEF1A1;EEF1A1P5	9	8	9	Q06643	8.66667
P10316	P10316	616	51	0	HLA class I histocompatibility antigen, A-69 alpha chain	HLA-A	9	9	9	Q10567	9
P16885	P16885	21	21	21	1-phosphatidylinositol 4,5-bisphosphate phosphodiesterase gamma-2	PLCG2	9	9	9	Q12860	9
P25205;P25205-2	P25205;P25205-2	35;35	35;35	34;34	DNA replication licensing factor MCM3	MCM3	9	9	9	Q13042	9
P46379-3;P46379-2;P46379	P46379-3;P46379-2;P46379	45;39;39	45;39;39	10;4;4	Large proline-rich protein BAG6	BAG6	9	9	9	Q13542	9
Q01082;Q9H254-2;Q9H254-4;Q9H254	Q01082	102;5;5;5	102;5;5;5	8;0;0;0	Spectrin beta chain, non-erythrocytic 1	SPTBN1	9	9	9	Q14242	9
Q460N5-1;Q460N5;Q460N5-4;Q460N5-3;Q460N5-5	Q460N5-1;Q460N5;Q460N5-4;Q460N5-3	75;75;67;66;35	75;75;67;66;35	75;75;67;66;35	Poly [ADP-ribose] polymerase 14	PARP14	9	9	9	Q14554	9
P13760	P13760	200	200	57	HLA class II histocompatibility antigen, DRB1-4 beta chain	HLA-DRB1	9	9	10	Q14692	9.33333
P53621;P53621-2	P53621;P53621-2	55;54	55;54	55;54	Coatomer subunit alpha;Xenin;Proxenin	COPA	9	10	12	Q15517	10.3333
Q9UBR2	Q9UBR2	85	85	84	Cathepsin Z	CTSZ	9	10	12	Q15633	10.3333
P04035-2;P04035;P04035-3	P04035-2;P04035;P04035-3	23;23;23	23;23;23	23;23;23	3-hydroxy-3-methylglutaryl-coenzyme A reductase	HMGCR	8	7	7	Q15813	7.33333
Q9P2E3;Q9P2E3-2	Q9P2E3	25;9	24;8	24;8	NFX1-type zinc finger-containing protein 1	ZNFX1	8	7	7	Q15911	7.33333
P02545-3;P02545;P02545-2;P02545-6;P02545-5;P02545-4	P02545-3;P02545;P02545-2;P02545-6;P02545-5;P02545-4	49;49;36;36;34;34	49;49;36;36;34;34	49;49;36;36;34;34	Prelamin-A/C;Lamin-A/C	LMNA	8	7	8	Q16587	7.66667
Q5T4S7;Q5T4S7-2;Q5T4S7-4;Q5T4S7-3;Q5T4S7-5;Q5T4S7-6	Q5T4S7;Q5T4S7-2;Q5T4S7-4;Q5T4S7-3	55;55;54;53;27;1	55;55;54;53;27;1	55;55;54;53;27;1	E3 ubiquitin-protein ligase UBR4	UBR4	8	7	8	Q32P28	7.66667
Q8WXH0;Q8WXH0-2;Q8WXH0-7;Q8WXH0-13;Q8WXH0-9;Q8WXH0-8;Q8WXH0-6;Q8WXH0-11;Q8WXH0-12;Q8WXH0-5;Q8WXH0-10;Q8WXH0-4;Q8WXH0-3	Q8WXH0;Q8WXH0-2	70;70;20;2;1;1;1;1;1;1;1;1;1	70;70;20;2;1;1;1;1;1;1;1;1;1	70;70;20;2;1;1;1;1;1;1;1;1;1	Nesprin-2	SYNE2	8	7	8	Q5H9U9	7.66667
O94906-2;O94906	O94906-2;O94906	28;28	28;28	28;28	Pre-mRNA-processing factor 6	PRPF6	8	8	8	Q5SR56	8
Q15365	Q15365	103	103	78	Poly(rC)-binding protein 1	PCBP1	8	8	8	Q5VV67	8
Q7Z6Z7-2;Q7Z6Z7-3;Q7Z6Z7	Q7Z6Z7-2;Q7Z6Z7-3;Q7Z6Z7	54;54;54	54;54;54	54;54;54	E3 ubiquitin-protein ligase HUWE1	HUWE1	8	8	8	Q6BDS2	8
Q93074-3;Q93074;Q93074-2;REV__Q2M2I8-2;REV__Q2M2I8;Q86YW9-4;Q86YW9;REV__Q6SA08-3;REV__Q6SA08;REV__Q6SA08-2	Q93074-3;Q93074;Q93074-2	32;32;32;2;2;2;2;1;1;1	32;32;32;2;2;2;2;1;1;1	32;32;32;2;2;2;2;1;1;1	Mediator of RNA polymerase II transcription subunit 12	MED12	8	8	8	Q6N069	8
Q9BXS4	Q9BXS4	54	54	54	Transmembrane protein 59	TMEM59	8	7	9	Q6P444	8
P46940	P46940	116	116	111	Ras GTPase-activating-like protein IQGAP1	IQGAP1	8	8	9	Q6PIW4	8.33333
Q15021	Q15021	29	29	29	Condensin complex subunit 1	NCAPD2	8	8	9	Q6UX07	8.33333
P15907;P15907-2	P15907	238;45	238;45	238;45	Beta-galactoside alpha-2,6-sialyltransferase 1	ST6GAL1	8	10	10	Q71F56	9.33333
Q92608;Q92608-2	Q92608	61;10	61;10	57;10	Dedicator of cytokinesis protein 2	DOCK2	7	6	5	Q7Z388	6
Q12996	Q12996	12	12	12	Cleavage stimulation factor subunit 3	CSTF3	7	6	7	Q86YC2	6.66667
Q8N3U4;Q8N3U4-2	Q8N3U4;Q8N3U4-2	27;27	27;27	21;21	Cohesin subunit SA-2	STAG2	7	6	7	Q8IUZ5	6.66667
A2VDJ0-3;A2VDJ0;A2VDJ0-5;A2VDJ0-6;A2VDJ0-2	A2VDJ0-3;A2VDJ0;A2VDJ0-5;A2VDJ0-6;A2VDJ0-2	25;25;25;24;13	25;25;25;24;13	25;25;25;24;13	Transmembrane protein 131-like	KIAA0922	7	7	7	Q8IW40	7
A5YKK6-2;A5YKK6;A5YKK6-3;Q7Z3H0;Q7Z3H0-2	A5YKK6-2;A5YKK6;A5YKK6-3	52;52;42;1;1	52;52;42;1;1	24;24;14;0;0	CCR4-NOT transcription complex subunit 1	CNOT1	7	7	7	Q8IY92	7
Q13765;E9PAV3-2;E9PAV3;Q9H009;Q9BZK3	Q13765;E9PAV3-2;E9PAV3	14;14;14;5;1	14;14;14;5;1	10;10;10;2;0	Nascent polypeptide-associated complex subunit alpha;Nascent polypeptide-associated complex subunit alpha, muscle-specific form	NACA	7	7	7	Q8IYE0	7
O60216;Q9H4I0-2;Q9H4I0	O60216	20;1;1	20;1;1	20;1;1	Double-strand-break repair protein rad21 homolog	RAD21	7	7	7	Q8N0S6	7
O95864;O95864-3;O95864-4;O95864-2	O95864;O95864-3;O95864-4;O95864-2	34;32;22;22	34;32;22;22	30;29;19;19	Fatty acid desaturase 2	FADS2	7	7	7	Q8N0T1	7
P10124	P10124	105	105	105	Serglycin	SRGN	7	6	8	Q8N108	7
P30685;P30491;P10319	P30685;P30491;P10319	528;521;510	110;103;103	5;0;0	HLA class I histocompatibility antigen, B-35 alpha chain;HLA class I histocompatibility antigen, B-53 alpha chain;HLA class I histocompatibility antigen, B-58 alpha chain	HLA-B	7	7	7	Q8N1G1	7
P42224;P42224-2	P42224;P42224-2	60;54	60;54	59;53	Signal transducer and activator of transcription 1-alpha/beta	STAT1	7	7	7	Q8N239	7
P42356;P42356-2;A4QPH2-4;A4QPH2;A4QPH2-2;Q8N8J0	P42356	41;14;9;9;7;5	41;14;9;9;7;5	41;14;9;9;7;5	Phosphatidylinositol 4-kinase alpha	PI4KA	7	7	7	Q8N5X7	7
Q12772;Q12772-2	Q12772	42;18	42;18	41;17	Sterol regulatory element-binding protein 2;Processed sterol regulatory element-binding protein 2	SREBF2	7	7	7	Q8N6I1	7
Q13501;Q13501-2	Q13501;Q13501-2	81;75	81;75	81;75	Sequestosome-1	SQSTM1	7	7	7	Q8N9N5	7
Q15762	Q15762	20	20	20	CD226 antigen	CD226	7	7	7	Q8NCA5	7
Q96RU3-4;Q96RU3-3;Q96RU3-5;Q96RU3-2;Q96RU3	Q96RU3-4;Q96RU3-3;Q96RU3-5;Q96RU3-2;Q96RU3	51;51;51;51;51	51;51;51;51;51	50;50;50;50;50	Formin-binding protein 1	FNBP1	7	7	7	Q8NDV3	7
Q9HBU6;Q9HBU6-2;Q9NVF9-3;Q9NVF9;Q9NVF9-2	Q9HBU6	11;4;1;1;1	11;4;1;1;1	11;4;1;1;1	Ethanolamine kinase 1	ETNK1	7	7	7	Q8NEW0	7
Q9UKA4	Q9UKA4	37	37	37	A-kinase anchor protein 11	AKAP11	7	7	7	Q8NFU5	7
P49327	P49327	99	99	98	Fatty acid synthase;[Acyl-carrier-protein] S-acetyltransferase;[Acyl-carrier-protein] S-malonyltransferase;3-oxoacyl-[acyl-carrier-protein] synthase;3-oxoacyl-[acyl-carrier-protein] reductase;3-hydroxyacyl-[acyl-carrier-protein] dehydratase;Enoyl-[acyl-carrier-protein] reductase;Oleoyl-[acyl-carrier-protein] hydrolase	FASN	7	8	8	Q8TBB0	7.66667
Q16531;Q16531-2	Q16531	74;20	74;20	74;20	DNA damage-binding protein 1	DDB1	7	8	8	Q8TC44	7.66667
Q6ZS81-4;Q6ZS81;Q6ZS81-5;Q6ZS81-3	Q6ZS81-4;Q6ZS81;Q6ZS81-5	52;52;43;15	52;52;43;15	42;42;33;5	WD repeat- and FYVE domain-containing protein 4	WDFY4	7	8	8	Q8TDP1	7.66667
Q8NF50;Q8NF50-2;Q8NF50-3;Q8NF50-4	Q8NF50;Q8NF50-2;Q8NF50-3;Q8NF50-4	53;52;51;50	53;52;51;50	51;50;49;48	Dedicator of cytokinesis protein 8	DOCK8	7	8	8	Q8TEQ6	7.66667
Q9Y580	Q9Y580	13	13	13	RNA-binding protein 7	RBM7	7	8	8	Q8WTW4	7.66667
P04818;P04818-3;P04818-2	P04818;P04818-3;P04818-2	22;21;19	22;21;19	22;21;19	Thymidylate synthase	TYMS	6	5	5	Q8WUJ0	5.33333
P14324;P14324-2	P14324;P14324-2	28;26	28;26	28;26	Farnesyl pyrophosphate synthase	FDPS	6	4	6	Q8WUM9	5.33333
O43684-2;O43684	O43684-2;O43684	23;23	23;23	23;23	Mitotic checkpoint protein BUB3	BUB3	6	5	6	Q8WUY9	5.66667
O60264	O60264	30	30	23	SWI/SNF-related matrix-associated actin-dependent regulator of chromatin subfamily A member 5	SMARCA5	6	4	7	Q8WV22	5.66667
P06733;P06733-2;P13929-3;P13929;P13929-2	P06733;P06733-2	178;142;20;20;13	178;142;20;20;13	162;130;7;7;7	Alpha-enolase	ENO1	6	5	6	Q8WX92	5.66667
P13746;P13746-2	P13746;P13746-2	436;435	47;47	0;0	HLA class I histocompatibility antigen, A-11 alpha chain	HLA-A	6	5	6	Q8WXR4	5.66667
P29350;P29350-3;P29350-2;P29350-4	P29350;P29350-3;P29350-2;P29350-4	52;52;51;48	52;52;51;48	50;50;49;46	Tyrosine-protein phosphatase non-receptor type 6	PTPN6	6	5	6	Q92499	5.66667
P40763-3;P40763;P40763-2	P40763-3;P40763;P40763-2	30;30;29	30;30;29	30;30;29	Signal transducer and activator of transcription 3	STAT3	6	5	6	Q92552	5.66667
P55769	P55769	7	7	7	NHP2-like protein 1;NHP2-like protein 1, N-terminally processed	NHP2L1	6	6	5	Q92618	5.66667
Q15149;Q15149-7;Q15149-8;Q15149-9;Q15149-5;Q15149-4;Q15149-6;Q15149-2;Q15149-3	Q15149;Q15149-7;Q15149-8;Q15149-9;Q15149-5;Q15149-4;Q15149-6;Q15149-2;Q15149-3	171;170;170;170;170;170;170;170;169	171;170;170;170;170;170;170;170;169	166;165;165;165;165;165;165;165;164	Plectin	PLEC	6	6	5	Q92759	5.66667
Q16658	Q16658	72	72	72	Fascin	FSCN1	6	5	6	Q969L4	5.66667
Q5SRE5;Q5SRE5-2	Q5SRE5;Q5SRE5-2	26;22	26;22	26;22	Nucleoporin NUP188 homolog	NUP188	6	5	6	Q969V5	5.66667
Q8N201	Q8N201	25	25	25	Integrator complex subunit 1	INTS1	6	5	6	Q96AY4	5.66667
Q96Q15;Q96Q15-2;Q96Q15-3;Q96Q15-4	Q96Q15;Q96Q15-2;Q96Q15-3;Q96Q15-4	30;27;25;17	30;27;25;17	28;27;25;17	Serine/threonine-protein kinase SMG1	SMG1	6	4	7	Q96B97	5.66667
Q9HBE5	Q9HBE5	71	71	71	Interleukin-21 receptor	IL21R	6	6	5	Q96EZ8	5.66667
Q9NR09	Q9NR09	58	58	58	Baculoviral IAP repeat-containing protein 6	BIRC6	6	5	6	Q96G42	5.66667
Q9Y4K1;Q9Y4K1-2	Q9Y4K1;Q9Y4K1-2	15;8	15;8	15;8	Absent in melanoma 1 protein	AIM1	6	5	6	Q96GC9	5.66667
O43556;O43556-4;O43556-3	O43556;O43556-4;O43556-3	37;37;36	37;37;36	37;37;36	Epsilon-sarcoglycan	SGCE	6	6	6	Q96GE9	6
O75400-2;O75400;O75400-3;O75400-5	O75400-2;O75400;O75400-3	18;18;16;1	17;17;15;1	17;17;15;1	Pre-mRNA-processing factor 40 homolog A	PRPF40A	6	6	6	Q96JQ2	6
O76094;O76094-2	O76094;O76094-2	15;13	15;13	15;13	Signal recognition particle subunit SRP72	SRP72	6	5	7	Q96N11	6
P00558;P00558-2;P07205	P00558;P00558-2	115;96;10	115;96;10	115;96;10	Phosphoglycerate kinase 1	PGK1	6	6	6	Q96RS6	6
P09326;P09326-2	P09326;P09326-2	104;70	104;70	104;70	CD48 antigen	CD48	6	6	6	Q96SZ6	6
P18621-3;P18621;P18621-2	P18621-3;P18621;P18621-2	26;25;20	26;25;20	26;25;20	60S ribosomal protein L17	RPL17	6	6	6	Q96T52	6
P20591;P20591-2	P20591;P20591-2	42;27	42;27	39;24	Interferon-induced GTP-binding protein Mx1;Interferon-induced GTP-binding protein Mx1, N-terminally processed	MX1	6	5	7	Q96T60	6
P30279;P30279-2	P30279;P30279-2	15;12	15;12	12;10	G1/S-specific cyclin-D2	CCND2	6	6	6	Q99640	6
P30455	P30455	423	87	0	HLA class I histocompatibility antigen, A-36 alpha chain	HLA-A	6	6	6	Q99933	6
P55061;P55061-2	P55061;P55061-2	15;15	15;15	15;15	Bax inhibitor 1	TMBIM6	6	6	6	Q9BSJ6	6
P60842;P60842-2	P60842;P60842-2	50;46	50;46	20;17	Eukaryotic initiation factor 4A-I	EIF4A1	6	6	6	Q9BTW9	6
Q02535	Q02535	8	8	8	DNA-binding protein inhibitor ID-3	ID3	6	6	6	Q9BUW7	6
Q14157;Q14157-5;Q14157-3;Q14157-4;Q14157-1	Q14157;Q14157-5;Q14157-3;Q14157-4;Q14157-1	31;31;30;28;28	31;31;30;28;28	31;31;30;28;28	Ubiquitin-associated protein 2-like	UBAP2L	6	6	6	Q9BW27	6
Q14444-2;Q14444	Q14444-2;Q14444	38;38	38;38	38;38	Caprin-1	CAPRIN1	6	6	6	Q9BWK5	6
Q14669-2;Q14669-4;Q14669;Q14669-3	Q14669-2;Q14669-4;Q14669;Q14669-3	36;34;34;34	36;34;34;34	36;34;34;34	E3 ubiquitin-protein ligase TRIP12	TRIP12	6	6	6	Q9BY49	6
Q16891-2;Q16891-4;Q16891;Q16891-3	Q16891-2;Q16891-4;Q16891;Q16891-3	42;42;42;41	42;42;42;41	42;42;42;41	MICOS complex subunit MIC60	IMMT	6	6	6	Q9BYJ9	6
Q71DI3;P68431;Q16695	Q71DI3;P68431;Q16695	60;58;45	60;58;45	5;5;5	Histone H3.2;Histone H3.1;Histone H3.1t	HIST2H3A;HIST1H3A;HIST3H3	6	6	6	Q9C0C6	6
Q7KZF4	Q7KZF4	50	50	50	Staphylococcal nuclease domain-containing protein 1	SND1	6	6	6	Q9C0K1	6
Q8WUM0	Q8WUM0	17	17	17	Nuclear pore complex protein Nup133	NUP133	6	6	6	Q9H147	6
Q92878;Q92878-2;Q92878-3	Q92878;Q92878-2;Q92878-3	33;33;31	33;33;31	33;33;31	DNA repair protein RAD50	RAD50	6	6	6	Q9H1H9	6
Q96KR1	Q96KR1	22	22	22	Zinc finger RNA-binding protein	ZFR	6	6	6	Q9H267	6
Q96SN8;Q96SN8-2;Q96SN8-4;Q96SN8-3	Q96SN8;Q96SN8-2;Q96SN8-4;Q96SN8-3	29;28;27;27	29;28;27;27	29;28;27;27	CDK5 regulatory subunit-associated protein 2	CDK5RAP2	6	6	6	Q9H270	6
Q9UMS4	Q9UMS4	22	22	22	Pre-mRNA-processing factor 19	PRPF19	6	6	6	Q9H4I2	6
O00329;O00329-2	O00329	31;12	31;12	31;12	Phosphatidylinositol 4,5-bisphosphate 3-kinase catalytic subunit delta isoform	PIK3CD	6	6	7	Q9H7M9	6.33333
O75592-2;O75592	O75592-2;O75592	36;36	36;36	36;36	E3 ubiquitin-protein ligase MYCBP2	MYCBP2	6	7	6	Q9H9P5	6.33333
P13639	P13639	136	136	134	Elongation factor 2	EEF2	6	6	7	Q9HAP2	6.33333
P20036	P20036	132	132	132	HLA class II histocompatibility antigen, DP alpha 1 chain	HLA-DPA1	6	6	7	Q9HAY2	6.33333
P98194-7;P98194-8;P98194-4;P98194;P98194-3;P98194-5;P98194-9;P98194-6;P98194-2;O75185;O75185-2;O75185-3	P98194-7;P98194-8;P98194-4;P98194;P98194-3;P98194-5;P98194-9;P98194-6;P98194-2	135;134;106;106;106;106;106;106;104;1;1;1	135;134;106;106;106;106;106;106;104;1;1;1	135;134;106;106;106;106;106;106;104;1;1;1	Calcium-transporting ATPase type 2C member 1	ATP2C1	6	6	7	Q9HB75	6.33333
Q69YN4-3;Q69YN4;Q69YN4-2;Q69YN4-4	Q69YN4-3;Q69YN4;Q69YN4-2;Q69YN4-4	24;24;18;15	24;24;18;15	24;24;18;15	Protein virilizer homolog	KIAA1429	6	6	7	Q9HBE1	6.33333
P42695	P42695	25	25	25	Condensin-2 complex subunit D3	NCAPD3	6	7	7	Q9HBF4	6.66667
Q7Z333-3;Q7Z333;Q7Z333-4	Q7Z333-3;Q7Z333;Q7Z333-4	27;27;26	27;27;26	27;27;26	Probable helicase senataxin	SETX	6	7	7	Q9NRA8	6.66667
P23511;P23511-2	P23511;P23511-2	9;8	9;8	9;8	Nuclear transcription factor Y subunit alpha	NFYA	5	3	3	Q9NYR9	3.66667
O60318;O60318-2	O60318	28;7	28;7	28;7	Germinal-center associated nuclear protein	MCM3AP	5	4	4	Q9NZJ5	4.33333
O95433;O95433-2	O95433;O95433-2	11;8	11;8	11;8	Activator of 90 kDa heat shock protein ATPase homolog 1	AHSA1	5	4	4	Q9P2B4	4.33333
P11388;P11388-2;P11388-3	P11388;P11388-2;P11388-3	42;42;42	42;42;42	1;1;1	DNA topoisomerase 2-alpha	TOP2A	5	4	4	Q9UBU7	4.33333
P31689-2;P31689	P31689-2;P31689	35;35	34;34	31;31	DnaJ homolog subfamily A member 1	DNAJA1	5	3	5	Q9UBU9	4.33333
P33176;O60282-2;O60282;Q12840	P33176	43;2;2;1	43;2;2;1	43;2;2;1	Kinesin-1 heavy chain	KIF5B	5	3	5	Q9UK39	4.33333
Q13315	Q13315	34	34	34	Serine-protein kinase ATM	ATM	5	4	4	Q9ULH1	4.33333
Q15154-2;Q15154	Q15154-2;Q15154	104;104	104;104	72;72	Pericentriolar material 1 protein	PCM1	5	4	4	Q9ULI2	4.33333
Q92769;Q92769-3	Q92769;Q92769-3	20;17	20;17	9;6	Histone deacetylase 2	HDAC2	5	4	4	Q9ULX5	4.33333
Q9UPT9;Q9UPT9-2	Q9UPT9;Q9UPT9-2	23;18	23;18	17;12	Ubiquitin carboxyl-terminal hydrolase 22	USP22	5	4	4	Q9Y295	4.33333
P01772;P01768	P01772;P01768	43;42	43;42	5;5	Ig heavy chain V-III region KOL;Ig heavy chain V-III region CAM		5	4	5	Q9Y2H8	4.66667
P17980	P17980	29	29	29	26S protease regulatory subunit 6A	PSMC3	5	5	4	Q9Y2T6	4.66667
P46013;P46013-2	P46013;P46013-2	59;54	59;54	59;54	Antigen KI-67	MKI67	5	5	4	Q9Y333	4.66667
Q12802;Q12802-4;Q12802-2;Q12802-5	Q12802;Q12802-4;Q12802-2	40;39;39;2	40;39;39;2	40;39;39;2	A-kinase anchor protein 13	AKAP13	5	4	5	Q9Y483	4.66667
Q15067-2;Q15067-3;Q15067	Q15067-2;Q15067-3;Q15067	24;23;22	24;23;22	24;23;22	Peroxisomal acyl-coenzyme A oxidase 1	ACOX1	5	4	5	Q9Y5J1	4.66667
Q2TAL8	Q2TAL8	19	19	19	Glutamine-rich protein 1	QRICH1	5	3	6	Q9Y5J9	4.66667
Q53FV1	Q53FV1	9	9	7	ORM1-like protein 2	ORMDL2	5	4	5	Q9Y6D9	4.66667
Q7KZ85;Q7KZ85-2;Q7KZ85-3	Q7KZ85	26;8;7	26;8;7	26;8;7	Transcription elongation factor SPT6	SUPT6H	5	5	4	Q9Y6V7	4.66667
Q8TEL6-3;Q8TEL6;Q8TEL6-2	Q8TEL6-3;Q8TEL6;Q8TEL6-2	20;20;15	20;20;15	19;19;14	Short transient receptor potential channel 4-associated protein	TRPC4AP	5	4	5	A1A4S6	4.66667
Q9H869-5;Q9H869-3;Q9H869-2;Q9H869-9;Q9H869-6;Q9H869-4;Q9H869;Q9H869-8;Q9H869-7	Q9H869-5;Q9H869-3;Q9H869-2;Q9H869-9;Q9H869-6;Q9H869-4;Q9H869;Q9H869-8;Q9H869-7	16;16;16;16;14;14;14;14;8	16;16;16;16;14;14;14;14;8	3;3;3;3;1;1;1;1;1	YY1-associated protein 1	YY1AP1	5	5	4	A1A4Y4	4.66667
Q9NTJ3;Q9NTJ3-2	Q9NTJ3;Q9NTJ3-2	32;31	32;31	32;31	Structural maintenance of chromosomes protein 4	SMC4	5	4	5	A6NMZ7	4.66667
O43242;O43242-2	O43242;O43242-2	23;20	23;20	23;20	26S proteasome non-ATPase regulatory subunit 3	PSMD3	5	5	5	C9JI98	5
O43683-3;O43683;O43683-2	O43683-3;O43683;O43683-2	23;23;22	23;23;22	23;23;22	Mitotic checkpoint serine/threonine-protein kinase BUB1	BUB1	5	5	5	O00141	5
O75534-2;O75534-3;O75534;O75534-4	O75534-2;O75534-3;O75534;O75534-4	32;32;31;31	32;32;31;31	32;32;31;31	Cold shock domain-containing protein E1	CSDE1	5	5	5	O00154	5
O94776;O94776-2	O94776;O94776-2	21;16	21;16	16;12	Metastasis-associated protein MTA2	MTA2	5	5	5	O00425	5
O94953;O94953-2	O94953;O94953-2	15;8	15;8	12;5	Lysine-specific demethylase 4B	KDM4B	5	5	5	O14511	5
P05023-3;P05023-4;P05023;P05023-2;P13637;P13637-2;P13637-3;P50993;Q13733;P20648;P54707;P54707-2	P05023-3;P05023-4;P05023	179;179;179;86;52;52;52;49;17;12;10;10	179;179;179;86;52;52;52;49;17;12;10;10	179;179;179;86;52;52;52;49;17;12;10;10	Sodium/potassium-transporting ATPase subunit alpha-1	ATP1A1	5	5	5	O14548	5
P06312	P06312	14	14	14	Ig kappa chain V-IV region	IGKV4-1	5	5	5	O14595	5
P06493;P06493-2	P06493;P06493-2	18;12	18;12	14;11	Cyclin-dependent kinase 1	CDK1	5	5	5	O14686	5
P09874	P09874	41	41	41	Poly [ADP-ribose] polymerase 1	PARP1	5	5	5	O14732	5
P10321	P10321	420	60	60	HLA class I histocompatibility antigen, Cw-7 alpha chain	HLA-C	5	5	5	O14862	5
P13196;P22557-3;P22557-2;P22557-4;P22557	P13196	16;4;4;4;4	16;4;4;4;4	16;4;4;4;4	5-aminolevulinate synthase, nonspecific, mitochondrial	ALAS1	5	5	5	O15405	5
P14618;P14618-3	P14618;P14618-3	216;195	216;195	18;18	Pyruvate kinase PKM	PKM	5	5	5	O15427	5
P23921	P23921	37	37	37	Ribonucleoside-diphosphate reductase large subunit	RRM1	5	5	5	O15527	5
P30260;P30260-2	P30260;P30260-2	26;26	26;26	26;26	Cell division cycle protein 27 homolog	CDC27	5	5	5	O15550	5
P40306	P40306	19	19	19	Proteasome subunit beta type-10	PSMB10	5	5	5	O60290	5
P40429;Q6NVV1	P40429	27;2	27;2	27;2	60S ribosomal protein L13a	RPL13A	5	5	5	O60885	5
P42285	P42285	24	24	23	Superkiller viralicidic activity 2-like 2	SKIV2L2	5	5	5	O75208	5
P43243;P43243-2	P43243;P43243-2	16;13	16;13	16;13	Matrin-3	MATR3	5	5	5	O75290	5
P49588;P49588-2	P49588;P49588-2	42;41	42;41	42;41	Alanine--tRNA ligase, cytoplasmic	AARS	5	5	5	O75352	5
P52756;P52756-4;P52756-2;P52756-5;P52756-3	P52756	17;4;4;4;3	17;4;4;4;3	16;4;4;4;3	RNA-binding protein 5	RBM5	5	5	5	O75467	5
P57678	P57678	11	11	11	Gem-associated protein 4	GEMIN4	5	5	5	O75717	5
P61619;P61619-3;Q9H9S3-3;Q9H9S3;Q9H9S3-2	P61619;P61619-3;Q9H9S3-3;Q9H9S3	17;15;10;10;8	17;15;10;10;8	17;15;10;10;8	Protein transport protein Sec61 subunit alpha isoform 1;Protein transport protein Sec61 subunit alpha isoform 2	SEC61A1;SEC61A2	5	4	6	O76031	5
Q01780;Q01780-2	Q01780;Q01780-2	16;15	16;15	16;15	Exosome component 10	EXOSC10	5	5	5	O95147	5
Q02809;Q02809-2	Q02809;Q02809-2	160;160	160;160	158;158	Procollagen-lysine,2-oxoglutarate 5-dioxygenase 1	PLOD1	5	5	5	O95166	5
Q03001;Q03001-8;Q03001-13;Q03001-3;Q03001-9;Q03001-10	Q03001;Q03001-8	50;45;7;7;7;3	44;40;6;6;6;3	44;40;6;6;6;3	Dystonin	DST	5	5	5	O95786	5
Q04637-3;Q04637;Q04637-8;Q04637-9;Q04637-4;Q04637-5;Q04637-6;Q04637-7	Q04637-3;Q04637;Q04637-8;Q04637-9;Q04637-4;Q04637-5;Q04637-6;Q04637-7	40;40;40;40;39;37;35;35	40;40;40;40;39;37;35;35	38;38;38;38;37;35;35;35	Eukaryotic translation initiation factor 4 gamma 1	EIF4G1	5	5	5	P00488	5
Q14839;Q14839-2	Q14839;Q14839-2	41;41	41;41	25;25	Chromodomain-helicase-DNA-binding protein 4	CHD4	5	5	5	P01116	5
Q15751	Q15751	37	37	37	Probable E3 ubiquitin-protein ligase HERC1	HERC1	5	5	5	P04049	5
Q16864;Q16864-2	Q16864;Q16864-2	13;12	13;12	13;12	V-type proton ATPase subunit F	ATP6V1F	5	5	5	P04062	5
Q53GS7;Q53GS7-2	Q53GS7;Q53GS7-2	19;18	19;18	19;18	Nucleoporin GLE1	GLE1	5	5	5	P04798	5
Q709C8-3;Q709C8;Q709C8-4;Q709C8-2	Q709C8-3;Q709C8;Q709C8-4;Q709C8-2	73;73;70;70	73;73;70;70	72;72;69;69	Vacuolar protein sorting-associated protein 13C	VPS13C	5	5	5	P05165	5
Q70J99;Q70J99-3;Q70J99-2	Q70J99;Q70J99-3	36;34;3	36;34;3	36;34;3	Protein unc-13 homolog D	UNC13D	5	5	5	P07108	5
Q7L1Q6;Q7L1Q6-4;Q7L1Q6-3;Q7L1Q6-2	Q7L1Q6;Q7L1Q6-4;Q7L1Q6-3;Q7L1Q6-2	21;21;21;20	21;21;21;20	19;19;19;18	Basic leucine zipper and W2 domain-containing protein 1	BZW1	5	5	5	P07199	5
Q7Z5R6;Q7Z5R6-2	Q7Z5R6	20;2	20;2	20;2	Amyloid beta A4 precursor protein-binding family B member 1-interacting protein	APBB1IP	5	5	5	P08237	5
Q8IWZ3-6;Q8IWZ3;Q8IWZ3-4;Q8IWZ3-2;Q8IWZ3-3;Q8IWZ3-5	Q8IWZ3-6;Q8IWZ3;Q8IWZ3-4	28;27;27;6;5;4	22;21;21;2;2;2	22;21;21;2;2;2	Ankyrin repeat and KH domain-containing protein 1	ANKHD1	5	5	5	P08579	5
Q8IYM9;Q8IYM9-2	Q8IYM9;Q8IYM9-2	21;20	21;20	21;20	E3 ubiquitin-protein ligase TRIM22	TRIM22	5	5	5	P09912	5
Q8NB46	Q8NB46	19	19	18	Serine/threonine-protein phosphatase 6 regulatory ankyrin repeat subunit C	ANKRD52	5	5	5	Q71UI9	5
Q8TCU6;Q8TCU6-3;Q8TCU6-2	Q8TCU6;Q8TCU6-3;Q8TCU6-2	51;45;27	51;45;27	49;43;27	Phosphatidylinositol 3,4,5-trisphosphate-dependent Rac exchanger 1 protein	PREX1	5	5	5	P0C851	5
Q8WYP5;Q8WYP5-3;Q8WYP5-2	Q8WYP5;Q8WYP5-3;Q8WYP5-2	19;19;19	19;19;19	19;19;19	Protein ELYS	AHCTF1	5	5	5	P12081	5
Q92611;Q92611-2	Q92611;Q92611-2	11;8	11;8	11;8	ER degradation-enhancing alpha-mannosidase-like protein 1	EDEM1	5	5	5	P15622	5
Q93009-3;Q93009	Q93009-3;Q93009	16;16	16;16	16;16	Ubiquitin carboxyl-terminal hydrolase 7	USP7	5	5	5	P16260	5
Q96RL7-4;Q96RL7-2;Q96RL7-3;Q96RL7	Q96RL7-4;Q96RL7-2;Q96RL7-3;Q96RL7	28;28;28;28	27;27;27;27	27;27;27;27	Vacuolar protein sorting-associated protein 13A	VPS13A	5	5	5	P16278	5
Q99873-3;Q99873-2;Q99873-4;Q99873;Q9NR22	Q99873-3;Q99873-2;Q99873-4;Q99873	18;18;18;18;3	18;18;18;18;3	15;15;15;15;0	Protein arginine N-methyltransferase 1	PRMT1	5	5	5	P20701	5
Q9BYK8;Q9BYK8-2;Q9BYK8-4	Q9BYK8;Q9BYK8-2;Q9BYK8-4	18;14;14	17;13;13	17;13;13	Helicase with zinc finger domain 2	HELZ2	5	5	5	P22695	5
Q9BZH6	Q9BZH6	17	17	17	WD repeat-containing protein 11	WDR11	5	5	5	P23246	5
Q9C035;Q9C035-4;Q9C035-3;Q9C035-2;Q9C035-6;Q9C035-5	Q9C035;Q9C035-4;Q9C035-3;Q9C035-2;Q9C035-6;Q9C035-5	15;13;13;13;10;10	15;13;13;13;10;10	15;13;13;13;10;10	Tripartite motif-containing protein 5	TRIM5	5	5	5	P24043	5
Q9HC98;Q9HC98-3;Q9HC98-4;Q9HC98-2;Q8TDX7-2	Q9HC98;Q9HC98-3;Q9HC98-4;Q9HC98-2	12;12;12;12;1	12;12;12;12;1	8;8;8;8;0	Serine/threonine-protein kinase Nek6	NEK6	5	5	5	P26951	5
Q9UID3;Q9UID3-2	Q9UID3;Q9UID3-2	21;17	21;17	21;17	Vacuolar protein sorting-associated protein 51 homolog	VPS51	5	5	5	P27986	5
Q9UIQ6;Q9UIQ6-3;Q9UIQ6-2	Q9UIQ6;Q9UIQ6-3;Q9UIQ6-2	164;159;159	164;159;159	163;158;158	Leucyl-cystinyl aminopeptidase;Leucyl-cystinyl aminopeptidase, pregnancy serum form	LNPEP	5	5	5	P28068	5
Q9UJU6-6;Q9UJU6-2;Q9UJU6-3;Q9UJU6-4	Q9UJU6-6;Q9UJU6-2;Q9UJU6-3;Q9UJU6-4	21;21;21;19	21;21;21;19	1;1;1;1	Drebrin-like protein	DBNL	5	5	5	P28290	5
Q9Y678	Q9Y678	43	43	29	Coatomer subunit gamma-1	COPG1	5	5	5	P29692	5
P00338;P00338-3;P00338-5;P00338-2;P00338-4	P00338;P00338-3;P00338-5;P00338-2;P00338-4	62;62;51;43;42	62;62;51;43;42	59;59;48;40;41	L-lactate dehydrogenase A chain	LDHA	5	5	6	P30519	5.33333
P04440	P04440	154	149	148	HLA class II histocompatibility antigen, DP beta 1 chain	HLA-DPB1	5	5	6	P30533	5.33333
P08238;Q58FF7;Q58FF8;Q58FF6	P08238;Q58FF7	117;61;14;5	68;40;6;2	68;40;6;2	Heat shock protein HSP 90-beta;Putative heat shock protein HSP 90-beta-3	HSP90AB1;HSP90AB3P	5	5	6	P35573	5.33333
P09884	P09884	19	19	19	DNA polymerase alpha catalytic subunit	POLA1	5	5	6	P37198	5.33333
P35611-3;P35611;P35611-6;P35611-2;P35611-5;P35612	P35611-3;P35611;P35611-6;P35611-2;P35611-5	27;26;23;22;15;1	27;26;23;22;15;1	6;5;2;1;1;1	Alpha-adducin	ADD1	5	6	5	P37275	5.33333
P41091;Q2VIR3;Q2VIR3-2	P41091;Q2VIR3;Q2VIR3-2	22;17;16	22;17;16	22;17;16	Eukaryotic translation initiation factor 2 subunit 3;Putative eukaryotic translation initiation factor 2 subunit 3-like protein	EIF2S3;EIF2S3L	5	5	6	P39656	5.33333
Q00653-4;Q00653;Q00653-3	Q00653-4;Q00653	27;27;10	27;27;10	27;27;10	Nuclear factor NF-kappa-B p100 subunit;Nuclear factor NF-kappa-B p52 subunit	NFKB2	5	5	6	P43007	5.33333
P17900	P17900	51	51	51	Ganglioside GM2 activator;Ganglioside GM2 activator isoform short	GM2A	5	6	6	P45880	5.66667
P35222;P35222-2	P35222	60;6	60;6	55;5	Catenin beta-1	CTNNB1	5	6	6	P46060	5.66667
Q15027	Q15027	39	39	36	Arf-GAP with coiled-coil, ANK repeat and PH domain-containing protein 1	ACAP1	5	6	6	P46977	5.66667
Q96JI7;Q96JI7-3;Q96JI7-2	Q96JI7;Q96JI7-3;Q96JI7-2	27;26;23	27;26;23	27;26;23	Spatacsin	SPG11	5	6	6	P48444	5.66667
Q9GZR7;Q9GZR7-2	Q9GZR7;Q9GZR7-2	36;31	36;31	35;30	ATP-dependent RNA helicase DDX24	DDX24	5	6	6	P49761	5.66667
Q9UK61-3	Q9UK61-3	20	20	1	Protein FAM208A	FAM208A	5	6	6	P51553	5.66667
Q9UL63;Q9UL63-2	Q9UL63;Q9UL63-2	16;11	16;11	16;11	Muskelin	MKLN1	5	6	6	P51814	5.66667
Q9Y520-7;Q9Y520-4;Q9Y520;Q9Y520-6;Q9Y520-2;Q9Y520-3;Q9Y520-5;REV__P10515	Q9Y520-7;Q9Y520-4;Q9Y520;Q9Y520-6;Q9Y520-2;Q9Y520-3;Q9Y520-5	68;66;66;64;63;62;62;1	68;66;66;64;63;62;62;1	67;65;65;63;62;61;61;0	Protein PRRC2C	PRRC2C	5	6	6	P51946	5.66667
Q8TEM1;Q8TEM1-2	Q8TEM1	75;37	75;37	75;37	Nuclear pore membrane glycoprotein 210	NUP210	5	6	7	P53804	6
Q99538;Q99538-3;Q99538-2	Q99538;Q99538-3;Q99538-2	139;106;106	139;106;106	139;106;106	Legumain	LGMN	5	6	7	P54725	6
Q9GZY6;Q9GZY6-2	Q9GZY6	40;14	40;14	40;14	Linker for activation of T-cells family member 2	LAT2	5	7	7	P55058	6.33333
P41226	P41226	22	22	22	Ubiquitin-like modifier-activating enzyme 7	UBA7	5	7	8	P56524	6.66667
O75153	O75153	21	21	21	Clustered mitochondria protein homolog	CLUH	4	3	3	P56556	3.33333
O75821	O75821	14	14	14	Eukaryotic translation initiation factor 3 subunit G	EIF3G	4	3	3	P61011	3.33333
P11940;P11940-2;Q4VXU2;Q4VXU2-2;Q5JQF8	P11940;P11940-2	69;64;6;5;2	69;64;6;5;2	28;25;0;0;0	Polyadenylate-binding protein 1	PABPC1	4	3	3	P61129	3.33333
P14859-3;P14859;P14859-2;P14859-6;P14859-4;P14859-5;P09086-4;P09086-3	P14859-3;P14859;P14859-2;P14859-6;P14859-4;P14859-5	8;8;8;8;7;5;2;2	8;8;8;8;7;5;2;2	6;6;6;6;5;3;0;0	POU domain, class 2, transcription factor 1	POU2F1	4	3	3	P61803	3.33333
P26010;P26010-2	P26010;P26010-2	35;34	33;32	33;32	Integrin beta-7	ITGB7	4	2	4	P62263	3.33333
P51610-2;P51610;P51610-4;P51610-3	P51610-2;P51610;P51610-4	26;26;26;5	26;26;26;5	25;25;25;4	Host cell factor 1;HCF N-terminal chain 1;HCF N-terminal chain 2;HCF N-terminal chain 3;HCF N-terminal chain 4;HCF N-terminal chain 5;HCF N-terminal chain 6;HCF C-terminal chain 1;HCF C-terminal chain 2;HCF C-terminal chain 3;HCF C-terminal chain 4;HCF C-terminal chain 5;HCF C-terminal chain 6	HCFC1	4	3	3	P62312	3.33333
P61313;P61313-2	P61313	39;18	39;18	39;18	60S ribosomal protein L15	RPL15	4	3	3	P62861	3.33333
P63010;P63010-2;P63010-3	P63010;P63010-2;P63010-3	57;57;55	57;57;55	41;41;39	AP-2 complex subunit beta	AP2B1	4	3	3	P62873	3.33333
Q13616	Q13616	15	15	15	Cullin-1	CUL1	4	3	3	P67870	3.33333
Q13618-2;Q13618	Q13618-2;Q13618	17;17	17;17	5;5	Cullin-3	CUL3	4	3	3	P85299	3.33333
Q8NI36	Q8NI36	17	17	17	WD repeat-containing protein 36	WDR36	4	2	4	Q00978	3.33333
O14879	O14879	16	16	13	Interferon-induced protein with tetratricopeptide repeats 3	IFIT3	4	3	4	Q01664	3.66667
O75533;O75533-2	O75533	30;5	30;5	30;5	Splicing factor 3B subunit 1	SF3B1	4	3	4	Q08AM6	3.66667
O95602	O95602	25	24	24	DNA-directed RNA polymerase I subunit RPA1	POLR1A	4	3	4	Q12965	3.66667
P11279;P11279-2	P11279;P11279-2	64;46	64;46	64;46	Lysosome-associated membrane glycoprotein 1	LAMP1	4	3	4	Q13115	3.66667
P26358;P26358-2;P26358-3	P26358;P26358-2;P26358-3	30;30;24	30;30;24	30;30;24	DNA (cytosine-5)-methyltransferase 1	DNMT1	4	3	4	Q13162	3.66667
P42694;P42694-2	P42694;P42694-2	14;10	14;10	14;10	Probable helicase with zinc finger domain	HELZ	4	4	3	Q13190	3.66667
Q12906;Q12906-7;Q12906-5;Q12906-4;Q12906-2;Q12906-6;Q12906-3	Q12906;Q12906-7;Q12906-5;Q12906-4;Q12906-2;Q12906-6;Q12906-3	23;23;18;18;18;18;18	23;23;18;18;18;18;18	20;20;15;15;15;15;15	Interleukin enhancer-binding factor 3	ILF3	4	4	3	Q13948	3.66667
Q13620-1;Q13620;Q13620-3	Q13620-1;Q13620;Q13620-3	22;21;17	22;21;17	18;17;13	Cullin-4B	CUL4B	4	4	3	Q14004	3.66667
Q13813-3	Q13813-3	95	95	4	Spectrin alpha chain, non-erythrocytic 1	SPTAN1	4	3	4	Q14094	3.66667
Q15029-2;Q15029-3;Q15029	Q15029-2;Q15029-3;Q15029	23;23;23	22;22;22	22;22;22	116 kDa U5 small nuclear ribonucleoprotein component	EFTUD2	4	3	4	Q14166	3.66667
Q15233;Q15233-2	Q15233;Q15233-2	28;22	28;22	28;22	Non-POU domain-containing octamer-binding protein	NONO	4	4	3	Q14CZ0	3.66667
Q63ZY3-3;Q63ZY3;Q63ZY3-2	Q63ZY3-3;Q63ZY3;Q63ZY3-2	21;21;21	21;21;21	20;20;20	KN motif and ankyrin repeat domain-containing protein 2	KANK2	4	3	4	Q15468	3.66667
Q6VY07;Q6VY07-2	Q6VY07;Q6VY07-2	13;12	13;12	12;11	Phosphofurin acidic cluster sorting protein 1	PACS1	4	3	4	Q15652	3.66667
Q86Z02;Q86Z02-3;Q86Z02-2;Q86Z02-4	Q86Z02;Q86Z02-3;Q86Z02-2;Q86Z02-4	20;14;14;12	20;14;14;12	14;10;8;10	Homeodomain-interacting protein kinase 1	HIPK1	4	3	4	Q16553	3.66667
Q8NF91-4;Q8NF91;Q8NF91-8;Q8NF91-2;Q8NF91-11;Q8NF91-3;Q8NF91-9;Q8NF91-7;Q8NF91-10;Q8NF91-5;Q8NF91-6;Q8NF91-12	Q8NF91-4;Q8NF91;Q8NF91-8;Q8NF91-2	38;38;32;32;14;12;11;6;3;2;2;1	38;38;32;32;14;12;11;6;3;2;2;1	38;38;32;32;14;12;11;6;3;2;2;1	Nesprin-1	SYNE1	4	4	3	Q32M88	3.66667
Q8NI27;Q8NI27-2	Q8NI27	18;2	18;2	18;2	THO complex subunit 2	THOC2	4	4	3	Q3SXM5	3.66667
Q96SB3	Q96SB3	24	24	24	Neurabin-2	PPP1R9B	4	3	4	Q49MG5	3.66667
Q9NRZ7-2;Q9NRZ7;Q9NRZ7-3	Q9NRZ7-2;Q9NRZ7;Q9NRZ7-3	4;4;4	4;4;4	4;4;4	1-acyl-sn-glycerol-3-phosphate acyltransferase gamma	AGPAT3	4	3	4	Q4J6C6	3.66667
Q9P2J3	Q9P2J3	9	9	3	Kelch-like protein 9	KLHL9	4	3	4	Q5I7T1	3.66667
Q9UIG0-2;Q9UIG0	Q9UIG0-2;Q9UIG0	27;27	27;27	27;27	Tyrosine-protein kinase BAZ1B	BAZ1B	4	3	4	Q5BKZ1	3.66667
Q9ULW0;Q9ULW0-2	Q9ULW0;Q9ULW0-2	17;17	17;17	17;17	Targeting protein for Xklp2	TPX2	4	4	3	Q5K130	3.66667
O14617-4;O14617;O14617-5;O14617-3;O14617-2	O14617-4;O14617;O14617-5;O14617-3;O14617-2	12;12;12;9;9	12;12;12;9;9	12;12;12;9;9	AP-3 complex subunit delta-1	AP3D1	4	4	4	Q5T280	4
O15160;O15160-2	O15160;O15160-2	7;6	7;6	7;6	DNA-directed RNA polymerases I and III subunit RPAC1	POLR1C	4	4	4	Q5T3U5	4
O15270	O15270	12	12	11	Serine palmitoyltransferase 2	SPTLC2	4	4	4	Q5T4F4	4
O15294;O15294-3;O15294-2;O15294-4	O15294;O15294-3;O15294-2;O15294-4	32;30;27;18	32;30;27;18	32;30;27;18	UDP-N-acetylglucosamine--peptide N-acetylglucosaminyltransferase 110 kDa subunit	OGT	4	4	4	Q5T8P6	4
O43299;O43299-2;O43299-3	O43299;O43299-2	16;10;7	16;10;7	16;10;7	AP-5 complex subunit zeta-1	AP5Z1	4	4	4	Q5TH74	4
O43847;O43847-2	O43847;O43847-2	24;24	24;24	24;24	Nardilysin	NRD1	4	4	4	Q658P3	4
O60337-5;O60337-6;O60337	O60337-5;O60337-6;O60337	15;14;14	15;14;14	15;14;14	E3 ubiquitin-protein ligase MARCH6	2020-03-06	4	4	4	Q66K14	4
O60814;P06899;P57053;Q6DRA6;Q6DN03	O60814;P06899;P57053	46;42;35;9;9	46;42;35;9;9	2;2;2;0;0	Histone H2B type 1-K;Histone H2B type 1-J;Histone H2B type F-S	HIST1H2BK;HIST1H2BJ;H2BFS	4	4	4	Q86UP8	4
O60869;O60869-2;O60869-3	O60869;O60869-2;O60869-3	31;25;25	31;25;25	31;25;25	Endothelial differentiation-related factor 1	EDF1	4	4	4	Q6IQ22	4
O60925	O60925	7	7	7	Prefoldin subunit 1	PFDN1	4	4	4	Q6P2C8	4
O75330;O75330-3;O75330-4;O75330-2	O75330;O75330-3;O75330-4;O75330-2	15;15;14;14	15;15;14;14	15;15;14;14	Hyaluronan mediated motility receptor	HMMR	4	4	4	Q6P6C2	4
O94855;O94855-2	O94855;O94855-2	19;19	19;19	19;19	Protein transport protein Sec24D	SEC24D	4	4	4	Q6PCB5	4
O95373	O95373	14	12	12	Importin-7	IPO7	4	4	4	Q6PI26	4
O95455	O95455	6	6	6	dTDP-D-glucose 4,6-dehydratase	TGDS	4	4	4	Q6PJG2	4
P01763	P01763	33	23	6	Ig heavy chain V-III region WEA		4	4	4	Q6ZMN7	4
P10644;P10644-2	P10644;P10644-2	62;50	62;50	49;43	cAMP-dependent protein kinase type I-alpha regulatory subunit;cAMP-dependent protein kinase type I-alpha regulatory subunit, N-terminally processed	PRKAR1A	4	4	4	Q6ZSY5	4
P13010	P13010	36	36	36	X-ray repair cross-complementing protein 5	XRCC5	4	4	4	Q71U36	4
P13796;P13796-2	P13796	130;59	130;59	118;54	Plastin-2	LCP1	4	4	4	Q7L2J0	4
P14866;P14866-2	P14866;P14866-2	26;21	26;21	26;21	Heterogeneous nuclear ribonucleoprotein L	HNRNPL	4	4	4	Q86VP1	4
P19784	P19784	13	13	12	Casein kinase II subunit alpha	CSNK2A2	4	4	4	Q8IUC6	4
P20273-5;P20273;P20273-4;P20273-3;P20273-2	P20273-5;P20273;P20273-4;P20273-3;P20273-2	121;121;102;100;61	121;121;102;100;61	121;121;102;100;61	B-cell receptor CD22	CD22	4	4	4	Q8IUX4	4
P20290-2;P20290;Q96K17-3	P20290-2;P20290	14;14;1	14;14;1	11;11;0	Transcription factor BTF3	BTF3	4	4	4	Q8IV63	4
P20592;P20592-2	P20592	24;2	21;0	21;0	Interferon-induced GTP-binding protein Mx2	MX2	4	4	4	Q8IWB7	4
P20700	P20700	29	29	25	Lamin-B1	LMNB1	4	4	4	Q8IWR0	4
P22314;P22314-2	P22314;P22314-2	36;35	36;35	36;35	Ubiquitin-like modifier-activating enzyme 1	UBA1	4	4	4	Q8IYX8	4
P24001-2;P24001-6;P24001-3;P24001-4	P24001-2;P24001-6;P24001-3;P24001-4	58;55;54;50	58;55;54;50	13;13;10;13	Interleukin-32	IL32	4	4	4	Q8N1L9	4
P30153	P30153	56	56	45	Serine/threonine-protein phosphatase 2A 65 kDa regulatory subunit A alpha isoform	PPP2R1A	4	4	4	Q8N2Z9	4
P35869	P35869	22	22	22	Aryl hydrocarbon receptor	AHR	4	4	4	Q8N3J3	4
P41229-2;P41229-5;P41229;P41229-3;P41229-4	P41229-2;P41229-5;P41229;P41229-3;P41229-4	19;19;19;17;16	15;15;15;13;12	9;9;9;8;7	Lysine-specific demethylase 5C	KDM5C	4	4	4	Q8N488	4
P42858	P42858	28	28	28	Huntingtin	HTT	4	4	4	Q8N4S0	4
P46939;P46939-2;P46939-4;P46939-3	P46939;P46939-2	38;37;17;8	38;37;17;8	34;33;13;4	Utrophin	UTRN	4	4	4	Q8N531	4
P48643;P48643-2	P48643;P48643-2	19;17	19;17	19;17	T-complex protein 1 subunit epsilon	CCT5	4	4	4	Q8N568	4
P49815-5;P49815-3;P49815-2;P49815-4;P49815;P49815-7;P49815-6;P49815-8	P49815-5;P49815-3;P49815-2;P49815-4;P49815;P49815-7;P49815-6	20;20;20;20;20;19;19;2	20;20;20;20;20;19;19;2	20;20;20;20;20;19;19;2	Tuberin	TSC2	4	4	4	Q8N680	4
P51531-2;P51531	P51531-2;P51531	41;41	41;41	27;27	Probable global transcription activator SNF2L2	SMARCA2	4	4	4	Q8N6P7	4
P52597	P52597	31	31	26	Heterogeneous nuclear ribonucleoprotein F;Heterogeneous nuclear ribonucleoprotein F, N-terminally processed	HNRNPF	4	4	4	Q8N806	4
P60660;P60660-2	P60660;P60660-2	22;21	22;21	16;15	Myosin light polypeptide 6	MYL6	4	4	4	Q8NA66	4
P61201;P61201-2	P61201;P61201-2	9;9	9;9	9;9	COP9 signalosome complex subunit 2	COPS2	4	4	4	Q8NB37	4
P63151;P63151-2;Q00005-6;Q00005;Q00005-2;Q00005-3;Q00005-4;Q00005-5;Q00005-7;Q9Y2T4-3;Q9Y2T4-4;Q9Y2T4-2;Q9Y2T4	P63151;P63151-2	15;15;5;5;5;5;5;5;5;4;4;4;4	15;15;5;5;5;5;5;5;5;4;4;4;4	9;9;0;0;0;0;0;0;0;0;0;0;0	Serine/threonine-protein phosphatase 2A 55 kDa regulatory subunit B alpha isoform	PPP2R2A	4	4	4	Q8NDX1	4
P78344;P78344-2	P78344;P78344-2	16;13	16;13	16;13	Eukaryotic translation initiation factor 4 gamma 2	EIF4G2	4	4	4	Q8NEJ9	4
Q00341;Q00341-2	Q00341;Q00341-2	46;43	46;43	46;43	Vigilin	HDLBP	4	4	4	Q8NFF5	4
Q01518-2;Q01518	Q01518-2;Q01518	40;40	40;40	40;40	Adenylyl cyclase-associated protein 1	CAP1	4	4	4	Q8NHU6	4
Q01850	Q01850	16	16	14	Cerebellar degeneration-related protein 2	CDR2	4	4	4	Q8TAF3	4
Q02224;Q02224-3;Q02224-2	Q02224;Q02224-3;Q02224-2	26;25;25	26;25;25	26;25;25	Centromere-associated protein E	CENPE	4	4	4	Q8TEW6	4
Q03518	Q03518	23	20	20	Antigen peptide transporter 1	TAP1	4	4	4	Q8TEY5	4
Q06413-2;Q06413-5;Q06413-4;Q06413-3;Q06413-6;Q06413	Q06413-2;Q06413-5;Q06413-4;Q06413-3;Q06413-6;Q06413	16;16;15;15;15;15	16;16;15;15;15;15	12;12;12;11;12;11	Myocyte-specific enhancer factor 2C	MEF2C	4	4	4	Q8TEZ7	4
Q10713;Q10713-2	Q10713;Q10713-2	13;8	13;8	13;8	Mitochondrial-processing peptidase subunit alpha	PMPCA	4	4	4	Q8TF40	4
Q12769;Q12769-3;Q12769-2	Q12769	24;7;1	24;7;1	24;7;1	Nuclear pore complex protein Nup160	NUP160	4	4	4	Q8WW35	4
Q13569	Q13569	10	10	10	G/T mismatch-specific thymine DNA glycosylase	TDG	4	4	4	Q8WXE1	4
Q13576;Q13576-3;Q13576-2	Q13576;Q13576-3;Q13576-2	32;18;18	29;16;16	29;16;16	Ras GTPase-activating-like protein IQGAP2	IQGAP2	4	4	4	Q8WY22	4
Q13761;Q13761-2;Q01196-7	Q13761;Q13761-2	13;13;1	13;13;1	8;8;0	Runt-related transcription factor 3	RUNX3	4	4	4	Q8WYB5	4
Q13772;Q13772-3;Q13772-4;Q13772-2	Q13772;Q13772-3;Q13772-4	68;68;68;13	68;68;68;13	68;68;68;13	Nuclear receptor coactivator 4	NCOA4	4	4	4	Q92576	4
Q13905-2;Q13905;Q13905-4;Q13905-3	Q13905-2;Q13905;Q13905-4;Q13905-3	14;14;14;14	14;14;14;14	14;14;14;14	Rap guanine nucleotide exchange factor 1	RAPGEF1	4	4	4	Q92766	4
Q14254	Q14254	90	90	90	Flotillin-2	FLOT2	4	4	4	Q92902	4
Q14699	Q14699	13	13	13	Raftlin	RFTN1	4	4	4	Q92994	4
Q15046;Q15046-2	Q15046;Q15046-2	23;23	23;23	23;23	Lysine--tRNA ligase	KARS	4	4	4	Q96AZ6	4
Q15910-5;Q15910-3;Q15910-4;Q15910;Q15910-2	Q15910-5;Q15910-3;Q15910-4;Q15910;Q15910-2	6;6;6;6;6	6;6;6;6;6	4;4;4;4;4	Histone-lysine N-methyltransferase EZH2	EZH2	4	4	4	Q96BU1	4
Q53GL7	Q53GL7	21	21	21	Poly [ADP-ribose] polymerase 10	PARP10	4	4	4	Q96CB9	4
Q5UE93	Q5UE93	24	24	24	Phosphoinositide 3-kinase regulatory subunit 6	PIK3R6	4	4	4	Q96CS2	4
Q5VUA4;Q5VUA4-2	Q5VUA4;Q5VUA4-2	18;9	18;9	18;9	Zinc finger protein 318	ZNF318	4	4	4	Q96DV4	4
Q5VYK3	Q5VYK3	24	24	23	Proteasome-associated protein ECM29 homolog	ECM29	4	4	4	Q96FL8	4
Q6P1K2;Q6P1K2-4;Q6P1K2-2;Q6P1K2-3;Q6P1K2-6;Q6P1K2-5	Q6P1K2;Q6P1K2-4;Q6P1K2-2;Q6P1K2-3;Q6P1K2-6;Q6P1K2-5	7;6;5;4;4;4	7;6;5;4;4;4	7;6;5;4;4;4	Polyamine-modulated factor 1	PMF1	4	4	4	Q96GR2	4
Q6P5R6	Q6P5R6	17	17	8	60S ribosomal protein L22-like 1	RPL22L1	4	4	4	Q96H35	4
Q6PGP7	Q6PGP7	9	9	9	Tetratricopeptide repeat protein 37	TTC37	4	3	5	Q96HJ9	4
Q70SY1;Q70SY1-2;Q70SY1-3	Q70SY1;Q70SY1-2	16;12;7	16;12;7	14;10;6	Cyclic AMP-responsive element-binding protein 3-like protein 2;Processed cyclic AMP-responsive element-binding protein 3-like protein 2	CREB3L2	4	4	4	Q96K37	4
Q7Z3K3-7;Q7Z3K3-2;Q7Z3K3-3;Q7Z3K3-6;Q7Z3K3;Q7Z3K3-5;Q7Z3K3-4	Q7Z3K3-7;Q7Z3K3-2;Q7Z3K3-3;Q7Z3K3-6;Q7Z3K3;Q7Z3K3-5	10;10;10;10;10;9;1	10;10;10;10;10;9;1	10;10;10;10;10;9;1	Pogo transposable element with ZNF domain	POGZ	4	4	4	Q96LT4	4
Q86UE8-3;Q86UE8-2;Q86UE8	Q86UE8-3;Q86UE8-2;Q86UE8	9;9;9	9;9;9	6;6;6	Serine/threonine-protein kinase tousled-like 2	TLK2	4	4	4	Q96MT1	4
Q86Y39	Q86Y39	10	10	4	NADH dehydrogenase [ubiquinone] 1 alpha subcomplex subunit 11	NDUFA11	4	4	4	Q96PK6	4
Q8IWV8-4;Q8IWV8;Q8IWV8-2;Q8IWV8-3	Q8IWV8-4;Q8IWV8	26;26;8;3	26;26;8;3	26;26;8;3	E3 ubiquitin-protein ligase UBR2	UBR2	4	4	4	Q96PQ6	4
Q8IY37	Q8IY37	12	12	12	Probable ATP-dependent RNA helicase DHX37	DHX37	4	4	4	Q96PQ7	4
Q8IZH2-2;Q8IZH2;Q8IZH2-3	Q8IZH2-2;Q8IZH2	18;18;6	18;18;6	18;18;6	5-3 exoribonuclease 1	XRN1	4	4	4	Q96SI9	4
Q8NB14;Q8NB14-2;Q9P2H5-2;Q9P2H5	Q8NB14;Q8NB14-2	7;6;1;1	7;6;1;1	7;6;1;1	Ubiquitin carboxyl-terminal hydrolase 38	USP38	4	4	4	Q99417	4
Q8NEZ4;Q8NEZ4-3	Q8NEZ4;Q8NEZ4-3	25;25	25;25	4;4	Histone-lysine N-methyltransferase 2C	KMT2C	4	4	4	Q99519	4
Q8NI37	Q8NI37	8	8	8	Protein phosphatase PTC7 homolog	PPTC7	4	4	4	Q99741	4
Q8WUM4-2;Q8WUM4-3	Q8WUM4-2	38;14	38;14	1;0	Programmed cell death 6-interacting protein	PDCD6IP	4	4	4	Q99942	4
Q8WV28-2;Q8WV28;Q8WV28-3	Q8WV28-2;Q8WV28;Q8WV28-3	14;14;12	14;14;12	14;14;12	B-cell linker protein	BLNK	4	4	4	Q9BQA9	4
Q8WWM7-9;Q8WWM7-8;Q8WWM7-5;Q8WWM7-4;Q8WWM7-2;Q8WWM7;Q8WWM7-3;Q8WWM7-6;Q8WWM7-7	Q8WWM7-9;Q8WWM7-8;Q8WWM7-5;Q8WWM7-4;Q8WWM7-2;Q8WWM7;Q8WWM7-3;Q8WWM7-6	27;26;26;26;26;26;26;18;11	27;26;26;26;26;26;26;18;11	26;25;25;25;25;25;25;17;11	Ataxin-2-like protein	ATXN2L	4	4	4	Q9BRL7	4
Q92503;Q92503-2;Q92503-3	Q92503;Q92503-2;Q92503-3	24;24;23	24;24;23	22;22;22	SEC14-like protein 1	SEC14L1	4	4	4	Q9BRR9	4
Q92598;Q92598-2;Q92598-3;Q92598-4	Q92598;Q92598-2;Q92598-3;Q92598-4	38;37;37;37	38;37;37;37	32;31;31;31	Heat shock protein 105 kDa	HSPH1	4	4	4	Q9BUE0	4
Q92794	Q92794	17	17	12	Histone acetyltransferase KAT6A	KAT6A	4	4	4	Q9BWW8	4
Q96KP4;Q96KP4-2	Q96KP4;Q96KP4-2	46;43	46;43	46;43	Cytosolic non-specific dipeptidase	CNDP2	4	4	4	Q9BYD2	4
Q96P48-2;Q96P48-4;Q96P48-1;Q96P48-3;Q96P48;Q96P48-7;Q96P48-5	Q96P48-2;Q96P48-4;Q96P48-1;Q96P48-3;Q96P48;Q96P48-7;Q96P48-5	12;12;12;12;12;11;9	12;12;12;12;12;11;9	12;12;12;12;12;11;9	Arf-GAP with Rho-GAP domain, ANK repeat and PH domain-containing protein 1	ARAP1	4	4	4	Q9BYW2	4
Q96QU8-2;Q96QU8	Q96QU8-2;Q96QU8	20;20	20;20	20;20	Exportin-6	XPO6	4	4	4	Q9C0D7	4
Q99471;Q99471-3;Q99471-2	Q99471;Q99471-3	9;8;1	9;8;1	9;8;1	Prefoldin subunit 5	PFDN5	4	4	4	Q9C0F1	4
Q99590;Q99590-2	Q99590;Q99590-2	29;20	29;20	28;19	Protein SCAF11	SCAF11	4	4	4	Q9C0I3	4
Q99661;Q99661-2	Q99661;Q99661-2	13;11	13;11	12;10	Kinesin-like protein KIF2C	KIF2C	4	4	4	Q9GZM8	4
Q99973-2;Q99973	Q99973-2;Q99973	25;25	25;25	25;25	Telomerase protein component 1	TEP1	4	4	4	Q9GZS1	4
Q9BPX3	Q9BPX3	26	26	26	Condensin complex subunit 3	NCAPG	4	4	4	Q9H0J9	4
Q9BXW9-3;Q9BXW9;Q9BXW9-1;Q9BXW9-4	Q9BXW9-3;Q9BXW9;Q9BXW9-1	16;16;16;5	16;16;16;5	16;16;16;5	Fanconi anemia group D2 protein	FANCD2	4	4	4	Q9H0V1	4
Q9BYX4;Q9BYX4-2	Q9BYX4	24;4	24;4	24;4	Interferon-induced helicase C domain-containing protein 1	IFIH1	4	4	4	Q9H173	4
Q9H0P0;Q9H0P0-3;Q9H0P0-2;Q9H0P0-1	Q9H0P0;Q9H0P0-3;Q9H0P0-2;Q9H0P0-1	10;7;7;7	10;7;7;7	9;6;6;6	Cytosolic 5-nucleotidase 3A	NT5C3A	4	4	4	Q9H269	4
Q9H4L7;Q9H4L7-2;Q9H4L7-3	Q9H4L7;Q9H4L7-2;Q9H4L7-3	14;14;8	14;14;8	13;13;7	SWI/SNF-related matrix-associated actin-dependent regulator of chromatin subfamily A containing DEAD/H box 1	SMARCAD1	4	4	4	Q9H400	4
Q9HAV4	Q9HAV4	18	18	18	Exportin-5	XPO5	4	4	4	Q9H422	4
Q9NQC3;Q9NQC3-2;Q9NQC3-5;Q9NQC3-6;Q9NQC3-4;Q9NQC3-3	Q9NQC3;Q9NQC3-2;Q9NQC3-5;Q9NQC3-6;Q9NQC3-4	17;15;15;10;9;8	17;15;15;10;9;8	17;15;15;10;9;8	Reticulon-4	RTN4	4	4	4	Q9H444	4
Q9NTI5;Q9NTI5-2	Q9NTI5;Q9NTI5-2	11;9	11;9	11;9	Sister chromatid cohesion protein PDS5 homolog B	PDS5B	4	4	4	Q9H6Y7	4
Q9NWH9;Q9NWH9-3	Q9NWH9;Q9NWH9-3	14;7	14;7	14;7	SAFB-like transcription modulator	SLTM	4	4	4	Q9HB09	4
Q9NY61	Q9NY61	5	5	5	Protein AATF	AATF	4	4	4	Q9HB58	4
Q9P031	Q9P031	8	8	8	Thyroid transcription factor 1-associated protein 26	CCDC59	4	4	4	Q9NPD5	4
Q9P1T7;Q9P1T7-1	Q9P1T7;Q9P1T7-1	10;10	10;10	10;10	MyoD family inhibitor domain-containing protein	MDFIC	4	4	4	Q9NPI1	4
Q9UI26;Q9UI26-2	Q9UI26;Q9UI26-2	10;10	10;10	10;10	Importin-11	IPO11	4	4	4	Q9NQC7	4
Q9Y2L1;Q9Y2L1-2	Q9Y2L1;Q9Y2L1-2	16;14	16;14	16;14	Exosome complex exonuclease RRP44	DIS3	4	4	4	Q9NRN9	4
Q9Y4A5;Q9Y4A5-2	Q9Y4A5;Q9Y4A5-2	55;53	55;53	55;53	Transformation/transcription domain-associated protein	TRRAP	4	4	4	Q9NUW8	4
Q9Y546	Q9Y546	10	10	10	Leucine-rich repeat-containing protein 42	LRRC42	4	4	4	Q9NVA2	4
Q9Y6Q9-2;Q9Y6Q9-5;Q9Y6Q9;Q9Y6Q9-3;Q9Y6Q9-4	Q9Y6Q9-2;Q9Y6Q9-5;Q9Y6Q9;Q9Y6Q9-3;Q9Y6Q9-4	22;22;22;21;17	22;22;22;21;17	21;21;21;20;16	Nuclear receptor coactivator 3	NCOA3	4	4	4	Q9NVV4	4
O14980	O14980	23	23	23	Exportin-1	XPO1	4	4	5	Q9NW82	4.33333
O43707;O43707-2;O43707-3	O43707;O43707-2;O43707-3	82;72;47	82;72;47	66;61;41	Alpha-actinin-4	ACTN4	4	4	5	Q9NWW7	4.33333
P01130-3;P01130-5;P01130;P01130-6;P01130-4;P01130-2	P01130-3;P01130-5;P01130;P01130-6;P01130-4;P01130-2	105;105;105;104;104;102	105;105;105;104;104;102	105;105;105;104;104;102	Low-density lipoprotein receptor	LDLR	4	5	4	Q9NX05	4.33333
P05107	P05107	64	64	61	Integrin beta-2	ITGB2	4	4	5	Q9NXR7	4.33333
P11717	P11717	215	215	215	Cation-independent mannose-6-phosphate receptor	IGF2R	4	4	5	Q9NXR8	4.33333
P49454	P49454	40	40	40	Centromere protein F	CENPF	4	4	5	Q9NY47	4.33333
P50851-2;P50851;Q8NFP9;Q8NFP9-2;Q8NFP9-3	P50851-2;P50851	25;25;3;1;1	25;25;3;1;1	25;25;3;1;1	Lipopolysaccharide-responsive and beige-like anchor protein	LRBA	4	4	5	Q9NZ32	4.33333
Q13310-2;Q13310;Q13310-3	Q13310-2;Q13310;Q13310-3	42;42;42	27;27;27	27;27;27	Polyadenylate-binding protein 4	PABPC4	4	4	5	Q9NZI7	4.33333
Q14566	Q14566	31	31	29	DNA replication licensing factor MCM6	MCM6	4	4	5	Q9P2D3	4.33333
Q86U86-8;Q86U86;Q86U86-5;Q86U86-7;Q86U86-9;Q86U86-2;Q86U86-4;Q86U86-3;Q86U86-6	Q86U86-8;Q86U86;Q86U86-5;Q86U86-7;Q86U86-9;Q86U86-2;Q86U86-4;Q86U86-3;Q86U86-6	25;25;23;23;23;23;22;22;17	25;25;23;23;23;23;22;22;17	25;25;23;23;23;23;22;22;17	Protein polybromo-1	PBRM1	4	4	5	Q9P2K6	4.33333
Q93008-1;Q93008	Q93008-1;Q93008	36;36	36;36	16;16	Probable ubiquitin carboxyl-terminal hydrolase FAF-X	USP9X	4	4	5	Q9P2N6	4.33333
Q9H2P0	Q9H2P0	16	16	16	Activity-dependent neuroprotector homeobox protein	ADNP	4	5	4	Q9P2R3	4.33333
Q9NW64-2;Q9NW64	Q9NW64-2;Q9NW64	11;11	11;11	11;11	Pre-mRNA-splicing factor RBM22	RBM22	4	4	5	Q9P2T1	4.33333
Q9UPN9;Q9UPN9-2	Q9UPN9;Q9UPN9-2	15;14	15;14	15;14	E3 ubiquitin-protein ligase TRIM33	TRIM33	4	4	5	Q9UBC2	4.33333
O00182-6;O00182-3;O00182-5	O00182-6;O00182-3;O00182-5	72;71;37	72;71;37	1;0;0	Galectin-9	LGALS9	4	4	6	Q9UJL9	4.66667
P01834	P01834	120	120	120	Ig kappa chain C region	IGKC	4	5	5	Q9UJX5	4.66667
P04632;Q96L46	P04632	42;1	42;1	42;1	Calpain small subunit 1	CAPNS1	4	5	5	Q9UKY7	4.66667
P35221;P35221-2;P35221-3;P26232-2;P26232-5;P26232;P26232-3;P26232-4;P26232-6;Q9UI47-2;Q9UI47	P35221;P35221-2;P35221-3	51;50;37;23;23;23;21;20;20;1;1	51;50;37;23;23;23;21;20;20;1;1	51;50;37;23;23;23;21;20;20;1;1	Catenin alpha-1	CTNNA1	4	5	5	Q9ULT0	4.66667
P48556	P48556	22	22	22	26S proteasome non-ATPase regulatory subunit 8	PSMD8	4	4	6	Q9UNS1	4.66667
P49792;P0DJD0;P0DJD1;Q7Z3J3-2	P49792	44;11;11;5	44;11;11;5	24;0;0;0	E3 SUMO-protein ligase RanBP2	RANBP2	4	5	5	Q9UNZ2	4.66667
P53396-2;P53396;P53396-3	P53396-2;P53396;P53396-3	35;35;29	35;35;29	35;35;29	ATP-citrate synthase	ACLY	4	5	5	Q9UPY3	4.66667
Q14149	Q14149	15	15	15	MORC family CW-type zinc finger protein 3	MORC3	4	5	5	Q9UQ13	4.66667
Q8IVF7-2;Q8IVF7-3;Q8IVF7	Q8IVF7-2;Q8IVF7-3;Q8IVF7	32;32;32	32;32;32	22;22;22	Formin-like protein 3	FMNL3	4	5	5	Q9Y283	4.66667
Q9HB40;Q9HB40-2	Q9HB40;Q9HB40-2	54;42	54;42	54;42	Retinoid-inducible serine carboxypeptidase	SCPEP1	4	5	5	Q9Y285	4.66667
Q6UWP8	Q6UWP8	36	36	19	Suprabasin	SBSN	3	0	0	Q9Y2K1	1
P48507-2;P48507	P48507-2;P48507	6;6	6;6	6;6	Glutamate--cysteine ligase regulatory subunit	GCLM	3	1	2	Q9Y2R0	2
Q9NR56-2;Q9NR56-5;Q9NR56;Q9NR56-3;Q9NR56-4;Q9NR56-6;Q9NR56-7	Q9NR56-2;Q9NR56-5;Q9NR56;Q9NR56-3;Q9NR56-4;Q9NR56-6;Q9NR56-7	12;12;12;11;11;10;7	12;12;12;11;11;10;7	8;8;8;7;7;7;4	Muscleblind-like protein 1	MBNL1	3	1	2	Q9Y496	2
O60381-3;O60381;O60381-2	O60381-3;O60381;O60381-2	9;9;7	9;9;7	9;9;7	HMG box-containing protein 1	HBP1	3	2	2	Q9Y6A1	2.33333
O94966-4;O94966-3;O94966;O94966-7;O94966-6;O94966-5;O94966-2	O94966-4;O94966-3;O94966;O94966-7;O94966-6;O94966-5	19;19;19;19;19;19;7	19;19;19;19;19;19;7	19;19;19;19;19;19;7	Ubiquitin carboxyl-terminal hydrolase 19	USP19	3	2	2	Q9Y6D5	2.33333
O95267-2;O95267;O95267-5;O95267-3;O95267-4;Q8TDF6-6;Q8TDF6-7;Q8TDF6-5;Q8TDF6-9;Q8TDF6-8;Q8TDF6-2;Q8TDF6	O95267-2;O95267;O95267-5;O95267-3;O95267-4	14;14;12;12;11;1;1;1;1;1;1;1	14;14;12;12;11;1;1;1;1;1;1;1	14;14;12;12;11;1;1;1;1;1;1;1	RAS guanyl-releasing protein 1	RASGRP1	3	2	2	A0A075B6S4	2.33333
P12004	P12004	24	24	24	Proliferating cell nuclear antigen	PCNA	3	2	2	A0A0B4J1X5	2.33333
P13761	P13761	148	41	14	HLA class II histocompatibility antigen, DRB1-7 beta chain	HLA-DRB1	3	2	2	A0A0C4DH38	2.33333
P30464	P30464	508	13	0	HLA class I histocompatibility antigen, B-15 alpha chain	HLA-B	3	2	2	A2RRH5	2.33333
P42892-3;P42892-2;P42892-4;P42892	P42892-3;P42892-2;P42892-4;P42892	71;71;71;71	71;71;71;71	71;71;71;71	Endothelin-converting enzyme 1	ECE1	3	2	2	A2RRP1	2.33333
P54727;P54727-2	P54727;P54727-2	27;17	27;17	24;15	UV excision repair protein RAD23 homolog B	RAD23B	3	2	2	A2RTX5	2.33333
P84077;P61204;P61204-2	P84077;P61204	41;41;16	41;41;16	9;9;9	ADP-ribosylation factor 1;ADP-ribosylation factor 3	ARF1;ARF3	3	2	2	A2RUS2	2.33333
Q06210;Q06210-2;O94808	Q06210;Q06210-2	20;19;5	20;19;5	20;19;5	Glutamine--fructose-6-phosphate aminotransferase [isomerizing] 1	GFPT1	3	1	3	A2VDF0	2.33333
Q12830;Q12830-2;Q12830-4	Q12830;Q12830-2;Q12830-4	19;18;17	19;18;17	19;18;17	Nucleosome-remodeling factor subunit BPTF	BPTF	3	2	2	A5YM69	2.33333
Q13464	Q13464	19	19	17	Rho-associated protein kinase 1	ROCK1	3	2	2	A6H8Y1	2.33333
Q15637-6	Q15637-6	15	15	3	Splicing factor 1	SF1	3	2	2	A6NC98	2.33333
Q86YT6	Q86YT6	18	18	18	E3 ubiquitin-protein ligase MIB1	MIB1	3	2	2	A6NHR9	2.33333
Q8NEL9;Q8NEL9-2;Q8NEL9-4;Q8NEL9-3	Q8NEL9;Q8NEL9-2;Q8NEL9-4	8;7;7;3	8;7;7;3	8;7;7;3	Phospholipase DDHD1	DDHD1	3	2	2	A6NHX0	2.33333
Q9UJX6-2;Q9UJX6	Q9UJX6-2;Q9UJX6	7;7	7;7	7;7	Anaphase-promoting complex subunit 2	ANAPC2	3	1	3	A6NIH7	2.33333
Q9UQV4	Q9UQV4	21	21	21	Lysosome-associated membrane glycoprotein 3	LAMP3	3	2	2	A8MTT3	2.33333
O43865;O43865-2	O43865;O43865-2	24;19	24;19	20;15	Putative adenosylhomocysteinase 2	AHCYL1	3	2	3	A8MXV4	2.66667
O75691	O75691	20	20	20	Small subunit processome component 20 homolog	UTP20	3	3	2	B0I1T2	2.66667
O95613;O95613-2	O95613;O95613-2	19;18	19;18	19;18	Pericentrin	PCNT	3	2	3	B0YJ81	2.66667
P04792	P04792	17	17	17	Heat shock protein beta-1	HSPB1	3	3	2	P0CG04	2.66667
P07355;P07355-2;A6NMY6	P07355;P07355-2;A6NMY6	137;137;86	137;137;86	137;137;86	Annexin A2;Putative annexin A2-like protein	ANXA2;ANXA2P2	3	3	2	C4AMC7	2.66667
P07910-2;P07910;P07910-4;P07910-3;P0DMR1;O60812;B7ZW38;B2RXH8	P07910-2;P07910;P07910-4;P07910-3;P0DMR1;O60812;B7ZW38;B2RXH8	20;20;19;16;10;10;10;10	20;20;19;16;10;10;10;10	20;20;19;16;10;10;10;10	Heterogeneous nuclear ribonucleoproteins C1/C2;Heterogeneous nuclear ribonucleoprotein C-like 4;Heterogeneous nuclear ribonucleoprotein C-like 1;Heterogeneous nuclear ribonucleoprotein C-like 3;Heterogeneous nuclear ribonucleoprotein C-like 2	HNRNPC;HNRNPCL4;HNRNPCL1;HNRNPCL3;HNRNPCL2	3	3	2	C9J7I0	2.66667
P11836;P11836-2	P11836	45;19	45;19	45;19	B-lymphocyte antigen CD20	MS4A1	3	2	3	O00139	2.66667
P17858;P17858-2	P17858;P17858-2	17;17	13;13	13;13	ATP-dependent 6-phosphofructokinase, liver type	PFKL	3	2	3	O00148	2.66667
P40227;P40227-2	P40227;P40227-2	25;21	25;21	18;18	T-complex protein 1 subunit zeta	CCT6A	3	2	3	O00161	2.66667
P40692;P40692-3;P40692-2	P40692;P40692-3;P40692-2	17;14;9	17;14;9	17;14;9	DNA mismatch repair protein Mlh1	MLH1	3	3	2	O00186	2.66667
P40818;P40818-2	P40818;P40818-2	41;33	41;33	41;33	Ubiquitin carboxyl-terminal hydrolase 8	USP8	3	3	2	O00232	2.66667
P41252	P41252	21	21	21	Isoleucine--tRNA ligase, cytoplasmic	IARS	3	3	2	O00268	2.66667
P42704	P42704	12	12	12	Leucine-rich PPR motif-containing protein, mitochondrial	LRPPRC	3	2	3	O00291	2.66667
P52655;P52655-2	P52655;P52655-2	9;8	9;8	9;8	Transcription initiation factor IIA subunit 1;Transcription initiation factor IIA alpha chain;Transcription initiation factor IIA beta chain	GTF2A1	3	2	3	O00398	2.66667
Q12789-3;Q12789	Q12789-3;Q12789	29;29	29;29	29;29	General transcription factor 3C polypeptide 1	GTF3C1	3	2	3	O00400	2.66667
Q13107;Q13107-2	Q13107;Q13107-2	13;11	13;11	9;7	Ubiquitin carboxyl-terminal hydrolase 4	USP4	3	2	3	O00409	2.66667
Q32MZ4-3;Q32MZ4-2;Q32MZ4	Q32MZ4-3;Q32MZ4-2;Q32MZ4	13;13;12	13;13;12	8;8;7	Leucine-rich repeat flightless-interacting protein 1	LRRFIP1	3	2	3	O00418	2.66667
Q4ADV7-3;Q4ADV7;Q4ADV7-2	Q4ADV7-3;Q4ADV7;Q4ADV7-2	10;10;9	10;10;9	10;10;9	RAB6A-GEF complex partner protein 1	RIC1	3	2	3	O00443	2.66667
Q5JSZ5;Q5JSZ5-5;Q5JSZ5-4;Q5JSZ5-2;Q5JSZ5-3	Q5JSZ5;Q5JSZ5-5	16;11;2;2;2	16;11;2;2;2	16;11;2;2;2	Protein PRRC2B	PRRC2B	3	2	3	O00444	2.66667
Q5T447;Q5T447-2	Q5T447;Q5T447-2	18;10	18;10	18;10	E3 ubiquitin-protein ligase HECTD3	HECTD3	3	3	2	O00458	2.66667
Q68CR1-3;Q68CR1-2;Q68CR1	Q68CR1-3;Q68CR1-2;Q68CR1	10;10;10	10;10;10	10;10;10	Protein sel-1 homolog 3	SEL1L3	3	3	2	O00463	2.66667
Q7L5Y9-3;Q7L5Y9-2;Q7L5Y9;Q7L5Y9-4;Q7L5Y9-5	Q7L5Y9-3;Q7L5Y9-2;Q7L5Y9;Q7L5Y9-4;Q7L5Y9-5	12;12;12;8;6	12;12;12;8;6	12;12;12;8;6	Macrophage erythroblast attacher	MAEA	3	2	3	O00478	2.66667
Q8N163;Q8N163-2	Q8N163;Q8N163-2	10;9	10;9	10;9	Cell cycle and apoptosis regulator protein 2	CCAR2	3	2	3	O00483	2.66667
Q8ND56-2;Q8ND56;Q8ND56-3	Q8ND56-2;Q8ND56;Q8ND56-3	8;7;6	8;7;6	6;5;4	Protein LSM14 homolog A	LSM14A	3	2	3	O00488	2.66667
Q92621	Q92621	26	26	26	Nuclear pore complex protein Nup205	NUP205	3	2	3	O00533	2.66667
Q92636;Q92636-2	Q92636;Q92636-2	14;14	14;14	14;14	Protein FAN	NSMAF	3	2	3	O00562	2.66667
Q92879-5;Q92879-6;Q92879;Q92879-4;Q92879-2;Q92879-3	Q92879-5;Q92879-6;Q92879;Q92879-4;Q92879-2;Q92879-3	16;16;16;16;15;15	16;16;16;16;15;15	9;9;9;9;8;8	CUGBP Elav-like family member 1	CELF1	3	2	3	O00584	2.66667
Q96D70	Q96D70	8	8	8	R3H domain-containing protein 4	R3HDM4	3	2	3	O00716	2.66667
Q96DM3	Q96DM3	12	12	12	Uncharacterized protein C18orf8	C18orf8	3	2	3	O00750	2.66667
Q96FS4	Q96FS4	21	21	20	Signal-induced proliferation-associated protein 1	SIPA1	3	2	3	O14492	2.66667
Q96MW5	Q96MW5	7	7	7	Conserved oligomeric Golgi complex subunit 8	COG8	3	3	2	O14526	2.66667
Q96RV3-4;Q96RV3;Q96RV3-3;Q96RV3-2;Q9H6A9-3	Q96RV3-4;Q96RV3;Q96RV3-3	23;23;22;9;1	23;23;22;9;1	21;21;20;9;0	Pecanex-like protein 1	PCNX	3	3	2	O14593	2.66667
Q99598	Q99598	18	18	18	Translin-associated protein X	TSNAX	3	2	3	O14628	2.66667
Q99707;Q99707-2	Q99707;Q99707-2	25;22	25;22	25;22	Methionine synthase	MTR	3	3	2	O14646	2.66667
Q9BT78-2;Q9BT78	Q9BT78-2;Q9BT78	7;7	7;7	7;7	COP9 signalosome complex subunit 4	COPS4	3	2	3	O14672	2.66667
Q9BZE4;Q9BZE4-2;Q9BZE4-3	Q9BZE4;Q9BZE4-2;Q9BZE4-3	14;13;12	14;13;12	14;13;12	Nucleolar GTP-binding protein 1	GTPBP4	3	3	2	O14682	2.66667
Q9NU22	Q9NU22	29	29	29	Midasin	MDN1	3	2	3	O14730	2.66667
Q9NYF8-3;Q9NYF8-2;Q9NYF8;Q9NYF8-4	Q9NYF8-3;Q9NYF8-2;Q9NYF8;Q9NYF8-4	21;21;21;14	21;21;21;14	21;21;21;14	Bcl-2-associated transcription factor 1	BCLAF1	3	2	3	O14775	2.66667
Q9NYU2-2;Q9NYU2	Q9NYU2-2;Q9NYU2	27;27	27;27	26;26	UDP-glucose:glycoprotein glucosyltransferase 1	UGGT1	3	3	2	O14802	2.66667
Q9P2D0;Q9P2D0-2;Q9P2D0-3	Q9P2D0;Q9P2D0-2	8;7;1	8;7;1	8;7;1	Inhibitor of Bruton tyrosine kinase	IBTK	3	2	3	O14817	2.66667
Q9UHD8;Q9UHD8-7;Q9UHD8-2;Q9UHD8-5;Q9UHD8-3;Q9UHD8-4;Q9UHD8-9;Q9UHD8-8	Q9UHD8;Q9UHD8-7;Q9UHD8-2;Q9UHD8-5;Q9UHD8-3;Q9UHD8-4;Q9UHD8-9;Q9UHD8-8	30;29;29;29;20;19;19;19	30;29;29;29;20;19;19;19	30;29;29;29;20;19;19;19	Septin-9	2020-09-09	3	2	3	O14836	2.66667
Q9UNF0;Q9UNF0-2;Q9BY11	Q9UNF0;Q9UNF0-2	18;17;2	18;17;2	17;16;2	Protein kinase C and casein kinase substrate in neurons protein 2	PACSIN2	3	2	3	O14931	2.66667
Q9UPZ3-2;Q9UPZ3	Q9UPZ3-2;Q9UPZ3	10;10	10;10	10;10	Hermansky-Pudlak syndrome 5 protein	HPS5	3	2	3	O14936	2.66667
Q9Y5S1	Q9Y5S1	30	30	30	Transient receptor potential cation channel subfamily V member 2	TRPV2	3	2	3	O14939	2.66667
Q9Y618-5;Q9Y618-4;Q9Y618-3;Q9Y618;Q9Y618-2	Q9Y618-5;Q9Y618-4;Q9Y618-3;Q9Y618	27;27;27;27;10	27;27;27;27;10	26;26;26;26;10	Nuclear receptor corepressor 2	NCOR2	3	2	3	P19105	2.66667
A3KN83;A3KN83-3	A3KN83;A3KN83-3	19;18	19;18	1;0	Protein strawberry notch homolog 1	SBNO1	3	3	3	O14964	3
O00267-2;O00267	O00267-2;O00267	27;27	27;27	27;27	Transcription elongation factor SPT5	SUPT5H	3	3	3	O14978	3
O00462	O00462	55	55	55	Beta-mannosidase	MANBA	3	3	3	O15015	3
O00754;O00754-2	O00754;O00754-2	198;169	198;169	198;169	Lysosomal alpha-mannosidase;Lysosomal alpha-mannosidase A peptide;Lysosomal alpha-mannosidase B peptide;Lysosomal alpha-mannosidase C peptide;Lysosomal alpha-mannosidase D peptide;Lysosomal alpha-mannosidase E peptide	MAN2B1	3	3	3	O15031	3
O14773;O14773-2	O14773	102;41	102;41	102;41	Tripeptidyl-peptidase 1	TPP1	3	3	3	O15040	3
O14974-3;O14974;O14974-2;O14974-4;O14974-5	O14974-3;O14974;O14974-2;O14974-4;O14974-5	30;30;28;27;24	30;30;28;27;24	29;29;27;26;23	Protein phosphatase 1 regulatory subunit 12A	PPP1R12A	3	3	3	O15056	3
O14977	O14977	11	11	11	Antizyme inhibitor 1	AZIN1	3	3	3	O15091	3
O14979;O14979-2;O14979-3	O14979;O14979-2	18;17;5	18;17;5	17;17;5	Heterogeneous nuclear ribonucleoprotein D-like	HNRNPDL	3	3	3	O15121	3
O15164-2;O15164	O15164-2;O15164	7;7	7;7	7;7	Transcription intermediary factor 1-alpha	TRIM24	3	3	3	O15145	3
O15213	O15213	12	12	12	WD repeat-containing protein 46	WDR46	3	3	3	O15165	3
O15460-2;O15460	O15460-2;O15460	9;9	9;9	9;9	Prolyl 4-hydroxylase subunit alpha-2	P4HA2	3	3	3	O15169	3
O43427-2;O43427	O43427-2;O43427	9;9	9;9	9;9	Acidic fibroblast growth factor intracellular-binding protein	FIBP	3	3	3	O15173	3
O60341;O60341-2	O60341;O60341-2	21;20	20;19	20;19	Lysine-specific histone demethylase 1A	KDM1A	3	3	3	O15178	3
O60506-3;O60506;O60506-4;O60506-2;O60506-5	O60506-3;O60506;O60506-4;O60506-2;O60506-5	25;25;24;24;16	25;25;24;24;16	16;16;16;16;13	Heterogeneous nuclear ribonucleoprotein Q	SYNCRIP	3	3	3	O15226	3
O60711;O60711-2	O60711;O60711-2	9;9	9;9	9;9	Leupaxin	LPXN	3	3	3	O15228	3
O60749;O60749-2	O60749;O60749-2	16;15	16;15	16;15	Sorting nexin-2	SNX2	3	3	3	O15229	3
O60759;O60759-2	O60759;O60759-2	17;12	17;12	17;12	Cytohesin-interacting protein	CYTIP	3	3	3	O15254	3
O60784-4;O60784;O60784-2;O60784-3	O60784-4;O60784;O60784-2;O60784-3	29;29;29;21	29;29;29;21	29;29;29;21	Target of Myb protein 1	TOM1	3	3	3	O15265	3
O75150;O75150-3;O75150-4	O75150;O75150-3;O75150-4	20;17;17	20;17;17	18;15;15	E3 ubiquitin-protein ligase BRE1B	RNF40	3	3	3	O15304	3
O75179;O75179-7;O75179-2;O75179-6;O75179-4;O75179-3;O75179-5	O75179;O75179-7;O75179-2;O75179-6;O75179-4;O75179-3	34;33;32;27;26;20;10	34;33;32;27;26;20;10	28;27;26;21;21;14;5	Ankyrin repeat domain-containing protein 17	ANKRD17	3	3	3	O15350	3
O75182-2;O75182;O75182-3	O75182-2;O75182	16;16;7	15;15;7	15;15;7	Paired amphipathic helix protein Sin3b	SIN3B	3	3	3	O15372	3
O75293	O75293	11	11	11	Growth arrest and DNA damage-inducible protein GADD45 beta	GADD45B	3	3	3	O15381	3
O75312	O75312	9	9	9	Zinc finger protein ZPR1	ZPR1	3	3	3	O15503	3
O75436;O75436-2	O75436;O75436-2	25;20	18;13	18;13	Vacuolar protein sorting-associated protein 26A	VPS26A	3	3	3	O15504	3
O75643;O75643-2	O75643	49;8	49;8	49;8	U5 small nuclear ribonucleoprotein 200 kDa helicase	SNRNP200	3	3	3	O15511	3
O75694-2;O75694	O75694-2;O75694	25;25	25;25	25;25	Nuclear pore complex protein Nup155	NUP155	3	3	3	O15523	3
O94916;O94916-4;O94916-5;O94916-2	O94916;O94916-4;O94916-5;O94916-2	11;11;11;10	11;11;11;10	11;11;11;10	Nuclear factor of activated T-cells 5	NFAT5	3	3	3	O15533	3
O95297-2	O95297-2	12	12	1	Myelin protein zero-like protein 1	MPZL1	3	3	3	O43149	3
O95347;O95347-2	O95347;O95347-2	44;42	44;42	44;42	Structural maintenance of chromosomes protein 2	SMC2	3	3	3	O43150	3
O95714	O95714	29	29	25	E3 ubiquitin-protein ligase HERC2	HERC2	3	3	3	O43159	3
O95758-1;O95758-6;O95758;O95758-5;O95758-4;O95758-7;O95758-2	O95758-1;O95758-6;O95758;O95758-5;O95758-4;O95758-7;O95758-2	17;17;17;17;17;16;15	11;11;11;11;11;11;11	11;11;11;11;11;11;11	Polypyrimidine tract-binding protein 3	PTBP3	3	3	3	O43167	3
O96005-4;O96005;O96005-3	O96005-4;O96005;O96005-3	14;14;13	14;14;13	14;14;13	Cleft lip and palate transmembrane protein 1	CLPTM1	3	3	3	O43172	3
O96019;O96019-2;O94805	O96019;O96019-2	12;11;4	10;9;2	10;9;2	Actin-like protein 6A	ACTL6A	3	3	3	O43181	3
P00403	P00403	15	15	15	Cytochrome c oxidase subunit 2	MT-CO2	3	3	3	O43293	3
P01619;A0A075B6I9;P04211	P01619	15;1;1	10;0;0	6;0;0	Ig kappa chain V-III region B6		3	3	3	O43309	3
P01859	P01859	104	5	2	Ig gamma-2 chain C region	IGHG2	3	3	3	O43314	3
P04075;P04075-2	P04075;P04075-2	85;85	85;85	67;67	Fructose-bisphosphate aldolase A	ALDOA	3	3	3	O43318	3
P07339;P20142;P0DJD9;P0DJD8;P0DJD7;P14091-1;P14091	P07339	90;2;2;2;2;2;2	90;2;2;2;2;2;2	90;2;2;2;2;2;2	Cathepsin D;Cathepsin D light chain;Cathepsin D heavy chain	CTSD	3	3	3	O43374	3
P08133-2;P08133	P08133-2;P08133	86;86	86;86	86;86	Annexin A6	ANXA6	3	3	3	O43390	3
P08865	P08865	16	16	16	40S ribosomal protein SA	RPSA	3	3	3	O43395	3
P10619;P10619-2	P10619;P10619-2	88;85	88;85	88;85	Lysosomal protective protein;Lysosomal protective protein 32 kDa chain;Lysosomal protective protein 20 kDa chain	CTSA	3	3	3	O43405	3
P11912;P11912-2	P11912;P11912-2	22;20	22;20	22;20	B-cell antigen receptor complex-associated protein alpha chain	CD79A	3	3	3	O43426	3
P12694;P12694-2	P12694;P12694-2	7;7	7;7	7;7	2-oxoisovalerate dehydrogenase subunit alpha, mitochondrial	BCKDHA	3	3	3	O43432	3
P13498	P13498	13	13	13	Cytochrome b-245 light chain	CYBA	3	3	3	O43488	3
P14550	P14550	9	9	9	Alcohol dehydrogenase [NADP(+)]	AKR1A1	3	3	3	O43491	3
P14598;A6NI72;P14598-2;A8MVU1	P14598;A6NI72;P14598-2;A8MVU1	28;22;18;18	28;22;18;18	28;22;18;18	Neutrophil cytosol factor 1;Putative neutrophil cytosol factor 1B;Putative neutrophil cytosol factor 1C	NCF1;NCF1B;NCF1C	3	3	3	O43493	3
P14625;Q58FF3	P14625	118;23	115;22	115;22	Endoplasmin	HSP90B1	3	3	3	O43504	3
P15822;P15822-2;P15822-3	P15822	8;2;2	8;2;2	7;2;2	Zinc finger protein 40	HIVEP1	3	3	3	O43516	3
P17987	P17987	25	25	25	T-complex protein 1 subunit alpha	TCP1	3	3	3	O43566	3
P19338	P19338	34	34	34	Nucleolin	NCL	3	3	3	O43567	3
P20020-6;P20020-3;P20020-4;P20020;P20020-5;P20020-2;Q16720-4;Q16720;Q16720-8;Q16720-7;Q16720-6;Q16720-3;Q16720-5;Q16720-2	P20020-6;P20020-3;P20020-4;P20020;P20020-5;P20020-2;Q16720-4;Q16720	50;50;46;46;43;43;26;26;22;22;22;22;22;22	50;50;46;46;43;43;26;26;22;22;22;22;22;22	23;23;23;23;20;20;0;0;0;0;0;0;0;0	Plasma membrane calcium-transporting ATPase 1;Plasma membrane calcium-transporting ATPase 3	ATP2B1;ATP2B3	3	3	3	O43633	3
P21359-2;P21359-6	P21359-2;P21359-6	19;19	19;19	1;1	Neurofibromin;Neurofibromin truncated	NF1	3	3	3	O43639	3
P23497;P23497-3;P23497-4;P23497-5;P23497-2;P23497-7	P23497;P23497-3;P23497-4;P23497-5;P23497-2;P23497-7	17;16;16;15;15;11	16;16;16;15;15;11	5;5;5;4;4;0	Nuclear autoantigen Sp-100	SP100	3	3	3	O43660	3
P24928;P24928-2	P24928	37;17	37;17	35;16	DNA-directed RNA polymerase II subunit RPB1	POLR2A	3	3	3	O43665	3
P26368-2;P26368	P26368-2;P26368	17;17	17;17	17;17	Splicing factor U2AF 65 kDa subunit	U2AF2	3	3	3	O43670	3
P26639;P26639-2	P26639;P26639-2	34;34	34;34	27;27	Threonine--tRNA ligase, cytoplasmic	TARS	3	3	3	O43676	3
P28340	P28340	18	18	18	DNA polymerase delta catalytic subunit	POLD1	3	3	3	O43752	3
P29728-2;P29728;P29728-3	P29728-2;P29728	28;28;4	28;28;4	28;28;4	2-5-oligoadenylate synthase 2	OAS2	3	3	3	O43765	3
P30291;P30291-2	P30291;P30291-2	16;15	16;15	16;15	Wee1-like protein kinase	WEE1	3	3	3	O43768	3
P32019-2;P32019;P32019-3;P32019-4	P32019-2;P32019;P32019-3;P32019-4	8;8;7;7	8;8;7;7	7;7;6;7	Type II inositol 1,4,5-trisphosphate 5-phosphatase	INPP5B	3	3	3	O43776	3
P32969	P32969	17	17	17	60S ribosomal protein L9	RPL9	3	3	3	O43819	3
P33241;P33241-3;P33241-2	P33241;P33241-3;P33241-2	23;22;20	23;22;20	23;22;20	Lymphocyte-specific protein 1	LSP1	3	3	3	O43823	3
P33552	P33552	13	13	8	Cyclin-dependent kinases regulatory subunit 2	CKS2	3	3	3	O43837	3
P35232;P35232-2	P35232	32;9	32;9	32;9	Prohibitin	PHB	3	3	3	O43852	3
P35637-2;P35637	P35637-2;P35637	14;14	13;13	12;12	RNA-binding protein FUS	FUS	3	3	3	O43933	3
P38159;P38159-2;P38159-3;O75526;Q8N7X1	P38159;P38159-2	22;21;2;2;1	22;21;2;2;1	5;5;1;0;0	RNA-binding motif protein, X chromosome;RNA-binding motif protein, X chromosome, N-terminally processed	RBMX	3	3	3	O60244	3
P41273	P41273	34	34	34	Tumor necrosis factor ligand superfamily member 9	TNFSF9	3	3	3	O60256	3
P42229;P42229-2	P42229;P42229-2	26;24	26;24	5;4	Signal transducer and activator of transcription 5A	STAT5A	3	3	3	O60266	3
P42345	P42345	18	18	18	Serine/threonine-protein kinase mTOR	MTOR	3	3	3	O60292	3
P42575;P42575-2;P42575-3	P42575;P42575-2	10;8;3	10;8;3	10;8;3	Caspase-2;Caspase-2 subunit p18;Caspase-2 subunit p13;Caspase-2 subunit p12	CASP2	3	3	3	O60307	3
P42766	P42766	15	15	15	60S ribosomal protein L35	RPL35	3	3	3	O60315	3
P43307;P43307-2	P43307;P43307-2	7;6	7;6	7;6	Translocon-associated protein subunit alpha	SSR1	3	3	3	O60346	3
P46063	P46063	15	15	15	ATP-dependent DNA helicase Q1	RECQL	3	3	3	O60427	3
P46779;P46779-2;P46779-3;P46779-5;P46779-4	P46779;P46779-2;P46779-3;P46779-5	57;53;53;30;26	57;53;53;30;26	57;53;53;30;26	60S ribosomal protein L28	RPL28	3	3	3	O60437	3
P48201	P48201	13	13	10	ATP synthase F(0) complex subunit C3, mitochondrial	ATP5G3	3	3	3	O60449	3
P48436;P56693-2;P56693	P48436	12;2;2	12;2;2	10;0;0	Transcription factor SOX-9	SOX9	3	3	3	O60524	3
P49137;P49137-2	P49137;P49137-2	10;9	10;9	10;9	MAP kinase-activated protein kinase 2	MAPKAPK2	3	3	3	O60566	3
P49368;P49368-2	P49368;P49368-2	34;33	34;33	34;33	T-complex protein 1 subunit gamma	CCT3	3	3	3	O60664	3
P49736	P49736	34	34	34	DNA replication licensing factor MCM2	MCM2	3	2	4	O60682	3
P50416-2;P50416	P50416-2;P50416	11;11	11;11	11;11	Carnitine O-palmitoyltransferase 1, liver isoform	CPT1A	3	3	3	O60701	3
P50570-3;P50570-2;P50570-5;P50570-4;P50570	P50570-3;P50570-2;P50570-5;P50570-4;P50570	40;40;40;40;40	40;40;40;40;40	30;30;30;30;30	Dynamin-2	DNM2	3	3	3	O60832	3
P50748;P50748-2	P50748	10;3	10;3	10;3	Kinetochore-associated protein 1	KNTC1	3	3	3	O60841	3
P50990;P50990-2;P50990-3	P50990;P50990-2;P50990-3	42;41;36	42;41;36	42;41;36	T-complex protein 1 subunit theta	CCT8	3	3	3	O60870	3
P51398-3;P51398;P51398-2	P51398-3;P51398;P51398-2	7;7;6	7;7;6	7;7;6	28S ribosomal protein S29, mitochondrial	DAP3	3	3	3	O60888	3
P51587	P51587	12	12	12	Breast cancer type 2 susceptibility protein	BRCA2	3	3	3	O60930	3
P52272;P52272-2	P52272;P52272-2	18;15	18;15	18;15	Heterogeneous nuclear ribonucleoprotein M	HNRNPM	3	3	3	O60934	3
P52292	P52292	27	27	27	Importin subunit alpha-1	KPNA2	3	3	3	O60942	3
P52333;P52333-2;P52333-4	P52333;P52333-2	42;39;20	41;38;20	41;38;20	Tyrosine-protein kinase JAK3	JAK3	3	3	3	O75027	3
P52732	P52732	27	27	26	Kinesin-like protein KIF11	KIF11	3	3	3	O75064	3
P52789	P52789	20	20	17	Hexokinase-2	HK2	3	3	3	O75083	3
P52888;P52888-2	P52888	13;2	13;2	13;2	Thimet oligopeptidase	THOP1	3	3	3	O75113	3
P52948-2	P52948-2	27	27	1	Nuclear pore complex protein Nup98-Nup96;Nuclear pore complex protein Nup98;Nuclear pore complex protein Nup96	NUP98	3	3	3	O75116	3
P54136;P54136-2	P54136	15;5	15;5	15;5	Arginine--tRNA ligase, cytoplasmic	RARS	3	3	3	O75122	3
P55884;P55884-2	P55884;P55884-2	16;16	16;16	16;16	Eukaryotic translation initiation factor 3 subunit B	EIF3B	3	3	3	O75204	3
P57740;P57740-2;P57740-3	P57740;P57740-2;P57740-3	18;17;14	18;17;14	18;17;14	Nuclear pore complex protein Nup107	NUP107	3	3	3	O75223	3
P58215;P58215-3;P58215-2	P58215;P58215-3;P58215-2	9;6;5	9;6;5	8;5;4	Lysyl oxidase homolog 3	LOXL3	3	3	3	O75298	3
P60228	P60228	19	19	19	Eukaryotic translation initiation factor 3 subunit E	EIF3E	3	3	3	O75340	3
P61289;P61289-2;P61289-3	P61289;P61289-2;P61289-3	10;10;9	10;10;9	10;10;9	Proteasome activator complex subunit 3	PSME3	3	3	3	O75351	3
P61353	P61353	21	21	21	60S ribosomal protein L27	RPL27	3	3	3	O75354	3
P61421	P61421	41	41	41	V-type proton ATPase subunit d 1	ATP6V0D1	3	3	3	O75369	3
P62249	P62249	20	20	20	40S ribosomal protein S16	RPS16	3	3	3	O75396	3
P62318-2;P62318	P62318-2;P62318	9;9	9;9	9;9	Small nuclear ribonucleoprotein Sm D3	SNRPD3	3	3	3	O75427	3
P62324	P62324	11	11	9	Protein BTG1	BTG1	3	3	3	O75446	3
P62424	P62424	33	33	33	60S ribosomal protein L7a	RPL7A	3	3	3	O75449	3
P63092-3;P63092-2;P63092;P63092-4	P63092-3;P63092-2;P63092;P63092-4	83;83;83;83	83;83;83;83	26;26;26;26	Guanine nucleotide-binding protein G(s) subunit alpha isoforms short	GNAS	3	3	3	O75475	3
Q5JPE7-2;Q15155;P69849;Q5JPE7;Q5JPE7-3	Q5JPE7-2;Q15155;P69849;Q5JPE7;Q5JPE7-3	35;35;35;35;28	35;35;35;35;28	35;35;35;35;28	Nodal modulator 2;Nodal modulator 1;Nodal modulator 3	NOMO2;NOMO1;NOMO3	3	3	3	O75477	3
P78325;P78325-2;P78325-3	P78325;P78325-2;P78325-3	62;44;40	62;44;40	62;44;40	Disintegrin and metalloproteinase domain-containing protein 8	ADAM8	3	3	3	O75494	3
P83111;P83111-2	P83111;P83111-2	4;2	4;2	4;2	Serine beta-lactamase-like protein LACTB, mitochondrial	LACTB	3	3	3	O75530	3
P98175-2;P98175;P98175-4;P98175-3	P98175-2;P98175;P98175-4;P98175-3	12;12;10;10	11;11;9;9	11;11;9;9	RNA-binding protein 10	RBM10	3	3	3	O75541	3
Q00839-2;Q00839	Q00839-2;Q00839	58;58	58;58	58;58	Heterogeneous nuclear ribonucleoprotein U	HNRNPU	3	3	3	O75558	3
Q01085;Q01085-2	Q01085;Q01085-2	12;12	12;12	9;9	Nucleolysin TIAR	TIAL1	3	3	3	O75563	3
Q01581	Q01581	14	14	14	Hydroxymethylglutaryl-CoA synthase, cytoplasmic	HMGCS1	3	3	3	O75586	3
Q02790	Q02790	27	27	27	Peptidyl-prolyl cis-trans isomerase FKBP4;Peptidyl-prolyl cis-trans isomerase FKBP4, N-terminally processed	FKBP4	3	3	3	O75618	3
Q02878	Q02878	17	17	17	60S ribosomal protein L6	RPL6	3	3	3	O75663	3
Q05D32-2;Q05D32	Q05D32-2;Q05D32	6;6	6;6	6;6	CTD small phosphatase-like protein 2	CTDSPL2	3	3	3	O75716	3
Q07864	Q07864	20	20	20	DNA polymerase epsilon catalytic subunit A	POLE	3	3	3	O75718	3
Q08999;Q08999-2	Q08999	9;2	8;1	8;1	Retinoblastoma-like protein 2	RBL2	3	3	3	O75746	3
Q12834	Q12834	12	12	12	Cell division cycle protein 20 homolog	CDC20	3	3	3	O75791	3
Q12905	Q12905	15	15	15	Interleukin enhancer-binding factor 2	ILF2	3	3	3	O75792	3
Q12983	Q12983	8	6	6	BCL2/adenovirus E1B 19 kDa protein-interacting protein 3	BNIP3	3	3	3	Q9Y4X1	3
Q13077;Q13077-2	Q13077;Q13077-2	55;49	55;49	55;49	TNF receptor-associated factor 1	TRAF1	3	3	3	O75815	3
Q13131;Q13131-2	Q13131;Q13131-2	11;11	11;11	5;5	5-AMP-activated protein kinase catalytic subunit alpha-1	PRKAA1	3	3	3	O75820	3
Q13217	Q13217	17	17	17	DnaJ homolog subfamily C member 3	DNAJC3	3	3	3	O75832	3
Q13263;Q13263-2	Q13263;Q13263-2	27;24	27;24	27;24	Transcription intermediary factor 1-beta	TRIM28	3	3	3	O75843	3
Q13283;Q13283-2	Q13283	23;11	23;11	19;8	Ras GTPase-activating protein-binding protein 1	G3BP1	3	3	3	O75882	3
Q13291;Q13291-2;Q13291-4	Q13291;Q13291-2;Q13291-4	30;26;25	30;26;25	1;1;1	Signaling lymphocytic activation molecule	SLAMF1	3	3	3	O75886	3
Q13347	Q13347	25	25	25	Eukaryotic translation initiation factor 3 subunit I	EIF3I	3	3	3	O75909	3
Q13356;Q13356-2	Q13356;Q13356-2	12;11	12;11	12;11	Peptidyl-prolyl cis-trans isomerase-like 2	PPIL2	3	3	3	O75915	3
Q13433;Q13433-2	Q13433;Q13433-2	11;8	11;8	11;8	Zinc transporter ZIP6	SLC39A6	3	3	3	O75934	3
Q13459;Q13459-2	Q13459;Q13459-2	28;27	28;27	28;27	Unconventional myosin-IXb	MYO9B	3	3	3	O75940	3
Q13505-3;Q13505;Q13505-2	Q13505-3;Q13505;Q13505-2	9;9;7	9;9;7	9;9;7	Metaxin-1	MTX1	3	3	3	O75964	3
Q13535;Q13535-2;Q13535-3	Q13535;Q13535-2;Q13535-3	21;20;20	21;20;20	21;20;20	Serine/threonine-protein kinase ATR	ATR	3	3	3	O76021	3
Q13561;Q13561-3;Q13561-2;REV__Q4L180-5;REV__Q4L180-3;REV__Q4L180-7;REV__Q4L180-2;REV__Q4L180	Q13561;Q13561-3;Q13561-2	14;14;14;1;1;1;1;1	14;14;14;1;1;1;1;1	14;14;14;1;1;1;1;1	Dynactin subunit 2	DCTN2	3	3	3	O76064	3
Q13588;Q8TC17-2;Q8TC17	Q13588	9;4;4	9;4;4	9;4;4	GRB2-related adapter protein	GRAP	3	3	3	O76071	3
Q13635-4;Q13635-3;Q13635-2;Q13635	Q13635-4;Q13635-3;Q13635-2;Q13635	4;4;4;4	4;4;4;4	4;4;4;4	Protein patched homolog 1	PTCH1	3	3	3	O94832	3
Q14008-2;Q14008;Q14008-3	Q14008-2;Q14008;Q14008-3	46;46;46	46;46;46	46;46;46	Cytoskeleton-associated protein 5	CKAP5	3	3	3	O94864	3
Q14141-2;Q14141-4;Q14141;Q14141-3	Q14141-2;Q14141-4;Q14141	31;31;31;13	31;31;31;13	22;22;22;7	Septin-6	2020-09-06	3	3	3	O94874	3
Q14161;Q14161-9;Q14161-5;Q14161-8;Q14161-3;Q14161-4;Q14161-7;Q14161-11;Q14161-6;Q14161-10;Q14161-2	Q14161;Q14161-9;Q14161-5;Q14161-8;Q14161-3;Q14161-4;Q14161-7;Q14161-11;Q14161-6;Q14161-10;Q14161-2	20;19;19;16;16;14;13;12;12;12;11	20;19;19;16;16;14;13;12;12;12;11	20;19;19;16;16;14;13;12;12;12;11	ARF GTPase-activating protein GIT2	GIT2	3	3	3	O94880	3
Q14191	Q14191	9	9	9	Werner syndrome ATP-dependent helicase	WRN	3	3	3	O94887	3
Q14203-3;Q14203-4;Q14203-6;Q14203;Q14203-5;Q14203-2	Q14203-3;Q14203-4;Q14203-6;Q14203;Q14203-5;Q14203-2	33;33;33;33;31;31	33;33;33;33;31;31	33;33;33;33;31;31	Dynactin subunit 1	DCTN1	3	3	3	O94889	3
Q14258	Q14258	18	18	18	E3 ubiquitin/ISG15 ligase TRIM25	TRIM25	3	3	3	O94900	3
Q14493-2;Q14493	Q14493-2;Q14493	12;12	12;12	12;12	Histone RNA hairpin-binding protein	SLBP	3	3	3	O94927	3
Q14494-2;Q14494	Q14494-2;Q14494	21;21	21;21	21;21	Nuclear factor erythroid 2-related factor 1	NFE2L1	3	3	3	O94952	3
Q14674;Q14674-2	Q14674;Q14674-2	10;9	10;9	10;9	Separin	ESPL1	3	3	3	O94983	3
Q14693;Q14693-2;Q14693-4;Q14693-3;Q14693-5;Q14693-7;Q14693-6	Q14693;Q14693-2;Q14693-4;Q14693-3;Q14693-5;Q14693-7;Q14693-6	17;17;17;17;17;17;11	17;17;17;17;17;17;11	15;15;15;15;15;15;11	Phosphatidate phosphatase LPIN1	LPIN1	3	3	3	O94985	3
Q15306;Q15306-2	Q15306;Q15306-2	20;19	20;19	20;19	Interferon regulatory factor 4	IRF4	3	3	3	O94986	3
Q15326-4;Q15326-5;Q15326-2;Q15326-6;Q15326-3;Q15326	Q15326-4;Q15326-5;Q15326-2;Q15326-6;Q15326-3;Q15326	11;11;11;11;11;11	11;11;11;11;11;11	11;11;11;11;11;11	Zinc finger MYND domain-containing protein 11	ZMYND11	3	3	3	O95081	3
Q15437	Q15437	41	41	27	Protein transport protein Sec23B	SEC23B	3	3	3	O95104	3
Q15596	Q15596	20	19	19	Nuclear receptor coactivator 2	NCOA2	3	3	3	O95136	3
Q15629-2;Q15629	Q15629-2;Q15629	7;7	7;7	7;7	Translocating chain-associated membrane protein 1	TRAM1	3	3	3	O95149	3
Q15717;Q15717-2	Q15717;Q15717-2	14;14	14;14	14;14	ELAV-like protein 1	ELAVL1	3	2	4	O95155	3
Q15782-5;Q15782-6;Q15782	Q15782-5;Q15782-6;Q15782	6;6;6	6;6;6	6;6;6	Chitinase-3-like protein 2	CHI3L2	3	3	3	O95164	3
Q16181-2;Q16181	Q16181-2;Q16181	25;25	25;25	24;24	Septin-7	2020-09-07	3	3	3	O95169	3
Q16512;Q16512-2;Q16512-3	Q16512;Q16512-2;Q16512-3	20;19;18	20;19;18	20;19;18	Serine/threonine-protein kinase N1	PKN1	3	3	3	O95199	3
Q16760-2;Q16760	Q16760-2;Q16760	7;7	7;7	7;7	Diacylglycerol kinase delta	DGKD	3	3	3	O95219	3
Q3LXA3-2;Q3LXA3	Q3LXA3-2;Q3LXA3	6;6	6;6	6;6	Bifunctional ATP-dependent dihydroxyacetone kinase/FAD-AMP lyase (cyclizing);ATP-dependent dihydroxyacetone kinase;FAD-AMP lyase (cyclizing)	DAK	3	3	3	O95235	3
Q53G44;Q53G44-2	Q53G44	10;3	9;3	9;3	Interferon-induced protein 44-like	IFI44L	3	3	3	O95273	3
Q5BJF6-2;Q5BJF6-3;Q5BJF6-4;Q5BJF6;Q5BJF6-8;Q5BJF6-5;Q5BJF6-6;Q5BJF6-10;Q5BJF6-7;Q5BJF6-9	Q5BJF6-2;Q5BJF6-3;Q5BJF6-4;Q5BJF6;Q5BJF6-8;Q5BJF6-5;Q5BJF6-6;Q5BJF6-10;Q5BJF6-7;Q5BJF6-9	11;11;11;11;10;10;10;10;10;9	11;11;11;11;10;10;10;10;10;9	11;11;11;11;10;10;10;10;10;9	Outer dense fiber protein 2	ODF2	3	3	3	O95295	3
Q5JTV8;Q5JTV8-3;Q5JTV8-2	Q5JTV8;Q5JTV8-3;Q5JTV8-2	14;14;10	14;14;10	12;12;8	Torsin-1A-interacting protein 1	TOR1AIP1	3	3	3	O95352	3
Q5QJE6	Q5QJE6	15	15	15	Deoxynucleotidyltransferase terminal-interacting protein 2	DNTTIP2	3	3	3	O95424	3
Q5VIR6-4;Q5VIR6-2;Q5VIR6-3;Q5VIR6	Q5VIR6-4;Q5VIR6-2;Q5VIR6-3;Q5VIR6	12;10;10;10	12;10;10;10	12;10;10;10	Vacuolar protein sorting-associated protein 53 homolog	VPS53	3	3	3	O95453	3
Q5VW36	Q5VW36	18	18	18	Focadhesin	FOCAD	3	3	3	O95466	3
Q5XUX0-2;Q5XUX0	Q5XUX0-2;Q5XUX0	6;6	6;6	6;6	F-box only protein 31	FBXO31	3	3	3	O95478	3
Q66K64	Q66K64	13	13	13	DDB1- and CUL4-associated factor 15	DCAF15	3	3	3	O95551	3
Q68EM7-2;Q68EM7;Q68EM7-3;Q68EM7-6;Q68EM7-5;Q68EM7-7;Q68EM7-4;Q17R89-2;Q17R89-3;Q17R89	Q68EM7-2;Q68EM7;Q68EM7-3;Q68EM7-6;Q68EM7-5;Q68EM7-7	9;9;7;7;7;5;1;1;1;1	8;8;6;6;6;5;1;1;1;1	8;8;6;6;6;5;1;1;1;1	Rho GTPase-activating protein 17	ARHGAP17	3	3	3	O95674	3
Q69YQ0;Q69YQ0-2	Q69YQ0;Q69YQ0-2	13;12	13;12	12;12	Cytospin-A	SPECC1L	3	3	3	O95707	3
Q6NUI2;Q6NUI2-4;Q6NUI2-3;Q6NUI2-5	Q6NUI2;Q6NUI2-4;Q6NUI2-3	5;5;4;2	5;5;4;2	5;5;4;2	Glycerol-3-phosphate acyltransferase 2, mitochondrial	GPAT2	3	3	3	O95711	3
Q6ZMZ3-2;Q6ZMZ3;Q6ZMZ3-3	Q6ZMZ3-2;Q6ZMZ3;Q6ZMZ3-3	13;13;10	13;13;10	13;13;10	Nesprin-3	SYNE3	3	3	3	O95777	3
Q70CQ2-3;Q70CQ2-2;Q70CQ2	Q70CQ2-3;Q70CQ2-2;Q70CQ2	20;20;20	20;20;20	20;20;20	Ubiquitin carboxyl-terminal hydrolase 34	USP34	3	2	4	O95793	3
Q7L5N1	Q7L5N1	18	18	18	COP9 signalosome complex subunit 6	COPS6	3	3	3	O95801	3
Q86UV5;Q86UV5-8;Q86UV5-2;Q86UV5-3;Q86UV5-5;Q86UV5-7;Q86UV5-4;Q86UV5-6	Q86UV5;Q86UV5-8;Q86UV5-2;Q86UV5-3	19;18;17;11;9;8;5;4	19;18;17;11;9;8;5;4	19;18;17;11;9;8;5;4	Ubiquitin carboxyl-terminal hydrolase 48	USP48	3	3	3	O95881	3
Q86Y82	Q86Y82	62	62	62	Syntaxin-12	STX12	3	3	3	O95897	3
Q8IUI8-2;Q8IUI8	Q8IUI8-2;Q8IUI8	19;19	19;19	19;19	Cytokine receptor-like factor 3	CRLF3	3	3	3	O95926	3
Q8IY81	Q8IY81	9	9	9	pre-rRNA processing protein FTSJ3	FTSJ3	3	3	3	O95983	3
Q8N1F7;Q8N1F7-2	Q8N1F7;Q8N1F7-2	31;28	31;28	31;28	Nuclear pore complex protein Nup93	NUP93	3	3	3	O95997	3
Q8N3D4	Q8N3D4	10	10	10	EH domain-binding protein 1-like protein 1	EHBP1L1	3	3	3	O95999	3
Q8N5H7;Q8N5H7-6;Q8N5H7-5;Q8N5H7-2;Q8N5H7-4;Q8N5H7-3	Q8N5H7;Q8N5H7-6;Q8N5H7-5;Q8N5H7-2;Q8N5H7-4;Q8N5H7-3	20;19;19;19;19;13	20;19;19;19;19;13	20;19;19;19;19;13	SH2 domain-containing protein 3C	SH2D3C	3	3	3	O96006	3
Q8NAP3	Q8NAP3	14	14	14	Zinc finger and BTB domain-containing protein 38	ZBTB38	3	3	3	O96009	3
Q8NCE2-3;Q8NCE2-2;Q8NCE2	Q8NCE2-3;Q8NCE2-2;Q8NCE2	5;5;5	5;5;5	5;5;5	Myotubularin-related protein 14	MTMR14	3	3	3	O96018	3
Q8NE71;Q8NE71-2	Q8NE71;Q8NE71-2	16;14	16;14	16;14	ATP-binding cassette sub-family F member 1	ABCF1	3	3	3	O96024	3
Q8NFZ0;Q8NFZ0-2	Q8NFZ0;Q8NFZ0-2	9;9	9;9	9;9	F-box only protein 18	FBXO18	3	3	3	P00414	3
Q8TBC3;Q8TBC3-2	Q8TBC3	11;3	11;3	10;3	SH3KBP1-binding protein 1	SHKBP1	3	3	3	P00492	3
Q8TEX9;Q8TEX9-2	Q8TEX9;Q8TEX9-2	7;7	7;7	7;7	Importin-4	IPO4	3	3	3	P01031	3
Q8WUA7;Q8WUA7-4;Q8WUA7-2;Q8WUA7-3	Q8WUA7;Q8WUA7-4;Q8WUA7-2	11;9;6;5	11;9;6;5	11;9;6;5	TBC1 domain family member 22A	TBC1D22A	3	3	3	P01584	3
Q8WUI4-3;Q8WUI4-4;Q8WUI4;Q8WUI4-7;Q8WUI4-6;Q8WUI4-5;Q8WUI4-8;Q8WUI4-10;Q8WUI4-9;Q8WUI4-2	Q8WUI4-3;Q8WUI4-4;Q8WUI4;Q8WUI4-7;Q8WUI4-6;Q8WUI4-5;Q8WUI4-8;Q8WUI4-10	12;12;12;12;12;12;12;7;5;5	12;12;12;12;12;12;12;7;5;5	12;12;12;12;12;12;12;7;5;5	Histone deacetylase 7	HDAC7	3	3	3	P01871	3
Q92585	Q92585	14	14	14	Mastermind-like protein 1	MAML1	3	3	3	P01909	3
Q92616	Q92616	28	28	28	Translational activator GCN1	GCN1L1	3	3	3	P03905	3
Q92797;Q92797-2	Q92797	24;11	24;11	23;11	Symplekin	SYMPK	3	3	3	P04040	3
Q92945	Q92945	14	14	9	Far upstream element-binding protein 2	KHSRP	3	3	3	P04156	3
Q92974-2;Q92974;Q92974-3	Q92974-2;Q92974;Q92974-3	25;25;23	25;25;23	25;25;23	Rho guanine nucleotide exchange factor 2	ARHGEF2	3	3	3	P04424	3
Q969H6;Q969H6-2	Q969H6;Q969H6-2	6;4	6;4	6;4	Ribonuclease P/MRP protein subunit POP5	POP5	3	3	3	P04843	3
Q969N2-5;Q969N2;Q969N2-6;Q969N2-4;Q969N2-3;Q969N2-2	Q969N2-5;Q969N2;Q969N2-6;Q969N2-4;Q969N2-3;Q969N2-2	14;14;12;9;7;7	14;14;12;9;7;7	14;14;12;9;7;7	GPI transamidase component PIG-T	PIGT	3	3	3	P04844	3
Q969X5;Q969X5-2	Q969X5;Q969X5-2	9;8	9;8	9;8	Endoplasmic reticulum-Golgi intermediate compartment protein 1	ERGIC1	3	3	3	Q7L7L0	3
Q96A65;Q96A65-2	Q96A65;Q96A65-2	23;14	23;14	23;14	Exocyst complex component 4	EXOC4	3	3	3	P05026	3
Q96BY6-3;Q96BY6;Q96BY6-2	Q96BY6-3;Q96BY6	33;33;5	33;33;5	32;32;5	Dedicator of cytokinesis protein 10	DOCK10	3	3	3	P05106	3
Q96CV9-3;Q96CV9-2;Q96CV9	Q96CV9-3;Q96CV9-2;Q96CV9	69;69;69	69;69;69	69;69;69	Optineurin	OPTN	3	3	3	P05387	3
Q96D46	Q96D46	10	10	10	60S ribosomal export protein NMD3	NMD3	3	3	3	P05412	3
Q96D71-4;Q96D71-3;Q96D71;Q96D71-2	Q96D71-4;Q96D71-3;Q96D71;Q96D71-2	8;8;8;7	8;8;8;7	8;8;8;7	RalBP1-associated Eps domain-containing protein 1	REPS1	3	3	3	P05496	3
Q96MU7-2;Q96MU7	Q96MU7-2;Q96MU7	11;11	11;11	11;11	YTH domain-containing protein 1	YTHDC1	3	3	3	P05538	3
Q96P11-2;Q96P11;Q96P11-4;Q96P11-5;Q96P11-3;Q63ZY6-5;Q63ZY6;Q63ZY6-4;Q3KNT7-2;Q63ZY6-2;Q3KNT7-3;Q3KNT7;Q63ZY6-6	Q96P11-2;Q96P11;Q96P11-4;Q96P11-5;Q96P11-3	9;8;8;6;5;2;2;1;1;1;1;1;1	9;8;8;6;5;2;2;1;1;1;1;1;1	9;8;8;6;5;2;2;1;1;1;1;1;1	Probable 28S rRNA (cytosine-C(5))-methyltransferase	NSUN5	3	3	3	P05556	3
Q96R06	Q96R06	15	15	15	Sperm-associated antigen 5	SPAG5	3	3	3	P06132	3
Q96RS0	Q96RS0	5	5	5	Trimethylguanosine synthase	TGS1	3	3	3	P06241	3
Q96SK2-2;Q96SK2;Q96SK2-3;Q96SK2-4	Q96SK2-2;Q96SK2;Q96SK2-3	11;11;10;4	11;11;10;4	11;11;10;4	Transmembrane protein 209	TMEM209	3	3	3	P06340	3
Q96ST3	Q96ST3	23	23	22	Paired amphipathic helix protein Sin3a	SIN3A	3	3	3	P06400	3
Q96T49;Q96T49-2	Q96T49;Q96T49-2	14;13	14;13	14;13	Protein phosphatase 1 regulatory inhibitor subunit 16B	PPP1R16B	3	3	3	P06748	3
Q99700-4;Q99700;Q99700-5;Q99700-2;Q99700-3	Q99700-4;Q99700;Q99700-5;Q99700-2	12;12;10;8;3	10;10;9;6;3	10;10;9;6;3	Ataxin-2	ATXN2	3	3	3	P06756	3
Q9BQA1;Q9BQA1-2	Q9BQA1;Q9BQA1-2	11;6	11;6	11;6	Methylosome protein 50	WDR77	3	3	3	P07195	3
Q9BRQ8;Q9BRQ8-2	Q9BRQ8;Q9BRQ8-2	13;10	13;10	13;10	Apoptosis-inducing factor 2	AIFM2	3	3	3	P07237	3
Q9BUI4	Q9BUI4	7	7	7	DNA-directed RNA polymerase III subunit RPC3	POLR3C	3	3	3	P07332	3
Q9BUJ2-4;Q9BUJ2;Q9BUJ2-3;Q9BUJ2-2;Q9BUJ2-5	Q9BUJ2-4;Q9BUJ2;Q9BUJ2-3;Q9BUJ2-2	18;18;17;17;3	18;18;17;17;3	18;18;17;17;3	Heterogeneous nuclear ribonucleoprotein U-like protein 1	HNRNPUL1	3	3	3	P07384	3
Q9BV38	Q9BV38	11	11	11	WD repeat-containing protein 18	WDR18	3	3	3	P07602	3
Q9BX59;Q9BX59-3;Q9BX59-2;Q9BX59-7;Q9BX59-5;Q9BX59-4;Q9BX59-6	Q9BX59;Q9BX59-3;Q9BX59-2;Q9BX59-7;Q9BX59-5	6;5;5;4;3;1;1	6;5;5;4;3;1;1	6;5;5;4;3;1;1	Tapasin-related protein	TAPBPL	3	3	3	P07737	3
Q9BY44-4;Q9BY44-3;Q9BY44;Q9BY44-2	Q9BY44-4;Q9BY44-3;Q9BY44;Q9BY44-2	10;10;10;8	10;10;10;8	10;10;10;8	Eukaryotic translation initiation factor 2A;Eukaryotic translation initiation factor 2A, N-terminally processed	EIF2A	3	3	3	P08195	3
Q9BYI3;Q9BYI3-2	Q9BYI3	11;4	11;4	4;4	Hyccin	FAM126A	3	3	3	P08240	3
Q9BZF1-3;Q9BZF1-2;Q9BZF1;Q9H0X9-3	Q9BZF1-3;Q9BZF1-2;Q9BZF1	11;11;11;2	11;11;11;2	9;9;9;0	Oxysterol-binding protein-related protein 8	OSBPL8	3	3	3	P08559	3
Q9H078-3;Q9H078-2;Q9H078;Q9H078-5;Q9H078-4	Q9H078-3;Q9H078-2;Q9H078;Q9H078-5;Q9H078-4	14;14;13;12;11	14;14;13;12;11	14;14;13;12;11	Caseinolytic peptidase B protein homolog	CLPB	3	3	3	P08651	3
Q9H1A4	Q9H1A4	25	25	25	Anaphase-promoting complex subunit 1	ANAPC1	3	3	3	P09105	3
Q9H1I8;Q9H1I8-3;Q9H1I8-2	Q9H1I8;Q9H1I8-3;Q9H1I8-2	11;10;7	11;10;7	11;10;7	Activating signal cointegrator 1 complex subunit 2	ASCC2	3	3	3	P09429	3
Q9H2M9;Q9H2M9-2	Q9H2M9	17;5	17;5	17;5	Rab3 GTPase-activating protein non-catalytic subunit	RAB3GAP2	3	3	3	P09496	3
Q9H3M7;Q9H3M7-2	Q9H3M7;Q9H3M7-2	31;20	31;20	31;20	Thioredoxin-interacting protein	TXNIP	3	3	3	P09525	3
Q9H7F0;Q9H7F0-2	Q9H7F0	41;17	41;17	40;16	Probable cation-transporting ATPase 13A3	ATP13A3	3	3	3	P09669	3
Q9H8S9;Q9H8S9-2	Q9H8S9;Q9H8S9-2	45;29	45;29	8;5	MOB kinase activator 1A	MOB1A	3	3	3	P09769	3
Q9H967	Q9H967	14	14	14	WD repeat-containing protein 76	WDR76	3	3	3	P09913	3
Q9H9L7;Q9H9L7-2	Q9H9L7	11;4	11;4	10;3	Akirin-1	AKIRIN1	3	3	3	P09914	3
Q9NP97	Q9NP97	5	5	5	Dynein light chain roadblock-type 1	DYNLRB1	3	3	3	P09960	3
Q9NPA8;Q9NPA8-2	Q9NPA8;Q9NPA8-2	12;11	12;11	12;11	Transcription and mRNA export factor ENY2	ENY2	3	3	3	P0C024	3
Q9NQ25;Q9NQ25-3;Q9NQ25-5;Q9NQ25-6;Q9NQ25-2;Q9NQ25-7	Q9NQ25;Q9NQ25-3;Q9NQ25-5;Q9NQ25-6	52;44;40;39;18;17	52;44;40;39;18;17	25;17;13;12;18;17	SLAM family member 7	SLAMF7	3	3	3	P0DI82	3
Q9NRC1-7;Q9NRC1-3;Q9NRC1-2;Q9NRC1;Q9NRC1-6;Q9NRC1-5;Q9NRC1-4	Q9NRC1-7;Q9NRC1-3;Q9NRC1-2;Q9NRC1;Q9NRC1-6;Q9NRC1-5;Q9NRC1-4	4;4;4;4;3;3;3	4;4;4;4;3;3;3	3;3;3;3;2;2;2	Suppressor of tumorigenicity 7 protein	ST7	3	3	3	P0DMV9	3
Q9NV06;Q9NV06-2	Q9NV06	13;3	13;3	13;3	DDB1- and CUL4-associated factor 13	DCAF13	3	3	3	P0DOY3	3
Q9NX55;Q9NX55-3	Q9NX55	5;1	5;1	5;1	Huntingtin-interacting protein K	HYPK	3	3	3	P10074	3
Q9NXF1-2;Q9NXF1	Q9NXF1-2;Q9NXF1	11;11	11;11	11;11	Testis-expressed sequence 10 protein	TEX10	3	3	3	P10155	3
Q9NY93-2;Q9NY93	Q9NY93-2;Q9NY93	8;8	8;8	8;8	Probable ATP-dependent RNA helicase DDX56	DDX56	3	3	3	P10301	3
Q9NY97-2;Q9NY97	Q9NY97-2;Q9NY97	37;37	37;37	37;37	N-acetyllactosaminide beta-1,3-N-acetylglucosaminyltransferase 2	B3GNT2	3	3	3	P10412	3
Q9NYP7;Q9NYP7-2	Q9NYP7;Q9NYP7-2	8;8	8;8	8;8	Elongation of very long chain fatty acids protein 5	ELOVL5	3	3	3	P10515	3
Q9P258	Q9P258	14	14	14	Protein RCC2	RCC2	3	3	3	P10620	3
Q9P2L0-2;Q9P2L0	Q9P2L0-2;Q9P2L0	5;5	5;5	5;5	WD repeat-containing protein 35	WDR35	3	3	3	P10768	3
Q9UBV2;Q9UBV2-2	Q9UBV2	26;4	26;4	26;4	Protein sel-1 homolog 1	SEL1L	3	3	3	P10914	3
Q9UDT6-2;Q9UDT6	Q9UDT6-2;Q9UDT6	12;12	12;12	12;12	CAP-Gly domain-containing linker protein 2	CLIP2	3	3	3	P11216	3
Q9UEE5	Q9UEE5	11	10	10	Serine/threonine-protein kinase 17A	STK17A	3	3	3	P11234	3
Q9UH99;Q9UH99-2;Q9UH99-3	Q9UH99;Q9UH99-2;Q9UH99-3	31;31;30	31;31;30	31;31;30	SUN domain-containing protein 2	SUN2	3	3	3	P11274	3
Q9UHX1-4;Q9UHX1-6;Q9UHX1-3;Q9UHX1-5;Q9UHX1-2;Q9UHX1	Q9UHX1-4;Q9UHX1-6;Q9UHX1-3;Q9UHX1-5;Q9UHX1-2;Q9UHX1	17;17;17;17;17;17	17;17;17;17;17;17	17;17;17;17;17;17	Poly(U)-binding-splicing factor PUF60	PUF60	3	3	3	P11387	3
Q9UI08-5;Q9UI08;Q9UI08-2;Q9UI08-4;Q9UI08-3	Q9UI08-5;Q9UI08;Q9UI08-2;Q9UI08-4;Q9UI08-3	33;33;33;31;31	33;33;33;31;31	33;33;33;31;31	Ena/VASP-like protein	EVL	3	3	3	P11831	3
Q9UIL8-2;Q9UIL8	Q9UIL8-2;Q9UIL8	5;5	5;5	5;5	PHD finger protein 11	PHF11	3	3	3	P12074	3
Q9UJY4	Q9UJY4	11	11	11	ADP-ribosylation factor-binding protein GGA2	GGA2	3	3	3	P12268	3
Q9UL18	Q9UL18	8	8	4	Protein argonaute-1	AGO1	3	3	3	P12277	3
Q9UL54-2	Q9UL54-2	12	11	0	Serine/threonine-protein kinase TAO2	TAOK2	3	3	3	P12955	3
Q9ULD5-2;Q9ULD5-3;Q9ULD5	Q9ULD5-2;Q9ULD5-3;Q9ULD5	11;11;10	10;10;9	9;9;8	Zinc finger protein 777	ZNF777	3	3	3	P12956	3
Q9UM11-2;Q9UM11;Q9UM11-3	Q9UM11-2;Q9UM11;Q9UM11-3	7;7;5	7;7;5	7;7;5	Fizzy-related protein homolog	FZR1	3	3	3	P13051	3
Q9UP83-3;Q9UP83-2;Q9UP83	Q9UP83-3;Q9UP83-2;Q9UP83	20;20;19	20;20;19	20;20;19	Conserved oligomeric Golgi complex subunit 5	COG5	3	3	3	P13164	3
Q9UPW0-2;Q9UPW0	Q9UPW0-2;Q9UPW0	16;16	16;16	16;16	Forkhead box protein J3	FOXJ3	3	3	3	P13473	3
Q9Y221;Q9Y221-2	Q9Y221	11;5	11;5	11;5	60S ribosome subunit biogenesis protein NIP7 homolog	NIP7	3	3	3	P13501	3
Q9Y263	Q9Y263	13	13	13	Phospholipase A-2-activating protein	PLAA	3	3	3	P13667	3
Q9Y2G2-5;Q9Y2G2-3;Q9Y2G2-2	Q9Y2G2-5;Q9Y2G2-3;Q9Y2G2-2	4;3;2	4;3;2	1;1;0	Caspase recruitment domain-containing protein 8	CARD8	3	3	3	P13727	3
Q9Y2H1;Q9Y2H1-2	Q9Y2H1;Q9Y2H1-2	12;10	12;10	6;4	Serine/threonine-protein kinase 38-like	STK38L	3	3	3	P13747	3
Q9Y2L9-2;Q9Y2L9;Q9Y2L9-3	Q9Y2L9-2;Q9Y2L9;Q9Y2L9-3	10;10;10	9;9;9	9;9;9	Leucine-rich repeat and calponin homology domain-containing protein 1	LRCH1	3	3	3	P13797	3
Q9Y2X3	Q9Y2X3	14	14	14	Nucleolar protein 58	NOP58	3	3	3	P14317	3
Q9Y2Y0-2;Q9Y2Y0	Q9Y2Y0-2;Q9Y2Y0	7;7	7;7	7;7	ADP-ribosylation factor-like protein 2-binding protein	ARL2BP	3	3	3	P14635	3
Q9Y2Z0-2;Q9Y2Z0	Q9Y2Z0-2;Q9Y2Z0	8;8	8;8	8;8	Suppressor of G2 allele of SKP1 homolog	SUGT1	3	3	3	P14735	3
Q9Y4D1-2;Q9Y4D1;Q9Y4D1-3	Q9Y4D1-2;Q9Y4D1;Q9Y4D1-3	31;30;18	31;30;18	31;30;18	Disheveled-associated activator of morphogenesis 1	DAAM1	3	3	3	P15529	3
Q9Y5W7-3;Q9Y5W7-4;Q9Y5W7;Q9Y5W7-2	Q9Y5W7-3;Q9Y5W7-4;Q9Y5W7;Q9Y5W7-2	11;11;11;9	11;11;11;9	10;10;10;8	Sorting nexin-14	SNX14	3	3	3	P15692	3
Q9Y6K0	Q9Y6K0	9	9	7	Choline/ethanolaminephosphotransferase 1	CEPT1	3	3	3	P15880	3
Q9Y6K5	Q9Y6K5	32	32	31	2-5-oligoadenylate synthase 3	OAS3	3	3	3	P15954	3
Q9Y6X3;Q9Y6X3-3	Q9Y6X3	13;4	13;4	8;0	MAU2 chromatid cohesion factor homolog	MAU2	3	3	3	P16150	3
Q9Y6Y8;Q9Y6Y8-2	Q9Y6Y8;Q9Y6Y8-2	13;11	13;11	12;11	SEC23-interacting protein	SEC23IP	3	3	3	P16220	3
A0AVT1;A0AVT1-2;A0AVT1-3;A0AVT1-4	A0AVT1;A0AVT1-2	16;12;2;1	16;12;2;1	16;12;2;1	Ubiquitin-like modifier-activating enzyme 6	UBA6	3	3	4	P16298	3.33333
O00151;P50479-2;P50479	O00151	41;1;1	41;1;1	41;1;1	PDZ and LIM domain protein 1	PDLIM1	3	3	4	P16383	3.33333
O00468-6;O00468-3;O00468-5;O00468-7;O00468;O00468-4;O00468-2	O00468-6;O00468-3;O00468-5;O00468-7;O00468;O00468-4;O00468-2	126;126;125;125;125;123;92	126;126;125;125;125;123;92	126;126;125;125;125;123;92	Agrin;Agrin N-terminal 110 kDa subunit;Agrin C-terminal 110 kDa subunit;Agrin C-terminal 90 kDa fragment;Agrin C-terminal 22 kDa fragment	AGRN	3	3	4	P16401	3.33333
O43663-2;O43663-4;O43663-3;O43663	O43663-2;O43663-4;O43663-3;O43663	14;14;13;13	14;14;13;13	14;14;13;13	Protein regulator of cytokinesis 1	PRC1	3	3	4	P16615	3.33333
O60563;O60563-2	O60563	15;1	15;1	14;1	Cyclin-T1	CCNT1	3	3	4	P16949	3.33333
O95671-3;O95671-2;O95671	O95671-3;O95671-2;O95671	7;7;7	7;7;7	7;7;7	N-acetylserotonin O-methyltransferase-like protein	ASMTL	3	3	4	P16989	3.33333
P01880;P01880-2	P01880;P01880-2	61;61	61;61	61;61	Ig delta chain C region	IGHD	3	3	4	P17014	3.33333
P04637-5;P04637-6;P04637-2;P04637-3;P04637-4;P04637;P04637-8;P04637-9;P04637-7;REV__P04637-5;REV__P04637-6;REV__P04637-2;REV__P04637-3;REV__P04637-4;REV__P04637;REV__Q9C0C9	P04637-5;P04637-6;P04637-2;P04637-3;P04637-4;P04637;P04637-8;P04637-9;P04637-7	13;13;13;13;13;13;8;8;8;1;1;1;1;1;1;1	13;13;13;13;13;13;8;8;8;1;1;1;1;1;1;1	13;13;13;13;13;13;8;8;8;1;1;1;1;1;1;1	Cellular tumor antigen p53	TP53	3	3	4	P17028	3.33333
P08670;P17661;P07197-2;P07197;P41219;P41219-2	P08670	313;4;3;3;2;2	313;4;3;3;2;2	309;1;0;0;2;2	Vimentin	VIM	3	3	4	P17031	3.33333
P13612;P13612-2	P13612	70;4	70;4	70;4	Integrin alpha-4	ITGA4	3	4	3	P17097	3.33333
P13798	P13798	33	33	33	Acylamino-acid-releasing enzyme	APEH	3	3	4	P17098	3.33333
P14923	P14923	48	43	43	Junction plakoglobin	JUP	3	3	4	P17152	3.33333
P25208	P25208	8	8	8	Nuclear transcription factor Y subunit beta	NFYB	3	4	3	P17612	3.33333
P29597	P29597	43	41	40	Non-receptor tyrosine-protein kinase TYK2	TYK2	3	3	4	P17861	3.33333
P30876	P30876	32	32	32	DNA-directed RNA polymerase II subunit RPB2	POLR2B	3	3	4	P17931	3.33333
P37268;P37268-5;P37268-4;P37268-3;P37268-2	P37268;P37268-5;P37268-4;P37268-3;P37268-2	23;20;16;16;16	23;20;16;16;16	23;20;16;16;16	Squalene synthase	FDFT1	3	4	3	P18031	3.33333
P55735-2;P55735;P55735-3	P55735-2;P55735;P55735-3	8;8;8	8;8;8	8;8;8	Protein SEC13 homolog	SEC13	3	3	4	P18085	3.33333
Q04446	Q04446	16	16	16	1,4-alpha-glucan-branching enzyme	GBE1	3	3	4	P18440	3.33333
Q13098-7;Q13098-5;Q13098;Q13098-6	Q13098-7;Q13098-5;Q13098;Q13098-6	16;15;14;9	16;15;14;9	16;15;14;9	COP9 signalosome complex subunit 1	GPS1	3	3	4	P18846	3.33333
Q14005-3;Q14005-2;Q14005;Q14005-4	Q14005-3;Q14005-2;Q14005;Q14005-4	24;24;24;23	24;24;24;23	24;24;24;23	Pro-interleukin-16;Interleukin-16	IL16	3	3	4	P18850	3.33333
Q15075	Q15075	19	19	19	Early endosome antigen 1	EEA1	3	3	4	P18859	3.33333
Q5T5Y3;Q5T5Y3-3;Q5T5Y3-2	Q5T5Y3;Q5T5Y3-3;Q5T5Y3-2	10;10;8	10;10;8	10;10;8	Calmodulin-regulated spectrin-associated protein 1	CAMSAP1	3	3	4	P19174	3.33333
Q68CQ7;Q68CQ7-2	Q68CQ7	88;38	88;38	88;38	Glycosyltransferase 8 domain-containing protein 1	GLT8D1	3	3	4	P19256	3.33333
Q68DK2-2;Q68DK2;Q68DK2-4;Q68DK2-3	Q68DK2-2;Q68DK2	15;15;2;1	15;15;2;1	15;15;2;1	Zinc finger FYVE domain-containing protein 26	ZFYVE26	3	3	4	P19367	3.33333
Q6DN90;Q6DN90-2	Q6DN90;Q6DN90-2	18;15	18;15	15;12	IQ motif and SEC7 domain-containing protein 1	IQSEC1	3	3	4	P19387	3.33333
Q92545	Q92545	32	32	32	Transmembrane protein 131	TMEM131	3	3	4	P19397	3.33333
Q96RN5-3	Q96RN5-3	16	14	1	Mediator of RNA polymerase II transcription subunit 15	MED15	3	3	4	P19447	3.33333
Q99683;Q99683-2;Q6ZN16-2;Q6ZN16-3;O95382-2	Q99683	16;4;2;2;1	16;4;2;2;1	13;3;0;0;0	Mitogen-activated protein kinase kinase kinase 5	MAP3K5	3	4	3	P19474	3.33333
Q9BSJ2;Q9BSJ2-4;Q9BSJ2-3	Q9BSJ2;Q9BSJ2-4;Q9BSJ2-3	13;12;11	13;12;11	13;12;11	Gamma-tubulin complex component 2	TUBGCP2	3	3	4	P19484	3.33333
Q9BZJ0-2;Q9BZJ0-3;Q9BZJ0	Q9BZJ0-2;Q9BZJ0-3;Q9BZJ0	13;13;13	13;13;13	13;13;13	Crooked neck-like protein 1	CRNKL1	3	3	4	P19525	3.33333
Q9NVH1-3;Q9NVH1-2;Q9NVH1	Q9NVH1-3;Q9NVH1-2;Q9NVH1	9;9;9	9;9;9	9;9;9	DnaJ homolog subfamily C member 11	DNAJC11	3	4	3	P19532	3.33333
Q9NZJ4;Q9NZJ4-2	Q9NZJ4;Q9NZJ4-2	14;10	14;10	14;10	Sacsin	SACS	3	3	4	P20336	3.33333
Q9UDY8-2;Q9UDY8	Q9UDY8-2;Q9UDY8	15;15	15;15	15;15	Mucosa-associated lymphoid tissue lymphoma translocation protein 1	MALT1	3	3	4	P20674	3.33333
Q9UG63;Q9UG63-2	Q9UG63;Q9UG63-2	12;12	12;12	12;12	ATP-binding cassette sub-family F member 2	ABCF2	3	4	3	P20749	3.33333
Q9UKN8	Q9UKN8	12	12	12	General transcription factor 3C polypeptide 4	GTF3C4	3	3	4	P21127	3.33333
Q9ULM3	Q9ULM3	14	14	14	YEATS domain-containing protein 2	YEATS2	3	3	4	P21399	3.33333
Q9Y2Q0-3;Q9Y2Q0-2;Q9Y2Q0	Q9Y2Q0-3;Q9Y2Q0-2;Q9Y2Q0	74;69;69	74;69;69	73;68;68	Phospholipid-transporting ATPase IA	ATP8A1	3	3	4	P21554	3.33333
O15397;O15397-2	O15397;O15397-2	18;12	18;12	16;10	Importin-8	IPO8	3	4	4	P21964	3.66667
O60313-2	O60313-2	33	33	4	Dynamin-like 120 kDa protein, mitochondrial;Dynamin-like 120 kDa protein, form S1	OPA1	3	4	4	P22061	3.66667
O75955;O75955-2	O75955;O75955-2	92;89	92;89	92;89	Flotillin-1	FLOT1	3	4	4	P22087	3.66667
P20936;P20936-2;P20936-4;P20936-3	P20936;P20936-2;P20936-4;P20936-3	8;7;7;4	8;7;7;4	8;7;7;4	Ras GTPase-activating protein 1	RASA1	3	4	4	P22392	3.66667
P30484	P30484	511	36	0	HLA class I histocompatibility antigen, B-46 alpha chain	HLA-B	3	4	4	P22670	3.66667
P30493	P30493	567	91	0	HLA class I histocompatibility antigen, B-55 alpha chain	HLA-B	3	4	4	P22794	3.66667
P47756-2;P47756	P47756-2;P47756	15;15	15;15	15;15	F-actin-capping protein subunit beta	CAPZB	3	3	5	P23083	3.66667
P61978-2;P61978;P61978-3	P61978-2;P61978;P61978-3	29;27;26	29;27;26	29;27;26	Heterogeneous nuclear ribonucleoprotein K	HNRNPK	3	4	4	P23378	3.66667
P62495;P62495-2	P62495;P62495-2	48;41	48;41	48;41	Eukaryotic peptide chain release factor subunit 1	ETF1	3	4	4	P23381	3.66667
Q14011;Q14011-2;Q14011-3	Q14011;Q14011-2;Q14011-3	14;13;7	14;13;7	11;10;7	Cold-inducible RNA-binding protein	CIRBP	3	4	4	P23510	3.66667
Q14644;Q14644-2	Q14644;Q14644-2	19;18	19;18	19;18	Ras GTPase-activating protein 3	RASA3	3	4	4	P23526	3.66667
Q7Z478	Q7Z478	17	17	16	ATP-dependent RNA helicase DHX29	DHX29	3	4	4	P23528	3.66667
Q8NF37	Q8NF37	15	15	15	Lysophosphatidylcholine acyltransferase 1	LPCAT1	3	4	4	P23610	3.66667
Q8TEQ0-2;Q8TEQ0;Q8IUI4	Q8TEQ0-2;Q8TEQ0	21;21;3	21;21;3	21;21;3	Sorting nexin-29	SNX29	3	4	4	P24394	3.66667
Q96L91-3;Q96L91-5;Q96L91-2;Q96L91;Q96L91-4;Q6ZTU2-4;Q6ZTU2-5;Q6ZTU2-2;Q6ZTU2-6;Q6ZTU2	Q96L91-3;Q96L91-5;Q96L91-2;Q96L91;Q96L91-4	30;30;30;30;28;1;1;1;1;1	30;30;30;30;28;1;1;1;1;1	29;29;29;29;27;1;1;1;1;1	E1A-binding protein p400	EP400	3	3	5	P24863	3.66667
Q96S52;Q96S52-2	Q96S52;Q96S52-2	10;9	10;9	10;9	GPI transamidase component PIG-S	PIGS	3	4	4	P24864	3.66667
Q99541	Q99541	41	41	41	Perilipin-2	PLIN2	3	3	5	P24941	3.66667
Q9P2A4;Q9P2A4-2	Q9P2A4;Q9P2A4-2	12;11	12;11	12;11	ABI gene family member 3	ABI3	3	4	4	P25054	3.66667
Q96K76-2;Q96K76-4;Q96K76;Q96K76-3	Q96K76-2;Q96K76-4;Q96K76	16;16;16;1	16;16;16;1	16;16;16;1	Ubiquitin carboxyl-terminal hydrolase 47	USP47	3	4	5	P25440	4
O95169;O95169-3;O95169-2	O95169;O95169-3;O95169-2	5;4;3	5;4;3	5;4;3	NADH dehydrogenase [ubiquinone] 1 beta subcomplex subunit 8, mitochondrial	NDUFB8	2	1	0	P25685	1
Q96I25	Q96I25	10	10	10	Splicing factor 45	RBM17	2	0	1	P25686	1
O43290	O43290	15	15	15	U4/U6.U5 tri-snRNP-associated protein 1	SART1	2	1	1	P25787	1.33333
O94804	O94804	21	21	20	Serine/threonine-protein kinase 10	STK10	2	1	1	P26038	1.33333
P23588-2;P23588	P23588-2;P23588	48;48	48;48	48;48	Eukaryotic translation initiation factor 4B	EIF4B	2	1	1	P26196	1.33333
P28070	P28070	19	19	18	Proteasome subunit beta type-4	PSMB4	2	1	1	P27105	1.33333
P28360;P35548	P28360	4;1	4;1	4;1	Homeobox protein MSX-1	MSX1	2	1	1	P27487	1.33333
P78357	P78357	16	16	16	Contactin-associated protein 1	CNTNAP1	2	1	1	P27707	1.33333
Q01831-2;Q01831	Q01831-2;Q01831	4;4	4;4	4;4	DNA repair protein complementing XP-C cells	XPC	2	1	1	P27708	1.33333
Q14126	Q14126	110	110	110	Desmoglein-2	DSG2	2	1	1	P27797	1.33333
Q14241;A0A087WX78;Q8NG57;Q3SY89	Q14241	5;1;1;1	5;1;1;1	5;1;1;1	Transcription elongation factor B polypeptide 3	TCEB3	2	1	1	P27816	1.33333
Q15007;Q15007-2	Q15007;Q15007-2	13;10	13;10	13;10	Pre-mRNA-splicing regulator WTAP	WTAP	2	1	1	P27987	1.33333
Q6P1X5	Q6P1X5	4	4	4	Transcription initiation factor TFIID subunit 2	TAF2	2	0	2	P28066	1.33333
Q6P2E9;Q6P2E9-2	Q6P2E9;Q6P2E9-2	16;11	16;11	16;11	Enhancer of mRNA-decapping protein 4	EDC4	2	1	1	P28072	1.33333
Q6YHK3-2;Q6YHK3-4;Q6YHK3;Q6YHK3-3	Q6YHK3-2;Q6YHK3-4;Q6YHK3	16;16;16;5	16;16;16;5	16;16;16;5	CD109 antigen	CD109	2	1	1	P28288	1.33333
Q6ZNA4-2;Q6ZNA4;Q6ZNA4-4;Q6ZNA4-3	Q6ZNA4-2;Q6ZNA4;Q6ZNA4-4;Q6ZNA4-3	7;7;7;7	7;7;7;7	7;7;7;7	E3 ubiquitin-protein ligase Arkadia	RNF111	2	1	1	P28328	1.33333
Q6ZUJ8;Q6ZUJ8-2;Q6ZUJ8-3	Q6ZUJ8;Q6ZUJ8-2;Q6ZUJ8-3	12;11;9	12;11;9	12;11;9	Phosphoinositide 3-kinase adapter protein 1	PIK3AP1	2	1	1	P28331	1.33333
Q6ZVD8-3;Q6ZVD8;Q6ZVD8-2	Q6ZVD8-3;Q6ZVD8;Q6ZVD8-2	9;9;7	9;9;7	9;9;7	PH domain leucine-rich repeat-containing protein phosphatase 2	PHLPP2	2	1	1	P28482	1.33333
Q8IYR2	Q8IYR2	4	4	4	SET and MYND domain-containing protein 4	SMYD4	2	1	1	P28715	1.33333
Q8NFC6	Q8NFC6	14	14	14	Biorientation of chromosomes in cell division protein 1-like 1	BOD1L1	2	1	1	P28749	1.33333
Q92538-3;Q92538-2;Q92538	Q92538-3;Q92538-2;Q92538	21;21;21	21;21;21	21;21;21	Golgi-specific brefeldin A-resistance guanine nucleotide exchange factor 1	GBF1	2	1	1	P28838	1.33333
Q96P70	Q96P70	12	12	12	Importin-9	IPO9	2	1	1	P28908	1.33333
Q96T76-9;Q96T76;Q96T76-8;Q96T76-5;Q96T76-7	Q96T76-9;Q96T76;Q96T76-8;Q96T76-5	11;11;11;9;1	11;11;11;9;1	11;11;11;9;1	MMS19 nucleotide excision repair protein homolog	MMS19	2	1	1	P29084	1.33333
Q9BTE1;Q9BTE1-2;Q9BTE1-3	Q9BTE1;Q9BTE1-2	8;7;2	8;7;2	8;7;2	Dynactin subunit 5	DCTN5	2	1	1	P29374	1.33333
Q9HBI0-2;Q9HBI0;Q9HBI0-3	Q9HBI0-2;Q9HBI0	4;4;1	4;4;1	4;4;1	Gamma-parvin	PARVG	2	1	1	P29466	1.33333
Q9NUU7;Q9UMR2;Q9UMR2-2;Q9UMR2-4;Q9UMR2-3;Q9NUU7-2	Q9NUU7;Q9UMR2;Q9UMR2-2;Q9UMR2-4;Q9UMR2-3;Q9NUU7-2	12;12;10;10;9;9	12;12;10;10;9;9	11;11;9;9;8;8	ATP-dependent RNA helicase DDX19A;ATP-dependent RNA helicase DDX19B	DDX19A;DDX19B	2	1	1	P29590	1.33333
Q9NZL4-3;Q9NZL4;Q9NZL4-2	Q9NZL4-3;Q9NZL4;Q9NZL4-2	7;6;4	7;6;4	7;6;4	Hsp70-binding protein 1	HSPBP1	2	1	1	P30048	1.33333
Q9UHI6;Q9UHI6-2	Q9UHI6	10;1	10;1	10;1	Probable ATP-dependent RNA helicase DDX20	DDX20	2	1	1	P30086	1.33333
Q9UKV0-4;Q9UKV0-2;Q9UKV0;Q9UKV0-5;Q9UKV0-7;Q9UKV0-6;Q9UKV0-10;Q9UKV0-3;Q9UKV0-11;Q9UKV0-9;Q9UKV0-8	Q9UKV0-4;Q9UKV0-2;Q9UKV0;Q9UKV0-5;Q9UKV0-7;Q9UKV0-6;Q9UKV0-10;Q9UKV0-3	7;7;7;7;7;6;4;4;3;3;3	4;4;4;4;4;4;2;2;2;2;2	4;4;4;4;4;4;2;2;2;2;2	Histone deacetylase 9	HDAC9	2	1	1	P30281	1.33333
Q9ULX9-2;Q9ULX9	Q9ULX9-2;Q9ULX9	3;3	2;2	2;2	Transcription factor MafF	MAFF	2	1	1	P30304	1.33333
Q9Y2G7	Q9Y2G7	6	5	4	Zinc finger protein 30 homolog	ZFP30	2	1	1	P30305	1.33333
O00522-3;O00522;O00522-2	O00522-3;O00522;O00522-2	7;7;6	7;7;6	7;7;6	Krev interaction trapped protein 1	KRIT1	2	2	1	P30462	1.66667
O00626	O00626	17	17	17	C-C motif chemokine 22;MDC(3-69);MDC(5-69);MDC(7-69)	CCL22	2	1	2	P30511	1.66667
O14776;O14776-2;REV__O14776-2;REV__O14776	O14776;O14776-2	9;8;2;2	8;7;1;1	8;7;1;1	Transcription elongation regulator 1	TCERG1	2	1	2	P30520	1.66667
O15379;O15379-2	O15379;O15379-2	6;5	6;5	6;5	Histone deacetylase 3	HDAC3	2	1	2	P30536	1.66667
O43148;O43148-2	O43148;O43148-2	7;7	7;7	7;7	mRNA cap guanine-N7 methyltransferase	RNMT	2	2	1	P30559	1.66667
O43502	O43502	4	4	4	DNA repair protein RAD51 homolog 3	RAD51C	2	2	1	P30679	1.66667
O43617;O43617-2	O43617;O43617-2	4;3	4;3	4;3	Trafficking protein particle complex subunit 3	TRAPPC3	2	2	1	P31153	1.66667
O43809	O43809	8	8	8	Cleavage and polyadenylation specificity factor subunit 5	NUDT21	2	1	2	P31321	1.66667
O75326-2;O75326	O75326-2;O75326	137;137	137;137	137;137	Semaphorin-7A	SEMA7A	2	2	1	P31358	1.66667
O94842-2;O94842;O94842-3	O94842-2;O94842;O94842-3	11;11;8	11;11;8	8;8;5	TOX high mobility group box family member 4	TOX4	2	1	2	P31512	1.66667
O94913	O94913	10	10	10	Pre-mRNA cleavage complex 2 protein Pcf11	PCF11	2	1	2	P31751	1.66667
O95759-2;O95759	O95759-2;O95759	3;3	3;3	3;3	TBC1 domain family member 8	TBC1D8	2	1	2	P31939	1.66667
P08575;P08575-2	P08575;P08575-2	145;144	145;144	145;144	Receptor-type tyrosine-protein phosphatase C	PTPRC	2	1	2	P31943	1.66667
P11172;P11172-3;P11172-2;P11172-4	P11172;P11172-3;P11172-2	7;6;5;2	7;6;5;2	7;6;5;2	Uridine 5-monophosphate synthase;Orotate phosphoribosyltransferase;Orotidine 5-phosphate decarboxylase	UMPS	2	2	1	P32780	1.66667
P13073	P13073	8	8	8	Cytochrome c oxidase subunit 4 isoform 1, mitochondrial	COX4I1	2	1	2	P32942	1.66667
P17535	P17535	10	9	9	Transcription factor jun-D	JUND	2	2	1	P33121	1.66667
P19793-2;P19793;P48443	P19793-2;P19793	12;12;5	12;12;5	3;3;0	Retinoic acid receptor RXR-alpha	RXRA	2	1	2	P33240	1.66667
P22304;P22304-3;P22304-2	P22304	3;1;1	3;1;1	3;1;1	Iduronate 2-sulfatase;Iduronate 2-sulfatase 42 kDa chain;Iduronate 2-sulfatase 14 kDa chain	IDS	2	1	2	P33316	1.66667
P25774;P25774-2	P25774;P25774-2	214;206	214;206	214;206	Cathepsin S	CTSS	2	1	2	P33908	1.66667
P28067	P28067	23	23	23	HLA class II histocompatibility antigen, DM alpha chain	HLA-DMA	2	1	2	P34897	1.66667
P30461	P30461	306	15	15	HLA class I histocompatibility antigen, B-13 alpha chain	HLA-B	2	2	1	P34910	1.66667
P30508	P30508	527	182	0	HLA class I histocompatibility antigen, Cw-12 alpha chain	HLA-C	2	1	2	P35250	1.66667
P35613-2;P35613;P35613-3;P35613-4	P35613-2;P35613;P35613-3;P35613-4	34;34;17;17	34;34;17;17	34;34;17;17	Basigin	BSG	2	1	2	P35443	1.66667
P42226;P42226-3;P42226-2	P42226;P42226-3;P42226-2	17;11;10	17;11;10	17;11;10	Signal transducer and activator of transcription 6	STAT6	2	2	1	P35610	1.66667
P49411	P49411	13	13	12	Elongation factor Tu, mitochondrial	TUFM	2	2	1	P35914	1.66667
P49790;P49790-3;P49790-2	P49790;P49790-3;P49790-2	19;19;18	19;19;18	19;19;18	Nuclear pore complex protein Nup153	NUP153	2	1	2	P36542	1.66667
P51959;P51959-2	P51959;P51959-2	7;6	7;6	6;5	Cyclin-G1	CCNG1	2	1	2	P36915	1.66667
P52630-4;P52630	P52630-4;P52630	18;18	18;18	18;18	Signal transducer and activator of transcription 2	STAT2	2	1	2	P36956	1.66667
P60468	P60468	13	13	13	Protein transport protein Sec61 subunit beta	SEC61B	2	1	2	P36959	1.66667
P61165	P61165	6	6	6	Transmembrane protein 258	TMEM258	2	1	2	P37235	1.66667
P62993;P62993-2	P62993;P62993-2	31;20	31;20	31;20	Growth factor receptor-bound protein 2	GRB2	2	2	1	P38571	1.66667
Q00688	Q00688	13	13	13	Peptidyl-prolyl cis-trans isomerase FKBP3	FKBP3	2	2	1	P38646	1.66667
Q03013;Q03013-3;Q03013-2	Q03013;Q03013-3;Q03013-2	10;8;8	10;8;8	4;4;3	Glutathione S-transferase Mu 4	GSTM4	2	1	2	P39019	1.66667
Q03933-2;Q03933	Q03933-2;Q03933	4;4	4;4	4;4	Heat shock factor protein 2	HSF2	2	2	1	P40259	1.66667
Q06187;Q06187-2	Q06187;Q06187-2	12;12	11;11	11;11	Tyrosine-protein kinase BTK	BTK	2	1	2	P40426	1.66667
Q08AF3;Q08AF3-2	Q08AF3	20;5	20;5	18;5	Schlafen family member 5	SLFN5	2	2	1	P40855	1.66667
Q09472	Q09472	20	20	13	Histone acetyltransferase p300	EP300	2	1	2	P40925	1.66667
Q13287	Q13287	23	23	23	N-myc-interactor	NMI	2	1	2	P40926	1.66667
Q13794;Q13794-2	Q13794	11;3	11;3	11;3	Phorbol-12-myristate-13-acetate-induced protein 1	PMAIP1	2	1	2	P40937	1.66667
Q14592;Q14592-2	Q14592;Q14592-2	10;9	10;9	10;9	Zinc finger protein 460	ZNF460	2	1	2	P41212	1.66667
Q15072;Q6ZS27-2;Q6ZS27;Q6ZS27-3	Q15072	6;1;1;1	4;1;1;1	3;0;0;0	Zinc finger protein OZF	ZNF146	2	1	2	P41223	1.66667
Q15436;Q15436-2	Q15436;Q15436-2	22;15	8;5	8;5	Protein transport protein Sec23A	SEC23A	2	1	2	P41743	1.66667
Q15796-2;Q15796	Q15796-2;Q15796	9;9	9;9	4;4	Mothers against decapentaplegic homolog 2	SMAD2	2	1	2	P42167	1.66667
Q16625-2;Q16625-3;Q16625;Q16625-4;Q16625-5	Q16625-2;Q16625-3;Q16625;Q16625-4;Q16625-5	12;12;12;10;6	12;12;12;10;6	12;12;12;10;6	Occludin	OCLN	2	2	1	P42566	1.66667
Q29RF7;Q29RF7-3	Q29RF7	19;9	19;9	19;9	Sister chromatid cohesion protein PDS5 homolog A	PDS5A	2	1	2	P42574	1.66667
Q2TB10	Q2TB10	6	6	6	Zinc finger protein 800	ZNF800	2	2	1	P42680	1.66667
Q5FWF5-2;Q5FWF5	Q5FWF5-2;Q5FWF5	5;5	5;5	5;5	N-acetyltransferase ESCO1	ESCO1	2	1	2	P43034	1.66667
Q6PID6	Q6PID6	6	6	6	Tetratricopeptide repeat protein 33	TTC33	2	1	2	P43353	1.66667
Q6WCQ1-3;Q6WCQ1-2;Q6WCQ1	Q6WCQ1-3;Q6WCQ1-2;Q6WCQ1	11;11;10	11;11;10	11;11;10	Myosin phosphatase Rho-interacting protein	MPRIP	2	1	2	P43490	1.66667
Q75T13;Q75T13-2;Q75T13-3;Q75T13-4	Q75T13;Q75T13-2;Q75T13-3	10;7;6;3	10;7;6;3	10;7;6;3	GPI inositol-deacylase	PGAP1	2	2	1	P43686	1.66667
Q76L83;Q76L83-2	Q76L83	13;6	12;5	12;5	Putative Polycomb group protein ASXL2	ASXL2	2	2	1	P45983	1.66667
Q7LGA3;Q7LGA3-2;Q7LGA3-3	Q7LGA3	19;4;3	19;4;3	19;4;3	Heparan sulfate 2-O-sulfotransferase 1	HS2ST1	2	2	1	P46092	1.66667
Q7Z3U7-5;Q7Z3U7;Q7Z3U7-2;Q7Z3U7-6;Q7Z3U7-3	Q7Z3U7-5;Q7Z3U7;Q7Z3U7-2;Q7Z3U7-6	12;12;11;11;4	12;12;11;11;4	12;12;11;11;4	Protein MON2 homolog	MON2	2	2	1	P46100	1.66667
Q8IWA4;Q8IWA4-3;Q8IWA4-2	Q8IWA4;Q8IWA4-3	14;12;5	13;11;4	13;11;4	Mitofusin-1	MFN1	2	1	2	P46777	1.66667
Q8N2K1;Q8N2K1-3;Q8N2K1-2	Q8N2K1;Q8N2K1-3;Q8N2K1-2	3;3;2	3;3;2	3;3;2	Ubiquitin-conjugating enzyme E2 J2	UBE2J2	2	2	1	P46778	1.66667
Q8TCU4-3;Q8TCU4-2;Q8TCU4	Q8TCU4-3;Q8TCU4-2;Q8TCU4	11;11;11	11;11;11	11;11;11	Alstrom syndrome protein 1	ALMS1	2	2	1	P46783	1.66667
Q8TD31;Q8TD31-3;Q8TD31-2	Q8TD31;Q8TD31-3;Q8TD31-2	14;14;14	14;14;14	14;14;14	Coiled-coil alpha-helical rod protein 1	CCHCR1	2	2	1	P46821	1.66667
Q8WZ60	Q8WZ60	5	5	4	Kelch-like protein 6	KLHL6	2	1	2	P46934	1.66667
Q92900-2;Q92900	Q92900-2;Q92900	40;40	40;40	39;39	Regulator of nonsense transcripts 1	UPF1	2	1	2	P47755	1.66667
Q92979	Q92979	5	5	5	Ribosomal RNA small subunit methyltransferase NEP1	EMG1	2	2	1	P47813	1.66667
Q92995-2;Q92995	Q92995-2;Q92995	9;9	9;9	8;8	Ubiquitin carboxyl-terminal hydrolase 13	USP13	2	1	2	P47897	1.66667
Q96IX5	Q96IX5	6	6	6	Up-regulated during skeletal muscle growth protein 5	USMG5	2	2	1	P47914	1.66667
Q99569-2;Q99569	Q99569-2;Q99569	14;14	14;14	12;12	Plakophilin-4	PKP4	2	2	1	P47974	1.66667
Q9BRR6-2;Q9BRR6;Q9BRR6-5;Q9BRR6-3;Q9BRR6-4	Q9BRR6-2;Q9BRR6;Q9BRR6-5	10;10;9;3;2	10;10;9;3;2	10;10;9;3;2	ADP-dependent glucokinase	ADPGK	2	1	2	P48380	1.66667
Q9BUK6-7;Q9BUK6-3;Q9BUK6-2;Q9BUK6;Q9BUK6-6;Q9BUK6-5;Q9BUK6-4	Q9BUK6-7;Q9BUK6-3;Q9BUK6-2;Q9BUK6;Q9BUK6-6;Q9BUK6-5	3;3;3;3;2;2;1	3;3;3;3;2;2;1	3;3;3;3;2;2;1	Protein misato homolog 1	MSTO1	2	1	2	P48449	1.66667
Q9BVK2-2;Q9BVK2	Q9BVK2-2;Q9BVK2	10;10	10;10	10;10	Probable dolichyl pyrophosphate Glc1Man9GlcNAc2 alpha-1,3-glucosyltransferase	ALG8	2	1	2	P48454	1.66667
Q9BW19;Q6ZMV9-3;Q6ZMV9	Q9BW19	11;1;1	10;0;0	10;0;0	Kinesin-like protein KIFC1	KIFC1	2	2	1	P48595	1.66667
Q9BWJ5	Q9BWJ5	5	5	5	Splicing factor 3B subunit 5	SF3B5	2	2	1	P48729	1.66667
Q9BYC9;Q9BYC9-2	Q9BYC9	9;4	9;4	9;4	39S ribosomal protein L20, mitochondrial	MRPL20	2	2	1	P49023	1.66667
Q9GZX7;Q9GZX7-2	Q9GZX7;Q9GZX7-2	4;3	4;3	4;3	Single-stranded DNA cytosine deaminase	AICDA	2	2	1	P49458	1.66667
Q9H2Y7-2	Q9H2Y7-2	13	13	1	Zinc finger protein 106	ZNF106	2	2	1	P49585	1.66667
Q9H6R4-4;Q9H6R4;Q9H6R4-2;Q9H6R4-3	Q9H6R4-4;Q9H6R4;Q9H6R4-2;Q9H6R4-3	11;11;10;8	11;11;10;8	11;11;10;8	Nucleolar protein 6	NOL6	2	1	2	P49591	1.66667
Q9H714-6;Q9H714-3;Q9H714;Q9H714-4;Q9H714-1	Q9H714-6;Q9H714-3;Q9H714;Q9H714-4;Q9H714-1	6;6;6;5;3	6;6;6;5;3	6;6;6;5;3	Uncharacterized protein KIAA0226-like	KIAA0226L	2	2	1	P49642	1.66667
Q9H8H0;Q9H8H0-2	Q9H8H0	13;1	13;1	13;1	Nucleolar protein 11	NOL11	2	1	2	P49721	1.66667
Q9H930-2;Q9H930;Q9H930-1;Q9H930-3	Q9H930-2;Q9H930;Q9H930-1;Q9H930-3	9;9;8;5	6;6;5;2	6;6;5;2	Nuclear body protein SP140-like protein	SP140L	2	2	1	P49748	1.66667
Q9HAW0-2;Q9HAW0	Q9HAW0-2;Q9HAW0	3;3	3;3	3;3	Transcription factor IIIB 50 kDa subunit	BRF2	2	2	1	P49750	1.66667
Q9HAW4-3;Q9HAW4;Q9HAW4-2	Q9HAW4-3;Q9HAW4;Q9HAW4-2	16;16;13	16;16;13	16;16;13	Claspin	CLSPN	2	1	2	P49753	1.66667
Q9NTJ5;Q9NTJ5-2	Q9NTJ5;Q9NTJ5-2	12;8	12;8	12;8	Phosphatidylinositide phosphatase SAC1	SACM1L	2	1	2	P49754	1.66667
Q9NVH2-3;Q9NVH2;Q9NVH2-2;Q9NVH2-4	Q9NVH2-3;Q9NVH2;Q9NVH2-2;Q9NVH2-4	16;16;14;13	16;16;14;13	16;16;14;13	Integrator complex subunit 7	INTS7	2	2	1	P49756	1.66667
Q9NVR7-2;Q9NVR7	Q9NVR7-2;Q9NVR7	4;4	4;4	4;4	TBCC domain-containing protein 1	TBCCD1	2	1	2	P49757	1.66667
Q9NZ01;Q9NZ01-2	Q9NZ01	11;4	11;4	11;4	Very-long-chain enoyl-CoA reductase	TECR	2	2	1	P49768	1.66667
Q9UNQ2	Q9UNQ2	7	7	7	Probable dimethyladenosine transferase	DIMT1	2	1	2	P49773	1.66667
Q9Y296;Q9Y296-2	Q9Y296	6;2	6;2	6;2	Trafficking protein particle complex subunit 4	TRAPPC4	2	1	2	P49821	1.66667
Q9Y2D5-6;Q9Y2D5;Q9Y2D5-5;Q9Y2D5-4;Q9Y2D5-7;Q8IXS6;Q8IXS6-2	Q9Y2D5-6;Q9Y2D5;Q9Y2D5-5;Q9Y2D5-4;Q9Y2D5-7	24;23;23;21;20;1;1	24;23;23;21;20;1;1	24;23;23;21;20;1;1	A-kinase anchor protein 2	AKAP2	2	1	2	P49914	1.66667
Q9Y3C0	Q9Y3C0	6	6	6	WASH complex subunit CCDC53	CCDC53	2	1	2	P49917	1.66667
Q9Y485	Q9Y485	18	16	16	DmX-like protein 1	DMXL1	2	1	2	P49961	1.66667
Q9Y5Q9;Q9Y5Q9-2	Q9Y5Q9;Q9Y5Q9-2	10;5	10;5	10;5	General transcription factor 3C polypeptide 3	GTF3C3	2	1	2	P50336	1.66667
A0AV96;A0AV96-2;Q8TBY0-2;Q8TBY0-3;REV__P56270-4;REV__Q9BX46-5;REV__Q8WXH2-2;REV__Q9BX46-2;REV__P61296;REV__Q9BX46;REV__Q86UP9;REV__P50553;REV__Q99581;REV__Q8WZ71;REV__Q9BZM3;REV__Q8N3X6-3;REV__Q13516;REV__Q7RTP0;REV__Q9H2Z4;REV__A6NHT5;REV__Q8TAU0;REV__Q9H4Q4;REV__P78426;REV__P58012;REV__P31271;REV__P50219;REV__O95390;REV__Q5VYV0;REV__Q8IXZ3-2;REV__P41225;REV__Q8IXZ3-1;REV__Q92908-2;REV__Q03052;R…	A0AV96;A0AV96-2	13;12;2;2;1;1;1;1;1;1;1;1;1;1;1;1;1;1;1;1;1;1;1;1;1;1;1;1;1;1;1;1;1;1;1;1;1;1;1;1;1;1;1;1;1;1;1;1;1;1;1;1;1;1;1;1;1;1;1;1;1;1;1;1;1;1;1;1;1;1;1;1;1;1;1;1;1;1;1;1;1;1;1;1;1;1;1;1;1;1;1;1;1;1;1;1;1;1;1;1;1;1;1;1	11;10;1;1;0;0;0;0;0;0;0;0;0;0;0;0;0;0;0;0;0;0;0;0;0;0;0;0;0;0;0;0;0;0;0;0;0;0;0;0;0;0;0;0;0;0;0;0;0;0;0;0;0;0;0;0;0;0;0;0;0;0;0;0;0;0;0;0;0;0;0;0;0;0;0;0;0;0;0;0;0;0;0;0;0;0;1;0;0;0;0;0;0;0;0;0;0;0;0;0;0;0;0;0	9;8;0;0;0;0;0;0;0;0;0;0;0;0;0;0;0;0;0;0;0;0;0;0;0;0;0;0;0;0;0;0;0;0;0;0;0;0;0;0;0;0;0;0;0;0;0;0;0;0;0;0;0;0;0;0;0;0;0;0;0;0;0;0;0;0;0;0;0;0;0;0;0;0;0;0;0;0;0;0;0;0;0;0;0;0;0;0;0;0;0;0;0;0;0;0;0;0;0;0;0;0;0;0	RNA-binding protein 47	RBM47	2	2	2	P50452	2
A0FGR8-2;A0FGR8;A0FGR8-6;A0FGR8-5;A0FGR8-4	A0FGR8-2;A0FGR8;A0FGR8-6;A0FGR8-5	10;10;10;7;3	10;10;10;7;3	10;10;10;7;3	Extended synaptotagmin-2	ESYT2	2	2	2	P50453	2
A3KMH1-3;A3KMH1;A3KMH1-2	A3KMH1-3;A3KMH1;A3KMH1-2	11;11;9	11;11;9	11;11;9	von Willebrand factor A domain-containing protein 8	VWA8	2	2	2	P50502	2
A4D1P6;A4D1P6-2;A4D1P6-3	A4D1P6;A4D1P6-2;A4D1P6-3	11;9;6	11;9;6	11;9;6	WD repeat-containing protein 91	WDR91	2	2	2	P50548	2
A6NHT5;REV__Q9Y651;REV__O60341;REV__O60341-2	A6NHT5	7;2;2;2	4;0;0;0	3;0;0;0	Homeobox protein HMX3	HMX3	2	2	2	P50552	2
A8K8P3;A8K8P3-2;A8K8P3-3;A8K8P3-9;A8K8P3-4;A8K8P3-10;A8K8P3-5	A8K8P3;A8K8P3-2;A8K8P3-3;A8K8P3-9;A8K8P3-4;A8K8P3-10;A8K8P3-5	15;14;12;12;11;11;10	15;14;12;12;11;11;10	15;14;12;12;11;11;10	Protein SFI1 homolog	SFI1	2	2	2	P50553	2
B7ZAQ6-3;P0CG08;B7ZAQ6;B7ZAQ6-4;B7ZAQ6-2	B7ZAQ6-3;P0CG08;B7ZAQ6;B7ZAQ6-4;B7ZAQ6-2	4;4;4;2;2	4;4;4;2;2	4;4;4;2;2	Golgi pH regulator A;Golgi pH regulator B	GPR89A;GPR89B	2	2	2	P50579	2
O00116;REV__O00116	O00116	12;1	12;1	12;1	Alkyldihydroxyacetonephosphate synthase, peroxisomal	AGPS	2	2	2	P50616	2
O00170	O00170	15	15	15	AH receptor-interacting protein	AIP	2	2	2	P50897	2
O00203-3;O00203	O00203-3;O00203	8;8	8;8	7;7	AP-3 complex subunit beta-1	AP3B1	2	2	2	P50991	2
O00303	O00303	15	14	14	Eukaryotic translation initiation factor 3 subunit F	EIF3F	2	2	2	P50995	2
O00429-4;O00429-5;O00429-3;O00429-2;O00429;O00429-8;O00429-6;O00429-7	O00429-4;O00429-5;O00429-3;O00429-2;O00429;O00429-8;O00429-6;O00429-7	31;31;31;31;31;31;31;20	31;31;31;31;31;31;31;20	31;31;31;31;31;31;31;20	Dynamin-1-like protein	DNM1L	2	2	2	P51003	2
O00471	O00471	12	12	12	Exocyst complex component 5	EXOC5	2	2	2	P51114	2
O00571;O00571-2	O00571;O00571-2	27;25	26;24	7;6	ATP-dependent RNA helicase DDX3X	DDX3X	2	2	2	P51116	2
O14497;O14497-2;O14497-3	O14497;O14497-2;O14497-3	35;32;24	34;31;24	30;27;21	AT-rich interactive domain-containing protein 1A	ARID1A	2	2	2	P51148	2
O14745;O14745-2;Q5T2W1-2;Q5T2W1	O14745;O14745-2	24;15;1;1	24;15;1;1	24;15;1;1	Na(+)/H(+) exchange regulatory cofactor NHE-RF1	SLC9A3R1	2	2	2	P51151	2
O14791-3;O14791;O14791-2	O14791-3;O14791;O14791-2	26;26;26	26;26;26	25;25;25	Apolipoprotein L1	APOL1	2	2	2	P51153	2
O14976-2;O14976	O14976-2;O14976	16;16	16;16	16;16	Cyclin-G-associated kinase	GAK	2	2	2	P51159	2
O14981;O14981-2	O14981	9;3	9;3	9;3	TATA-binding protein-associated factor 172	BTAF1	2	2	2	P51451	2
O15027-2;O15027-4;O15027-3;O15027;O15027-5	O15027-2;O15027-4;O15027-3;O15027;O15027-5	41;41;41;41;41	41;41;41;41;41	41;41;41;41;41	Protein transport protein Sec16A	SEC16A	2	2	2	P51508	2
O15042-2;O15042;O15042-3	O15042-2;O15042;O15042-3	11;11;7	11;11;7	11;11;7	U2 snRNP-associated SURP motif-containing protein	U2SURP	2	2	2	P51523	2
O15049	O15049	4	4	4	NEDD4-binding protein 3	N4BP3	2	2	2	P51530	2
O15050	O15050	23	23	23	TPR and ankyrin repeat-containing protein 1	TRANK1	2	2	2	P51665	2
O15067	O15067	15	15	15	Phosphoribosylformylglycinamidine synthase	PFAS	2	2	2	P51805	2
O15111	O15111	9	9	9	Inhibitor of nuclear factor kappa-B kinase subunit alpha	CHUK	2	2	2	P51808	2
O15269;O15269-2	O15269	13;3	13;3	13;3	Serine palmitoyltransferase 1	SPTLC1	2	2	2	P51825	2
O15371-3;O15371;O15371-2	O15371-3;O15371;O15371-2	28;28;17	28;28;17	28;28;17	Eukaryotic translation initiation factor 3 subunit D	EIF3D	2	2	2	P51965	2
O15439;O15439-2;O15439-4;O15439-3	O15439;O15439-2;O15439-4;O15439-3	17;15;10;10	17;15;10;10	17;15;10;10	Multidrug resistance-associated protein 4	ABCC4	2	2	2	P51991	2
O15492	O15492	7	7	7	Regulator of G-protein signaling 16	RGS16	2	2	2	P52209	2
O15519-15;O15519;O15519-8;O15519-3;O15519-14;O15519-6;O15519-5;O15519-11;O15519-7;O15519-12;O15519-10;O15519-9;O15519-13;O15519-2;O15519-4	O15519-15;O15519;O15519-8;O15519-3;O15519-14;O15519-6;O15519-5;O15519-11;O15519-7;O15519-12;O15519-10;O15519-9;O15519-13;O15519-2	13;13;12;11;11;11;11;11;10;9;9;8;7;7;4	13;13;12;11;11;11;11;11;10;9;9;8;7;7;4	13;13;12;11;11;11;11;11;10;9;9;8;7;7;4	CASP8 and FADD-like apoptosis regulator;CASP8 and FADD-like apoptosis regulator subunit p43;CASP8 and FADD-like apoptosis regulator subunit p12	CFLAR	2	2	2	P52294	2
O43143	O43143	23	23	22	Pre-mRNA-splicing factor ATP-dependent RNA helicase DHX15	DHX15	2	2	2	P52306	2
O43147-2;O43147-5;O43147;Q2NKQ1-4;Q2NKQ1;Q2NKQ1-3	O43147-2;O43147-5;O43147	4;3;3;1;1;1	4;3;3;1;1;1	4;3;3;1;1;1	Small G protein signaling modulator 2	SGSM2	2	2	2	P52565	2
O43166-3;O43166-2;O43166;Q9P2F8-2	O43166-3;O43166-2;O43166	15;15;15;1	14;14;14;1	12;12;12;0	Signal-induced proliferation-associated 1-like protein 1	SIPA1L1	2	2	2	P52594	2
O43182-4;O43182;O43182-5;O43182-3;O43182-2	O43182-4;O43182;O43182-5;O43182-3;O43182-2	3;3;2;2;2	3;3;2;2;2	3;3;2;2;2	Rho GTPase-activating protein 6	ARHGAP6	2	2	2	P52657	2
O43298	O43298	6	6	6	Zinc finger and BTB domain-containing protein 43	ZBTB43	2	2	2	P52701	2
O43396	O43396	15	15	15	Thioredoxin-like protein 1	TXNL1	2	2	2	P52788	2
O43681	O43681	10	10	10	ATPase ASNA1	ASNA1	2	2	2	P52849	2
O43920	O43920	8	8	8	NADH dehydrogenase [ubiquinone] iron-sulfur protein 5	NDUFS5	2	2	2	P53004	2
O60231	O60231	14	14	14	Putative pre-mRNA-splicing factor ATP-dependent RNA helicase DHX16	DHX16	2	2	2	P53355	2
O60239;O60239-2	O60239;O60239-2	11;6	11;6	11;6	SH3 domain-binding protein 5	SH3BP5	2	2	2	P53384	2
O60271-4;O60271-2;O60271;O60271-5;O60271-3;O60271-9	O60271-4;O60271-2;O60271;O60271-5;O60271-3;O60271-9	22;22;21;20;19;16	22;22;21;20;19;16	22;22;21;20;19;16	C-Jun-amino-terminal kinase-interacting protein 4	SPAG9	2	2	2	P53582	2
O60291-4;O60291;O60291-3;O60291-2	O60291-4;O60291;O60291-3;O60291-2	23;23;23;23	23;23;23;23	23;23;23;23	E3 ubiquitin-protein ligase MGRN1	MGRN1	2	2	2	P53602	2
O60303	O60303	6	6	6	Uncharacterized protein KIAA0556	KIAA0556	2	2	2	P53609	2
O60306	O60306	21	21	21	Intron-binding protein aquarius	AQR	2	2	2	P53611	2
O60331-4;O60331;O60331-2;O60331-3	O60331-4;O60331;O60331-2;O60331-3	10;10;10;10	7;7;7;7	7;7;7;7	Phosphatidylinositol 4-phosphate 5-kinase type-1 gamma	PIP5K1C	2	2	2	P53671	2
O60336-6;O60336;O60336-2;O60336-3;O60336-4;O60336-5	O60336-6;O60336;O60336-2;O60336-3;O60336-4	7;7;6;5;4;1	7;7;6;5;4;1	7;7;6;5;4;1	Mitogen-activated protein kinase-binding protein 1	MAPKBP1	2	2	2	P53816	2
O60673-2;O60673	O60673-2;O60673	10;10	10;10	10;10	DNA polymerase zeta catalytic subunit	REV3L	2	2	2	P53985	2
O60674	O60674	15	14	14	Tyrosine-protein kinase JAK2	JAK2	2	2	2	P54098	2
O60739	O60739	8	8	2	Eukaryotic translation initiation factor 1b	EIF1B	2	2	2	P54132	2
O60763;O60763-2	O60763;O60763-2	19;19	19;19	19;19	General vesicular transport factor p115	USO1	2	2	2	P54198	2
O75251-2;O75251	O75251-2;O75251	6;6	6;6	6;6	NADH dehydrogenase [ubiquinone] iron-sulfur protein 7, mitochondrial	NDUFS7	2	2	2	P54368	2
O75319	O75319	6	6	5	RNA/RNP complex-1-interacting phosphatase	DUSP11	2	2	2	P54709	2
O75347;O75347-2	O75347;O75347-2	9;9	9;9	9;9	Tubulin-specific chaperone A	TBCA	2	2	2	P54922	2
O75362	O75362	11	10	10	Zinc finger protein 217	ZNF217	2	2	2	P55010	2
O75420	O75420	6	5	5	PERQ amino acid-rich with GYF domain-containing protein 1	GIGYF1	2	2	2	P55011	2
O75478;O75478-2	O75478;O75478-2	5;3	5;3	5;3	Transcriptional adapter 2-alpha	TADA2A	2	2	2	P55040	2
O75665-3;O75665;O75665-2	O75665-3;O75665;O75665-2	17;17;10	17;17;10	17;17;10	Oral-facial-digital syndrome 1 protein	OFD1	2	2	2	P55199	2
O75808;O75808-2	O75808	5;2	5;2	5;2	Calpain-15	CAPN15	2	2	2	P55327	2
O75874	O75874	11	11	8	Isocitrate dehydrogenase [NADP] cytoplasmic	IDH1	2	2	2	P56211	2
O75925;O75925-2;O75925-3	O75925;O75925-2;O75925-3	10;10;6	8;8;4	8;8;4	E3 SUMO-protein ligase PIAS1	PIAS1	2	2	2	P56279	2
O75943-4;O75943-2;O75943;O75943-3	O75943-4;O75943-2;O75943;O75943-3	2;2;2;1	2;2;2;1	2;2;2;1	Cell cycle checkpoint protein RAD17	RAD17	2	2	2	P56537	2
O94768	O94768	13	13	12	Serine/threonine-protein kinase 17B	STK17B	2	2	2	P56559	2
O94868;O94868-2;O94868-3	O94868;O94868-2;O94868-3	19;18;15	19;18;15	19;18;15	F-BAR and double SH3 domains protein 2	FCHSD2	2	2	2	P56589	2
O94888	O94888	7	7	7	UBX domain-containing protein 7	UBXN7	2	2	2	P56645	2
O94892	O94892	8	5	4	Zinc finger protein 432	ZNF432	2	2	2	P56945	2
O94915;O94915-2	O94915	21;2	21;2	20;2	Protein furry homolog-like	FRYL	2	2	2	P57071	2
O94955	O94955	4	4	4	Rho-related BTB domain-containing protein 3	RHOBTB3	2	2	2	P57088	2
O94967-2;O94967;O94967-3;O94967-4	O94967-2;O94967;O94967-3;O94967-4	6;6;6;6	6;6;6;6	6;6;6;6	WD repeat-containing protein 47	WDR47	2	2	2	P57737	2
O94973;O94973-2;O94973-3	O94973;O94973-2;O94973-3	21;21;17	8;8;6	8;8;6	AP-2 complex subunit alpha-2	AP2A2	2	2	2	P57772	2
O95140;O95140-2	O95140	21;6	21;6	20;5	Mitofusin-2	MFN2	2	2	2	P57775	2
O95163	O95163	14	14	14	Elongator complex protein 1	IKBKAP	2	2	2	P58005	2
O95239-2;O95239;Q9P2P6-2;Q9P2P6-3;Q96FN5;Q8N4N8	O95239-2;O95239	11;11;1;1;1;1	11;11;1;1;1;1	2;2;0;0;0;0	Chromosome-associated kinesin KIF4A	KIF4A	2	2	2	P59045	2
O95248;O95248-4	O95248;O95248-4	9;9	9;9	8;8	Myotubularin-related protein 5	SBF1	2	2	2	P59768	2
O95319-5;O95319-2;O95319;O95319-4;O95319-3	O95319-5;O95319-2;O95319;O95319-4;O95319-3	15;15;15;15;15	8;8;8;8;8	8;8;8;8;8	CUGBP Elav-like family member 2	CELF2	2	2	2	P59923	2
O95456;O95456-2	O95456;O95456-2	8;7	8;7	8;7	Proteasome assembly chaperone 1	PSMG1	2	2	2	P60059	2
O95625	O95625	10	10	10	Zinc finger and BTB domain-containing protein 11	ZBTB11	2	2	2	P60953	2
O95644-6;O95644;O95644-8;O95644-11;O95644-3;O95644-10;O95644-2;O95644-5;O95644-4;O95644-17	O95644-6;O95644;O95644-8;O95644-11;O95644-3;O95644-10;O95644-2;O95644-5;O95644-4	11;11;10;10;10;10;10;10;10;5	11;11;10;10;10;10;10;10;10;5	9;9;8;8;8;8;8;8;8;4	Nuclear factor of activated T-cells, cytoplasmic 1	NFATC1	2	2	2	P61009	2
O95905;O95905-2;O95905-3	O95905;O95905-2;O95905-3	9;8;8	9;8;8	9;8;8	Protein SGT1	ECD	2	2	2	P61018	2
O96008;O96008-2	O96008;O96008-2	8;7	8;7	7;6	Mitochondrial import receptor subunit TOM40 homolog	TOMM40	2	2	2	P61019	2
O96020;O96020-2	O96020;O96020-2	5;4	5;4	5;4	G1/S-specific cyclin-E2	CCNE2	2	2	2	P61077	2
P01106;P01106-2	P01106;P01106-2	15;15	15;15	15;15	Myc proto-oncogene protein	MYC	2	2	2	P61236	2
P01137	P01137	58	58	48	Transforming growth factor beta-1;Latency-associated peptide	TGFB1	2	2	2	P61247	2
P01591	P01591	4	4	4	Immunoglobulin J chain	IGJ	2	2	2	P61254	2
P01602	P01602	16	6	6	Ig kappa chain V-I region HK102	IGKV1-5	2	2	2	P61586	2
P04114;REV__Q9P2P1	P04114	218;1	164;0	164;0	Apolipoprotein B-100;Apolipoprotein B-48	APOB	2	2	2	P61970	2
P04839;Q9Y5S8-3;Q9Y5S8	P04839	28;1;1	28;1;1	28;1;1	Cytochrome b-245 heavy chain	CYBB	2	2	2	P62136	2
P04899;P04899-3;P04899-5;P04899-2;P04899-6;P04899-4;P19086	P04899;P04899-3;P04899-5;P04899-2;P04899-6;P04899-4	56;55;55;55;53;50;1	56;55;55;55;53;50;1	42;41;41;41;41;42;1	Guanine nucleotide-binding protein G(i) subunit alpha-2	GNAI2	2	2	2	P62158	2
P05067-10;P05067-3;P05067-4;P05067-5;P05067-6;P05067-7;P05067-8;P05067-9;P05067;P05067-11;P05067-2	P05067-10;P05067-3;P05067-4;P05067-5;P05067-6;P05067-7;P05067-8;P05067-9;P05067;P05067-11	71;71;71;71;71;71;71;71;71;70;2	71;71;71;71;71;71;71;71;71;70;2	71;71;71;71;71;71;71;71;71;70;2	Amyloid beta A4 protein;N-APP;Soluble APP-alpha;Soluble APP-beta;C99;Beta-amyloid protein 42;Beta-amyloid protein 40;C83;P3(42);P3(40);C80;Gamma-secretase C-terminal fragment 59;Gamma-secretase C-terminal fragment 57;Gamma-secretase C-terminal fragment 50;C31	APP	2	2	2	P62258	2
P05141;Q9H0C2	P05141	16;7	16;7	5;0	ADP/ATP translocase 2;ADP/ATP translocase 2, N-terminally processed	SLC25A5	2	2	2	P62269	2
P05771-2;P05771;P05129-2;P05129	P05771-2;P05771	14;13;2;2	14;13;2;2	11;10;0;0	Protein kinase C beta type	PRKCB	2	2	2	P62341	2
P06744;P06744-2;CON__Q3ZBD7	P06744;P06744-2	60;60;15	60;60;15	60;60;15	Glucose-6-phosphate isomerase	GPI	2	2	2	P62491	2
P06865;P06865-2	P06865	58;28	54;27	54;27	Beta-hexosaminidase subunit alpha	HEXA	2	2	2	P62699	2
P07814	P07814	28	28	28	Bifunctional glutamate/proline--tRNA ligase;Glutamate--tRNA ligase;Proline--tRNA ligase	EPRS	2	2	2	P62745	2
P08047-3;P08047-2;P08047	P08047-3;P08047-2;P08047	11;11;11	11;11;11	10;10;10	Transcription factor Sp1	SP1	2	2	2	P62750	2
P08243-3;P08243-2;P08243	P08243-3;P08243-2;P08243	22;22;22	22;22;22	22;22;22	Asparagine synthetase [glutamine-hydrolyzing]	ASNS	2	2	2	P62805	2
P08910	P08910	9	9	9	Abhydrolase domain-containing protein 2	ABHD2	2	2	2	P62826	2
P09237	P09237	29	29	29	Matrilysin	MMP7	2	2	2	P62829	2
P09651-2;P09651;P09651-3;Q32P51	P09651-2;P09651;P09651-3;Q32P51	48;48;44;25	48;48;44;25	45;45;41;23	Heterogeneous nuclear ribonucleoprotein A1;Heterogeneous nuclear ribonucleoprotein A1, N-terminally processed;Heterogeneous nuclear ribonucleoprotein A1-like 2	HNRNPA1;HNRNPA1L2	2	2	2	P62847	2
Q93077;Q6FI13;P0C0S8;Q96KK5;Q9BTM1;Q16777;Q9BTM1-2	Q93077;Q6FI13;P0C0S8;Q96KK5;Q9BTM1;Q16777;Q9BTM1-2	60;60;60;56;52;52;52	60;60;60;56;52;52;52	0;0;0;0;0;0;0	Histone H2A type 1-C;Histone H2A type 2-A;Histone H2A type 1;Histone H2A type 1-H;Histone H2A.J;Histone H2A type 2-C	HIST1H2AC;HIST2H2AA3;HIST1H2AG;HIST1H2AH;H2AFJ;HIST2H2AC	2	2	2	P62857	2
P10147	P10147	24	24	18	C-C motif chemokine 3;MIP-1-alpha(4-69)	CCL3	2	2	2	P62875	2
P11049;P11049-2	P11049;P11049-2	17;16	17;16	2;1	Leukocyte antigen CD37	CD37	2	2	2	P62910	2
P11309-2;P11309	P11309-2;P11309	16;16	16;16	10;10	Serine/threonine-protein kinase pim-1	PIM1	2	2	2	P62937	2
P13674	P13674	21	21	1	Prolyl 4-hydroxylase subunit alpha-1	P4HA1	2	2	2	P63104	2
P13765	P13765	14	13	13	HLA class II histocompatibility antigen, DO beta chain	HLA-DOB	2	2	2	P63218	2
P13994	P13994	6	6	6	Coiled-coil domain-containing protein 130	CCDC130	2	2	2	P63244	2
P14174	P14174	18	18	18	Macrophage migration inhibitory factor	MIF	2	2	2	P63279	2
P14209;P14209-3;P14209-2	P14209;P14209-3;P14209-2	30;29;21	30;29;21	30;29;21	CD99 antigen	CD99	2	2	2	P67936	2
P14316-2;P14316	P14316-2;P14316	5;5	5;5	5;5	Interferon regulatory factor 2	IRF2	2	2	2	P68036	2
P14373;P14373-2	P14373;P14373-2	8;5	8;5	8;5	Zinc finger protein RFP	TRIM27	2	2	2	P78312	2
P14921;P14921-3;P14921-2;P14921-5;P14921-4	P14921;P14921-3;P14921-2;P14921-5	29;28;27;20;11	29;28;27;20;11	24;23;22;19;7	Protein C-ets-1	ETS1	2	2	2	P78317	2
P14927;P14927-2	P14927;P14927-2	4;4	4;4	4;4	Cytochrome b-c1 complex subunit 7	UQCRB	2	2	2	P78332	2
P15170-2;P15170-3;P15170;Q8IYD1	P15170-2;P15170-3;P15170;Q8IYD1	12;12;10;9	12;12;10;9	12;12;10;9	Eukaryotic peptide chain release factor GTP-binding subunit ERF3A;Eukaryotic peptide chain release factor GTP-binding subunit ERF3B	GSPT1;GSPT2	2	2	2	P78333	2
P15291;P15291-2	P15291;P15291-2	95;94	95;94	94;93	Beta-1,4-galactosyltransferase 1;Lactose synthase A protein;N-acetyllactosamine synthase;Beta-N-acetylglucosaminylglycopeptide beta-1,4-galactosyltransferase;Beta-N-acetylglucosaminyl-glycolipid beta-1,4-galactosyltransferase;Processed beta-1,4-galactosyltransferase 1	B4GALT1	2	2	2	P78356	2
P15884-6;P15884-2	P15884-6;P15884-2	13;13	7;7	1;1	Transcription factor 4	TCF4	2	2	2	P78362	2
P15927;P15927-2;P15927-3	P15927;P15927-2;P15927-3	9;9;9	9;9;9	9;9;9	Replication protein A 32 kDa subunit	RPA2	2	2	2	P78364	2
P17275	P17275	16	16	15	Transcription factor jun-B	JUNB	2	2	2	P78371	2
P17480-2;P17480	P17480-2;P17480	15;14	15;14	15;14	Nucleolar transcription factor 1	UBTF	2	2	2	P78410	2
P17693	P17693	166	61	61	HLA class I histocompatibility antigen, alpha chain G	HLA-G	2	2	2	P80748	2
P17927;Q2VPA4;Q2VPA4-3;Q2VPA4-2	P17927	18;5;4;3	18;5;4;3	18;5;4;3	Complement receptor type 1	CR1	2	2	2	P81605	2
P18074;P18074-2	P18074;P18074-2	15;11	15;11	15;11	TFIIH basal transcription factor complex helicase XPD subunit	ERCC2	2	2	2	P81877	2
P18858-3;P18858;P18858-2	P18858-3;P18858;P18858-2	10;10;8	10;10;8	10;10;8	DNA ligase 1	LIG1	2	2	2	P82650	2
P19971;P19971-2	P19971;P19971-2	26;26	26;26	26;26	Thymidine phosphorylase	TYMP	2	2	2	P82909	2
P20023;P20023-3;P20023-4;P20023-2	P20023;P20023-3;P20023-4;P20023-2	38;38;37;36	38;38;37;36	38;38;37;36	Complement receptor type 2	CR2	2	2	2	P82921	2
P20702	P20702	27	23	21	Integrin alpha-X	ITGAX	2	2	2	P82930	2
P21675-10;P21675-11;P21675-8;P21675-6;P21675-7;P21675-3;P21675-5;P21675-9;P21675;P21675-2;P21675-12;P21675-4;Q8IZX4	P21675-10;P21675-11;P21675-8;P21675-6;P21675-7;P21675-3;P21675-5;P21675-9;P21675;P21675-2;P21675-12;P21675-4;Q8IZX4	8;8;8;8;8;8;8;8;8;8;8;8;6	8;8;8;8;8;8;8;8;8;8;8;8;6	8;8;8;8;8;8;8;8;8;8;8;8;6	Transcription initiation factor TFIID subunit 1;Transcription initiation factor TFIID subunit 1-like	TAF1;TAF1L	2	2	2	P83731	2
P22090	P22090	19	3	1	40S ribosomal protein S4, Y isoform 1	RPS4Y1	2	2	2	P84090	2
P22626;P22626-2	P22626;P22626-2	32;31	32;31	31;30	Heterogeneous nuclear ribonucleoproteins A2/B1	HNRNPA2B1	2	2	2	P84103	2
P23193-2;P23193;O75764	P23193-2;P23193	13;13;1	13;13;1	10;10;0	Transcription elongation factor A protein 1	TCEA1	2	2	2	P98164	2
P23258;Q9NRH3	P23258;Q9NRH3	13;9	13;9	13;9	Tubulin gamma-1 chain;Tubulin gamma-2 chain	TUBG1;TUBG2	2	2	2	P98179	2
P23396;P23396-2	P23396;P23396-2	34;32	34;32	34;32	40S ribosomal protein S3	RPS3	2	2	2	Q00532	2
P23458	P23458	97	97	94	Tyrosine-protein kinase JAK1	JAK1	2	2	2	Q01094	2
P25098;P35626	P25098	22;1	22;1	22;1	Beta-adrenergic receptor kinase 1	ADRBK1	2	2	2	Q01105	2
P25788;P25788-2	P25788;P25788-2	20;19	20;19	20;19	Proteasome subunit alpha type-3	PSMA3	2	2	2	Q01167	2
P25963	P25963	14	14	14	NF-kappa-B inhibitor alpha	NFKBIA	2	2	2	Q01432	2
P26373;P26373-2	P26373;P26373-2	65;52	65;52	65;52	60S ribosomal protein L13	RPL13	2	2	2	Q01433	2
P26572	P26572	59	59	59	Alpha-1,3-mannosyl-glycoprotein 2-beta-N-acetylglucosaminyltransferase	MGAT1	2	2	2	Q01629	2
P26641;P26641-2	P26641;P26641-2	16;16	16;16	16;16	Elongation factor 1-gamma	EEF1G	2	2	2	Q01650	2
P27635;Q96L21	P27635;Q96L21	21;14	21;14	21;14	60S ribosomal protein L10;60S ribosomal protein L10-like	RPL10;RPL10L	2	2	2	Q01658	2
P27824;P27824-2;P27824-3;O14967	P27824;P27824-2;P27824-3	35;35;32;1	35;35;32;1	35;35;32;1	Calnexin	CANX	2	2	2	Q01804	2
P28289-2;P28289	P28289-2;P28289	4;4	4;4	4;4	Tropomodulin-1	TMOD1	2	2	2	Q01844	2
P29083	P29083	5	5	5	General transcription factor IIE subunit 1	GTF2E1	2	2	2	Q02078	2
P29144	P29144	31	31	31	Tripeptidyl-peptidase 2	TPP2	2	2	2	Q02083	2
P29375-2;P29375	P29375-2;P29375	20;20	20;20	15;15	Lysine-specific demethylase 5A	KDM5A	2	2	2	Q02153	2
P29401;P29401-2	P29401;P29401-2	33;32	33;32	33;32	Transketolase	TKT	2	2	2	Q02241	2
P30084	P30084	6	6	6	Enoyl-CoA hydratase, mitochondrial	ECHS1	2	2	2	Q02252	2
P30101	P30101	53	53	53	Protein disulfide-isomerase A3	PDIA3	2	2	2	Q02446	2
P30490	P30490	495	6	0	HLA class I histocompatibility antigen, B-52 alpha chain	HLA-B	2	2	2	Q02543	2
P31146;Q6QEF8-4;Q6QEF8-3;Q6QEF8-2	P31146	43;1;1;1	43;1;1;1	42;0;0;0	Coronin-1A	CORO1A	2	2	2	Q02750	2
P31785;P31785-2	P31785	73;27	73;27	73;27	Cytokine receptor common subunit gamma	IL2RG	2	2	2	Q02978	2
P31948;P31948-2;P31948-3	P31948;P31948-2;P31948-3	49;49;33	49;49;33	49;49;33	Stress-induced-phosphoprotein 1	STIP1	2	2	2	Q03052	2
P32248	P32248	46	46	46	C-C chemokine receptor type 7	CCR7	2	2	2	Q03154	2
P32970;P32970-2	P32970;P32970-2	24;22	24;22	24;22	CD70 antigen	CD70	2	2	2	Q03164	2
P33981-2;P33981	P33981-2;P33981	10;10	10;10	10;10	Dual specificity protein kinase TTK	TTK	2	2	2	Q03395	2
P33992	P33992	31	29	29	DNA replication licensing factor MCM5	MCM5	2	1	3	Q03426	2
P35236;P35236-2;P35236-3	P35236;P35236-2;P35236-3	5;5;5	5;5;5	5;5;5	Tyrosine-protein phosphatase non-receptor type 7	PTPN7	2	2	2	Q03468	2
P35251-2;P35251	P35251-2;P35251	11;11	11;11	11;11	Replication factor C subunit 1	RFC1	2	2	2	Q03701	2
P36543-2;P36543;P36543-3;Q96A05	P36543-2;P36543;P36543-3;Q96A05	12;12;11;8	12;12;11;8	12;12;11;8	V-type proton ATPase subunit E 1;V-type proton ATPase subunit E 2	ATP6V1E1;ATP6V1E2	2	2	2	Q03989	2
P36578	P36578	49	49	49	60S ribosomal protein L4	RPL4	2	2	2	Q04656	2
P37802;P37802-2;Q9UI15	P37802;P37802-2	29;29;3	29;29;3	27;27;2	Transgelin-2	TAGLN2	2	2	2	Q04900	2
P38606-2;P38606	P38606-2;P38606	24;24	24;24	24;24	V-type proton ATPase catalytic subunit A	ATP6V1A	2	2	2	Q05048	2
P39023;Q92901	P39023	38;3	38;3	38;3	60S ribosomal protein L3	RPL3	2	2	2	Q05086	2
P41250	P41250	16	16	16	Glycine--tRNA ligase	GARS	2	2	2	Q05481	2
P41279-2;P41279	P41279-2;P41279	3;3	3;3	3;3	Mitogen-activated protein kinase kinase kinase 8	MAP3K8	2	2	2	Q05655	2
P42336	P42336	4	4	4	Phosphatidylinositol 4,5-bisphosphate 3-kinase catalytic subunit alpha isoform	PIK3CA	2	2	2	Q05823	2
P42768	P42768	15	15	15	Wiskott-Aldrich syndrome protein	WAS	2	2	2	Q05923	2
P43246;P43246-2	P43246;P43246-2	13;10	13;10	13;10	DNA mismatch repair protein Msh2	MSH2	2	2	2	Q06124	2
P43405;P43405-2	P43405;P43405-2	31;28	30;27	29;26	Tyrosine-protein kinase SYK	SYK	2	2	2	Q06203	2
P46087-2;P46087;P46087-4;P46087-3	P46087-2;P46087;P46087-4;P46087-3	10;10;10;8	10;10;10;8	10;10;10;8	Probable 28S rRNA (cytosine(4447)-C(5))-methyltransferase	NOP2	2	2	2	Q06265	2
P46109	P46109	20	20	16	Crk-like protein	CRKL	2	2	2	Q06323	2
P46952-2;P46952	P46952-2;P46952	8;8	8;8	8;8	3-hydroxyanthranilate 3,4-dioxygenase	HAAO	2	2	2	Q06330	2
P48060;P48060-2	P48060;P48060-2	9;6	9;6	9;6	Glioma pathogenesis-related protein 1	GLIPR1	2	2	2	Q06830	2
P48147	P48147	11	11	11	Prolyl endopeptidase	PREP	2	2	2	Q06945	2
P48200	P48200	14	14	14	Iron-responsive element-binding protein 2	IREB2	2	2	2	Q07021	2
P48382-2;P48382	P48382-2;P48382	2;2	2;2	2;2	DNA-binding protein RFX5	RFX5	2	2	2	Q07352	2
P48552	P48552	6	6	6	Nuclear receptor-interacting protein 1	NRIP1	2	2	2	Q07617	2
P48634-2;P48634-3;P48634;P48634-4	P48634-2;P48634-3;P48634;P48634-4	13;13;13;9	13;13;13;9	13;13;13;9	Protein PRRC2A	PRRC2A	2	2	2	Q07812	2
P48651;P48651-3;P48651-2	P48651	5;1;1	5;1;1	5;1;1	Phosphatidylserine synthase 1	PTDSS1	2	2	2	Q07820	2
P49321;P49321-3;P49321-2;P49321-4	P49321;P49321-3;P49321-2;P49321-4	15;15;14;14	15;15;14;14	15;15;14;14	Nuclear autoantigenic sperm protein	NASP	2	2	2	Q07960	2
P49366;P49366-3;P49366-2	P49366;P49366-3;P49366-2	8;7;5	8;7;5	8;7;5	Deoxyhypusine synthase	DHPS	2	2	2	Q08050	2
P49711;P49711-2	P49711;P49711-2	8;4	7;3	7;3	Transcriptional repressor CTCF	CTCF	2	2	2	Q08116	2
P49755	P49755	24	24	24	Transmembrane emp24 domain-containing protein 10	TMED10	2	2	2	Q08117	2
P49759;P49759-3;P49759-2	P49759;P49759-3	10;10;2	10;10;2	7;7;2	Dual specificity protein kinase CLK1	CLK1	2	2	2	Q08378	2
P50213-2;P50213	P50213-2;P50213	3;3	3;3	3;3	Isocitrate dehydrogenase [NAD] subunit alpha, mitochondrial	IDH3A	2	2	2	Q08ER8	2
P50542-2;P50542-3;P50542;P50542-4	P50542-2;P50542-3;P50542;P50542-4	7;7;7;7	7;7;7;7	7;7;7;7	Peroxisomal targeting signal 1 receptor	PEX5	2	2	2	Q09028	2
P50591;P50591-2	P50591	44;1	44;1	44;1	Tumor necrosis factor ligand superfamily member 10	TNFSF10	2	2	2	Q09161	2
P50749;P50749-2	P50749	7;3	7;3	5;1	Ras association domain-containing protein 2	RASSF2	2	2	2	Q09328	2
P50914	P50914	30	30	29	60S ribosomal protein L14	RPL14	2	2	2	Q0P5N6	2
P51571	P51571	7	7	7	Translocon-associated protein subunit delta	SSR4	2	2	2	Q0P6H9	2
P51659;P51659-3;P51659-2	P51659;P51659-3;P51659-2	54;45;45	54;45;45	54;45;45	Peroxisomal multifunctional enzyme type 2;(3R)-hydroxyacyl-CoA dehydrogenase;Enoyl-CoA hydratase 2	HSD17B4	2	2	2	Q0PNE2	2
P53350	P53350	16	16	16	Serine/threonine-protein kinase PLK1	PLK1	2	2	2	Q0VDF9	2
P53618	P53618	34	34	34	Coatomer subunit beta	COPB1	2	2	2	Q0VGL1	2
P53680;P53680-2	P53680;P53680-2	8;4	8;4	8;4	AP-2 complex subunit sigma	AP2S1	2	2	2	Q10570	2
P53992;P53992-2	P53992	25;8	25;8	25;8	Protein transport protein Sec24C	SEC24C	2	2	2	Q12766	2
P54259	P54259	11	11	9	Atrophin-1	ATN1	2	2	2	Q12796	2
P54762;P54762-5;P54762-6	P54762;P54762-5	37;33;1	37;33;1	31;27;1	Ephrin type-B receptor 1	EPHB1	2	2	2	Q12800	2
P54886-2;P54886	P54886-2;P54886	2;2	2;2	2;2	Delta-1-pyrroline-5-carboxylate synthase;Glutamate 5-kinase;Gamma-glutamyl phosphate reductase	ALDH18A1	2	2	2	Q12815	2
P55036;P55036-2	P55036;P55036-2	22;18	22;18	17;14	26S proteasome non-ATPase regulatory subunit 4	PSMD4	2	2	2	Q12824	2
P55196-1;P55196;P55196-5;P55196-2;P55196-6;P55196-3	P55196-1;P55196;P55196-5;P55196-2;P55196-6;P55196-3	12;12;12;9;9;9	12;12;12;9;9;9	12;12;12;9;9;9	Afadin	MLLT4	2	2	2	Q12851	2
P55209-2;P55209;P55209-3	P55209-2;P55209;P55209-3	21;21;17	21;21;17	19;19;15	Nucleosome assembly protein 1-like 1	NAP1L1	2	2	2	Q12857	2
P55786-2;P55786;A6NEC2;A6NEC2-2;A6NEC2-3	P55786-2;P55786;A6NEC2	21;21;11;9;2	20;20;10;8;2	20;20;10;8;2	Puromycin-sensitive aminopeptidase;Puromycin-sensitive aminopeptidase-like protein	NPEPPS;NPEPPSL1	2	2	2	Q12872	2
P55854;P55854-2;Q6EEV6	P55854;P55854-2	7;6;2	7;6;2	1;1;0	Small ubiquitin-related modifier 3	SUMO3	2	2	2	Q12873	2
P60510	P60510	13	10	10	Serine/threonine-protein phosphatase 4 catalytic subunit	PPP4C	2	2	2	Q12899	2
P60866;P60866-2	P60866;P60866-2	12;12	12;12	12;12	40S ribosomal protein S20	RPS20	2	2	2	Q12931	2
P60891;P21108	P60891;P21108	8;6	8;6	2;2	Ribose-phosphate pyrophosphokinase 1;Ribose-phosphate pyrophosphokinase 3	PRPS1;PRPS1L1	2	2	2	Q12959	2
P61158;Q9P1U1-2;Q9P1U1;Q9C0K3;Q9P1U1-3;Q9C0K3-2	P61158	28;3;3;2;2;1	28;3;3;2;2;1	28;3;3;2;2;1	Actin-related protein 3	ACTR3	2	2	2	Q12979	2
P61160;P61160-2	P61160;P61160-2	35;35	35;35	35;35	Actin-related protein 2	ACTR2	2	2	2	Q13017	2
P61163	P61163	14	12	7	Alpha-centractin	ACTR1A	2	2	2	Q13023	2
P61244-2;P61244;P61244-3;P61244-4;P61244-6;P61244-5	P61244-2;P61244;P61244-3;P61244-4	4;4;2;2;1;1	4;4;2;2;1;1	4;4;2;2;1;1	Protein max	MAX	2	2	2	Q13045	2
P61457	P61457	4	4	4	Pterin-4-alpha-carbinolamine dehydratase	PCBD1	2	2	2	Q13049	2
P61599;P61599-2	P61599;P61599-2	6;4	6;4	6;4	N-alpha-acetyltransferase 20	NAA20	2	2	2	Q13085	2
P61981	P61981	58	20	17	14-3-3 protein gamma;14-3-3 protein gamma, N-terminally processed	YWHAG	2	2	2	Q13099	2
P62081	P62081	20	20	20	40S ribosomal protein S7	RPS7	2	2	2	Q13112	2
P62191;P62191-2	P62191;P62191-2	21;20	21;20	20;19	26S protease regulatory subunit 4	PSMC1	2	2	2	Q13118	2
P62195-2;P62195	P62195-2;P62195	26;26	25;25	25;25	26S protease regulatory subunit 8	PSMC5	2	2	2	Q13127	2
P62273;P62273-2	P62273;P62273-2	13;13	13;13	13;13	40S ribosomal protein S29	RPS29	2	2	2	Q13136	2
P62277	P62277	39	39	39	40S ribosomal protein S13	RPS13	2	2	2	Q13151	2
P62280	P62280	21	21	21	40S ribosomal protein S11	RPS11	2	2	2	Q13155	2
P62701	P62701	34	34	15	40S ribosomal protein S4, X isoform	RPS4X	2	2	2	Q13163	2
P62906	P62906	30	30	30	60S ribosomal protein L10a	RPL10A	2	2	2	Q13200	2
P63027;Q15836	P63027;Q15836	33;28	33;28	15;11	Vesicle-associated membrane protein 2;Vesicle-associated membrane protein 3	VAMP2;VAMP3	2	2	2	Q13308	2
P63220	P63220	20	20	20	40S ribosomal protein S21	RPS21	2	2	2	Q13342	2
P63241;P63241-2;Q9GZV4;Q6IS14	P63241;P63241-2;Q9GZV4	23;23;17;8	23;23;17;8	23;23;17;8	Eukaryotic translation initiation factor 5A-1;Eukaryotic translation initiation factor 5A-2	EIF5A;EIF5A2	2	2	2	Q13370	2
P68371	P68371	108	7	2	Tubulin beta-4B chain	TUBB4B	2	2	2	Q13371	2
Q8NEV1;P68400;P68400-2	Q8NEV1;P68400;P68400-2	12;12;8	11;11;8	11;11;8	Casein kinase II subunit alpha 3;Casein kinase II subunit alpha	CSNK2A3;CSNK2A1	2	2	2	Q13395	2
P78347-2;P78347-4;P78347-3;P78347;P78347-5;Q86UP8-2;Q6EKJ0-2;Q86UP8-5;Q86UP8-4	P78347-2;P78347-4;P78347-3;P78347	24;24;24;24;8;3;3;3;1	24;24;24;24;8;3;3;3;1	21;21;21;21;5;0;0;0;0	General transcription factor II-I	GTF2I	2	2	2	Q13405	2
P78406	P78406	6	6	6	mRNA export factor	RAE1	2	2	2	Q13416	2
P81408-2;P81408-3;P81408;P81408-4	P81408-2;P81408-3;P81408;P81408-4	2;2;2;2	2;2;2;2	2;2;2;2	Protein FAM189B	FAM189B	2	2	2	Q13422	2
P82094;P82094-2	P82094;P82094-2	20;20	20;20	20;20	TATA element modulatory factor	TMF1	2	2	2	Q13426	2
P84098	P84098	25	25	25	60S ribosomal protein L19	RPL19	2	2	2	Q13427	2
P98171;P98171-2	P98171;P98171-2	15;15	14;14	14;14	Rho GTPase-activating protein 4	ARHGAP4	2	2	2	Q13432	2
Q00169;REV__Q96KR6	Q00169	7;1	7;1	6;1	Phosphatidylinositol transfer protein alpha isoform	PITPNA	2	2	2	Q13439	2
Q00403	Q00403	7	7	7	Transcription initiation factor IIB	GTF2B	2	2	2	Q13469	2
Q01081-2;Q01081-3	Q01081-2	5;2	2;2	2;2	Splicing factor U2AF 35 kDa subunit	U2AF1	2	2	2	Q13496	2
Q01201	Q01201	3	3	3	Transcription factor RelB	RELB	2	2	2	Q13564	2
Q01415-2;Q01415	Q01415-2;Q01415	4;3	4;3	4;3	N-acetylgalactosamine kinase	GALK2	2	2	2	Q13572	2
Q01543-2;Q01543-3;Q01543;Q01543-4	Q01543-2;Q01543-3;Q01543	15;15;15;7	15;15;15;7	13;13;13;6	Friend leukemia integration 1 transcription factor	FLI1	2	2	2	Q13586	2
Q01813-2;Q01813	Q01813-2;Q01813	19;19	19;19	15;15	ATP-dependent 6-phosphofructokinase, platelet type	PFKP	2	2	2	Q13610	2
Q02548-7;Q02548-6;Q02548-2;Q02548;Q02548-9;Q02548-8;Q02548-5;Q02548-4;Q02548-11;Q02548-3;Q02548-10;Q06710-5;Q06710-4;Q06710-2;Q02962-3;Q02962-4;Q06710-3;Q02962;Q02962-2;Q06710	Q02548-7;Q02548-6;Q02548-2;Q02548;Q02548-9;Q02548-8;Q02548-5;Q02548-4;Q02548-11;Q02548-3;Q02548-10	7;7;7;7;6;6;5;5;5;5;4;2;2;2;2;2;2;2;2;2	7;7;7;7;6;6;5;5;5;5;4;2;2;2;2;2;2;2;2;2	7;7;7;7;6;6;5;5;5;5;4;2;2;2;2;2;2;2;2;2	Paired box protein Pax-5	PAX5	2	2	2	Q13627	2
Q04206-4;Q04206;Q04206-2;Q04206-3	Q04206-4;Q04206;Q04206-2;Q04206-3	13;13;12;12	13;13;12;12	9;9;8;8	Transcription factor p65	RELA	2	2	2	Q13823	2
Q04727;Q04727-3;Q04727-4;Q04727-2;Q9BX46-5;Q9BX46-2;REV__P31277	Q04727;Q04727-3;Q04727-4;Q04727-2	19;19;18;16;3;3;3	10;10;9;7;0;0;0	5;5;4;2;0;0;0	Transducin-like enhancer protein 4	TLE4	2	2	2	Q13829	2
Q05397-7;Q05397;Q05397-5;Q05397-2;Q05397-6;Q05397-4;Q05397-3	Q05397-7;Q05397;Q05397-5;Q05397-2;Q05397-6	8;8;8;7;4;3;3	8;8;8;7;4;3;3	8;8;8;7;4;3;3	Focal adhesion kinase 1	PTK2	2	2	2	Q13838	2
Q06547-4;Q06547-3;Q06547-2;Q06547	Q06547-4;Q06547-3;Q06547-2;Q06547	6;6;6;6	6;6;6;6	6;6;6;6	GA-binding protein subunit beta-1	GABPB1	2	2	2	Q13887	2
Q06609-3;Q06609;Q06609-2;Q06609-4	Q06609-3;Q06609;Q06609-2;Q06609-4	5;5;4;4	5;5;4;4	5;5;4;4	DNA repair protein RAD51 homolog 1	RAD51	2	2	2	Q13889	2
Q07666-2;Q07666;Q07666-3;Q5VWX1	Q07666-2;Q07666;Q07666-3	15;15;12;2	15;15;12;2	13;13;11;0	KH domain-containing, RNA-binding, signal transduction-associated protein 1	KHDRBS1	2	2	2	Q13907	2
Q08209-5;Q08209-2;Q08209;Q08209-3	Q08209-5;Q08209-2;Q08209;Q08209-3	12;12;12;11	4;4;4;4	4;4;4;4	Serine/threonine-protein phosphatase 2B catalytic subunit alpha isoform	PPP3CA	2	2	2	Q14061	2
Q08211;Q08211-2	Q08211	24;5	24;5	24;5	ATP-dependent RNA helicase A	DHX9	2	2	2	Q14088	2
Q08J23-2;Q08J23;Q08J23-3	Q08J23-2;Q08J23;Q08J23-3	13;13;9	13;13;9	13;13;9	tRNA (cytosine(34)-C(5))-methyltransferase	NSUN2	2	2	2	Q14118	2
Q0D2I5;Q0D2I5-7;Q0D2I5-4;Q0D2I5-5;Q5TF58;Q0D2I5-2;Q0D2I5-6;Q0D2I5-3	Q0D2I5;Q0D2I5-7;Q0D2I5-4;Q0D2I5-5;Q5TF58	4;4;4;4;2;1;1;1	4;4;4;4;2;1;1;1	4;4;4;4;2;1;1;1	Intermediate filament family orphan 1;Intermediate filament family orphan 2	IFFO1;IFFO2	2	2	2	Q14146	2
Q12778	Q12778	16	16	16	Forkhead box protein O1	FOXO1	2	2	2	Q14156	2
Q12788	Q12788	18	18	18	Transducin beta-like protein 3	TBL3	2	2	2	Q14164	2
Q12874	Q12874	13	13	13	Splicing factor 3A subunit 3	SF3A3	2	2	2	Q14207	2
Q12882;Q12882-2	Q12882	19;3	19;3	19;3	Dihydropyrimidine dehydrogenase [NADP(+)]	DPYD	2	2	2	Q14249	2
Q12980	Q12980	6	6	6	Nitrogen permease regulator 3-like protein	NPRL3	2	2	2	Q14331	2
Q13029-5;Q13029-3;Q13029-2;Q13029	Q13029-5;Q13029-3;Q13029-2;Q13029	9;9;9;9	9;9;9;9	9;9;9;9	PR domain zinc finger protein 2	PRDM2	2	2	2	Q14344	2
Q13043;Q13043-2	Q13043;Q13043-2	22;20	22;20	18;16	Serine/threonine-protein kinase 4;Serine/threonine-protein kinase 4 37kDa subunit;Serine/threonine-protein kinase 4 18kDa subunit	STK4	2	2	2	Q14457	2
Q13105-3;Q13105;Q13105-2	Q13105-3;Q13105;Q13105-2	6;6;6	6;6;6	6;6;6	Zinc finger and BTB domain-containing protein 17	ZBTB17	2	2	2	Q14469	2
Q13123	Q13123	16	16	16	Protein Red	IK	2	2	2	Q14511	2
Q13153;Q13153-2	Q13153;Q13153-2	14;11	8;5	5;2	Serine/threonine-protein kinase PAK 1	PAK1	2	2	2	Q14558	2
Q13177	Q13177	15	15	7	Serine/threonine-protein kinase PAK 2;PAK-2p27;PAK-2p34	PAK2	2	2	2	Q14642	2
Q13233	Q13233	15	15	15	Mitogen-activated protein kinase kinase kinase 1	MAP3K1	2	2	2	Q14679	2
Q13257;Q13257-2	Q13257;Q13257-2	8;4	8;4	8;4	Mitotic spindle assembly checkpoint protein MAD2A	MAD2L1	2	2	2	Q14691	2
Q13330-3;Q13330;Q13330-2	Q13330-3;Q13330;Q13330-2	8;8;7	6;6;5	4;4;3	Metastasis-associated protein MTA1	MTA1	2	2	2	Q14703	2
Q13428-6;Q13428-7;Q13428;Q13428-3;Q13428-4;Q13428-2;Q13428-8;Q13428-5	Q13428-6;Q13428-7;Q13428;Q13428-3;Q13428-4;Q13428-2;Q13428-8;Q13428-5	13;13;13;13;13;12;12;10	13;13;13;13;13;12;12;10	13;13;13;13;13;12;12;10	Treacle protein	TCOF1	2	2	2	Q14738	2
Q13435	Q13435	18	18	18	Splicing factor 3B subunit 2	SF3B2	2	2	2	Q14847	2
Q13485	Q13485	13	13	13	Mothers against decapentaplegic homolog 4	SMAD4	2	2	2	Q14966	2
Q13487	Q13487	5	5	5	snRNA-activating protein complex subunit 2	SNAPC2	2	2	2	Q14974	2
Q13488;Q13488-2	Q13488;Q13488-2	19;14	19;14	19;14	V-type proton ATPase 116 kDa subunit a isoform 3	TCIRG1	2	2	2	Q14980	2
Q13608-3;Q13608;Q13608-2	Q13608-3;Q13608;Q13608-2	7;7;5	6;6;5	6;6;5	Peroxisome assembly factor 2	PEX6	2	2	2	Q14CB8	2
Q13724;Q13724-2	Q13724;Q13724-2	13;12	13;12	13;12	Mannosyl-oligosaccharide glucosidase	MOGS	2	2	2	Q14CX7	2
Q13867	Q13867	5	5	5	Bleomycin hydrolase	BLMH	2	2	2	Q15003	2
Q13873;Q13873-2	Q13873	27;9	27;9	27;9	Bone morphogenetic protein receptor type-2	BMPR2	2	2	2	Q15005	2
Q13946-3;Q13946-2;Q13946	Q13946-3;Q13946-2;Q13946	6;6;6	6;6;6	3;3;3	High affinity cAMP-specific 3,5-cyclic phosphodiesterase 7A	PDE7A	2	2	2	Q15014	2
Q13952-6;Q13952-2;Q13952-5;Q13952-4	Q13952-6;Q13952-2;Q13952-5;Q13952-4	9;9;9;8	9;9;9;8	2;2;2;2	Nuclear transcription factor Y subunit gamma	NFYC	2	2	2	Q15020	2
Q14152-2;Q14152	Q14152-2;Q14152	35;35	35;35	35;35	Eukaryotic translation initiation factor 3 subunit A	EIF3A	2	2	2	Q15034	2
Q14155-2;Q14155-3;Q14155;Q14155-6	Q14155-2;Q14155-3;Q14155;Q14155-6	12;12;12;10	9;9;9;7	2;2;2;0	Rho guanine nucleotide exchange factor 7	ARHGEF7	2	2	2	Q15038	2
Q14289-2;Q14289	Q14289-2;Q14289	17;17	17;17	17;17	Protein-tyrosine kinase 2-beta	PTK2B	2	2	2	Q15041	2
Q14527;Q14527-2	Q14527;Q14527-2	14;11	14;11	14;11	Helicase-like transcription factor	HLTF	2	2	2	Q15042	2
Q14571;Q14571-2	Q14571	36;6	36;6	25;3	Inositol 1,4,5-trisphosphate receptor type 2	ITPR2	2	2	2	Q15043	2
Q14586;Q96H86-2;Q96H86;Q8TC21-2;Q8TC21;Q9Y2P0;Q969J2;Q7Z3V5;Q9HBT7	Q14586	17;2;2;2;2;2;2;2;2	17;2;2;2;2;2;2;2;2	14;0;0;0;0;0;0;0;0	Zinc finger protein 267	ZNF267	2	2	2	Q15052	2
Q14587;Q14587-2	Q14587;Q14587-2	10;9	9;8	5;5	Zinc finger protein 268	ZNF268	2	2	2	Q15056	2
Q14596;Q14596-2	Q14596;Q14596-2	87;86	87;86	87;86	Next to BRCA1 gene 1 protein	NBR1	2	2	2	Q15057	2
Q14653;Q14653-4;Q14653-2;Q14653-3;Q14653-5	Q14653;Q14653-4;Q14653-2	5;5;3;2;1	5;5;3;2;1	5;5;3;2;1	Interferon regulatory factor 3	IRF3	2	2	2	Q15084	2
Q14657	Q14657	2	2	2	EKC/KEOPS complex subunit LAGE3	LAGE3	2	2	2	Q15118	2
Q14667-2;Q14667;Q14667-3;Q14667-4	Q14667-2;Q14667	17;17;2;1	17;17;2;1	17;17;2;1	Protein KIAA0100	KIAA0100	2	2	2	Q15121	2
Q14671-2;Q14671;Q14671-3;Q14671-4	Q14671-2;Q14671;Q14671-3;Q14671-4	16;16;16;14	16;16;16;14	9;9;9;8	Pumilio homolog 1	PUM1	2	2	2	Q15172	2
Q14677-2;Q14677;Q14677-3	Q14677-2;Q14677;Q14677-3	11;11;11	11;11;11	11;11;11	Clathrin interactor 1	CLINT1	2	2	2	Q15257	2
Q14739	Q14739	23	23	22	Lamin-B receptor	LBR	2	2	2	Q15276	2
Q14814-4;Q14814;Q14814-6;Q14814-5;Q14814-3;Q14814-2	Q14814-4;Q14814;Q14814-6;Q14814-5;Q14814-3;Q14814-2	15;14;13;13;12;12	12;11;10;10;9;9	11;10;9;9;8;8	Myocyte-specific enhancer factor 2D	MEF2D	2	2	2	Q15293	2
Q149N8-4;Q149N8;Q149N8-5;Q149N8-2	Q149N8-4;Q149N8;Q149N8-5	10;10;5;3	10;10;5;3	10;10;5;3	E3 ubiquitin-protein ligase SHPRH	SHPRH	2	1	3	Q15345	2
Q15006	Q15006	12	12	12	ER membrane protein complex subunit 2	EMC2	2	2	2	Q15366	2
Q15008;Q15008-4;Q15008-3;Q15008-2	Q15008;Q15008-4;Q15008-3;Q15008-2	11;11;10;10	11;11;10;10	11;11;10;10	26S proteasome non-ATPase regulatory subunit 6	PSMD6	2	2	2	Q15418	2
Q15019;Q15019-3;Q15019-2	Q15019;Q15019-3;Q15019-2	14;14;14	14;14;14	14;14;14	Septin-2	2020-09-02	2	2	2	Q15428	2
Q15025-2;Q15025;Q15025-7;Q15025-8;Q15025-5;Q15025-6;Q15025-4;Q15025-3	Q15025-2;Q15025;Q15025-7;Q15025-8;Q15025-5;Q15025-6;Q15025-4;Q15025-3	178;178;173;173;173;173;173;144	178;178;173;173;173;173;173;144	178;178;173;173;173;173;173;144	TNFAIP3-interacting protein 1	TNIP1	2	2	2	Q15542	2
Q15125	Q15125	2	2	2	3-beta-hydroxysteroid-Delta(8),Delta(7)-isomerase	EBP	2	2	2	Q15543	2
Q15392;Q15392-2	Q15392;Q15392-2	18;16	18;16	18;16	Delta(24)-sterol reductase	DHCR24	2	2	2	Q15544	2
Q15427	Q15427	7	7	7	Splicing factor 3B subunit 4	SF3B4	2	2	2	Q15545	2
Q15438-2;Q15438;Q15438-3	Q15438-2;Q15438;Q15438-3	17;17;11	17;17;11	11;11;5	Cytohesin-1	CYTH1	2	2	2	Q15554	2
Q15459;Q15459-2	Q15459;Q15459-2	15;14	15;14	15;14	Splicing factor 3A subunit 1	SF3A1	2	2	2	Q15628	2
Q15758-3;Q15758-2;Q15758	Q15758-3;Q15758-2;Q15758	15;15;15	12;12;12	12;12;12	Neutral amino acid transporter B(0)	SLC1A5	2	2	2	Q15642	2
Q15800-2;Q15800	Q15800-2;Q15800	14;14	14;14	14;14	Methylsterol monooxygenase 1	MSMO1	2	2	2	Q15643	2
Q16236-2;Q16236;Q16236-3	Q16236-2;Q16236;Q16236-3	16;16;15	16;16;15	16;16;15	Nuclear factor erythroid 2-related factor 2	NFE2L2	2	2	2	Q15645	2
Q16539-2;Q16539-5;Q16539-3;Q16539-4;Q16539	Q16539-2;Q16539-5;Q16539-3;Q16539-4;Q16539	12;8;8;8;8	12;8;8;8;8	10;6;6;6;6	Mitogen-activated protein kinase 14	MAPK14	2	2	2	Q15650	2
Q16540	Q16540	4	4	4	39S ribosomal protein L23, mitochondrial	MRPL23	2	2	2	Q15714	2
Q16548;Q16548-2;Q9HBF5	Q16548;Q16548-2	8;7;1	8;7;1	8;7;1	Bcl-2-related protein A1	BCL2A1	2	2	2	Q15759	2
Q16576;Q16576-2	Q16576;Q16576-2	21;21	21;21	9;9	Histone-binding protein RBBP7	RBBP7	2	2	2	Q15771	2
Q16678	Q16678	10	10	10	Cytochrome P450 1B1	CYP1B1	2	2	2	Q15785	2
Q16829;Q16829-2	Q16829;Q16829-2	8;7	8;7	6;5	Dual specificity protein phosphatase 7	DUSP7	2	2	2	Q15942	2
Q16850;Q16850-2	Q16850;Q16850-2	28;25	28;25	28;25	Lanosterol 14-alpha demethylase	CYP51A1	2	2	2	Q15973	2
Q16881-7;Q16881-5;Q16881-2;Q16881-4;Q16881-3;Q16881-6;Q16881;Q86VQ6	Q16881-7;Q16881-5;Q16881-2;Q16881-4;Q16881-3;Q16881-6;Q16881	21;21;21;21;21;21;21;1	21;21;21;21;21;21;21;1	20;20;20;20;20;20;20;0	Thioredoxin reductase 1, cytoplasmic	TXNRD1	2	2	2	Q16204	2
Q29836	Q29836	607	161	0	HLA class I histocompatibility antigen, B-67 alpha chain	HLA-B	2	2	2	Q16352	2
Q2KHT3;Q2KHT3-2	Q2KHT3;Q2KHT3-2	13;12	13;12	13;12	Protein CLEC16A	CLEC16A	2	2	2	Q16401	2
Q2LD37;Q2LD37-4;Q2LD37-7;Q2LD37-6;Q2LD37-2;Q2LD37-5	Q2LD37;Q2LD37-4;Q2LD37-7;Q2LD37-6	50;49;45;41;23;4	50;49;45;41;23;4	50;49;45;41;23;4	Uncharacterized protein KIAA1109	KIAA1109	2	2	2	Q16533	2
Q2T9J0;Q2T9J0-2	Q2T9J0;Q2T9J0-2	12;10	12;10	12;10	Peroxisomal leader peptide-processing protease;Peroxisomal leader peptide-processing protease, 15 kDa form;Peroxisomal leader peptide-processing protease, 45 kDa form	TYSND1	2	2	2	Q16543	2
Q3B726	Q3B726	5	5	5	DNA-directed RNA polymerase I subunit RPA43	TWISTNB	2	2	2	Q16611	2
Q3KR37-2;Q3KR37;Q3KR37-4;Q3KR37-3	Q3KR37-2;Q3KR37;Q3KR37-4;Q3KR37-3	8;8;8;6	6;6;6;6	5;5;5;5	GRAM domain-containing protein 1B	GRAMD1B	2	2	2	Q16630	2
Q495W5;Q495W5-2	Q495W5;Q495W5-2	6;5	6;5	6;5	Alpha-(1,3)-fucosyltransferase 11	FUT11	2	2	2	Q16633	2
Q49A26-5;Q49A26-2;Q49A26-3;Q49A26;Q49A26-4	Q49A26-5;Q49A26-2;Q49A26-3;Q49A26;Q49A26-4	13;13;13;13;12	13;13;13;13;12	13;13;13;13;12	Putative oxidoreductase GLYR1	GLYR1	2	2	2	Q16649	2
Q4L235-2;Q4L235;Q4L235-3;Q4L235-4	Q4L235-2;Q4L235;Q4L235-3;Q4L235-4	4;4;3;3	4;4;3;3	4;4;3;3	Acyl-CoA synthetase family member 4	AASDH	2	2	2	Q16659	2
Q53FT3	Q53FT3	3	3	3	Protein Hikeshi	C11orf73	2	2	2	Q16666	2
Q53GS9;Q53GS9-2;Q53GS9-3	Q53GS9;Q53GS9-2;Q53GS9-3	9;8;7	9;8;7	9;8;7	U4/U6.U5 tri-snRNP-associated protein 2	USP39	2	2	2	Q16690	2
Q53H80	Q53H80	10	9	9	Akirin-2	AKIRIN2	2	2	2	Q16739	2
Q58WW2-3;Q58WW2-2;Q58WW2;Q58WW2-4	Q58WW2-3;Q58WW2-2;Q58WW2;Q58WW2-4	12;11;10;10	12;11;10;10	12;11;10;10	DDB1- and CUL4-associated factor 6	DCAF6	2	2	2	Q16740	2
Q5H9R7-6;Q5H9R7-2;Q5H9R7;Q5H9R7-5;Q5H9R7-4;Q5H9R7-3	Q5H9R7-6;Q5H9R7-2;Q5H9R7;Q5H9R7-5;Q5H9R7-4;Q5H9R7-3	11;11;11;11;9;8	11;11;11;11;9;8	11;11;11;11;9;8	Serine/threonine-protein phosphatase 6 regulatory subunit 3	PPP6R3	2	2	2	Q16842	2
Q5JPI3-2;Q5JPI3	Q5JPI3-2;Q5JPI3	5;5	5;5	5;5	Uncharacterized protein C3orf38	C3orf38	2	2	2	Q16854	2
Q5JPI9	Q5JPI9	4	4	4	Protein-lysine N-methyltransferase METTL10	METTL10	2	2	2	Q16875	2
Q5MIZ7;Q5MIZ7-3;Q5MIZ7-2;Q6ZMV5-2;Q6ZMV5;Q5MIZ7-5;Q5MIZ7-4	Q5MIZ7;Q5MIZ7-3;Q5MIZ7-2	12;11;11;3;3;2;1	12;11;11;3;3;2;1	7;6;6;2;2;2;0	Serine/threonine-protein phosphatase 4 regulatory subunit 3B	SMEK2	2	2	2	Q16877	2
Q5R372-4;Q5R372;Q5R372-3;Q5R372-2	Q5R372-4;Q5R372;Q5R372-3;Q5R372-2	20;20;18;12	20;20;18;12	16;16;14;12	Rab GTPase-activating protein 1-like	RABGAP1L	2	2	2	Q17RP2	2
Q5SW79;Q5SW79-3;Q96L14	Q5SW79;Q5SW79-3	15;14;2	15;14;2	3;2;0	Centrosomal protein of 170 kDa	CEP170	2	2	2	Q8IXX5	2
Q5T1M5;Q5T1M5-2;Q5T1M5-3	Q5T1M5;Q5T1M5-2	26;25;9	26;25;9	26;25;9	FK506-binding protein 15	FKBP15	2	2	2	Q1KMD3	2
Q5T5J6	Q5T5J6	5	5	5	Transcriptional protein SWT1	SWT1	2	2	2	Q1RMZ1	2
Q5T6F2;Q5T6F2-2	Q5T6F2	9;3	9;3	9;3	Ubiquitin-associated protein 2	UBAP2	2	2	2	Q27J81	2
Q5T7W7;Q5T7W7-2	Q5T7W7	4;1	4;1	4;1	Thiosulfate sulfurtransferase/rhodanese-like domain-containing protein 2	TSTD2	2	2	2	Q29963	2
Q5TA45-4;Q5TA45-3;Q5TA45;Q5TA45-5;Q5TA45-2	Q5TA45-4;Q5TA45-3;Q5TA45;Q5TA45-5;Q5TA45-2	9;9;9;9;8	9;9;9;9;8	9;9;9;9;8	Integrator complex subunit 11	CPSF3L	2	2	2	Q29980	2
Q5TAQ9;Q5TAQ9-2;A6NGE4;P0C7V8	Q5TAQ9	12;4;3;2	12;4;3;2	12;4;3;2	DDB1- and CUL4-associated factor 8	DCAF8	2	2	2	Q2M1Z3	2
Q5TEC3	Q5TEC3	7	4	4	Zinc finger protein 697	ZNF697	2	2	2	Q2M2I8	2
Q5TGY3	Q5TGY3	5	5	5	AT-hook DNA-binding motif-containing protein 1	AHDC1	2	2	2	Q2M385	2
Q5U5Q3	Q5U5Q3	8	8	4	RNA-binding E3 ubiquitin-protein ligase MEX3C	MEX3C	2	2	2	Q2M3X9	2
Q5VSL9;Q5VSL9-2;Q5VSL9-4;Q5VSL9-3	Q5VSL9;Q5VSL9-2	7;6;1;1	7;6;1;1	6;5;1;1	Striatin-interacting protein 1	STRIP1	2	2	2	Q2NKJ3	2
Q5VT06	Q5VT06	23	23	23	Centrosome-associated protein 350	CEP350	2	2	2	Q2NL82	2
Q5VTR2	Q5VTR2	18	16	16	E3 ubiquitin-protein ligase BRE1A	RNF20	2	2	2	Q2PPJ7	2
Q5VV42-2;Q5VV42	Q5VV42-2;Q5VV42	7;7	7;7	7;7	Threonylcarbamoyladenosine tRNA methylthiotransferase	CDKAL1	2	2	2	Q2PZI1	2
Q5VYS8-6;Q5VYS8;Q5VYS8-4;Q5VYS8-3;Q5VYS8-2;Q5VYS8-5	Q5VYS8-6;Q5VYS8;Q5VYS8-4	7;7;6;3;3;2	6;6;5;3;3;2	6;6;5;3;3;2	Terminal uridylyltransferase 7	ZCCHC6	2	2	2	Q2QGD7	2
Q5VZ89-6;Q5VZ89;Q5VZ89-5;Q5VZ89-2;Q5VZ89-3;Q5VZ89-4	Q5VZ89-6;Q5VZ89;Q5VZ89-5;Q5VZ89-2;Q5VZ89-3	20;20;13;12;10;9	19;19;12;12;10;9	19;19;12;12;10;9	DENN domain-containing protein 4C	DENND4C	2	2	2	Q2TAK8	2
Q68E01-2;Q68E01;Q68E01-3;Q68E01-4	Q68E01-2;Q68E01;Q68E01-3	8;8;7;3	8;8;7;3	8;8;7;3	Integrator complex subunit 3	INTS3	2	2	2	Q2VPB7	2
Q6EEV4-2;Q6EEV4	Q6EEV4-2;Q6EEV4	4;2	4;2	4;2	DNA-directed RNA polymerase II subunit GRINL1A, isoforms 4/5	POLR2M	2	2	2	Q2Y0W8	2
Q6FIF0-2;Q6FIF0	Q6FIF0-2;Q6FIF0	6;6	6;6	4;4	AN1-type zinc finger protein 6	ZFAND6	2	2	2	Q31612	2
Q6GYQ0;Q6GYQ0-7;Q6GYQ0-5;Q6GYQ0-6;Q6GYQ0-2;Q6GYQ0-4;Q6GYQ0-3	Q6GYQ0;Q6GYQ0-7;Q6GYQ0-5;Q6GYQ0-6;Q6GYQ0-2;Q6GYQ0-4;Q6GYQ0-3	9;9;9;9;9;8;5	9;9;9;9;9;8;5	9;9;9;9;9;8;5	Ral GTPase-activating protein subunit alpha-1	RALGAPA1	2	2	2	Q32MH5	2
Q6IBW4-2;Q6IBW4;Q6IBW4-4;Q6IBW4-5	Q6IBW4-2;Q6IBW4;Q6IBW4-4	9;9;9;2	9;9;9;2	9;9;9;2	Condensin-2 complex subunit H2	NCAPH2	2	2	2	Q32NB8	2
Q6KC79-2;Q6KC79;Q6KC79-3	Q6KC79-2;Q6KC79	30;30;8	30;30;8	30;30;8	Nipped-B-like protein	NIPBL	2	2	2	Q32P44	2
Q6NXE6-2;Q6NXE6	Q6NXE6-2;Q6NXE6	3;3	3;3	3;3	Armadillo repeat-containing protein 6	ARMC6	2	2	2	Q38SD2	2
Q6NXR4	Q6NXR4	8	8	8	TELO2-interacting protein 2	TTI2	2	2	2	Q3B7T1	2
Q6P0N0;Q6P0N0-2	Q6P0N0	13;4	13;4	13;4	Mis18-binding protein 1	MIS18BP1	2	2	2	Q6P3W6	2
Q6P179-3;Q6P179;Q6P179-2;Q6P179-4;Q6Q4G3-2;Q6Q4G3	Q6P179-3;Q6P179;Q6P179-2	33;33;20;11;1;1	32;32;19;11;0;0	32;32;19;11;0;0	Endoplasmic reticulum aminopeptidase 2	ERAP2	2	2	2	Q3KNS6	2
Q6P1J9	Q6P1J9	9	9	9	Parafibromin	CDC73	2	2	2	Q3KQV9	2
Q6P1M3-2;Q6P1M3;Q6P1M3-3	Q6P1M3-2;Q6P1M3;Q6P1M3-3	10;10;5	10;10;5	8;8;5	Lethal(2) giant larvae protein homolog 2	LLGL2	2	2	2	Q3KRA9	2
Q6P2H3-4;Q6P2H3-2;Q6P2H3;Q6P2H3-3	Q6P2H3-4;Q6P2H3-2;Q6P2H3	6;6;6;2	6;6;6;2	6;6;6;2	Centrosomal protein of 85 kDa	CEP85	2	2	2	Q3MHD2	2
Q6P4R8-3;Q6P4R8;Q6P4R8-2	Q6P4R8-3;Q6P4R8;Q6P4R8-2	8;8;8	8;8;8	8;8;8	Nuclear factor related to kappa-B-binding protein	NFRKB	2	2	2	Q3MII6	2
Q6P589	Q6P589	7	7	7	Tumor necrosis factor alpha-induced protein 8-like protein 2	TNFAIP8L2	2	2	2	Q3SYG4	2
Q6PD62	Q6PD62	19	19	19	RNA polymerase-associated protein CTR9 homolog	CTR9	2	2	2	Q3T8J9	2
Q6PJG6;Q6PJG6-2;Q6PJG6-3	Q6PJG6	11;3;3	11;3;3	11;3;3	BRCA1-associated ATM activator 1	BRAT1	2	2	2	Q3T906	2
Q6PKC3-2;Q6PKC3;Q6PKC3-3	Q6PKC3-2;Q6PKC3	9;9;3	9;9;3	9;9;3	Thioredoxin domain-containing protein 11	TXNDC11	2	2	2	Q3ZCQ3	2
Q6ULP2-5;Q6ULP2-4;Q6ULP2-2;Q6ULP2;Q6ULP2-3	Q6ULP2-5;Q6ULP2-4;Q6ULP2-2;Q6ULP2;Q6ULP2-3	11;11;10;10;9	11;11;10;10;9	11;11;10;10;9	Aftiphilin	AFTPH	2	2	2	Q3ZCQ8	2
Q6V1X1-3;Q6V1X1;Q6V1X1-6;Q6V1X1-2;Q6V1X1-5;Q6V1X1-4	Q6V1X1-3;Q6V1X1;Q6V1X1-6;Q6V1X1-2;Q6V1X1-5;Q6V1X1-4	8;8;7;7;7;6	8;8;7;7;7;6	8;8;7;7;7;6	Dipeptidyl peptidase 8	DPP8	2	2	2	Q460N3	2
Q6Y7W6-4;Q6Y7W6-5;Q6Y7W6;Q6Y7W6-3	Q6Y7W6-4;Q6Y7W6-5;Q6Y7W6;Q6Y7W6-3	28;28;28;28	28;28;28;28	27;27;27;27	PERQ amino acid-rich with GYF domain-containing protein 2	GIGYF2	2	2	2	Q49A88	2
Q6ZN55;Q6ZN55-2	Q6ZN55;Q6ZN55-2	14;14	14;14	13;13	Zinc finger protein 574	ZNF574	2	2	2	Q49AG3	2
Q6ZS10;Q6ZS10-2;Q6ZS10-3	Q6ZS10	16;4;4	16;4;4	16;4;4	C-type lectin domain family 17, member A	CLEC17A	2	2	2	Q49AM3	2
Q6ZT12;Q6ZT12-4;Q6ZT12-3;Q6ZT12-2	Q6ZT12;Q6ZT12-4;Q6ZT12-3;Q6ZT12-2	8;8;4;4	8;8;4;4	8;8;4;4	E3 ubiquitin-protein ligase UBR3	UBR3	2	2	2	Q4AC94	2
Q6ZUM4-3;Q6ZUM4;Q6ZUM4-2;Q6ZUM4-4	Q6ZUM4-3;Q6ZUM4;Q6ZUM4-2	9;9;7;1	9;9;7;1	9;9;7;1	Rho GTPase-activating protein 27	ARHGAP27	2	2	2	Q4FZB7	2
Q71RC2-2;Q71RC2-3;Q71RC2;Q71RC2-4;Q71RC2-6;Q71RC2-5;Q71RC2-7	Q71RC2-2;Q71RC2-3;Q71RC2;Q71RC2-4;Q71RC2-6;Q71RC2-5;Q71RC2-7	10;10;10;10;9;7;6	10;10;10;10;9;7;6	10;10;10;10;9;7;6	La-related protein 4	LARP4	2	2	2	Q4G148	2
Q7L0Y3	Q7L0Y3	4	4	4	Mitochondrial ribonuclease P protein 1	TRMT10C	2	2	2	Q4JDL3	2
Q7L2R6;Q9NV72-2;Q5VIY5-2;Q5VIY5;Q9NV72;Q9UJW7-2;Q9UJW7	Q7L2R6	12;3;3;3;3;3;3	9;1;1;1;1;1;1	5;0;0;0;0;0;0	Zinc finger protein 765	ZNF765	2	2	2	Q4VCS5	2
Q7L5Y1;Q7L5Y1-4;Q7L5Y1-5;Q7L5Y1-6;Q7L5Y1-2;Q7L5Y1-3;Q7L5Y1-7	Q7L5Y1;Q7L5Y1-4;Q7L5Y1-5;Q7L5Y1-6;Q7L5Y1-2	3;3;3;2;2;1;1	3;3;3;2;2;1;1	3;3;3;2;2;1;1	Mitochondrial enolase superfamily member 1	ENOSF1	2	2	2	Q504Q3	2
Q7Z3J2;Q7Z3J2-2	Q7Z3J2;Q7Z3J2-2	9;8	9;8	9;8	UPF0505 protein C16orf62	C16orf62	2	2	2	Q504T8	2
Q7Z589-6;Q7Z589;Q7Z589-5;Q7Z589-4;Q7Z589-7;Q7Z589-2	Q7Z589-6;Q7Z589;Q7Z589-5;Q7Z589-4;Q7Z589-7;Q7Z589-2	5;5;5;5;5;3	5;5;5;5;5;3	5;5;5;5;5;3	Protein EMSY	EMSY	2	2	2	Q53EL6	2
Q7Z591-2;Q7Z591;Q7Z591-7;Q7Z591-8;Q7Z591-5;Q7Z591-3;Q7Z591-4;Q7Z591-6	Q7Z591-2;Q7Z591;Q7Z591-7;Q7Z591-8;Q7Z591-5	21;21;20;16;13;8;7;5	21;21;20;16;13;8;7;5	21;21;20;16;13;8;7;5	AT-hook-containing transcription factor	AKNA	2	2	2	Q53EP0	2
Q7Z6E9-2;Q7Z6E9;Q7Z6E9-4;Q7Z6E9-3	Q7Z6E9-2;Q7Z6E9;Q7Z6E9-4	10;10;7;2	10;10;7;2	10;10;7;2	E3 ubiquitin-protein ligase RBBP6	RBBP6	2	2	2	Q53EZ4	2
Q7Z6J4;Q7Z6J4-4;Q7Z6J4-2	Q7Z6J4	7;2;2	7;2;2	7;2;2	FYVE, RhoGEF and PH domain-containing protein 2	FGD2	2	2	2	Q53G59	2
Q7Z6M2	Q7Z6M2	6	6	6	F-box only protein 33	FBXO33	2	2	2	Q53GI3	2
Q7Z7A1-5;Q7Z7A1;Q7Z7A1-2;Q7Z7A1-3;Q7Z7A1-4	Q7Z7A1-5;Q7Z7A1;Q7Z7A1-2	18;18;13;8;2	18;18;13;8;2	18;18;13;8;2	Centriolin	CNTRL	2	2	2	Q53GL0	2
Q7Z7A4-2;Q7Z7A4;Q7Z7A4-3;Q7Z7A4-5;Q7Z7A4-7;Q7Z7A4-6;Q7Z7A4-4	Q7Z7A4-2;Q7Z7A4;Q7Z7A4-3;Q7Z7A4-5;Q7Z7A4-7;Q7Z7A4-6;Q7Z7A4-4	6;6;5;5;5;5;5	6;6;5;5;5;5;5	6;6;5;5;5;5;5	PX domain-containing protein kinase-like protein	PXK	2	2	2	Q53GT1	2
Q7Z7G8-2;Q7Z7G8-6;Q7Z7G8;Q7Z7G8-3;Q7Z7G8-4;Q7Z7G8-5	Q7Z7G8-2;Q7Z7G8-6;Q7Z7G8	27;27;27;12;9;5	27;27;27;12;9;5	27;27;27;12;9;5	Vacuolar protein sorting-associated protein 13B	VPS13B	2	2	2	Q53H12	2
Q86TB9-2;Q86TB9-4;Q86TB9	Q86TB9-2;Q86TB9-4;Q86TB9	4;4;4	4;4;4	4;4;4	Protein PAT1 homolog 1	PATL1	2	2	2	Q53HC9	2
Q86TG7	Q86TG7	11	11	3	Retrotransposon-derived protein PEG10	PEG10	2	2	2	Q53HL2	2
Q86TM6;Q86TM6-3;Q86TM6-2	Q86TM6;Q86TM6-3;Q86TM6-2	15;14;13	15;14;13	15;14;13	E3 ubiquitin-protein ligase synoviolin	SYVN1	2	2	2	Q53R41	2
Q86TU7;Q86TU7-3;Q86TU7-2	Q86TU7	11;4;4	11;4;4	11;4;4	Histone-lysine N-methyltransferase setd3	SETD3	2	2	2	Q562E7	2
Q86UF1	Q86UF1	3	3	3	Tetraspanin-33	TSPAN33	2	2	2	Q562F6	2
[truncated: 2,968 more rows]

## Sheet: HLA-I RA957
Protein IDs	Majority protein IDs	Peptide counts (all)	Peptide counts (razor+unique)	Peptide counts (unique)	Protein names	Gene names	Razor + unique peptides HLApI_RA957_1_R1	Razor + unique peptides HLApI_RA957_1_R2	Razor + unique peptides HLApI_RA957_2_R1	Razor + unique peptides HLApI_RA957_2_R2	Razor + unique peptides HLApI_RA957_3_R1	Razor + unique peptides HLApI_RA957_3_R2	Majority protein IDs	Average razor + unique peptides
[truncated: 5,658 more rows]

[truncated: 16 more sheets: HLA-I TIL1, HLA-I TIL3, HLA-II CD165, HLA-II CM647,  HLA-II RA957, HLA-II TIL1, HLA-II TIL3, HLA-II HROG02_CIITA, HLA-I HROG02_CIITA, HLA-I HROG02, HLA-II HROG17_CIITA, HLA-I HROG17_CIITA, HLA-I HROG17, HLA-II RA_CIITA, HLA-I RA_CIITA, HLA-I RA]
