# Supplementary material for: CIITA-Transduced Glioblastoma Cells Uncover a Rich Repertoire of Clinically Relevant Tumor-Associated HLA-II Antigens
Source: Mol Cell Proteomics. 2021 Jan 6;20:100032. doi: 10.1074/mcp.RA120.002201 (PMC8724627; doi:10.1074/mcp.RA120.002201)
Supplement: Supplementary Table 8 [file mmc8.xlsx]

## Sheet: HLA-I from TAAs from Admon
Supplementary Table 8:
CTAs	CTAs- identified in the peptidome from Shraibam et al.	CTAs identified only in the GBM plasma and/or tumor samples by Shraibam et al.	HLA peptides derived from the identified CTA by Shraibam et al.	HLA pepdides identified only in the GBM plasma and/or tumor samples by Shraibam et al.	Identical HLA-I peptide identified in Shraibam et al. and in this study	Sequence	Proteins	Gene names	Protein names	Leading razor protein	Length	Mass	PEP	Score	HROG02_CIITA_HLAIp_1_R1	HROG02_CIITA_HLAIp_1_R2	HROG02_CIITA_HLAIp_2_R1	HROG02_CIITA_HLAIp_2_R2	HROG02_HLAIp_1_R1	HROG02_HLAIp_1_R2	HROG17_CIITA_HLAIp_1_R1	HROG17_CIITA_HLAIp_1_R2	HROG17_CIITA_HLAIp_2_R1	HROG17_CIITA_HLAIp_2_R2	HROG17_CIITA_HLAIp_3_R1	HROG17_CIITA_HLAIp_3_R2	HROG17_HLAIp_1_R1	HROG17_HLAIp_1_R2	HROG17_HLAIp_2_R1	HROG17_HLAIp_2_R2	RA_CIITA_HLAIp_1_R1	RA_CIITA_HLAIp_1_R2	RA_CIITA_HLAIp_2_R1	RA_CIITA_HLAIp_2_R2	RA_CIITA_HLAIp_3_R1	RA_CIITA_HLAIp_3_R2	RA_CIITA_HLAIp_4_R1	RA_CIITA_HLAIp_4_R2	RA_CIITA_HLAIp_5_R1	RA_CIITA_HLAIp_5_R2	RA_CIITA_HLAIp_6_R1	RA_CIITA_HLAIp_6_R2	RA_HLAIp_1_R1	RA_HLAIp_1_R2	RA_HLAIp_2_R1	RA_HLAIp_2_R2	RA_HLAIp_3_R1	RA_HLAIp_3_R2	RA_HLAIp_4_R1
AKAP13	+	+	DETATTPIF;DTSSLPTVIMR;ETFGGFDSHQM;KRFQAFVKK;KYPVLFQRI;NEVEILQGL;SLSRPSSLI;SPLTKSISL;TTPIFANRR;VVQSVVHLY	DETATTPIF;ETFGGFDSHQM;NEVEILQGL;SPLTKSISL;TTPIFANRR		GELGGISTT	Q12802	AKAP13	A-kinase anchor protein 13	Q12802	9	833.413	0.0092171	136.33	NaN	NaN	NaN	NaN	NaN	NaN	23.5552	23.352	23.3803	23.4816	NaN	NaN	NaN	NaN	NaN	NaN	NaN	NaN	NaN	NaN	NaN	NaN	NaN	NaN	NaN	NaN	NaN	NaN	NaN	NaN	NaN	NaN	NaN	NaN	NaN
AKAP13	+	+	DETATTPIF;DTSSLPTVIMR;ETFGGFDSHQM;KRFQAFVKK;KYPVLFQRI;NEVEILQGL;SLSRPSSLI;SPLTKSISL;TTPIFANRR;VVQSVVHLY	DETATTPIF;ETFGGFDSHQM;NEVEILQGL;SPLTKSISL;TTPIFANRR		KQGPMTQAI	Q12802	AKAP13	A-kinase anchor protein 13	Q12802	9	972.506	0.016055	117.93	27.3168	27.398	27.8434	NaN	25.1223	25.3444	NaN	NaN	NaN	NaN	NaN	NaN	NaN	NaN	NaN	NaN	NaN	NaN	NaN	NaN	NaN	NaN	NaN	NaN	NaN	NaN	NaN	NaN	NaN	NaN	NaN	NaN	NaN	NaN	NaN
AKAP13	+	+	DETATTPIF;DTSSLPTVIMR;ETFGGFDSHQM;KRFQAFVKK;KYPVLFQRI;NEVEILQGL;SLSRPSSLI;SPLTKSISL;TTPIFANRR;VVQSVVHLY	DETATTPIF;ETFGGFDSHQM;NEVEILQGL;SPLTKSISL;TTPIFANRR	+	NEVEILQGL	Q12802	AKAP13	A-kinase anchor protein 13	Q12802	9	1013.54	0.014583	120.62	NaN	NaN	NaN	NaN	NaN	NaN	21.4823	21.222	21.67	21.5723	NaN	NaN	NaN	NaN	NaN	NaN	NaN	NaN	NaN	NaN	NaN	NaN	NaN	NaN	NaN	NaN	NaN	NaN	NaN	NaN	NaN	NaN	NaN	NaN	NaN
AKAP13	+	+	DETATTPIF;DTSSLPTVIMR;ETFGGFDSHQM;KRFQAFVKK;KYPVLFQRI;NEVEILQGL;SLSRPSSLI;SPLTKSISL;TTPIFANRR;VVQSVVHLY	DETATTPIF;ETFGGFDSHQM;NEVEILQGL;SPLTKSISL;TTPIFANRR		RIIDSKFLK	Q12802	AKAP13	A-kinase anchor protein 13	Q12802	9	1118.68	0.0069386	162.88	NaN	NaN	NaN	NaN	NaN	NaN	25.5447	25.6965	25.5979	25.9085	25.6512	25.9777	NaN	NaN	NaN	NaN	NaN	NaN	NaN	NaN	NaN	NaN	NaN	NaN	NaN	NaN	NaN	NaN	NaN	NaN	NaN	NaN	NaN	NaN	NaN
AKAP13	+	+	DETATTPIF;DTSSLPTVIMR;ETFGGFDSHQM;KRFQAFVKK;KYPVLFQRI;NEVEILQGL;SLSRPSSLI;SPLTKSISL;TTPIFANRR;VVQSVVHLY	DETATTPIF;ETFGGFDSHQM;NEVEILQGL;SPLTKSISL;TTPIFANRR		SLPTVIMRNK	Q12802	AKAP13	A-kinase anchor protein 13	Q12802	10	1157.66	0.00093241	172.21	NaN	NaN	NaN	NaN	NaN	NaN	25.3049	25.1292	25.4225	24.8378	24.9033	25.2069	NaN	NaN	NaN	NaN	NaN	NaN	NaN	NaN	NaN	NaN	NaN	NaN	NaN	NaN	NaN	NaN	NaN	NaN	NaN	NaN	NaN	NaN	NaN
AKAP13	+	+	DETATTPIF;DTSSLPTVIMR;ETFGGFDSHQM;KRFQAFVKK;KYPVLFQRI;NEVEILQGL;SLSRPSSLI;SPLTKSISL;TTPIFANRR;VVQSVVHLY	DETATTPIF;ETFGGFDSHQM;NEVEILQGL;SPLTKSISL;TTPIFANRR	+	SPLTKSISL	Q12802	AKAP13	A-kinase anchor protein 13	Q12802	9	944.554	0.005925	164.96	28.4365	24.9308	27.9149	27.3563	27.1402	27.3529	NaN	NaN	NaN	NaN	NaN	NaN	NaN	NaN	NaN	NaN	NaN	NaN	NaN	NaN	NaN	NaN	NaN	NaN	NaN	NaN	NaN	NaN	NaN	NaN	NaN	NaN	NaN	NaN	NaN
AKAP13	+	+	DETATTPIF;DTSSLPTVIMR;ETFGGFDSHQM;KRFQAFVKK;KYPVLFQRI;NEVEILQGL;SLSRPSSLI;SPLTKSISL;TTPIFANRR;VVQSVVHLY	DETATTPIF;ETFGGFDSHQM;NEVEILQGL;SPLTKSISL;TTPIFANRR		TEFHHVRTL	Q12802	AKAP13	A-kinase anchor protein 13	Q12802	9	1138.59	0.0072225	142.04	NaN	NaN	NaN	NaN	NaN	NaN	24.211	23.6544	23.7225	23.7121	23.6887	23.7098	NaN	NaN	NaN	NaN	NaN	NaN	NaN	NaN	NaN	NaN	NaN	NaN	NaN	NaN	NaN	NaN	NaN	NaN	NaN	NaN	NaN	NaN	NaN
CSF1	+		HSSGSVLPLGELE;HTVDPGSAK;HTVDPGSAKQR			HTVDPGSAK	P09603	CSF1	Macrophage colony-stimulating factor 1;Processed macrophage colony-stimulating factor 1	P09603	9	910.451	0.0027907	194.22	NaN	NaN	NaN	NaN	NaN	NaN	28.1496	28.3423	28.5453	28.296	28.5832	28.5577	27.1146	27.1936	27.2281	26.76	NaN	NaN	NaN	NaN	NaN	NaN	NaN	NaN	NaN	NaN	NaN	NaN	NaN	NaN	NaN	NaN	NaN	NaN	NaN
CSF1	+		HSSGSVLPLGELE;HTVDPGSAK;HTVDPGSAKQR			HTVDPGSAKQR	P09603	CSF1	Macrophage colony-stimulating factor 1;Processed macrophage colony-stimulating factor 1	P09603	11	1194.61	0.0021191	143.24	NaN	NaN	NaN	NaN	NaN	NaN	NaN	NaN	25.8256	26.6238	26.2369	26.2344	26.3939	26.7665	NaN	NaN	NaN	NaN	NaN	NaN	NaN	NaN	NaN	NaN	NaN	NaN	NaN	NaN	NaN	NaN	NaN	NaN	NaN	NaN	NaN
EPHA3	+	+	IAISAAVAII;LSCSVLDSF	IAISAAVAII		GQFDHPNII	P54764;P29320;P54753;Q9UF33;P54756;P54762	EPHA4;EPHA3;EPHB3;EPHA6;EPHA5;EPHB1	Ephrin type-A receptor 4;Ephrin type-A receptor 3;Ephrin type-B receptor 3;Ephrin type-A receptor 6;Ephrin type-A receptor 5;Ephrin type-B receptor 1	P54764	9	1039.51	0.018624	113.41	NaN	NaN	NaN	NaN	27.1509	27.1049	NaN	NaN	NaN	NaN	NaN	NaN	NaN	NaN	NaN	NaN	NaN	NaN	NaN	NaN	NaN	NaN	NaN	NaN	NaN	NaN	NaN	NaN	NaN	NaN	NaN	NaN	NaN	NaN	NaN
EPHA3	+	+	IAISAAVAII;LSCSVLDSF	IAISAAVAII		GQFDHPNIIRL	P29320;P54753;Q9UF33;P54762	EPHA3;EPHB3;EPHA6;EPHB1	Ephrin type-A receptor 3;Ephrin type-B receptor 3;Ephrin type-A receptor 6;Ephrin type-B receptor 1	P54753	11	1308.69	0.010817	120.63	NaN	NaN	NaN	NaN	23.4306	24.2316	NaN	NaN	NaN	NaN	NaN	NaN	NaN	NaN	NaN	NaN	NaN	NaN	NaN	NaN	NaN	NaN	NaN	NaN	NaN	NaN	NaN	NaN	NaN	NaN	NaN	NaN	NaN	NaN	NaN
ETV5	+	+	FPDNQRPFL;GPAPAPHSL;KVAGERYVY;LPYAEGFAY;MPGPPAHGF	FPDNQRPFL;GPAPAPHSL;KVAGERYVY		FSSSHEGFSY	P41161	ETV5	ETS translocation variant 5	P41161	10	1146.46	0.0086415	139.68	23.6136	24.1655	24.153	23.37	22.6507	22.9542	NaN	NaN	NaN	NaN	NaN	NaN	NaN	NaN	NaN	NaN	NaN	NaN	NaN	NaN	NaN	NaN	NaN	NaN	NaN	NaN	NaN	NaN	NaN	NaN	NaN	NaN	NaN	NaN	NaN
HSPA1A	+	+	ALNPQNTVF;DAKLDKAQI;EIAEAYLGY;QASLEIDSL;SEADKKKVL;TRIPKVQKL;YAFNMKSAV;ETAGGVMTALIKR;KQTQIFTTY;TIDDGIFEV;YPEEISSMVL;IGIDLGTTY;KMKEIAEAY;IFDLGGGTF;LIFDLGGGTFDV;RLIGDAAKNQV;VAYGAAVQA;RMVQEAEKY;EGIDFYTSI;TVFDAKRLIGR	ALNPQNTVF;DAKLDKAQI;YAFNMKSAV;TIDDGIFEV;LIFDLGGGTFDV;RLIGDAAKNQV;VAYGAAVQA;RMVQEAEKY;EGIDFYTSI		AMTKDNNLL	P11142;P54652;P0DMV8;P0DMV9	HSPA8;HSPA2;HSPA1A;HSPA1B	Heat shock cognate 71 kDa protein;Heat shock-related 70 kDa protein 2;Heat shock 70 kDa protein 1A;Heat shock 70 kDa protein 1B	P11142	9	1018.51	0.016479	117.16	27.2385	27.0418	27.5753	26.7902	NaN	NaN	NaN	NaN	NaN	NaN	NaN	NaN	NaN	NaN	NaN	NaN	NaN	NaN	NaN	NaN	NaN	NaN	NaN	NaN	NaN	NaN	NaN	NaN	NaN	NaN	NaN	NaN	NaN	NaN	NaN
HSPA1A	+	+	ALNPQNTVF;DAKLDKAQI;EIAEAYLGY;QASLEIDSL;SEADKKKVL;TRIPKVQKL;YAFNMKSAV;ETAGGVMTALIKR;KQTQIFTTY;TIDDGIFEV;YPEEISSMVL;IGIDLGTTY;KMKEIAEAY;IFDLGGGTF;LIFDLGGGTFDV;RLIGDAAKNQV;VAYGAAVQA;RMVQEAEKY;EGIDFYTSI;TVFDAKRLIGR	ALNPQNTVF;DAKLDKAQI;YAFNMKSAV;TIDDGIFEV;LIFDLGGGTFDV;RLIGDAAKNQV;VAYGAAVQA;RMVQEAEKY;EGIDFYTSI	+	DAKLDKAQI	P0DMV8;P0DMV9;P48741	HSPA1A;HSPA1B;HSPA7	Heat shock 70 kDa protein 1A;Heat shock 70 kDa protein 1B;Putative heat shock 70 kDa protein 7	P0DMV8	9	1000.56	0.005925	151.44	NaN	NaN	NaN	NaN	NaN	NaN	NaN	NaN	NaN	NaN	NaN	NaN	NaN	NaN	NaN	NaN	22.6469	21.5551	23.2468	21.7107	23.4366	22.0319	22.481	NaN	NaN	NaN	21.1701	20.6809	21.0626	20.5319	21.3399	20.8633	21.2952	20.4618	22.434
HSPA1A	+	+	ALNPQNTVF;DAKLDKAQI;EIAEAYLGY;QASLEIDSL;SEADKKKVL;TRIPKVQKL;YAFNMKSAV;ETAGGVMTALIKR;KQTQIFTTY;TIDDGIFEV;YPEEISSMVL;IGIDLGTTY;KMKEIAEAY;IFDLGGGTF;LIFDLGGGTFDV;RLIGDAAKNQV;VAYGAAVQA;RMVQEAEKY;EGIDFYTSI;TVFDAKRLIGR	ALNPQNTVF;DAKLDKAQI;YAFNMKSAV;TIDDGIFEV;LIFDLGGGTFDV;RLIGDAAKNQV;VAYGAAVQA;RMVQEAEKY;EGIDFYTSI		FQHGKVEII	P11142;P54652;P0DMV8;P0DMV9	HSPA8;HSPA2;HSPA1A;HSPA1B	Heat shock cognate 71 kDa protein;Heat shock-related 70 kDa protein 2;Heat shock 70 kDa protein 1A;Heat shock 70 kDa protein 1B	P11142	9	1069.59	0.013725	122.19	23.309	24.0964	25.1614	NaN	NaN	NaN	NaN	NaN	NaN	NaN	NaN	NaN	NaN	NaN	NaN	NaN	NaN	NaN	NaN	NaN	NaN	NaN	NaN	NaN	NaN	NaN	NaN	NaN	NaN	NaN	NaN	NaN	NaN	NaN	NaN
HSPA1A	+	+	ALNPQNTVF;DAKLDKAQI;EIAEAYLGY;QASLEIDSL;SEADKKKVL;TRIPKVQKL;YAFNMKSAV;ETAGGVMTALIKR;KQTQIFTTY;TIDDGIFEV;YPEEISSMVL;IGIDLGTTY;KMKEIAEAY;IFDLGGGTF;LIFDLGGGTFDV;RLIGDAAKNQV;VAYGAAVQA;RMVQEAEKY;EGIDFYTSI;TVFDAKRLIGR	ALNPQNTVF;DAKLDKAQI;YAFNMKSAV;TIDDGIFEV;LIFDLGGGTFDV;RLIGDAAKNQV;VAYGAAVQA;RMVQEAEKY;EGIDFYTSI		FYTSITRARF	P11142;P54652;P0DMV8;P0DMV9	HSPA8;HSPA2;HSPA1A;HSPA1B	Heat shock cognate 71 kDa protein;Heat shock-related 70 kDa protein 2;Heat shock 70 kDa protein 1A;Heat shock 70 kDa protein 1B	P11142	10	1260.66	0.012168	131.06	NaN	NaN	NaN	NaN	NaN	NaN	NaN	NaN	NaN	NaN	NaN	NaN	NaN	NaN	NaN	NaN	24.7446	23.146	24.459	23.0809	24.152	23.0749	23.9274	23.6875	21.1765	20.8284	22.0519	21.8898	NaN	NaN	NaN	NaN	NaN	NaN	NaN
HSPA1A	+	+	ALNPQNTVF;DAKLDKAQI;EIAEAYLGY;QASLEIDSL;SEADKKKVL;TRIPKVQKL;YAFNMKSAV;ETAGGVMTALIKR;KQTQIFTTY;TIDDGIFEV;YPEEISSMVL;IGIDLGTTY;KMKEIAEAY;IFDLGGGTF;LIFDLGGGTFDV;RLIGDAAKNQV;VAYGAAVQA;RMVQEAEKY;EGIDFYTSI;TVFDAKRLIGR	ALNPQNTVF;DAKLDKAQI;YAFNMKSAV;TIDDGIFEV;LIFDLGGGTFDV;RLIGDAAKNQV;VAYGAAVQA;RMVQEAEKY;EGIDFYTSI	+	RLIGDAAKNQV	P11142;P54652;P0DMV8;P0DMV9	HSPA8;HSPA2;HSPA1A;HSPA1B	Heat shock cognate 71 kDa protein;Heat shock-related 70 kDa protein 2;Heat shock 70 kDa protein 1A;Heat shock 70 kDa protein 1B	P11142	11	1183.67	0.0021646	143.03	26.9635	27.019	26.7844	26.9864	25.5183	25.909	NaN	NaN	NaN	NaN	NaN	NaN	NaN	NaN	NaN	NaN	23.4711	NaN	NaN	22.4091	24.1133	22.5477	24.13	NaN	NaN	21.9368	22.7626	22.1761	22.4998	NaN	22.595	NaN	23.2174	NaN	24.144
HSPA1A	+	+	ALNPQNTVF;DAKLDKAQI;EIAEAYLGY;QASLEIDSL;SEADKKKVL;TRIPKVQKL;YAFNMKSAV;ETAGGVMTALIKR;KQTQIFTTY;TIDDGIFEV;YPEEISSMVL;IGIDLGTTY;KMKEIAEAY;IFDLGGGTF;LIFDLGGGTFDV;RLIGDAAKNQV;VAYGAAVQA;RMVQEAEKY;EGIDFYTSI;TVFDAKRLIGR	ALNPQNTVF;DAKLDKAQI;YAFNMKSAV;TIDDGIFEV;LIFDLGGGTFDV;RLIGDAAKNQV;VAYGAAVQA;RMVQEAEKY;EGIDFYTSI		SENVQDLLL	P11142;P54652;P0DMV8;P0DMV9	HSPA8;HSPA2;HSPA1A;HSPA1B	Heat shock cognate 71 kDa protein;Heat shock-related 70 kDa protein 2;Heat shock 70 kDa protein 1A;Heat shock 70 kDa protein 1B	P11142	9	1029.53	0.0073137	141.78	NaN	NaN	NaN	NaN	NaN	NaN	22.522	22.6054	22.8499	22.6972	22.7227	22.7797	NaN	NaN	NaN	NaN	NaN	NaN	NaN	NaN	NaN	NaN	NaN	NaN	NaN	NaN	NaN	NaN	NaN	NaN	NaN	NaN	NaN	NaN	NaN
HSPA1A	+	+	ALNPQNTVF;DAKLDKAQI;EIAEAYLGY;QASLEIDSL;SEADKKKVL;TRIPKVQKL;YAFNMKSAV;ETAGGVMTALIKR;KQTQIFTTY;TIDDGIFEV;YPEEISSMVL;IGIDLGTTY;KMKEIAEAY;IFDLGGGTF;LIFDLGGGTFDV;RLIGDAAKNQV;VAYGAAVQA;RMVQEAEKY;EGIDFYTSI;TVFDAKRLIGR	ALNPQNTVF;DAKLDKAQI;YAFNMKSAV;TIDDGIFEV;LIFDLGGGTFDV;RLIGDAAKNQV;VAYGAAVQA;RMVQEAEKY;EGIDFYTSI		TRIPKVQKL	P0DMV8;P0DMV9	HSPA1A;HSPA1B	Heat shock 70 kDa protein 1A;Heat shock 70 kDa protein 1B	P0DMV8	9	1081.7	0.015629	118.71	NaN	NaN	NaN	31.0554	29.2549	29.3646	NaN	NaN	NaN	NaN	NaN	NaN	NaN	NaN	NaN	NaN	NaN	NaN	NaN	NaN	NaN	NaN	NaN	NaN	NaN	NaN	NaN	NaN	NaN	NaN	NaN	NaN	NaN	NaN	NaN
HSPA1A	+	+	ALNPQNTVF;DAKLDKAQI;EIAEAYLGY;QASLEIDSL;SEADKKKVL;TRIPKVQKL;YAFNMKSAV;ETAGGVMTALIKR;KQTQIFTTY;TIDDGIFEV;YPEEISSMVL;IGIDLGTTY;KMKEIAEAY;IFDLGGGTF;LIFDLGGGTFDV;RLIGDAAKNQV;VAYGAAVQA;RMVQEAEKY;EGIDFYTSI;TVFDAKRLIGR	ALNPQNTVF;DAKLDKAQI;YAFNMKSAV;TIDDGIFEV;LIFDLGGGTFDV;RLIGDAAKNQV;VAYGAAVQA;RMVQEAEKY;EGIDFYTSI		TVFDAKRLIGR	P11142;P11021;P0DMV8;P0DMV9;P48741	HSPA8;HSPA5;HSPA1A;HSPA1B;HSPA7	Heat shock cognate 71 kDa protein;78 kDa glucose-regulated protein;Heat shock 70 kDa protein 1A;Heat shock 70 kDa protein 1B;Putative heat shock 70 kDa protein 7	P11142	11	1274.75	0.00076356	169.41	NaN	NaN	NaN	NaN	NaN	NaN	30.5723	30.5876	30.9256	30.4355	30.599	30.8198	31.6686	31.7861	31.5285	31.5465	NaN	NaN	NaN	NaN	NaN	NaN	NaN	NaN	NaN	NaN	NaN	NaN	NaN	NaN	NaN	NaN	NaN	NaN	NaN
HSPA1A	+	+	ALNPQNTVF;DAKLDKAQI;EIAEAYLGY;QASLEIDSL;SEADKKKVL;TRIPKVQKL;YAFNMKSAV;ETAGGVMTALIKR;KQTQIFTTY;TIDDGIFEV;YPEEISSMVL;IGIDLGTTY;KMKEIAEAY;IFDLGGGTF;LIFDLGGGTFDV;RLIGDAAKNQV;VAYGAAVQA;RMVQEAEKY;EGIDFYTSI;TVFDAKRLIGR	ALNPQNTVF;DAKLDKAQI;YAFNMKSAV;TIDDGIFEV;LIFDLGGGTFDV;RLIGDAAKNQV;VAYGAAVQA;RMVQEAEKY;EGIDFYTSI		YPEEISSMVL	P0DMV8;P0DMV9;P48741	HSPA1A;HSPA1B;HSPA7	Heat shock 70 kDa protein 1A;Heat shock 70 kDa protein 1B;Putative heat shock 70 kDa protein 7	P0DMV8	10	1166.55	0.028466	107.43	NaN	NaN	NaN	NaN	NaN	NaN	NaN	NaN	NaN	NaN	NaN	NaN	NaN	NaN	NaN	NaN	24.7401	23.6952	25.0976	23.4167	24.2761	22.6386	24.0714	24.191	23.6833	23.2255	23.736	23.3641	NaN	NaN	NaN	NaN	NaN	NaN	NaN
MAGEA1						ALREEEEGV	P43355	MAGEA1	Melanoma-associated antigen 1	P43355	9	1030.49	0.031943	98.458	NaN	NaN	NaN	NaN	NaN	NaN	NaN	NaN	NaN	NaN	NaN	NaN	NaN	NaN	NaN	NaN	NaN	23.514	NaN	NaN	25.9752	23.7016	24.225	NaN	22.8345	22.3203	23.0171	22.5104	NaN	NaN	NaN	NaN	NaN	NaN	NaN
MAGEA1						EADPTGHSYVL	P43355	MAGEA1	Melanoma-associated antigen 1	P43355	11	1187.55	0.0019745	143.89	NaN	NaN	NaN	NaN	NaN	NaN	NaN	NaN	NaN	NaN	NaN	NaN	NaN	NaN	NaN	NaN	24.2334	23.6621	24.3633	23.1302	24.57	23.3798	23.5038	23.6389	22.7611	22.3465	23.231	22.9457	NaN	NaN	NaN	NaN	NaN	NaN	NaN
MAGEA1						KVLEYVIKV	P43355	MAGEA1	Melanoma-associated antigen 1	P43355	9	1089.68	0.0060156	151.97	NaN	NaN	NaN	NaN	NaN	NaN	NaN	NaN	NaN	NaN	NaN	NaN	NaN	NaN	NaN	NaN	27.2376	25.971	26.4303	25.1432	27.256	25.3117	27.161	26.6034	26.179	26.1311	26.6345	26.7048	26.244	25.2634	NaN	24.906	26.6491	NaN	26.1718
MAGEA12						LPTTINYTL	P43365	MAGEA12	Melanoma-associated antigen 12	P43365	9	1034.56	0.010712	131.04	NaN	NaN	NaN	NaN	NaN	NaN	NaN	NaN	NaN	NaN	NaN	NaN	NaN	NaN	NaN	NaN	24.0653	23.5967	23.9761	22.8668	23.8856	NaN	NaN	NaN	NaN	NaN	NaN	NaN	NaN	NaN	NaN	NaN	NaN	NaN	NaN
MAGEA12						SYVKVLHHL	P43365	MAGEA12	Melanoma-associated antigen 12	P43365	9	1094.62	0.011148	129.4	NaN	NaN	NaN	NaN	NaN	NaN	NaN	NaN	NaN	NaN	NaN	NaN	NaN	NaN	NaN	NaN	24.0785	NaN	NaN	NaN	25.3898	NaN	NaN	24.8743	23.2104	NaN	23.4753	22.7634	22.3197	22.5487	22.8048	23.6108	NaN	23.5883	24.154
MDM2	+	+	GEISEKAKL;SEQETLVRP;YTMKEVLFY	GEISEKAKL;YTMKEVLFY		IPASEQETL	Q00987	MDM2	E3 ubiquitin-protein ligase Mdm2	Q00987	9	986.492	0.012545	124.34	NaN	NaN	NaN	NaN	NaN	NaN	NaN	NaN	NaN	NaN	NaN	NaN	NaN	NaN	NaN	NaN	24.2528	23.3001	23.6333	23.2626	24.3531	23.1585	23.2166	23.0857	NaN	21.6624	NaN	23.1586	NaN	NaN	NaN	NaN	NaN	NaN	NaN
ME1	+		FAHEHEEM;FQGAGEAALGIAHL			GEAALGIAHL	P48163	ME1	NADP-dependent malic enzyme	P48163	10	950.519	0.023425	113.25	NaN	NaN	NaN	NaN	NaN	NaN	24.7666	24.7204	25.0405	24.9858	NaN	NaN	NaN	NaN	NaN	NaN	NaN	NaN	NaN	NaN	NaN	NaN	NaN	NaN	NaN	NaN	NaN	NaN	NaN	NaN	NaN	NaN	NaN	NaN	NaN
MET	+	+	LTVQRETL;SYIDVLPEF;YVDPVITSI;YVLNEEDLQKV	YVDPVITSI;YVLNEEDLQKV		ETLDAQTFHTR	P08581	MET	Hepatocyte growth factor receptor	P08581	11	1317.63	0.012091	115.57	NaN	NaN	NaN	NaN	NaN	NaN	NaN	NaN	NaN	NaN	24.2544	24.4889	NaN	NaN	NaN	NaN	NaN	NaN	NaN	NaN	NaN	NaN	NaN	NaN	NaN	NaN	NaN	NaN	NaN	NaN	NaN	NaN	NaN	NaN	NaN
MET	+	+	LTVQRETL;SYIDVLPEF;YVDPVITSI;YVLNEEDLQKV	YVDPVITSI;YVLNEEDLQKV		KTGPVLEH	P08581	MET	Hepatocyte growth factor receptor	P08581	8	879.481	0.020047	139.31	NaN	NaN	NaN	NaN	NaN	NaN	24.0326	24.496	24.184	24.5828	NaN	NaN	NaN	NaN	NaN	NaN	NaN	NaN	NaN	NaN	NaN	NaN	NaN	NaN	NaN	NaN	NaN	NaN	NaN	NaN	NaN	NaN	NaN	NaN	NaN
MET	+	+	LTVQRETL;SYIDVLPEF;YVDPVITSI;YVLNEEDLQKV	YVDPVITSI;YVLNEEDLQKV	+	YVLNEEDLQKV	P08581	MET	Hepatocyte growth factor receptor	P08581	11	1348.69	0.013106	112.84	NaN	NaN	NaN	NaN	NaN	NaN	NaN	NaN	NaN	NaN	NaN	NaN	NaN	NaN	NaN	NaN	NaN	NaN	20.7714	NaN	20.9224	NaN	22.2458	21.9822	NaN	NaN	NaN	NaN	NaN	NaN	NaN	NaN	NaN	NaN	NaN
ODF2	+		KILDLETQL			DTIGKLKTEK	Q5BJF6	ODF2	Outer dense fiber protein 2	Q5BJF6	10	1131.65	9.25e-12	236.92	NaN	NaN	NaN	NaN	NaN	NaN	NaN	NaN	NaN	NaN	NaN	NaN	23.1216	23.2808	23.15	23.2753	NaN	NaN	NaN	NaN	NaN	NaN	NaN	NaN	NaN	NaN	NaN	NaN	NaN	NaN	NaN	NaN	NaN	NaN	NaN
ODF2	+		KILDLETQL			EADEVAAQL	Q5BJF6	ODF2	Outer dense fiber protein 2	Q5BJF6	9	944.445	0.012297	125.08	NaN	NaN	NaN	NaN	NaN	NaN	NaN	NaN	NaN	NaN	NaN	NaN	23.7088	23.7464	NaN	NaN	NaN	NaN	NaN	NaN	NaN	NaN	NaN	NaN	NaN	NaN	NaN	NaN	NaN	NaN	NaN	NaN	NaN	NaN	NaN
ODF2	+		KILDLETQL			QQLPDILKI	Q5BJF6	ODF2	Outer dense fiber protein 2	Q5BJF6	9	1066.64	0.0067306	143.45	NaN	25.7737	25.932	25.2831	NaN	NaN	NaN	NaN	NaN	NaN	NaN	NaN	NaN	NaN	NaN	NaN	NaN	NaN	NaN	NaN	NaN	NaN	NaN	NaN	NaN	NaN	NaN	NaN	NaN	NaN	NaN	NaN	NaN	NaN	NaN
ODF2	+		KILDLETQL			RLMEQQGALLK	Q5BJF6	ODF2	Outer dense fiber protein 2	Q5BJF6	11	1285.72	0.01663	107.21	NaN	NaN	NaN	NaN	NaN	NaN	NaN	NaN	NaN	NaN	NaN	NaN	23.2532	23.2923	23.4025	22.4997	NaN	NaN	NaN	NaN	NaN	NaN	NaN	NaN	NaN	NaN	NaN	NaN	NaN	NaN	NaN	NaN	NaN	NaN	NaN
ODF2	+		KILDLETQL			VEQTKEHAL	Q5BJF6	ODF2	Outer dense fiber protein 2	Q5BJF6	9	1053.55	0.019108	112.84	NaN	NaN	NaN	NaN	NaN	NaN	NaN	NaN	NaN	NaN	24.7112	25.0339	25.082	25.3783	24.9943	24.7395	NaN	NaN	NaN	NaN	NaN	NaN	NaN	NaN	NaN	NaN	NaN	NaN	NaN	NaN	NaN	NaN	NaN	NaN	NaN
PAPOLG	+		EPAAVIVEK			RVTDEILHL	P51003;Q9NRJ5;Q9BWT3	PAPOLA;PAPOLB;PAPOLG	Poly(A) polymerase alpha;Poly(A) polymerase beta;Poly(A) polymerase gamma	P51003	9	1094.61	0.012364	124.83	NaN	NaN	NaN	NaN	29.2436	28.7182	NaN	NaN	NaN	NaN	NaN	NaN	NaN	NaN	NaN	NaN	NaN	NaN	NaN	NaN	NaN	NaN	NaN	NaN	NaN	NaN	NaN	NaN	NaN	NaN	NaN	NaN	NaN	NaN	NaN
PAX3						HSIDGILSER	P23760	PAX3	Paired box protein Pax-3	P23760	10	1125.58	1.05e-07	230.24	NaN	NaN	NaN	NaN	NaN	NaN	27.2874	26.9303	27.268	27.2521	27.2774	27.6714	27.6373	27.3512	27.5373	27.0932	NaN	NaN	NaN	NaN	NaN	NaN	NaN	NaN	NaN	NaN	NaN	NaN	NaN	NaN	NaN	NaN	NaN	NaN	NaN
SOX11	+	+	AHSASEQQL;KIMEQSPDM;NFSDLVFTY	AHSASEQQL;NFSDLVFTY		AESPEGASL	P35716	SOX11	Transcription factor SOX-11	P35716	9	859.392	0.011423	128.37	NaN	NaN	NaN	NaN	NaN	NaN	25.933	25.6069	26.1036	26.1374	NaN	NaN	NaN	NaN	NaN	NaN	NaN	NaN	NaN	NaN	NaN	NaN	NaN	NaN	NaN	NaN	NaN	NaN	NaN	NaN	NaN	NaN	NaN	NaN	NaN
SOX11	+	+	AHSASEQQL;KIMEQSPDM;NFSDLVFTY	AHSASEQQL;NFSDLVFTY		KIMEQSPDM	Q06945;P35716	SOX4;SOX11	Transcription factor SOX-4;Transcription factor SOX-11	P35716	9	1077.48	0.0060837	169.06	29.1005	29.0959	28.6315	26.241	26.1099	26.1885	NaN	NaN	NaN	NaN	NaN	NaN	NaN	NaN	NaN	NaN	NaN	NaN	NaN	NaN	NaN	NaN	NaN	NaN	NaN	NaN	NaN	NaN	NaN	NaN	NaN	NaN	NaN	NaN	NaN
SOX2	+	+	SEISKRLGAEW	SEISKRLGAEW		KMAQENPKM	Q9Y651;O95416;P48431;O00570	SOX21;SOX14;SOX2;SOX1	Transcription factor SOX-21;Transcription factor SOX-14;Transcription factor SOX-2;Transcription factor SOX-1	Q9Y651	9	1075.52	0.0089884	136.99	24.9478	25.1314	24.8895	23.9833	NaN	NaN	NaN	NaN	NaN	NaN	NaN	NaN	NaN	NaN	NaN	NaN	NaN	NaN	NaN	NaN	NaN	NaN	NaN	NaN	NaN	NaN	NaN	NaN	NaN	NaN	NaN	NaN	NaN	NaN	NaN
TTK	+	+	SPNSILKAA	SPNSILKAA		AEIGYRNSL	P33981	TTK	Dual specificity protein kinase TTK	P33981	9	1021.52	0.010838	130.56	NaN	NaN	NaN	NaN	NaN	NaN	26.4261	25.9942	26.2755	26.6925	26.388	26.7929	NaN	NaN	NaN	NaN	NaN	NaN	NaN	NaN	NaN	NaN	NaN	NaN	NaN	NaN	NaN	NaN	NaN	NaN	NaN	NaN	NaN	NaN	NaN
TTK	+	+	SPNSILKAA	SPNSILKAA		GQNESFARIQV	P33981	TTK	Dual specificity protein kinase TTK	P33981	11	1247.63	1.49e-05	213.53	25.6399	25.6762	25.9132	25.2426	23.7343	23.7918	NaN	NaN	NaN	NaN	NaN	NaN	NaN	NaN	NaN	NaN	NaN	NaN	NaN	NaN	NaN	NaN	NaN	NaN	NaN	NaN	NaN	NaN	NaN	NaN	NaN	NaN	NaN	NaN	NaN
TTK	+	+	SPNSILKAA	SPNSILKAA		IYAIKYVNL	P33981	TTK	Dual specificity protein kinase TTK	P33981	9	1095.63	0.017914	114.54	NaN	NaN	NaN	NaN	NaN	NaN	NaN	NaN	NaN	NaN	NaN	NaN	NaN	NaN	NaN	NaN	22.8484	NaN	22.132	20.969	NaN	NaN	NaN	NaN	NaN	NaN	NaN	NaN	NaN	NaN	NaN	NaN	NaN	NaN	NaN
TTK	+	+	SPNSILKAA	SPNSILKAA		NMLEAVHTI	P33981	TTK	Dual specificity protein kinase TTK	P33981	9	1026.52	0.0093807	135.87	27.8308	27.6741	27.6382	27.2827	NaN	NaN	NaN	NaN	NaN	NaN	NaN	NaN	NaN	NaN	NaN	NaN	23.5642	22.8067	NaN	21.6003	23.8019	22.3414	23.4064	22.9278	22.4364	22.1567	22.5155	22.0948	NaN	NaN	NaN	NaN	NaN	NaN	NaN
TTK	+	+	SPNSILKAA	SPNSILKAA		SSSSKTFEK	P33981	TTK	Dual specificity protein kinase TTK	P33981	9	999.487	0.0077804	140.45	NaN	NaN	NaN	NaN	NaN	NaN	24.4359	25.1132	25.8957	NaN	NaN	24.7885	NaN	NaN	NaN	NaN	NaN	NaN	NaN	NaN	NaN	NaN	NaN	NaN	NaN	NaN	NaN	NaN	NaN	NaN	NaN	NaN	NaN	NaN	NaN
[truncated: 5 more columns]
