# Supplementary material for: CIITA-Transduced Glioblastoma Cells Uncover a Rich Repertoire of Clinically Relevant Tumor-Associated HLA-II Antigens
Source: Mol Cell Proteomics. 2021 Jan 6;20:100032. doi: 10.1074/mcp.RA120.002201 (PMC8724627; doi:10.1074/mcp.RA120.002201)
Supplement: Supplementary Table 9 [file mmc9.xlsx]

## Sheet: HLA-II from TAA from Admon
Supplementary Table 9:
CTAs	CTAs- from which HLA-I peptides were identified in the peptidome from Shraibam et al.	Sequence	Proteins	Gene names	Protein names	Leading razor protein	Length	Mass	PEP	Score	HROG02_CIITA_HLAIIp_1_R1	HROG02_CIITA_HLAIIp_1_R2	HROG02_CIITA_HLAIIp_2_R1	HROG02_CIITA_HLAIIp_2_R2	HROG02_CIITA_HLAIIp_3_R1	HROG02_CIITA_HLAIIp_3_R2	HROG02_HLAIIp_1_R1	HROG02_HLAIIp_1_R2	HROG17_CIITA_HLAIIp_1_R1	HROG17_CIITA_HLAIIp_1_R2	HROG17_CIITA_HLAIIp_2_R1	HROG17_CIITA_HLAIIp_2_R2	HROG17_CIITA_HLAIIp_3_R1	HROG17_CIITA_HLAIIp_3_R2	HROG17_HLAIIp_1_R1	HROG17_HLAIIp_1_R2	HROG17_HLAIIp_2_R1	HROG17_HLAIIp_2_R2	RA_CIITA_HLAIIp_1_R1	RA_CIITA_HLAIIp_1_R2	RA_CIITA_HLAIIp_2_R1	RA_CIITA_HLAIIp_2_R2	RA_CIITA_HLAIIp_3_R1	RA_CIITA_HLAIIp_3_R2	RA_CIITA_HLAIIp_4_R1	RA_CIITA_HLAIIp_4_R2	RA_CIITA_HLAIIp_5_R1	RA_CIITA_HLAIIp_5_R2	RA_CIITA_HLAIIp_6_R1	RA_CIITA_HLAIIp_6_R2	RA_HLAIIp_1_R1	RA_HLAIIp_1_R2	RA_HLAIIp_2_R1	RA_HLAIIp_2_R2	RA_HLAIIp_3_R1	RA_HLAIIp_3_R2	RA_HLAIIp_4_R1	RA_HLAIIp_4_R2	RA_HLAIIp_5_R1
AKAP13	+	ASSAFLKAETEHNKE	Q12802	AKAP13	A-kinase anchor protein 13	Q12802	15	1660.81	2.95e-05	150.05	NaN	NaN	NaN	NaN	NaN	NaN	NaN	NaN	NaN	NaN	NaN	NaN	NaN	NaN	NaN	NaN	NaN	NaN	25.9748	26.1965	25.8232	26.2048	26.0216	25.8044	22.9233	NaN	NaN	NaN	22.3313	NaN	NaN	NaN	NaN	NaN	NaN	NaN	NaN	NaN	NaN
AKAP13	+	SPGASSAFLKAETEHNKE	Q12802	AKAP13	A-kinase anchor protein 13	Q12802	18	1901.91	1.32e-06	165.8	NaN	NaN	NaN	NaN	NaN	NaN	NaN	NaN	NaN	NaN	NaN	NaN	NaN	NaN	NaN	NaN	NaN	NaN	27.1788	27.2	27.7981	27.3961	26.8849	25.9777	24.8186	22.7468	22.6546	23.9095	24.689	24.2015	NaN	NaN	NaN	NaN	NaN	NaN	NaN	NaN	NaN
ARMC3		HASWAVMVCAGDELTANEL	Q5W041	ARMC3	Armadillo repeat-containing protein 3	Q5W041	19	2015.91	0.077142	55.452	NaN	NaN	NaN	NaN	NaN	NaN	NaN	NaN	NaN	NaN	NaN	NaN	NaN	NaN	NaN	NaN	NaN	NaN	24.2008	24.5312	24.0132	24.4389	24.1465	24.8858	25.353	25.0283	24.9523	24.7765	24.257	24.8839	NaN	NaN	NaN	NaN	NaN	NaN	NaN	NaN	NaN
CSF1	+	AARPLPRFNSVPLTDTGHE	P09603	CSF1	Macrophage colony-stimulating factor 1;Processed macrophage colony-stimulating factor 1	P09603	19	2077.07	1.29e-05	124.29	NaN	NaN	NaN	NaN	NaN	NaN	NaN	NaN	27.2877	27.2102	26.2675	26.1661	27.7972	27.5106	NaN	NaN	NaN	NaN	NaN	NaN	NaN	NaN	NaN	NaN	NaN	NaN	NaN	NaN	NaN	NaN	NaN	NaN	NaN	NaN	NaN	NaN	NaN	NaN	NaN
CSF1	+	ARPLPRFNSVPLTDTGH	P09603	CSF1	Macrophage colony-stimulating factor 1;Processed macrophage colony-stimulating factor 1	P09603	17	1876.99	6.37e-06	165.34	NaN	NaN	NaN	NaN	NaN	NaN	NaN	NaN	27.4005	27.2698	27.4197	27.4779	27.537	27.5996	NaN	NaN	NaN	NaN	NaN	NaN	NaN	NaN	NaN	NaN	NaN	NaN	NaN	NaN	NaN	NaN	NaN	NaN	NaN	NaN	NaN	NaN	NaN	NaN	NaN
CSF1	+	ARPLPRFNSVPLTDTGHE	P09603	CSF1	Macrophage colony-stimulating factor 1;Processed macrophage colony-stimulating factor 1	P09603	18	2006.03	5.08e-06	139.08	NaN	NaN	NaN	NaN	NaN	NaN	NaN	NaN	29.8425	29.8494	29.7594	29.4662	29.9334	29.9794	NaN	NaN	NaN	NaN	NaN	NaN	NaN	NaN	NaN	NaN	NaN	NaN	NaN	NaN	NaN	NaN	NaN	NaN	NaN	NaN	NaN	NaN	NaN	NaN	NaN
CSF1	+	ARPLPRFNSVPLTDTGHER	P09603	CSF1	Macrophage colony-stimulating factor 1;Processed macrophage colony-stimulating factor 1	P09603	19	2162.13	1.79e-05	122.57	NaN	NaN	NaN	NaN	NaN	NaN	NaN	NaN	26.5836	26.491	NaN	26.2858	26.62	26.4456	NaN	NaN	NaN	NaN	NaN	NaN	NaN	NaN	NaN	NaN	NaN	NaN	NaN	NaN	NaN	NaN	NaN	NaN	NaN	NaN	NaN	NaN	NaN	NaN	NaN
CSF1	+	DPPEPGSPRISSLRPQGLSNP	P09603	CSF1	Macrophage colony-stimulating factor 1;Processed macrophage colony-stimulating factor 1	P09603	21	2200.12	4.37e-07	140.95	NaN	NaN	NaN	NaN	NaN	NaN	NaN	NaN	26.9309	27.1079	27.1206	26.9959	27.3004	NaN	NaN	NaN	NaN	NaN	NaN	NaN	NaN	NaN	NaN	NaN	NaN	NaN	NaN	NaN	NaN	NaN	NaN	NaN	NaN	NaN	NaN	NaN	NaN	NaN	NaN
CSF1	+	DPPEPGSPRISSLRPQGLSNPS	P09603	CSF1	Macrophage colony-stimulating factor 1;Processed macrophage colony-stimulating factor 1	P09603	22	2287.16	0.00033462	115.1	NaN	NaN	NaN	NaN	NaN	NaN	NaN	NaN	31.011	30.9023	30.5224	30.8079	30.8693	31.0559	25.2038	24.9851	25.9429	25.8004	NaN	NaN	NaN	NaN	NaN	NaN	NaN	NaN	NaN	NaN	NaN	NaN	NaN	NaN	NaN	NaN	NaN	NaN	NaN	NaN	NaN
CSF1	+	GAARPLPRFNSVPLTDTGHE	P09603	CSF1	Macrophage colony-stimulating factor 1;Processed macrophage colony-stimulating factor 1	P09603	20	2134.09	7.14e-08	143.46	NaN	NaN	NaN	NaN	NaN	NaN	NaN	NaN	27.7958	27.9042	28.0767	27.9082	28.1652	28.0706	NaN	NaN	NaN	NaN	NaN	NaN	NaN	NaN	NaN	NaN	NaN	NaN	NaN	NaN	NaN	NaN	NaN	NaN	NaN	NaN	NaN	NaN	NaN	NaN	NaN
CSF1	+	GAARPLPRFNSVPLTDTGHER	P09603	CSF1	Macrophage colony-stimulating factor 1;Processed macrophage colony-stimulating factor 1	P09603	21	2290.19	0.000547	111.57	NaN	NaN	NaN	NaN	NaN	NaN	NaN	NaN	26.3405	26.3402	NaN	NaN	25.9006	25.3857	NaN	NaN	NaN	NaN	NaN	NaN	NaN	NaN	NaN	NaN	NaN	NaN	NaN	NaN	NaN	NaN	NaN	NaN	NaN	NaN	NaN	NaN	NaN	NaN	NaN
CSF1	+	RPLPRFNSVPLTDTGHE	P09603	CSF1	Macrophage colony-stimulating factor 1;Processed macrophage colony-stimulating factor 1	P09603	17	1935	8.8e-05	136.63	NaN	NaN	NaN	NaN	NaN	NaN	NaN	NaN	30.3033	30.01	30.0842	29.9588	30.1726	30.1642	NaN	NaN	NaN	NaN	NaN	NaN	NaN	NaN	NaN	NaN	NaN	NaN	NaN	NaN	NaN	NaN	NaN	NaN	NaN	NaN	NaN	NaN	NaN	NaN	NaN
CSF1	+	RPLPRFNSVPLTDTGHER	P09603	CSF1	Macrophage colony-stimulating factor 1;Processed macrophage colony-stimulating factor 1	P09603	18	2091.1	7.08e-06	136.2	NaN	NaN	NaN	NaN	NaN	NaN	NaN	NaN	27.3056	26.9114	26.7246	26.2837	27.197	26.8391	NaN	NaN	NaN	NaN	NaN	NaN	NaN	NaN	NaN	NaN	NaN	NaN	NaN	NaN	NaN	NaN	NaN	NaN	NaN	NaN	NaN	NaN	NaN	NaN	NaN
CTAGE1	+	ASFEKEATEAQSLE	Q96PC5;Q96RT6	MIA2;CTAGE1	Melanoma inhibitory activity protein 2;cTAGE family member 2	Q96PC5	14	1538.71	1.55e-06	160.18	NaN	NaN	NaN	NaN	NaN	NaN	NaN	NaN	NaN	NaN	NaN	NaN	NaN	NaN	NaN	NaN	NaN	NaN	NaN	NaN	NaN	NaN	NaN	NaN	NaN	NaN	NaN	25.1113	25.2311	24.7785	NaN	NaN	NaN	NaN	NaN	NaN	NaN	NaN	NaN
EPHA3	+	AVHEFAKELDATNIS	P29320	EPHA3	Ephrin type-A receptor 3	P29320	15	1643.82	0.038546	67.93	NaN	NaN	NaN	NaN	NaN	NaN	NaN	NaN	NaN	NaN	NaN	NaN	NaN	NaN	NaN	NaN	NaN	NaN	25.0708	23.3099	24.5512	24.8754	25.2253	25.0603	NaN	NaN	NaN	NaN	NaN	NaN	NaN	NaN	NaN	NaN	NaN	NaN	NaN	NaN	NaN
EPHA3	+	DHPNIIRLEGVVTK	P29320;P54753;Q9UF33;P54762	EPHA3;EPHB3;EPHA6;EPHB1	Ephrin type-A receptor 3;Ephrin type-B receptor 3;Ephrin type-A receptor 6;Ephrin type-B receptor 1	P54753	14	1589.89	2.66e-05	145.86	NaN	NaN	NaN	NaN	NaN	NaN	NaN	NaN	26.484	26.268	26.1386	26.0545	26.2371	26.1671	NaN	NaN	NaN	NaN	NaN	NaN	NaN	NaN	NaN	NaN	NaN	NaN	NaN	NaN	NaN	NaN	NaN	NaN	NaN	NaN	NaN	NaN	NaN	NaN	NaN
EPHA3	+	DHPNIIRLEGVVTKS	P29320;P54753;P54762	EPHA3;EPHB3;EPHB1	Ephrin type-A receptor 3;Ephrin type-B receptor 3;Ephrin type-B receptor 1	P54753	15	1676.92	2.88e-05	161.21	NaN	NaN	NaN	NaN	NaN	NaN	NaN	NaN	29.6582	29.5307	29.268	26.1895	29.7245	29.335	NaN	NaN	NaN	NaN	NaN	NaN	NaN	NaN	NaN	NaN	NaN	NaN	NaN	NaN	NaN	NaN	NaN	NaN	NaN	NaN	NaN	NaN	NaN	NaN	NaN
EPHA3	+	DHPNIIRLEGVVTKSKP	P29320	EPHA3	Ephrin type-A receptor 3	P29320	17	1902.07	0.0089108	79.837	NaN	NaN	NaN	NaN	NaN	NaN	NaN	NaN	26.3056	26.2453	26.1985	25.781	26.1735	25.5243	NaN	NaN	NaN	NaN	NaN	NaN	NaN	NaN	NaN	NaN	NaN	NaN	NaN	NaN	NaN	NaN	NaN	NaN	NaN	NaN	NaN	NaN	NaN	NaN	NaN
EPHA3	+	EKQRRDFLGEASIMGQFDHP	P29320;P54756	EPHA3;EPHA5	Ephrin type-A receptor 3;Ephrin type-A receptor 5	P54756	20	2360.13	0.0025105	88.551	NaN	NaN	NaN	NaN	NaN	NaN	NaN	NaN	NaN	NaN	NaN	NaN	NaN	NaN	NaN	NaN	NaN	NaN	24.9682	24.3704	24.3886	24.7509	24.8789	24.6031	NaN	22.6389	NaN	22.0738	21.5257	NaN	NaN	NaN	NaN	NaN	NaN	NaN	NaN	NaN	NaN
EPHA3	+	EKQRRDFLGEASIMGQFDHPN	P29320;P54756	EPHA3;EPHA5	Ephrin type-A receptor 3;Ephrin type-A receptor 5	P54756	21	2474.18	8.52e-10	157.97	NaN	NaN	NaN	NaN	NaN	NaN	NaN	NaN	NaN	NaN	NaN	NaN	NaN	NaN	NaN	NaN	NaN	NaN	28.664	28.7033	28.594	28.6617	28.8755	28.4718	26.8419	26.6003	26.313	25.4939	26.6112	26.4046	NaN	NaN	NaN	NaN	NaN	NaN	NaN	NaN	NaN
EPHA3	+	EPEHPNGIILDYEVKYYEKQE	P29320	EPHA3	Ephrin type-A receptor 3	P29320	21	2592.24	3.02e-10	147.67	25.4804	26.4336	26.84	25.9324	28.1885	27.4799	NaN	NaN	NaN	NaN	NaN	NaN	NaN	NaN	NaN	NaN	NaN	NaN	NaN	NaN	NaN	NaN	NaN	NaN	NaN	NaN	NaN	NaN	NaN	NaN	NaN	NaN	NaN	NaN	NaN	NaN	NaN	NaN	NaN
EPHA3	+	EQIVSILDKLIRNPGS	P29320	EPHA3	Ephrin type-A receptor 3	P29320	16	1781	0.0028521	95.347	NaN	NaN	NaN	NaN	NaN	NaN	NaN	NaN	NaN	NaN	NaN	NaN	NaN	NaN	NaN	NaN	NaN	NaN	21.2146	21.2994	NaN	21.029	22.1895	22.2207	NaN	NaN	NaN	NaN	NaN	NaN	NaN	NaN	NaN	NaN	NaN	NaN	NaN	NaN	NaN
EPHA3	+	FDHPNIIRLEGVVTKS	P29320;P54753;P54762	EPHA3;EPHB3;EPHB1	Ephrin type-A receptor 3;Ephrin type-B receptor 3;Ephrin type-B receptor 1	P54753	16	1823.99	0.00059627	124.2	NaN	NaN	NaN	NaN	NaN	NaN	NaN	NaN	28.4784	28.1533	27.8728	27.3473	28.4383	28.0451	NaN	NaN	NaN	NaN	NaN	NaN	NaN	NaN	NaN	NaN	NaN	NaN	NaN	NaN	NaN	NaN	NaN	NaN	NaN	NaN	NaN	NaN	NaN	NaN	NaN
EPHA3	+	FREHQFTKIDTIAADE	P29320	EPHA3	Ephrin type-A receptor 3	P29320	16	1919.94	0.0011545	107.98	NaN	NaN	NaN	NaN	NaN	NaN	NaN	NaN	NaN	NaN	NaN	NaN	NaN	NaN	NaN	NaN	NaN	NaN	24.1195	NaN	24.654	23.805	NaN	NaN	NaN	NaN	NaN	NaN	NaN	NaN	NaN	NaN	NaN	NaN	NaN	NaN	NaN	NaN	NaN
EPHA3	+	FREHQFTKIDTIAADES	P29320	EPHA3	Ephrin type-A receptor 3	P29320	17	2006.97	0.0003418	113.69	NaN	NaN	NaN	NaN	NaN	NaN	NaN	NaN	NaN	NaN	NaN	NaN	NaN	NaN	NaN	NaN	NaN	NaN	NaN	24.7172	24.7769	24.8949	24.5098	24.6442	NaN	NaN	NaN	NaN	NaN	NaN	NaN	NaN	NaN	NaN	NaN	NaN	NaN	NaN	NaN
EPHA3	+	GGKIPIRWTSPEAIAYR	P29320	EPHA3	Ephrin type-A receptor 3	P29320	17	1914.05	0.0004076	112.8	26.4771	26.2743	26.5007	26.7379	26.5065	27.1097	NaN	NaN	NaN	NaN	NaN	NaN	NaN	NaN	NaN	NaN	NaN	NaN	NaN	NaN	NaN	NaN	NaN	NaN	NaN	NaN	NaN	NaN	NaN	NaN	NaN	NaN	NaN	NaN	NaN	NaN	NaN	NaN	NaN
EPHA3	+	HPNGIILDYEVKYYEK	P29320	EPHA3	Ephrin type-A receptor 3	P29320	16	1980	7.87e-05	142.74	NaN	NaN	NaN	NaN	26.9159	26.5751	NaN	NaN	NaN	NaN	NaN	NaN	NaN	NaN	NaN	NaN	NaN	NaN	NaN	NaN	NaN	NaN	NaN	NaN	NaN	NaN	NaN	NaN	NaN	NaN	NaN	NaN	NaN	NaN	NaN	NaN	NaN	NaN	NaN
EPHA3	+	HPNGIILDYEVKYYEKQE	P29320	EPHA3	Ephrin type-A receptor 3	P29320	18	2237.1	8.73e-16	206.98	25.7053	25.3473	25.6976	25.0073	26.7518	26.6683	NaN	NaN	NaN	NaN	NaN	NaN	NaN	NaN	NaN	NaN	NaN	NaN	NaN	NaN	NaN	NaN	NaN	NaN	NaN	NaN	NaN	NaN	NaN	NaN	NaN	NaN	NaN	NaN	NaN	NaN	NaN	NaN	NaN
EPHA3	+	KIPIRWTSPEAIAYR	P29320	EPHA3	Ephrin type-A receptor 3	P29320	15	1800	0.0031844	103.88	26.491	NaN	NaN	NaN	26.4228	NaN	NaN	NaN	NaN	NaN	NaN	NaN	NaN	NaN	NaN	NaN	NaN	NaN	NaN	NaN	NaN	NaN	NaN	NaN	NaN	NaN	NaN	NaN	NaN	NaN	NaN	NaN	NaN	NaN	NaN	NaN	NaN	NaN	NaN
EPHA3	+	KQRRDFLGEASIMGQFDHPN	P29320;P54756	EPHA3;EPHA5	Ephrin type-A receptor 3;Ephrin type-A receptor 5	P54756	20	2345.13	5.25e-08	144.17	NaN	NaN	NaN	NaN	NaN	NaN	NaN	NaN	NaN	NaN	NaN	NaN	NaN	NaN	NaN	NaN	NaN	NaN	27.6062	27.4914	27.3546	27.3547	27.8263	26.9473	25.3859	25.1102	24.9991	23.8652	24.9	24.8154	NaN	NaN	NaN	NaN	NaN	NaN	NaN	NaN	NaN
EPHA3	+	NRPKFEQIVSILDK	P29320	EPHA3	Ephrin type-A receptor 3	P29320	14	1685.95	0.002076	110.44	NaN	NaN	NaN	NaN	NaN	NaN	NaN	NaN	NaN	NaN	NaN	NaN	NaN	NaN	NaN	NaN	NaN	NaN	24.5631	NaN	24.1145	NaN	21.6794	24.8122	NaN	NaN	NaN	NaN	NaN	NaN	NaN	NaN	NaN	NaN	NaN	NaN	NaN	NaN	NaN
EPHA3	+	QRRDFLGEASIMGQFDHP	P29320;P54756	EPHA3;EPHA5	Ephrin type-A receptor 3;Ephrin type-A receptor 5	P54756	18	2103	8.49e-31	226.08	NaN	NaN	NaN	NaN	NaN	NaN	NaN	NaN	NaN	NaN	NaN	NaN	NaN	NaN	NaN	NaN	NaN	NaN	23.3664	26.866	26.3986	27.1276	27.2339	25.6672	NaN	NaN	NaN	NaN	NaN	NaN	NaN	NaN	NaN	NaN	NaN	NaN	NaN	NaN	NaN
EPHA3	+	QRRDFLGEASIMGQFDHPN	P29320;P54756	EPHA3;EPHA5	Ephrin type-A receptor 3;Ephrin type-A receptor 5	P54756	19	2217.04	3.76e-07	156.39	NaN	NaN	NaN	NaN	NaN	NaN	NaN	NaN	NaN	NaN	NaN	NaN	NaN	NaN	NaN	NaN	NaN	NaN	27.2881	23.3065	26.5549	21.7741	24.7112	26.997	22.1239	20.011	NaN	NaN	NaN	NaN	NaN	NaN	NaN	NaN	NaN	NaN	NaN	NaN	NaN
EPHA3	+	RDFLGEASIMGQFD	P29320;P54756	EPHA3;EPHA5	Ephrin type-A receptor 3;Ephrin type-A receptor 5	P54756	14	1584.72	0.014012	81.002	NaN	NaN	NaN	NaN	NaN	NaN	NaN	NaN	NaN	NaN	NaN	NaN	NaN	NaN	NaN	NaN	NaN	NaN	24.0276	NaN	23.5932	NaN	24.371	23.5849	NaN	NaN	NaN	NaN	NaN	NaN	NaN	NaN	NaN	NaN	NaN	NaN	NaN	NaN	NaN
EPHA3	+	RDFLGEASIMGQFDHP	P29320;P54756	EPHA3;EPHA5	Ephrin type-A receptor 3;Ephrin type-A receptor 5	P54756	16	1818.84	0.0013108	105.89	NaN	NaN	NaN	NaN	NaN	NaN	NaN	NaN	NaN	NaN	NaN	NaN	NaN	NaN	NaN	NaN	NaN	NaN	21.6406	24.0761	23.7528	22.3289	26.028	23.971	NaN	NaN	NaN	19.8999	22.8274	21.9426	NaN	NaN	NaN	NaN	NaN	NaN	NaN	NaN	NaN
EPHA3	+	REHQFTKIDTIAADE	P29320	EPHA3	Ephrin type-A receptor 3	P29320	15	1772.87	0.0053794	91.076	NaN	NaN	NaN	NaN	NaN	NaN	NaN	NaN	NaN	NaN	NaN	NaN	NaN	NaN	NaN	NaN	NaN	NaN	NaN	NaN	NaN	NaN	NaN	24.8407	NaN	23.7099	23.3273	NaN	NaN	NaN	NaN	NaN	NaN	NaN	NaN	NaN	NaN	NaN	NaN
EPHA3	+	REHQFTKIDTIAADES	P29320	EPHA3	Ephrin type-A receptor 3	P29320	16	1859.9	0.0031725	93.51	NaN	NaN	NaN	NaN	NaN	NaN	NaN	NaN	NaN	NaN	NaN	NaN	NaN	NaN	NaN	NaN	NaN	NaN	26.0254	26.3318	26.0915	25.953	26.9866	26.1743	NaN	NaN	NaN	NaN	NaN	NaN	NaN	NaN	NaN	NaN	NaN	NaN	NaN	NaN	NaN
EPHA3	+	TEKQRRDFLGEASIMGQFDHPN	P29320;P54756	EPHA3;EPHA5	Ephrin type-A receptor 3;Ephrin type-A receptor 5	P54756	22	2575.22	0.0014659	87.156	NaN	NaN	NaN	NaN	NaN	NaN	NaN	NaN	NaN	NaN	NaN	NaN	NaN	NaN	NaN	NaN	NaN	NaN	25.4044	25.5589	25.2066	25.3658	25.7739	25.4116	NaN	NaN	NaN	NaN	NaN	22.1238	NaN	NaN	NaN	NaN	NaN	NaN	NaN	NaN	NaN
HSPA1A	+	AGLNVLRIINEPTAAAIAYG	P11142;P0DMV8;P0DMV9	HSPA8;HSPA1A;HSPA1B	Heat shock cognate 71 kDa protein;Heat shock 70 kDa protein 1A;Heat shock 70 kDa protein 1B	P11142	20	2026.12	0.01382	71.241	NaN	NaN	NaN	NaN	NaN	NaN	NaN	NaN	NaN	NaN	NaN	NaN	NaN	NaN	NaN	NaN	NaN	NaN	22.3772	21.8607	20.5286	20.2921	23.2121	21.5383	20.2418	NaN	NaN	NaN	NaN	NaN	NaN	NaN	NaN	NaN	NaN	NaN	NaN	NaN	NaN
HSPA1A	+	ALESYAFNMKSAVEDEGLK	P0DMV8;P0DMV9	HSPA1A;HSPA1B	Heat shock 70 kDa protein 1A;Heat shock 70 kDa protein 1B	P0DMV8	19	2101	1.63e-70	264.92	NaN	NaN	NaN	NaN	NaN	NaN	NaN	NaN	NaN	NaN	NaN	NaN	NaN	NaN	NaN	NaN	NaN	NaN	25.8113	NaN	25.5093	NaN	23.3229	25.6453	25.7224	26.1668	25.4942	26.4212	25.5832	26.801	NaN	NaN	NaN	NaN	NaN	NaN	NaN	NaN	NaN
HSPA1A	+	ALESYAFNMKSAVEDEGLKG	P0DMV8;P0DMV9	HSPA1A;HSPA1B	Heat shock 70 kDa protein 1A;Heat shock 70 kDa protein 1B	P0DMV8	20	2158.03	4.07e-60	250.52	NaN	NaN	NaN	NaN	NaN	NaN	NaN	NaN	NaN	NaN	NaN	NaN	NaN	NaN	NaN	NaN	NaN	NaN	25.221	NaN	24.6863	NaN	23.4411	25.1743	24.4317	24.6919	23.0418	24.4791	24.9347	25.6078	NaN	NaN	NaN	NaN	NaN	NaN	NaN	NaN	NaN
HSPA1A	+	DAAKNQVALNPQNTVFD	P0DMV8;P0DMV9	HSPA1A;HSPA1B	Heat shock 70 kDa protein 1A;Heat shock 70 kDa protein 1B	P0DMV8	17	1843.91	0.021718	69.602	NaN	NaN	NaN	NaN	NaN	NaN	NaN	NaN	NaN	NaN	NaN	NaN	24.593	NaN	NaN	NaN	NaN	NaN	NaN	NaN	NaN	NaN	NaN	NaN	NaN	NaN	NaN	NaN	NaN	NaN	NaN	NaN	NaN	NaN	NaN	NaN	NaN	NaN	NaN
HSPA1A	+	DAAKNQVALNPQNTVFDAK	P0DMV8;P0DMV9	HSPA1A;HSPA1B	Heat shock 70 kDa protein 1A;Heat shock 70 kDa protein 1B	P0DMV8	19	2043.04	8.59e-07	171.25	NaN	NaN	NaN	NaN	NaN	NaN	NaN	NaN	26.7284	26.453	26.4395	26.1116	26.6907	26.5575	NaN	NaN	NaN	NaN	NaN	NaN	NaN	NaN	NaN	NaN	NaN	NaN	NaN	NaN	NaN	NaN	NaN	NaN	NaN	NaN	NaN	NaN	NaN	NaN	NaN
HSPA1A	+	DKCQEVISWLDANTLAEK	P0DMV8;P0DMV9	HSPA1A;HSPA1B	Heat shock 70 kDa protein 1A;Heat shock 70 kDa protein 1B	P0DMV8	18	2062	1.5e-06	144.25	NaN	NaN	NaN	NaN	NaN	NaN	NaN	NaN	23.8739	NaN	24.7873	24.3029	25.8671	24.9761	NaN	NaN	NaN	NaN	NaN	NaN	NaN	NaN	NaN	NaN	NaN	NaN	NaN	NaN	NaN	NaN	NaN	NaN	NaN	NaN	NaN	NaN	NaN	NaN	NaN
HSPA1A	+	DKCQEVISWLDANTLAEKD	P0DMV8;P0DMV9	HSPA1A;HSPA1B	Heat shock 70 kDa protein 1A;Heat shock 70 kDa protein 1B	P0DMV8	19	2177.03	0.0014211	95.5	NaN	NaN	NaN	NaN	NaN	NaN	NaN	NaN	23.979	23.693	25.0709	NaN	24.744	24.0721	NaN	NaN	NaN	NaN	NaN	NaN	NaN	NaN	NaN	NaN	NaN	NaN	NaN	NaN	NaN	NaN	NaN	NaN	NaN	NaN	NaN	NaN	NaN	NaN	NaN
HSPA1A	+	DLNKSINPDEAVAYGAA	P0DMV8;P0DMV9	HSPA1A;HSPA1B	Heat shock 70 kDa protein 1A;Heat shock 70 kDa protein 1B	P0DMV8	17	1746.84	8.42e-21	212.09	26.7083	26.5493	26.7538	26.3728	26.7983	26.7182	NaN	NaN	NaN	NaN	NaN	NaN	NaN	NaN	NaN	NaN	NaN	NaN	NaN	NaN	NaN	NaN	NaN	NaN	NaN	NaN	NaN	NaN	NaN	NaN	NaN	NaN	NaN	NaN	NaN	NaN	NaN	NaN	NaN
HSPA1A	+	DNRLVNHFVEEFKRKHK	P0DMV8;P0DMV9	HSPA1A;HSPA1B	Heat shock 70 kDa protein 1A;Heat shock 70 kDa protein 1B	P0DMV8	17	2195.17	0.000801	107.5	NaN	NaN	NaN	NaN	NaN	NaN	NaN	NaN	NaN	NaN	NaN	NaN	NaN	NaN	NaN	NaN	NaN	NaN	24.8945	24.5905	24.8212	NaN	25.1734	26.2183	27.2302	26.2386	24.619	25.835	24.6338	24.4584	NaN	NaN	NaN	NaN	NaN	NaN	NaN	NaN	NaN
HSPA1A	+	DNRLVNHFVEEFKRKHKK	P0DMV8;P0DMV9	HSPA1A;HSPA1B	Heat shock 70 kDa protein 1A;Heat shock 70 kDa protein 1B	P0DMV8	18	2323.27	0.0003552	110.12	NaN	NaN	NaN	NaN	NaN	NaN	NaN	NaN	NaN	NaN	NaN	NaN	NaN	NaN	NaN	NaN	NaN	NaN	26.2211	26.1545	25.9906	24.6887	25.8591	25.8281	26.6118	25.7126	25.3334	25.0673	23.9092	25.0949	NaN	NaN	NaN	NaN	NaN	NaN	NaN	NaN	NaN
HSPA1A	+	DNRLVNHFVEEFKRKHKKD	P0DMV8;P0DMV9	HSPA1A;HSPA1B	Heat shock 70 kDa protein 1A;Heat shock 70 kDa protein 1B	P0DMV8	19	2438.29	0.0012256	97.271	NaN	NaN	NaN	NaN	NaN	NaN	NaN	NaN	NaN	NaN	NaN	NaN	NaN	NaN	NaN	NaN	NaN	NaN	26.7123	26.1605	26.4306	26.5754	26.603	26.3236	27.7297	27.7066	26.4929	26.5938	26.5895	26.3347	NaN	NaN	NaN	NaN	NaN	NaN	NaN	NaN	NaN
HSPA1A	+	DQGNRTTPSYVAFTDT	P11142;P54652;P0DMV8;P0DMV9;P48741	HSPA8;HSPA2;HSPA1A;HSPA1B;HSPA7	Heat shock cognate 71 kDa protein;Heat shock-related 70 kDa protein 2;Heat shock 70 kDa protein 1A;Heat shock 70 kDa protein 1B;Putative heat shock 70 kDa protein 7	P11142	16	1771.8	0.00035384	131.37	NaN	NaN	NaN	NaN	NaN	NaN	NaN	NaN	NaN	NaN	NaN	NaN	NaN	NaN	NaN	NaN	NaN	NaN	24.9661	25.2592	24.5345	24.7256	25.5278	24.8708	25.2427	25.0214	NaN	NaN	NaN	24.0008	NaN	NaN	NaN	NaN	NaN	NaN	NaN	NaN	NaN
HSPA1A	+	EGERAMTKDNNLLGR	P0DMV8;P0DMV9	HSPA1A;HSPA1B	Heat shock 70 kDa protein 1A;Heat shock 70 kDa protein 1B	P0DMV8	15	1702.84	3.06e-30	235.25	NaN	NaN	NaN	NaN	NaN	NaN	NaN	NaN	NaN	NaN	NaN	NaN	NaN	NaN	NaN	NaN	NaN	NaN	30.2563	29.2799	29.3682	30.014	30.1788	28.651	29.7251	29.0447	28.4426	28.0318	28.0856	27.9128	NaN	NaN	NaN	NaN	NaN	NaN	NaN	NaN	NaN
HSPA1A	+	EGERAMTKDNNLLGRFE	P0DMV8;P0DMV9	HSPA1A;HSPA1B	Heat shock 70 kDa protein 1A;Heat shock 70 kDa protein 1B	P0DMV8	17	1978.95	1.22e-104	288.06	25.6034	25.3351	26.4389	25.7539	26.0605	25.6217	NaN	NaN	NaN	NaN	NaN	NaN	NaN	NaN	NaN	NaN	NaN	NaN	31.8382	31.9165	31.7007	31.5477	31.8734	31.4135	31.9472	31.4618	30.9074	30.5827	30.6895	30.5411	NaN	NaN	NaN	NaN	NaN	NaN	NaN	NaN	NaN
HSPA1A	+	EGERAMTKDNNLLGRFEL	P0DMV8;P0DMV9	HSPA1A;HSPA1B	Heat shock 70 kDa protein 1A;Heat shock 70 kDa protein 1B	P0DMV8	18	2092.04	1.81e-10	191.47	NaN	NaN	NaN	NaN	NaN	NaN	NaN	NaN	NaN	NaN	NaN	NaN	NaN	NaN	NaN	NaN	NaN	NaN	NaN	25.5824	20.2715	22.4007	23.9315	NaN	20.4785	25.2212	NaN	NaN	NaN	25.3638	NaN	NaN	NaN	NaN	NaN	NaN	NaN	NaN	NaN
HSPA1A	+	EGERAMTKDNNLLGRFELS	P0DMV8;P0DMV9	HSPA1A;HSPA1B	Heat shock 70 kDa protein 1A;Heat shock 70 kDa protein 1B	P0DMV8	19	2179.07	1.08e-05	125.91	NaN	NaN	NaN	NaN	NaN	NaN	NaN	NaN	NaN	NaN	NaN	NaN	NaN	NaN	NaN	NaN	NaN	NaN	NaN	NaN	NaN	NaN	NaN	NaN	NaN	25.0279	NaN	24.1615	23.6653	24.1563	NaN	NaN	NaN	NaN	NaN	NaN	NaN	NaN	NaN
HSPA1A	+	EPVEKALRDAKLDKAQIH	P0DMV8;P0DMV9;P48741	HSPA1A;HSPA1B;HSPA7	Heat shock 70 kDa protein 1A;Heat shock 70 kDa protein 1B;Putative heat shock 70 kDa protein 7	P0DMV8	18	2060.14	2.64e-06	150.27	28.2146	28.1354	27.7884	28.0963	29.2137	28.2856	NaN	NaN	NaN	NaN	NaN	NaN	NaN	NaN	NaN	NaN	NaN	NaN	NaN	NaN	NaN	NaN	NaN	NaN	NaN	NaN	NaN	NaN	NaN	NaN	NaN	NaN	NaN	NaN	NaN	NaN	NaN	NaN	NaN
HSPA1A	+	EPVEKALRDAKLDKAQIHD	P0DMV8;P0DMV9;P48741	HSPA1A;HSPA1B;HSPA7	Heat shock 70 kDa protein 1A;Heat shock 70 kDa protein 1B;Putative heat shock 70 kDa protein 7	P0DMV8	19	2175.16	5.37e-07	163.11	27.7763	28.0538	28.4395	28.2313	29.4755	28.6145	NaN	NaN	NaN	NaN	NaN	NaN	NaN	NaN	NaN	NaN	NaN	NaN	22.2363	NaN	NaN	23.8617	NaN	24.6347	27.3564	26.7266	25.5577	25.8174	26.2955	25.2585	NaN	NaN	NaN	NaN	NaN	NaN	NaN	NaN	NaN
HSPA1A	+	EPVEKALRDAKLDKAQIHDL	P0DMV8;P0DMV9	HSPA1A;HSPA1B	Heat shock 70 kDa protein 1A;Heat shock 70 kDa protein 1B	P0DMV8	20	2288.25	0.018673	68.639	28.0181	28.0976	28.1222	27.8748	28.0801	27.7538	NaN	NaN	NaN	NaN	NaN	NaN	NaN	NaN	NaN	NaN	NaN	NaN	NaN	NaN	NaN	NaN	NaN	NaN	NaN	NaN	NaN	NaN	NaN	NaN	NaN	NaN	NaN	NaN	NaN	NaN	NaN	NaN	NaN
HSPA1A	+	ERAMTKDNNLLGR	P0DMV8;P0DMV9	HSPA1A;HSPA1B	Heat shock 70 kDa protein 1A;Heat shock 70 kDa protein 1B	P0DMV8	13	1516.78	1.33e-10	196.11	NaN	NaN	NaN	NaN	NaN	NaN	NaN	NaN	NaN	NaN	NaN	NaN	NaN	NaN	NaN	NaN	NaN	NaN	26.7982	26.9231	26.8238	26.7754	27.1564	26.7424	27.5252	27.1238	26.4944	26.1721	26.2021	26.2727	NaN	NaN	NaN	NaN	NaN	NaN	NaN	NaN	NaN
HSPA1A	+	ERAMTKDNNLLGRFE	P0DMV8;P0DMV9	HSPA1A;HSPA1B	Heat shock 70 kDa protein 1A;Heat shock 70 kDa protein 1B	P0DMV8	15	1792.89	0.0033223	97.904	NaN	NaN	NaN	NaN	NaN	NaN	NaN	NaN	NaN	NaN	NaN	NaN	NaN	NaN	NaN	NaN	NaN	NaN	27.9957	27.8896	27.6444	27.6848	27.8666	27.6003	28.5222	28.3699	27.6037	27.2673	27.1455	27.4983	NaN	NaN	NaN	NaN	NaN	NaN	NaN	NaN	NaN
HSPA1A	+	ESYAFNMKSAVEDE	P0DMV8;P0DMV9	HSPA1A;HSPA1B	Heat shock 70 kDa protein 1A;Heat shock 70 kDa protein 1B	P0DMV8	14	1618.68	0.0033958	100.55	NaN	NaN	NaN	NaN	NaN	NaN	NaN	NaN	NaN	NaN	NaN	NaN	NaN	NaN	NaN	NaN	NaN	NaN	NaN	NaN	NaN	NaN	NaN	NaN	24.8183	NaN	23.5437	23.3327	24.0149	23.9775	NaN	NaN	NaN	NaN	NaN	NaN	NaN	NaN	NaN
HSPA1A	+	ESYAFNMKSAVEDEG	P0DMV8;P0DMV9	HSPA1A;HSPA1B	Heat shock 70 kDa protein 1A;Heat shock 70 kDa protein 1B	P0DMV8	15	1675.7	8.78e-09	193.22	NaN	NaN	NaN	NaN	NaN	NaN	NaN	NaN	NaN	NaN	NaN	NaN	NaN	NaN	NaN	NaN	NaN	NaN	NaN	NaN	NaN	NaN	NaN	NaN	27.7036	27.61	27.764	27.3869	27.5718	27.4562	NaN	NaN	NaN	NaN	NaN	NaN	NaN	NaN	NaN
HSPA1A	+	ESYAFNMKSAVEDEGLK	P0DMV8;P0DMV9	HSPA1A;HSPA1B	Heat shock 70 kDa protein 1A;Heat shock 70 kDa protein 1B	P0DMV8	17	1916.88	9.55e-176	334.04	NaN	NaN	NaN	NaN	NaN	NaN	NaN	NaN	NaN	NaN	NaN	NaN	NaN	NaN	NaN	NaN	NaN	NaN	29.7416	29.8831	29.4871	29.6001	29.9327	29.5394	30.643	30.63	30.2833	29.7805	30.4502	30.1718	NaN	NaN	NaN	NaN	NaN	NaN	NaN	NaN	NaN
HSPA1A	+	ESYAFNMKSAVEDEGLKG	P0DMV8;P0DMV9	HSPA1A;HSPA1B	Heat shock 70 kDa protein 1A;Heat shock 70 kDa protein 1B	P0DMV8	18	1973.9	2.29e-121	303.3	NaN	NaN	NaN	NaN	NaN	NaN	NaN	NaN	NaN	NaN	NaN	NaN	NaN	NaN	NaN	NaN	NaN	NaN	25.2142	26.2306	26.1506	24.1859	25.0737	24.8066	25.8537	27.2135	26.4533	26.2853	27.1127	27.0707	NaN	NaN	NaN	NaN	NaN	NaN	NaN	NaN	NaN
HSPA1A	+	ESYAFNMKSAVEDEGLKGK	P0DMV8;P0DMV9	HSPA1A;HSPA1B	Heat shock 70 kDa protein 1A;Heat shock 70 kDa protein 1B	P0DMV8	19	2102	0.024685	67.418	NaN	NaN	NaN	NaN	NaN	NaN	NaN	NaN	NaN	NaN	NaN	NaN	NaN	NaN	NaN	NaN	NaN	NaN	NaN	NaN	NaN	NaN	NaN	NaN	NaN	NaN	NaN	NaN	25.3429	NaN	NaN	NaN	NaN	NaN	NaN	NaN	NaN	NaN	NaN
HSPA1A	+	EVISWLDANTLAE	P0DMV8;P0DMV9	HSPA1A;HSPA1B	Heat shock 70 kDa protein 1A;Heat shock 70 kDa protein 1B	P0DMV8	13	1459.72	4.02e-06	156.35	NaN	NaN	NaN	NaN	NaN	NaN	NaN	NaN	27.9108	27.6479	27.1007	NaN	27.6198	NaN	NaN	NaN	NaN	NaN	NaN	NaN	NaN	NaN	NaN	NaN	NaN	NaN	NaN	NaN	NaN	NaN	NaN	NaN	NaN	NaN	NaN	NaN	NaN	NaN	NaN
HSPA1A	+	EVISWLDANTLAEK	P0DMV8;P0DMV9	HSPA1A;HSPA1B	Heat shock 70 kDa protein 1A;Heat shock 70 kDa protein 1B	P0DMV8	14	1587.81	2.08e-40	258.92	NaN	NaN	NaN	NaN	NaN	NaN	21.7866	21.0867	33.042	32.8526	32.0039	31.5021	32.8073	32.2752	25.0611	24.9524	25.0961	25.0929	NaN	NaN	NaN	NaN	NaN	NaN	NaN	NaN	NaN	NaN	NaN	NaN	NaN	NaN	NaN	NaN	NaN	NaN	NaN	NaN	NaN
HSPA1A	+	EVISWLDANTLAEKD	P0DMV8;P0DMV9	HSPA1A;HSPA1B	Heat shock 70 kDa protein 1A;Heat shock 70 kDa protein 1B	P0DMV8	15	1702.84	1.75e-20	220.29	NaN	NaN	NaN	NaN	NaN	NaN	20.1778	NaN	30.9476	31.0557	30.352	29.733	30.81	30.5211	21.0695	21.0095	20.9179	20.9468	NaN	NaN	NaN	NaN	NaN	NaN	NaN	NaN	NaN	NaN	NaN	NaN	NaN	NaN	NaN	NaN	NaN	NaN	NaN	NaN	NaN
HSPA1A	+	EVISWLDANTLAEKDE	P0DMV8;P0DMV9	HSPA1A;HSPA1B	Heat shock 70 kDa protein 1A;Heat shock 70 kDa protein 1B	P0DMV8	16	1831.88	0.00012359	140.31	NaN	NaN	NaN	NaN	NaN	NaN	NaN	NaN	NaN	NaN	NaN	NaN	NaN	NaN	22.5881	22.0614	NaN	20.7876	NaN	NaN	NaN	NaN	NaN	NaN	NaN	NaN	NaN	NaN	NaN	NaN	NaN	NaN	NaN	NaN	NaN	NaN	NaN	NaN	NaN
HSPA1A	+	GERAMTKDNNLLGR	P0DMV8;P0DMV9	HSPA1A;HSPA1B	Heat shock 70 kDa protein 1A;Heat shock 70 kDa protein 1B	P0DMV8	14	1573.8	1.73e-13	206.2	NaN	NaN	NaN	NaN	NaN	NaN	NaN	NaN	NaN	NaN	NaN	NaN	NaN	NaN	NaN	NaN	NaN	NaN	27.9578	27.1487	27.977	27.9494	28.4574	27.6986	28.038	27.6806	27.2388	27.063	26.5846	26.8441	NaN	NaN	NaN	NaN	NaN	NaN	NaN	NaN	NaN
HSPA1A	+	GERAMTKDNNLLGRFE	P0DMV8;P0DMV9	HSPA1A;HSPA1B	Heat shock 70 kDa protein 1A;Heat shock 70 kDa protein 1B	P0DMV8	16	1849.91	7.21e-94	294.48	NaN	NaN	NaN	NaN	NaN	NaN	NaN	NaN	NaN	NaN	NaN	NaN	NaN	NaN	NaN	NaN	NaN	NaN	30.5867	30.5394	30.4597	30.456	30.6417	30.4347	30.5813	30.2371	29.6923	29.4323	29.4692	29.0575	NaN	NaN	NaN	NaN	NaN	NaN	NaN	NaN	NaN
HSPA1A	+	GIFEVKATAGDTH	P0DMV8;P0DMV9	HSPA1A;HSPA1B	Heat shock 70 kDa protein 1A;Heat shock 70 kDa protein 1B	P0DMV8	13	1344.67	2.74e-29	243.53	NaN	NaN	NaN	NaN	NaN	NaN	NaN	NaN	NaN	NaN	NaN	NaN	NaN	NaN	NaN	NaN	NaN	NaN	28.6917	28.5785	27.7322	27.6493	27.924	28.0221	28.5112	27.7648	28.0362	27.7729	27.9611	27.3998	NaN	NaN	NaN	NaN	NaN	NaN	NaN	NaN	NaN
HSPA1A	+	GIFEVKATAGDTHL	P0DMV8;P0DMV9	HSPA1A;HSPA1B	Heat shock 70 kDa protein 1A;Heat shock 70 kDa protein 1B	P0DMV8	14	1457.75	0.0018635	113.65	NaN	NaN	NaN	NaN	NaN	NaN	NaN	NaN	NaN	NaN	NaN	NaN	NaN	NaN	NaN	NaN	NaN	NaN	26.0207	26.4369	24.7803	25.2706	26.6546	26.378	26.4791	25.2421	26.1602	26.1164	25.9709	24.9124	NaN	NaN	NaN	NaN	NaN	NaN	NaN	NaN	NaN
HSPA1A	+	GIFEVKATAGDTHLG	P0DMV8;P0DMV9	HSPA1A;HSPA1B	Heat shock 70 kDa protein 1A;Heat shock 70 kDa protein 1B	P0DMV8	15	1514.77	2.97e-05	149.38	NaN	NaN	NaN	NaN	NaN	NaN	NaN	NaN	NaN	NaN	NaN	NaN	NaN	NaN	NaN	NaN	NaN	NaN	26.0202	25.8083	24.4375	24.2288	25.1834	24.792	25.2702	24.1595	24.259	23.5354	NaN	23.0109	NaN	NaN	NaN	NaN	NaN	NaN	NaN	NaN	NaN
HSPA1A	+	GIFEVKATAGDTHLGG	P0DMV8;P0DMV9	HSPA1A;HSPA1B	Heat shock 70 kDa protein 1A;Heat shock 70 kDa protein 1B	P0DMV8	16	1571.79	5.51e-09	194.39	NaN	NaN	NaN	NaN	NaN	NaN	NaN	NaN	NaN	NaN	NaN	NaN	NaN	NaN	NaN	NaN	NaN	NaN	27.4067	27.0504	26.4943	25.7213	27.1413	27.0985	27.264	27.0228	26.3717	26.2728	26.6041	25.6305	NaN	NaN	NaN	NaN	NaN	NaN	NaN	NaN	NaN
HSPA1A	+	GLNVLRIINEPTAAAIA	P11142;P54652;P0DMV8;P0DMV9	HSPA8;HSPA2;HSPA1A;HSPA1B	Heat shock cognate 71 kDa protein;Heat shock-related 70 kDa protein 2;Heat shock 70 kDa protein 1A;Heat shock 70 kDa protein 1B	P11142	17	1735	0.00040465	124.42	NaN	NaN	NaN	NaN	NaN	NaN	NaN	NaN	NaN	NaN	NaN	NaN	NaN	NaN	NaN	NaN	NaN	NaN	NaN	NaN	NaN	NaN	23.6454	22.7977	23.841	23.0253	22.6062	22.4977	22.8735	NaN	NaN	NaN	NaN	NaN	NaN	NaN	NaN	NaN	NaN
HSPA1A	+	GLNVLRIINEPTAAAIAYG	P11142;P54652;P0DMV8;P0DMV9	HSPA8;HSPA2;HSPA1A;HSPA1B	Heat shock cognate 71 kDa protein;Heat shock-related 70 kDa protein 2;Heat shock 70 kDa protein 1A;Heat shock 70 kDa protein 1B	P11142	19	1955.08	7.01e-06	129.71	NaN	NaN	NaN	NaN	NaN	NaN	NaN	NaN	NaN	NaN	NaN	NaN	NaN	NaN	NaN	NaN	NaN	NaN	26.0121	26.3217	25.8473	25.8091	26.7056	26.7304	26.6783	25.451	22.3906	20.9001	25.3093	24.7188	NaN	NaN	NaN	NaN	NaN	NaN	NaN	NaN	NaN
HSPA1A	+	IAGLNVLRIINEPTAAAIAYG	P11142;P0DMV8;P0DMV9	HSPA8;HSPA1A;HSPA1B	Heat shock cognate 71 kDa protein;Heat shock 70 kDa protein 1A;Heat shock 70 kDa protein 1B	P11142	21	2139.21	0.00053127	111.12	NaN	NaN	NaN	NaN	NaN	NaN	NaN	NaN	NaN	NaN	NaN	NaN	NaN	NaN	NaN	NaN	NaN	NaN	21.5039	23.1907	20.834	20.0613	23.3817	23.5761	21.1939	NaN	NaN	NaN	NaN	NaN	NaN	NaN	NaN	NaN	NaN	NaN	NaN	NaN	NaN
HSPA1A	+	IDDGIFEVKATAGDTH	P0DMV8;P0DMV9	HSPA1A;HSPA1B	Heat shock 70 kDa protein 1A;Heat shock 70 kDa protein 1B	P0DMV8	16	1687.81	6.74e-33	233.46	NaN	NaN	NaN	NaN	NaN	NaN	NaN	NaN	NaN	NaN	NaN	NaN	NaN	NaN	NaN	NaN	NaN	NaN	27.2343	NaN	25.3151	27.0379	NaN	27.2269	27.8376	27.5521	27.2163	27.1152	27.495	27.004	NaN	NaN	NaN	NaN	NaN	NaN	NaN	NaN	NaN
HSPA1A	+	IDDGIFEVKATAGDTHLG	P0DMV8;P0DMV9	HSPA1A;HSPA1B	Heat shock 70 kDa protein 1A;Heat shock 70 kDa protein 1B	P0DMV8	18	1857.91	0.0094	78.228	NaN	NaN	NaN	NaN	NaN	NaN	NaN	NaN	NaN	NaN	NaN	NaN	NaN	NaN	NaN	NaN	NaN	NaN	26.1162	NaN	NaN	NaN	NaN	25.628	22.312	NaN	NaN	23.8029	25.1193	23.6111	NaN	NaN	NaN	NaN	NaN	NaN	NaN	NaN	NaN
HSPA1A	+	IDDGIFEVKATAGDTHLGG	P0DMV8;P0DMV9	HSPA1A;HSPA1B	Heat shock 70 kDa protein 1A;Heat shock 70 kDa protein 1B	P0DMV8	19	1914.93	1.29e-33	225.79	NaN	NaN	NaN	NaN	NaN	NaN	NaN	NaN	NaN	NaN	NaN	NaN	NaN	NaN	NaN	NaN	NaN	NaN	24.986	21.4654	NaN	NaN	NaN	27.802	23.118	26.3628	22.0986	25.4574	27.8676	27.0653	NaN	NaN	NaN	NaN	NaN	NaN	NaN	NaN	NaN
HSPA1A	+	ILTIDDGIFEVKATAGDTHLGG	P0DMV8;P0DMV9	HSPA1A;HSPA1B	Heat shock 70 kDa protein 1A;Heat shock 70 kDa protein 1B	P0DMV8	22	2242.15	0.00081323	113.47	NaN	NaN	NaN	NaN	NaN	NaN	NaN	NaN	NaN	NaN	NaN	NaN	NaN	NaN	NaN	NaN	NaN	NaN	NaN	NaN	NaN	NaN	23.2996	23.4955	NaN	NaN	NaN	NaN	NaN	NaN	NaN	NaN	NaN	NaN	NaN	NaN	NaN	NaN	NaN
HSPA1A	+	IPTKQTQIFTTYSDNQPG	P0DMV8;P0DMV9	HSPA1A;HSPA1B	Heat shock 70 kDa protein 1A;Heat shock 70 kDa protein 1B	P0DMV8	18	2038	2.09e-11	199.15	25.4159	25.4637	25.2674	25.1736	25.718	25.2045	NaN	NaN	NaN	NaN	NaN	NaN	NaN	NaN	NaN	NaN	NaN	NaN	NaN	NaN	NaN	NaN	NaN	NaN	NaN	NaN	NaN	NaN	NaN	NaN	NaN	NaN	NaN	NaN	NaN	NaN	NaN	NaN	NaN
HSPA1A	+	IQVYEGERAMTKDNNLLGR	P0DMV8;P0DMV9	HSPA1A;HSPA1B	Heat shock 70 kDa protein 1A;Heat shock 70 kDa protein 1B	P0DMV8	19	2206.12	1.47e-06	157.12	NaN	NaN	NaN	NaN	NaN	NaN	NaN	NaN	NaN	NaN	NaN	NaN	NaN	NaN	NaN	NaN	NaN	NaN	26.1398	26.9273	26.9926	27.0589	26.6877	26.4187	25.2235	25.0873	25.001	25.1601	25.6616	NaN	NaN	NaN	NaN	NaN	NaN	NaN	NaN	NaN	NaN
HSPA1A	+	IQVYEGERAMTKDNNLLGRFE	P0DMV8;P0DMV9	HSPA1A;HSPA1B	Heat shock 70 kDa protein 1A;Heat shock 70 kDa protein 1B	P0DMV8	21	2482.23	1.75e-28	218.76	NaN	NaN	NaN	NaN	NaN	NaN	NaN	NaN	NaN	NaN	NaN	NaN	NaN	NaN	NaN	NaN	NaN	NaN	28.5125	28.3445	28.3626	28.4653	28.5157	28.316	27.8533	26.965	25.2158	25.7039	27.373	27.0335	NaN	NaN	NaN	NaN	NaN	NaN	NaN	NaN	NaN
HSPA1A	+	KALRDAKLDKAQIHD	P0DMV8;P0DMV9;P48741	HSPA1A;HSPA1B;HSPA7	Heat shock 70 kDa protein 1A;Heat shock 70 kDa protein 1B;Putative heat shock 70 kDa protein 7	P0DMV8	15	1720.96	0.0064398	89.136	NaN	23.6854	NaN	NaN	NaN	NaN	NaN	NaN	NaN	NaN	NaN	NaN	NaN	NaN	NaN	NaN	NaN	NaN	NaN	NaN	NaN	NaN	NaN	NaN	NaN	NaN	NaN	NaN	NaN	NaN	NaN	NaN	NaN	NaN	NaN	NaN	NaN	NaN	NaN
HSPA1A	+	KQTQIFTTYSDNQPG	P0DMV8;P0DMV9	HSPA1A;HSPA1B	Heat shock 70 kDa protein 1A;Heat shock 70 kDa protein 1B	P0DMV8	15	1726.82	7.43e-31	241.4	25.8784	25.4421	25.3937	24.9919	26.1609	25.5088	NaN	NaN	NaN	NaN	NaN	NaN	NaN	NaN	NaN	NaN	NaN	NaN	NaN	NaN	NaN	NaN	NaN	NaN	NaN	NaN	NaN	NaN	NaN	NaN	NaN	NaN	NaN	NaN	NaN	NaN	NaN	NaN	NaN
HSPA1A	+	KRAVRRLRTACER	P11142;P54652;P0DMV8;P0DMV9	HSPA8;HSPA2;HSPA1A;HSPA1B	Heat shock cognate 71 kDa protein;Heat shock-related 70 kDa protein 2;Heat shock 70 kDa protein 1A;Heat shock 70 kDa protein 1B	P11142	13	1613.94	0.070225	68.83	NaN	NaN	NaN	NaN	NaN	NaN	NaN	NaN	NaN	NaN	NaN	NaN	24.2996	NaN	NaN	NaN	NaN	NaN	NaN	NaN	NaN	NaN	NaN	NaN	NaN	NaN	NaN	NaN	NaN	NaN	NaN	NaN	NaN	NaN	NaN	NaN	NaN	NaN	NaN
HSPA1A	+	KRAVRRLRTACERAK	P11142;P54652;P0DMV8;P0DMV9	HSPA8;HSPA2;HSPA1A;HSPA1B	Heat shock cognate 71 kDa protein;Heat shock-related 70 kDa protein 2;Heat shock 70 kDa protein 1A;Heat shock 70 kDa protein 1B	P11142	15	1813.07	0.007995	86.291	NaN	NaN	NaN	NaN	NaN	NaN	NaN	NaN	NaN	NaN	NaN	NaN	NaN	NaN	NaN	NaN	NaN	NaN	23.2904	23.4791	22.5029	22.0831	22.6866	22.505	23.9414	23.7215	21.908	22.0283	20.4489	20.8149	NaN	NaN	NaN	NaN	NaN	NaN	NaN	NaN	NaN
HSPA1A	+	KSINPDEAVAYGAA	P11142;P54652;P0DMV8;P0DMV9	HSPA8;HSPA2;HSPA1A;HSPA1B	Heat shock cognate 71 kDa protein;Heat shock-related 70 kDa protein 2;Heat shock 70 kDa protein 1A;Heat shock 70 kDa protein 1B	P11142	14	1404.69	0.00092303	126.71	27.2463	27.0646	27.1562	26.5901	26.8405	26.6137	NaN	NaN	NaN	NaN	NaN	NaN	NaN	NaN	NaN	NaN	NaN	NaN	NaN	NaN	NaN	NaN	NaN	NaN	NaN	NaN	NaN	NaN	NaN	NaN	NaN	NaN	NaN	NaN	NaN	NaN	NaN	NaN	NaN
HSPA1A	+	LEPVEKALRDAKLDKAQIH	P0DMV8;P0DMV9;P48741	HSPA1A;HSPA1B;HSPA7	Heat shock 70 kDa protein 1A;Heat shock 70 kDa protein 1B;Putative heat shock 70 kDa protein 7	P0DMV8	19	2173.22	0.00057247	103.5	24.9015	27.3857	27.2967	25.4404	25.4669	26.6497	NaN	NaN	NaN	NaN	NaN	NaN	NaN	NaN	NaN	NaN	NaN	NaN	NaN	NaN	NaN	NaN	NaN	NaN	NaN	NaN	NaN	NaN	NaN	NaN	NaN	NaN	NaN	NaN	NaN	NaN	NaN	NaN	NaN
HSPA1A	+	LEPVEKALRDAKLDKAQIHD	P0DMV8;P0DMV9;P48741	HSPA1A;HSPA1B;HSPA7	Heat shock 70 kDa protein 1A;Heat shock 70 kDa protein 1B;Putative heat shock 70 kDa protein 7	P0DMV8	20	2288.25	2.2e-09	150.13	27.25	26.0105	27.6031	26.9668	27.9068	27.1749	NaN	NaN	NaN	NaN	NaN	NaN	NaN	NaN	NaN	NaN	NaN	NaN	27.2678	26.5138	27.1748	26.9579	27.127	26.8789	28.7157	28.1534	27.2572	27.0933	27.6471	26.9558	NaN	NaN	NaN	NaN	NaN	NaN	NaN	NaN	NaN
HSPA1A	+	LEPVEKALRDAKLDKAQIHDL	P0DMV8;P0DMV9	HSPA1A;HSPA1B	Heat shock 70 kDa protein 1A;Heat shock 70 kDa protein 1B	P0DMV8	21	2401.33	0.00050808	110.6	26.7824	26.906	26.5205	26.8174	27.753	26.9636	NaN	NaN	NaN	NaN	NaN	NaN	NaN	NaN	NaN	NaN	NaN	NaN	NaN	25.3158	24.4412	24.7315	NaN	25.2751	NaN	24.1098	24.4715	NaN	25.7494	24.8265	NaN	NaN	NaN	NaN	NaN	NaN	NaN	NaN	NaN
HSPA1A	+	LESYAFNMKSAVEDEGLK	P0DMV8;P0DMV9	HSPA1A;HSPA1B	Heat shock 70 kDa protein 1A;Heat shock 70 kDa protein 1B	P0DMV8	18	2029.97	1.56e-06	162.37	NaN	NaN	NaN	NaN	NaN	NaN	NaN	NaN	NaN	NaN	NaN	NaN	NaN	NaN	NaN	NaN	NaN	NaN	26.5828	26.988	26.2307	26.0172	26.753	26.2073	27.5424	27.0755	26.0387	26.1946	27.2549	27.2952	NaN	NaN	NaN	NaN	NaN	NaN	NaN	NaN	NaN
HSPA1A	+	LESYAFNMKSAVEDEGLKG	P0DMV8;P0DMV9	HSPA1A;HSPA1B	Heat shock 70 kDa protein 1A;Heat shock 70 kDa protein 1B	P0DMV8	19	2086.99	1.31e-06	136.26	NaN	NaN	NaN	NaN	NaN	NaN	NaN	NaN	NaN	NaN	NaN	NaN	NaN	NaN	NaN	NaN	NaN	NaN	NaN	24.4934	NaN	NaN	NaN	NaN	24.5592	NaN	NaN	NaN	23.4649	23.5947	NaN	NaN	NaN	NaN	NaN	NaN	NaN	NaN	NaN
HSPA1A	+	LETAGGVMTALIKRNSTIPT	P0DMV8;P0DMV9	HSPA1A;HSPA1B	Heat shock 70 kDa protein 1A;Heat shock 70 kDa protein 1B	P0DMV8	20	2072.13	0.0015467	92.31	NaN	NaN	NaN	NaN	NaN	NaN	NaN	NaN	NaN	NaN	NaN	NaN	NaN	NaN	NaN	NaN	NaN	NaN	25.808	25.7399	NaN	24.9997	25.5323	23.9592	NaN	21.4934	NaN	NaN	NaN	NaN	NaN	NaN	NaN	NaN	NaN	NaN	NaN	NaN	NaN
HSPA1A	+	LNKSINPDEAVAYG	P11142;P54652;P0DMV8;P0DMV9	HSPA8;HSPA2;HSPA1A;HSPA1B	Heat shock cognate 71 kDa protein;Heat shock-related 70 kDa protein 2;Heat shock 70 kDa protein 1A;Heat shock 70 kDa protein 1B	P11142	14	1489.74	1.1e-05	152.04	27.8732	27.8455	28.0557	27.6711	28.7361	27.8371	NaN	NaN	NaN	NaN	NaN	NaN	NaN	NaN	NaN	NaN	NaN	NaN	NaN	NaN	NaN	NaN	NaN	NaN	NaN	NaN	NaN	NaN	NaN	NaN	NaN	NaN	NaN	NaN	NaN	NaN	NaN	NaN	NaN
HSPA1A	+	LNKSINPDEAVAYGA	P11142;P54652;P0DMV8;P0DMV9	HSPA8;HSPA2;HSPA1A;HSPA1B	Heat shock cognate 71 kDa protein;Heat shock-related 70 kDa protein 2;Heat shock 70 kDa protein 1A;Heat shock 70 kDa protein 1B	P11142	15	1560.78	0.0017811	106.35	NaN	24.7386	24.2452	24.3055	25.6483	24.1763	NaN	NaN	NaN	NaN	NaN	NaN	NaN	NaN	NaN	NaN	NaN	NaN	NaN	NaN	NaN	NaN	NaN	NaN	NaN	NaN	NaN	NaN	NaN	NaN	NaN	NaN	NaN	NaN	NaN	NaN	NaN	NaN	NaN
HSPA1A	+	LNKSINPDEAVAYGAA	P11142;P54652;P0DMV8;P0DMV9	HSPA8;HSPA2;HSPA1A;HSPA1B	Heat shock cognate 71 kDa protein;Heat shock-related 70 kDa protein 2;Heat shock 70 kDa protein 1A;Heat shock 70 kDa protein 1B	P11142	16	1631.82	5.21e-05	175.74	30.3063	30.2718	30.3055	29.9705	30.8324	30.162	NaN	NaN	NaN	NaN	NaN	NaN	NaN	NaN	NaN	NaN	NaN	NaN	NaN	NaN	NaN	NaN	NaN	NaN	NaN	NaN	NaN	NaN	NaN	NaN	NaN	NaN	NaN	NaN	NaN	NaN	NaN	NaN	NaN
HSPA1A	+	LNVLRIINEPTAAA	P11142;P54652;P0DMV8;P0DMV9	HSPA8;HSPA2;HSPA1A;HSPA1B	Heat shock cognate 71 kDa protein;Heat shock-related 70 kDa protein 2;Heat shock 70 kDa protein 1A;Heat shock 70 kDa protein 1B	P11142	14	1493.86	0.00081388	127.92	NaN	NaN	NaN	NaN	NaN	NaN	NaN	NaN	NaN	NaN	NaN	NaN	NaN	NaN	21.3451	20.9183	NaN	NaN	NaN	26.0041	NaN	NaN	NaN	24.2814	24.1039	23.4298	23.4248	22.6844	23.8616	23.3473	NaN	NaN	NaN	NaN	NaN	NaN	NaN	NaN	NaN
HSPA1A	+	LNVLRIINEPTAAAIA	P11142;P54652;P0DMV8;P0DMV9	HSPA8;HSPA2;HSPA1A;HSPA1B	Heat shock cognate 71 kDa protein;Heat shock-related 70 kDa protein 2;Heat shock 70 kDa protein 1A;Heat shock 70 kDa protein 1B	P11142	16	1677.98	0.00051606	126.71	NaN	NaN	NaN	NaN	NaN	NaN	NaN	NaN	NaN	NaN	NaN	NaN	NaN	NaN	NaN	NaN	NaN	NaN	28.5836	26.0138	28.8553	28.29	28.7805	25.6486	29.272	28.8447	28.9007	28.4248	28.723	28.5579	NaN	NaN	NaN	NaN	NaN	NaN	NaN	NaN	NaN
HSPA1A	+	LNVLRIINEPTAAAIAY	P11142;P54652;P0DMV8;P0DMV9	HSPA8;HSPA2;HSPA1A;HSPA1B	Heat shock cognate 71 kDa protein;Heat shock-related 70 kDa protein 2;Heat shock 70 kDa protein 1A;Heat shock 70 kDa protein 1B	P11142	17	1841.04	6.89e-05	160.15	NaN	NaN	NaN	NaN	NaN	NaN	NaN	NaN	NaN	NaN	NaN	NaN	NaN	NaN	NaN	NaN	NaN	NaN	26.6661	26.5802	26.4764	26.3536	26.8934	26.415	25.9851	25.1101	23.9769	23.3741	25.7718	25.2314	NaN	NaN	NaN	NaN	NaN	NaN	NaN	NaN	NaN
HSPA1A	+	LNVLRIINEPTAAAIAYG	P11142;P54652;P0DMV8;P0DMV9	HSPA8;HSPA2;HSPA1A;HSPA1B	Heat shock cognate 71 kDa protein;Heat shock-related 70 kDa protein 2;Heat shock 70 kDa protein 1A;Heat shock 70 kDa protein 1B	P11142	18	1898.06	2.27e-05	130.1	NaN	NaN	NaN	NaN	NaN	NaN	NaN	NaN	NaN	NaN	NaN	NaN	NaN	NaN	NaN	NaN	NaN	NaN	31.9791	31.9088	31.7665	31.5506	32.4797	32.2287	32.0737	31.1091	27.7634	27.7348	31.1057	30.6292	NaN	NaN	NaN	NaN	NaN	NaN	NaN	NaN	NaN
HSPA1A	+	LNVLRIINEPTAAAIAYGLD	P11142;P54652;P0DMV8;P0DMV9	HSPA8;HSPA2;HSPA1A;HSPA1B	Heat shock cognate 71 kDa protein;Heat shock-related 70 kDa protein 2;Heat shock 70 kDa protein 1A;Heat shock 70 kDa protein 1B	P11142	20	2126.17	0.010761	74.519	NaN	NaN	NaN	NaN	NaN	NaN	NaN	NaN	NaN	NaN	NaN	NaN	NaN	NaN	NaN	NaN	NaN	NaN	NaN	20.6009	NaN	NaN	NaN	22.4091	20.78	NaN	NaN	NaN	20.497	NaN	NaN	NaN	NaN	NaN	NaN	NaN	NaN	NaN	NaN
HSPA1A	+	LRIINEPTAAAIA	P11142;P54652;P0DMV8;P0DMV9	HSPA8;HSPA2;HSPA1A;HSPA1B	Heat shock cognate 71 kDa protein;Heat shock-related 70 kDa protein 2;Heat shock 70 kDa protein 1A;Heat shock 70 kDa protein 1B	P11142	13	1351.78	0.0094402	95.573	NaN	NaN	NaN	NaN	NaN	NaN	NaN	NaN	NaN	NaN	NaN	NaN	NaN	NaN	NaN	NaN	NaN	NaN	NaN	NaN	NaN	NaN	NaN	NaN	NaN	25.3692	20.7578	23.7681	22.6226	25.0581	NaN	NaN	NaN	NaN	NaN	NaN	NaN	NaN	NaN
HSPA1A	+	LRIINEPTAAAIAYG	P11142;P54652;P0DMV8;P0DMV9	HSPA8;HSPA2;HSPA1A;HSPA1B	Heat shock cognate 71 kDa protein;Heat shock-related 70 kDa protein 2;Heat shock 70 kDa protein 1A;Heat shock 70 kDa protein 1B	P11142	15	1571.87	0.0015952	108.9	NaN	NaN	NaN	NaN	NaN	NaN	NaN	NaN	NaN	NaN	NaN	NaN	NaN	NaN	NaN	NaN	NaN	NaN	24.5208	23.1147	24.5992	24.54	27.421	27.0808	23.4056	26.6061	24.4026	24.7102	26.8093	25.4035	NaN	NaN	NaN	NaN	NaN	NaN	NaN	NaN	NaN
HSPA1A	+	LVNHFVEEFKRKHK	P0DMV8;P0DMV9	HSPA1A;HSPA1B	Heat shock 70 kDa protein 1A;Heat shock 70 kDa protein 1B	P0DMV8	14	1810	7.71e-05	141.37	NaN	NaN	NaN	NaN	NaN	NaN	NaN	NaN	NaN	NaN	NaN	NaN	NaN	NaN	NaN	NaN	NaN	NaN	25.3291	27.9995	24.9088	26.8722	25.1174	24.5843	26.2998	26.8987	26.9886	26.9927	26.2488	25.92	NaN	NaN	NaN	NaN	NaN	NaN	NaN	NaN	NaN
HSPA1A	+	LVNHFVEEFKRKHKKD	P0DMV8;P0DMV9	HSPA1A;HSPA1B	Heat shock 70 kDa protein 1A;Heat shock 70 kDa protein 1B	P0DMV8	16	2053.12	0.0033355	92.575	NaN	NaN	NaN	NaN	NaN	NaN	NaN	NaN	NaN	NaN	NaN	NaN	NaN	NaN	NaN	NaN	NaN	NaN	25.9027	26.0802	25.2389	25.606	25.8657	25.3788	26.6495	26.2756	25.6419	25.4016	24.2313	24.1434	NaN	NaN	NaN	NaN	NaN	NaN	NaN	NaN	NaN
HSPA1A	+	NALESYAFNMKSAVEDEGLK	P0DMV8;P0DMV9	HSPA1A;HSPA1B	Heat shock 70 kDa protein 1A;Heat shock 70 kDa protein 1B	P0DMV8	20	2215.05	0.00025425	109.89	NaN	NaN	NaN	NaN	NaN	NaN	NaN	NaN	NaN	NaN	NaN	NaN	NaN	NaN	NaN	NaN	NaN	NaN	NaN	NaN	NaN	NaN	NaN	NaN	NaN	NaN	NaN	NaN	25.1332	24.0664	NaN	NaN	NaN	NaN	NaN	NaN	NaN	NaN	NaN
HSPA1A	+	NALESYAFNMKSAVEDEGLKG	P0DMV8;P0DMV9	HSPA1A;HSPA1B	Heat shock 70 kDa protein 1A;Heat shock 70 kDa protein 1B	P0DMV8	21	2272.07	1.39e-17	200.1	NaN	NaN	NaN	NaN	NaN	NaN	NaN	NaN	NaN	NaN	NaN	NaN	NaN	NaN	NaN	NaN	NaN	NaN	NaN	NaN	NaN	NaN	NaN	NaN	NaN	NaN	NaN	NaN	23.7386	NaN	NaN	NaN	NaN	NaN	NaN	NaN	NaN	NaN	NaN
HSPA1A	+	NKSINPDEAVAYG	P11142;P54652;P0DMV8;P0DMV9	HSPA8;HSPA2;HSPA1A;HSPA1B	Heat shock cognate 71 kDa protein;Heat shock-related 70 kDa protein 2;Heat shock 70 kDa protein 1A;Heat shock 70 kDa protein 1B	P11142	13	1376.66	0.0080777	98.055	NaN	NaN	NaN	26.3271	27.4792	26.7393	NaN	NaN	NaN	NaN	NaN	NaN	NaN	NaN	NaN	NaN	NaN	NaN	NaN	NaN	NaN	NaN	NaN	NaN	NaN	NaN	NaN	NaN	NaN	NaN	NaN	NaN	NaN	NaN	NaN	NaN	NaN	NaN	NaN
HSPA1A	+	NKSINPDEAVAYGAA	P11142;P54652;P0DMV8;P0DMV9	HSPA8;HSPA2;HSPA1A;HSPA1B	Heat shock cognate 71 kDa protein;Heat shock-related 70 kDa protein 2;Heat shock 70 kDa protein 1A;Heat shock 70 kDa protein 1B	P11142	15	1518.73	2.78e-05	155.53	29.199	29.1161	29.2331	28.998	30.1359	29.2384	NaN	NaN	NaN	NaN	NaN	NaN	NaN	NaN	NaN	NaN	NaN	NaN	NaN	NaN	NaN	NaN	NaN	NaN	NaN	NaN	NaN	NaN	NaN	NaN	NaN	NaN	NaN	NaN	NaN	NaN	NaN	NaN	NaN
HSPA1A	+	NRLVNHFVEEFKRKHKK	P0DMV8;P0DMV9	HSPA1A;HSPA1B	Heat shock 70 kDa protein 1A;Heat shock 70 kDa protein 1B	P0DMV8	17	2208.24	0.0032478	90.367	NaN	NaN	NaN	NaN	NaN	NaN	NaN	NaN	NaN	NaN	NaN	NaN	NaN	NaN	NaN	NaN	NaN	NaN	24.4194	24.7345	23.7367	24.2647	23.7441	24.1732	24.6073	23.7453	22.992	23.1294	23.4981	23.6247	NaN	NaN	NaN	NaN	NaN	NaN	NaN	NaN	NaN
HSPA1A	+	NRLVNHFVEEFKRKHKKD	P0DMV8;P0DMV9	HSPA1A;HSPA1B	Heat shock 70 kDa protein 1A;Heat shock 70 kDa protein 1B	P0DMV8	18	2323.27	0.00047535	108.49	NaN	NaN	NaN	NaN	NaN	NaN	NaN	NaN	NaN	NaN	NaN	NaN	NaN	NaN	NaN	NaN	NaN	NaN	NaN	NaN	NaN	NaN	23.8404	23.0266	24.6172	23.3664	23.1654	22.8293	22.3794	22.6625	NaN	NaN	NaN	NaN	NaN	NaN	NaN	NaN	NaN
HSPA1A	+	NVLRIINEPTAAA	P11142;P54652;P0DMV8;P0DMV9	HSPA8;HSPA2;HSPA1A;HSPA1B	Heat shock cognate 71 kDa protein;Heat shock-related 70 kDa protein 2;Heat shock 70 kDa protein 1A;Heat shock 70 kDa protein 1B	P11142	13	1380.77	0.00060418	133.23	NaN	NaN	NaN	NaN	NaN	NaN	NaN	NaN	NaN	NaN	NaN	NaN	NaN	NaN	NaN	NaN	NaN	NaN	25.5193	25.8117	25.0805	25.6007	25.8082	25.6928	25.4034	24.8597	20.499	22.1635	24.4883	24.0618	NaN	NaN	NaN	NaN	NaN	NaN	NaN	NaN	NaN
HSPA1A	+	NVLRIINEPTAAAIA	P11142;P54652;P0DMV8;P0DMV9	HSPA8;HSPA2;HSPA1A;HSPA1B	Heat shock cognate 71 kDa protein;Heat shock-related 70 kDa protein 2;Heat shock 70 kDa protein 1A;Heat shock 70 kDa protein 1B	P11142	15	1564.89	2.75e-05	158.05	NaN	NaN	NaN	NaN	NaN	NaN	NaN	NaN	NaN	NaN	NaN	NaN	NaN	NaN	NaN	NaN	NaN	NaN	26.1685	26.1024	25.3258	25.1471	26.8195	30.4013	26.692	28.8431	30.4647	30.1002	30.0892	28.0362	NaN	NaN	NaN	NaN	NaN	NaN	NaN	NaN	NaN
HSPA1A	+	NVLRIINEPTAAAIAY	P11142;P54652;P0DMV8;P0DMV9	HSPA8;HSPA2;HSPA1A;HSPA1B	Heat shock cognate 71 kDa protein;Heat shock-related 70 kDa protein 2;Heat shock 70 kDa protein 1A;Heat shock 70 kDa protein 1B	P11142	16	1727.96	2.65e-05	163.12	NaN	NaN	NaN	NaN	NaN	NaN	NaN	NaN	NaN	NaN	NaN	NaN	NaN	NaN	21.8466	21.2471	NaN	NaN	28.289	28.1397	28.1137	28.5102	28.4777	28.6158	27.4793	27.2274	26.9535	26.3285	26.733	26.9378	NaN	NaN	NaN	NaN	NaN	NaN	NaN	NaN	NaN
HSPA1A	+	NVLRIINEPTAAAIAYG	P11142;P54652;P0DMV8;P0DMV9	HSPA8;HSPA2;HSPA1A;HSPA1B	Heat shock cognate 71 kDa protein;Heat shock-related 70 kDa protein 2;Heat shock 70 kDa protein 1A;Heat shock 70 kDa protein 1B	P11142	17	1784.98	3.47e-06	165.35	NaN	NaN	NaN	NaN	NaN	NaN	NaN	NaN	NaN	NaN	NaN	NaN	NaN	NaN	21.2003	20.7025	NaN	NaN	33.4775	33.4035	32.873	33.3396	33.492	32.7159	32.3727	31.9589	31.3205	30.7857	31.5832	31.2702	NaN	NaN	NaN	NaN	NaN	NaN	NaN	NaN	NaN
HSPA1A	+	NVLRIINEPTAAAIAYGL	P11142;P54652;P0DMV8;P0DMV9	HSPA8;HSPA2;HSPA1A;HSPA1B	Heat shock cognate 71 kDa protein;Heat shock-related 70 kDa protein 2;Heat shock 70 kDa protein 1A;Heat shock 70 kDa protein 1B	P11142	18	1898.06	2.63e-05	128.85	NaN	NaN	NaN	NaN	NaN	NaN	NaN	NaN	NaN	NaN	NaN	NaN	NaN	NaN	NaN	NaN	NaN	NaN	22.3545	NaN	NaN	21.9675	22.7513	NaN	24.113	23.1333	NaN	NaN	NaN	22.4296	NaN	NaN	NaN	NaN	NaN	NaN	NaN	NaN	NaN
HSPA1A	+	NVLRIINEPTAAAIAYGLD	P11142;P54652;P0DMV8;P0DMV9	HSPA8;HSPA2;HSPA1A;HSPA1B	Heat shock cognate 71 kDa protein;Heat shock-related 70 kDa protein 2;Heat shock 70 kDa protein 1A;Heat shock 70 kDa protein 1B	P11142	19	2013.09	5.18e-07	164.53	NaN	NaN	NaN	NaN	NaN	NaN	NaN	NaN	NaN	NaN	NaN	NaN	NaN	NaN	NaN	NaN	NaN	NaN	NaN	22.2312	NaN	NaN	NaN	NaN	26.2345	25.1671	21.6107	NaN	25.3876	24.9706	NaN	NaN	NaN	NaN	NaN	NaN	NaN	NaN	NaN
HSPA1A	+	QEVISWLDANTLAEK	P0DMV8;P0DMV9	HSPA1A;HSPA1B	Heat shock 70 kDa protein 1A;Heat shock 70 kDa protein 1B	P0DMV8	15	1715.87	4.54e-19	179.98	NaN	NaN	NaN	NaN	NaN	NaN	NaN	NaN	26.2323	28.8901	25.5728	25.1466	26.2164	25.6306	NaN	NaN	NaN	NaN	NaN	NaN	NaN	NaN	NaN	NaN	NaN	NaN	NaN	NaN	NaN	NaN	NaN	NaN	NaN	NaN	NaN	NaN	NaN	NaN	NaN
HSPA1A	+	QEVISWLDANTLAEKD	P0DMV8;P0DMV9	HSPA1A;HSPA1B	Heat shock 70 kDa protein 1A;Heat shock 70 kDa protein 1B	P0DMV8	16	1830.9	7.66e-14	206.74	NaN	NaN	NaN	NaN	NaN	NaN	NaN	NaN	26.898	26.8551	23.9304	25.6343	26.6765	25.3537	NaN	NaN	NaN	NaN	NaN	NaN	NaN	NaN	NaN	NaN	NaN	NaN	NaN	NaN	NaN	NaN	NaN	NaN	NaN	NaN	NaN	NaN	NaN	NaN	NaN
HSPA1A	+	QHGKVEIIANDQGNRT	P11142;P54652;P0DMV8;P0DMV9	HSPA8;HSPA2;HSPA1A;HSPA1B	Heat shock cognate 71 kDa protein;Heat shock-related 70 kDa protein 2;Heat shock 70 kDa protein 1A;Heat shock 70 kDa protein 1B	P11142	16	1778.9	0.0016407	102.29	24.6202	24.7279	25.4884	25.1665	25.6249	24.7833	NaN	NaN	NaN	NaN	NaN	NaN	NaN	NaN	NaN	NaN	NaN	NaN	NaN	NaN	NaN	NaN	NaN	NaN	NaN	NaN	NaN	NaN	NaN	NaN	NaN	NaN	NaN	NaN	NaN	NaN	NaN	NaN	NaN
HSPA1A	+	RIINEPTAAAIAY	P11142;P54652;P11021;P0DMV8;P0DMV9	HSPA8;HSPA2;HSPA5;HSPA1A;HSPA1B	Heat shock cognate 71 kDa protein;Heat shock-related 70 kDa protein 2;78 kDa glucose-regulated protein;Heat shock 70 kDa protein 1A;Heat shock 70 kDa protein 1B	P11142	13	1401.76	0.0017864	121.83	NaN	NaN	NaN	NaN	NaN	NaN	NaN	NaN	NaN	NaN	NaN	NaN	NaN	NaN	NaN	NaN	NaN	NaN	25.9869	25.5157	25.8064	26.0442	26.2861	25.6822	25.781	25.1476	24.7773	24.5798	25.0572	24.6193	NaN	NaN	NaN	NaN	NaN	NaN	NaN	NaN	NaN
HSPA1A	+	RIINEPTAAAIAYG	P11142;P54652;P11021;P0DMV8;P0DMV9	HSPA8;HSPA2;HSPA5;HSPA1A;HSPA1B	Heat shock cognate 71 kDa protein;Heat shock-related 70 kDa protein 2;78 kDa glucose-regulated protein;Heat shock 70 kDa protein 1A;Heat shock 70 kDa protein 1B	P11142	14	1458.78	0.0014617	119.53	NaN	NaN	NaN	NaN	NaN	NaN	NaN	NaN	25.9596	26.0187	25.4577	25.4999	25.5845	25.5352	NaN	NaN	NaN	NaN	31.654	31.3593	31.3667	31.5188	31.5218	31.5246	31.3137	31.1795	30.259	29.8281	30.5563	30.0226	NaN	NaN	NaN	NaN	NaN	NaN	NaN	NaN	NaN
HSPA1A	+	RIINEPTAAAIAYGL	P11142;P54652;P11021;P0DMV8;P0DMV9	HSPA8;HSPA2;HSPA5;HSPA1A;HSPA1B	Heat shock cognate 71 kDa protein;Heat shock-related 70 kDa protein 2;78 kDa glucose-regulated protein;Heat shock 70 kDa protein 1A;Heat shock 70 kDa protein 1B	P11142	15	1571.87	2.87e-05	152.7	NaN	NaN	NaN	NaN	NaN	NaN	NaN	NaN	NaN	NaN	NaN	NaN	NaN	NaN	NaN	NaN	NaN	NaN	27.2327	27.1542	27.2652	27.0506	27.1948	26.8898	NaN	24.7371	24.4013	24.1953	25.2532	24.9521	NaN	NaN	NaN	NaN	NaN	NaN	NaN	NaN	NaN
HSPA1A	+	RIINEPTAAAIAYGLD	P11142;P54652;P11021;P0DMV8;P0DMV9	HSPA8;HSPA2;HSPA5;HSPA1A;HSPA1B	Heat shock cognate 71 kDa protein;Heat shock-related 70 kDa protein 2;78 kDa glucose-regulated protein;Heat shock 70 kDa protein 1A;Heat shock 70 kDa protein 1B	P11142	16	1686.89	1.03e-08	189.41	NaN	NaN	NaN	NaN	NaN	NaN	NaN	NaN	NaN	NaN	NaN	NaN	NaN	NaN	NaN	NaN	NaN	NaN	23.4015	22.7633	23.5624	25.1035	24.7151	22.3315	22.6879	22.3907	NaN	NaN	25.162	22.3995	NaN	NaN	NaN	NaN	NaN	NaN	NaN	NaN	NaN
HSPA1A	+	RIINEPTAAAIAYGLDRTGKGE	P0DMV8;P0DMV9	HSPA1A;HSPA1B	Heat shock 70 kDa protein 1A;Heat shock 70 kDa protein 1B	P0DMV8	22	2315.22	3.71e-11	150.64	NaN	NaN	NaN	NaN	NaN	NaN	NaN	NaN	NaN	NaN	NaN	NaN	NaN	NaN	NaN	NaN	NaN	NaN	26.4951	26.2867	25.959	26.621	26.3994	26.3859	26.344	26.0549	25.1644	24.9653	25.6888	25.1012	NaN	NaN	NaN	NaN	NaN	NaN	NaN	NaN	NaN
HSPA1A	+	RLVNHFVEEFKRKHK	P0DMV8;P0DMV9	HSPA1A;HSPA1B	Heat shock 70 kDa protein 1A;Heat shock 70 kDa protein 1B	P0DMV8	15	1966.1	3.75e-09	197.19	NaN	NaN	NaN	NaN	NaN	NaN	NaN	NaN	NaN	NaN	NaN	NaN	NaN	NaN	NaN	NaN	NaN	NaN	29.2959	29.2147	28.6107	28.5001	28.7757	28.1253	28.1656	27.7016	26.7445	26.7672	25.6973	25.9125	NaN	NaN	NaN	NaN	NaN	NaN	NaN	NaN	NaN
HSPA1A	+	RLVNHFVEEFKRKHKK	P0DMV8;P0DMV9	HSPA1A;HSPA1B	Heat shock 70 kDa protein 1A;Heat shock 70 kDa protein 1B	P0DMV8	16	2094.2	1.77e-05	178.03	NaN	NaN	NaN	NaN	NaN	NaN	NaN	NaN	NaN	NaN	NaN	NaN	NaN	NaN	NaN	NaN	NaN	NaN	27.9776	28.0447	27.7248	27.8265	28.032	26.9843	27.0774	26.6599	25.8198	25.4706	NaN	24.2318	NaN	NaN	NaN	NaN	NaN	NaN	NaN	NaN	NaN
HSPA1A	+	RLVNHFVEEFKRKHKKD	P0DMV8;P0DMV9	HSPA1A;HSPA1B	Heat shock 70 kDa protein 1A;Heat shock 70 kDa protein 1B	P0DMV8	17	2209.22	3.19e-06	179.14	NaN	NaN	NaN	NaN	NaN	NaN	NaN	NaN	NaN	NaN	NaN	NaN	NaN	NaN	NaN	NaN	NaN	NaN	27.5739	26.7484	27.2763	27.1075	27.1826	26.9237	27.7879	27.255	26.5105	26.4549	24.1513	23.6798	NaN	NaN	NaN	NaN	NaN	NaN	NaN	NaN	NaN
HSPA1A	+	TIDDGIFEVKATAGDTH	P0DMV8;P0DMV9	HSPA1A;HSPA1B	Heat shock 70 kDa protein 1A;Heat shock 70 kDa protein 1B	P0DMV8	17	1788.85	9.92e-120	299.16	NaN	NaN	NaN	NaN	NaN	NaN	NaN	NaN	NaN	NaN	NaN	NaN	NaN	NaN	NaN	NaN	NaN	NaN	27.2086	27.5625	27.1553	26.9887	27.426	27.5414	27.4717	27.389	26.7383	26.1506	27.2508	26.5085	NaN	NaN	NaN	NaN	NaN	NaN	NaN	NaN	NaN
HSPA1A	+	TIDDGIFEVKATAGDTHL	P0DMV8;P0DMV9	HSPA1A;HSPA1B	Heat shock 70 kDa protein 1A;Heat shock 70 kDa protein 1B	P0DMV8	18	1901.94	6.27e-05	119.56	NaN	NaN	NaN	NaN	NaN	NaN	NaN	NaN	NaN	NaN	NaN	NaN	NaN	NaN	NaN	NaN	NaN	NaN	NaN	21.3966	NaN	21.9202	24.7413	24.4249	NaN	24.2733	NaN	22.8461	24.2081	23.3525	NaN	NaN	NaN	NaN	NaN	NaN	NaN	NaN	NaN
HSPA1A	+	TIDDGIFEVKATAGDTHLG	P0DMV8;P0DMV9	HSPA1A;HSPA1B	Heat shock 70 kDa protein 1A;Heat shock 70 kDa protein 1B	P0DMV8	19	1958.96	0.00052395	104.44	NaN	NaN	NaN	NaN	NaN	NaN	NaN	NaN	NaN	NaN	NaN	NaN	NaN	NaN	NaN	NaN	NaN	NaN	NaN	NaN	NaN	NaN	NaN	26.0816	NaN	NaN	24.6689	NaN	22.1843	23.3582	NaN	NaN	NaN	NaN	NaN	NaN	NaN	NaN	NaN
HSPA1A	+	TIDDGIFEVKATAGDTHLGG	P0DMV8;P0DMV9	HSPA1A;HSPA1B	Heat shock 70 kDa protein 1A;Heat shock 70 kDa protein 1B	P0DMV8	20	2015.98	2.24e-121	287.48	NaN	NaN	NaN	NaN	NaN	NaN	NaN	NaN	NaN	NaN	NaN	NaN	NaN	NaN	NaN	NaN	NaN	NaN	22.8979	24.2064	NaN	20.9357	24.9072	28.5098	25.0505	26.2315	27.3581	26.177	26.0431	27.3675	NaN	NaN	NaN	NaN	NaN	NaN	NaN	NaN	NaN
HSPA1A	+	TPSYVAFTDTERL	P11142;P54652;P0DMV8;P0DMV9;P48741	HSPA8;HSPA2;HSPA1A;HSPA1B;HSPA7	Heat shock cognate 71 kDa protein;Heat shock-related 70 kDa protein 2;Heat shock 70 kDa protein 1A;Heat shock 70 kDa protein 1B;Putative heat shock 70 kDa protein 7	P11142	13	1498.73	3.94e-11	199.68	27.2573	27.1203	27.1406	26.7933	27.2865	26.7406	NaN	NaN	NaN	NaN	NaN	NaN	NaN	NaN	NaN	NaN	NaN	NaN	NaN	NaN	NaN	NaN	NaN	NaN	NaN	NaN	NaN	NaN	NaN	NaN	NaN	NaN	NaN	NaN	NaN	NaN	NaN	NaN	NaN
HSPA1A	+	TPSYVAFTDTERLIG	P11142;P54652;P0DMV8;P0DMV9	HSPA8;HSPA2;HSPA1A;HSPA1B	Heat shock cognate 71 kDa protein;Heat shock-related 70 kDa protein 2;Heat shock 70 kDa protein 1A;Heat shock 70 kDa protein 1B	P11142	15	1668.84	1.32e-24	224.66	28.4661	28.1177	28.9457	28.4473	29.6376	28.6548	NaN	NaN	NaN	NaN	NaN	NaN	NaN	NaN	NaN	NaN	NaN	NaN	NaN	NaN	NaN	NaN	NaN	NaN	NaN	NaN	NaN	NaN	NaN	NaN	NaN	NaN	NaN	NaN	NaN	NaN	NaN	NaN	NaN
HSPA1A	+	TPSYVAFTDTERLIGDA	P11142;P54652;P0DMV8;P0DMV9	HSPA8;HSPA2;HSPA1A;HSPA1B	Heat shock cognate 71 kDa protein;Heat shock-related 70 kDa protein 2;Heat shock 70 kDa protein 1A;Heat shock 70 kDa protein 1B	P11142	17	1854.9	7.32e-05	172.76	23.321	NaN	24.3652	24.1018	23.8934	NaN	NaN	NaN	NaN	NaN	NaN	NaN	NaN	NaN	NaN	NaN	NaN	NaN	NaN	NaN	NaN	NaN	NaN	NaN	NaN	NaN	NaN	NaN	NaN	NaN	NaN	NaN	NaN	NaN	NaN	NaN	NaN	NaN	NaN
HSPA1A	+	TVPAYFNDSQRQA	P11142;P54652;P0DMV8;P0DMV9;P38646	HSPA8;HSPA2;HSPA1A;HSPA1B;HSPA9	Heat shock cognate 71 kDa protein;Heat shock-related 70 kDa protein 2;Heat shock 70 kDa protein 1A;Heat shock 70 kDa protein 1B;Stress-70 protein, mitochondrial	P11142	13	1495.71	1.14e-05	155.06	26.4912	26.4596	26.4679	26.28	26.2488	25.9035	NaN	NaN	NaN	NaN	NaN	NaN	NaN	NaN	NaN	NaN	NaN	NaN	NaN	NaN	NaN	NaN	NaN	NaN	NaN	NaN	NaN	NaN	NaN	NaN	NaN	NaN	NaN	NaN	NaN	NaN	NaN	NaN	NaN
HSPA1A	+	TVPAYFNDSQRQATK	P11142;P54652;P0DMV8;P0DMV9;P38646	HSPA8;HSPA2;HSPA1A;HSPA1B;HSPA9	Heat shock cognate 71 kDa protein;Heat shock-related 70 kDa protein 2;Heat shock 70 kDa protein 1A;Heat shock 70 kDa protein 1B;Stress-70 protein, mitochondrial	P11142	15	1724.85	0.00095976	119.63	25.8048	25.5782	25.9098	25.7629	25.6337	25.5566	NaN	NaN	NaN	NaN	NaN	NaN	NaN	NaN	NaN	NaN	NaN	NaN	NaN	NaN	NaN	NaN	NaN	NaN	NaN	NaN	NaN	NaN	NaN	NaN	NaN	NaN	NaN	NaN	NaN	NaN	NaN	NaN	NaN
HSPA1A	+	VLRIINEPTAAA	P11142;P54652;P0DMV8;P0DMV9	HSPA8;HSPA2;HSPA1A;HSPA1B	Heat shock cognate 71 kDa protein;Heat shock-related 70 kDa protein 2;Heat shock 70 kDa protein 1A;Heat shock 70 kDa protein 1B	P11142	12	1266.73	0.024861	96.331	NaN	NaN	NaN	NaN	NaN	NaN	NaN	NaN	NaN	NaN	NaN	NaN	NaN	NaN	NaN	NaN	NaN	NaN	24.5648	NaN	24.6654	24.7397	24.8156	24.2166	23.574	NaN	22.6498	23.0069	22.6163	23.0811	NaN	NaN	NaN	NaN	NaN	NaN	NaN	NaN	NaN
HSPA1A	+	VLRIINEPTAAAIA	P11142;P54652;P0DMV8;P0DMV9	HSPA8;HSPA2;HSPA1A;HSPA1B	Heat shock cognate 71 kDa protein;Heat shock-related 70 kDa protein 2;Heat shock 70 kDa protein 1A;Heat shock 70 kDa protein 1B	P11142	14	1450.85	0.0012257	122.98	NaN	NaN	NaN	NaN	NaN	NaN	NaN	NaN	NaN	NaN	NaN	NaN	NaN	NaN	NaN	NaN	NaN	NaN	30.1551	30.3113	27.4539	29.8137	32.144	27.9678	25.1717	28.5959	23.8704	24.2455	27.281	25.7991	NaN	NaN	NaN	NaN	NaN	NaN	NaN	NaN	NaN
HSPA1A	+	VLRIINEPTAAAIAY	P11142;P54652;P0DMV8;P0DMV9	HSPA8;HSPA2;HSPA1A;HSPA1B	Heat shock cognate 71 kDa protein;Heat shock-related 70 kDa protein 2;Heat shock 70 kDa protein 1A;Heat shock 70 kDa protein 1B	P11142	15	1613.91	0.00060644	127.42	NaN	NaN	NaN	NaN	NaN	NaN	NaN	NaN	NaN	NaN	NaN	NaN	NaN	NaN	NaN	NaN	NaN	NaN	28.8433	28.6901	27.8828	28.1403	28.5046	28.0814	NaN	21.9232	21.8552	22.6034	24.4682	NaN	NaN	NaN	NaN	NaN	NaN	NaN	NaN	NaN	NaN
HSPA1A	+	VLRIINEPTAAAIAYG	P11142;P54652;P0DMV8;P0DMV9	HSPA8;HSPA2;HSPA1A;HSPA1B	Heat shock cognate 71 kDa protein;Heat shock-related 70 kDa protein 2;Heat shock 70 kDa protein 1A;Heat shock 70 kDa protein 1B	P11142	16	1670.94	5.58e-05	159.94	NaN	NaN	NaN	NaN	NaN	NaN	NaN	NaN	NaN	NaN	NaN	NaN	NaN	NaN	NaN	NaN	NaN	NaN	26.8263	27.648	25.9185	27.8118	26.4958	24.9327	23.7368	23.3005	23.8766	27.764	28.5116	26.6087	NaN	NaN	NaN	NaN	NaN	NaN	NaN	NaN	NaN
HSPA1A	+	VLRIINEPTAAAIAYGL	P11142;P54652;P0DMV8;P0DMV9	HSPA8;HSPA2;HSPA1A;HSPA1B	Heat shock cognate 71 kDa protein;Heat shock-related 70 kDa protein 2;Heat shock 70 kDa protein 1A;Heat shock 70 kDa protein 1B	P11142	17	1784.02	0.0018376	97.214	NaN	NaN	NaN	NaN	NaN	NaN	NaN	NaN	NaN	NaN	NaN	NaN	NaN	NaN	NaN	NaN	NaN	NaN	22.7004	NaN	22.5582	21.5544	NaN	21.9959	NaN	NaN	NaN	NaN	NaN	NaN	NaN	NaN	NaN	NaN	NaN	NaN	NaN	NaN	NaN
HSPA1A	+	VLRIINEPTAAAIAYGLD	P11142;P54652;P0DMV8;P0DMV9	HSPA8;HSPA2;HSPA1A;HSPA1B	Heat shock cognate 71 kDa protein;Heat shock-related 70 kDa protein 2;Heat shock 70 kDa protein 1A;Heat shock 70 kDa protein 1B	P11142	18	1899.05	6.84e-05	118.37	NaN	NaN	NaN	NaN	NaN	NaN	NaN	NaN	NaN	NaN	NaN	NaN	NaN	NaN	NaN	NaN	NaN	NaN	23.5558	23.657	24.1171	23.7383	24.5006	24.106	NaN	22.8885	NaN	NaN	23.3806	22.6519	NaN	NaN	NaN	NaN	NaN	NaN	NaN	NaN	NaN
HSPA1A	+	VNHFVEEFKRKHK	P0DMV8;P0DMV9	HSPA1A;HSPA1B	Heat shock 70 kDa protein 1A;Heat shock 70 kDa protein 1B	P0DMV8	13	1696.92	0.029887	79.886	NaN	NaN	NaN	NaN	NaN	NaN	NaN	NaN	NaN	NaN	NaN	NaN	NaN	NaN	NaN	NaN	NaN	NaN	NaN	NaN	NaN	NaN	NaN	NaN	NaN	NaN	24.7262	24.7723	21.9398	NaN	NaN	NaN	NaN	NaN	NaN	NaN	NaN	NaN	NaN
HSPA1A	+	VNHFVEEFKRKHKKD	P0DMV8;P0DMV9	HSPA1A;HSPA1B	Heat shock 70 kDa protein 1A;Heat shock 70 kDa protein 1B	P0DMV8	15	1940.04	0.0012537	113.59	NaN	NaN	NaN	NaN	NaN	NaN	NaN	NaN	NaN	NaN	NaN	NaN	NaN	NaN	NaN	NaN	NaN	NaN	24.9717	24.302	23.8472	23.5732	24.4794	23.5215	23.91	23.5349	23.5545	23.3292	NaN	NaN	NaN	NaN	NaN	NaN	NaN	NaN	NaN	NaN	NaN
HSPA1A	+	VYEGERAMTKDNNLLGR	P0DMV8;P0DMV9	HSPA1A;HSPA1B	Heat shock 70 kDa protein 1A;Heat shock 70 kDa protein 1B	P0DMV8	17	1964.97	2.23e-05	143.93	NaN	NaN	NaN	NaN	NaN	NaN	NaN	NaN	NaN	NaN	NaN	NaN	NaN	NaN	NaN	NaN	NaN	NaN	25.3981	24.7193	24.4577	25.8304	25.3061	25.4047	25.6518	24.4886	24.5411	22.8848	23.6775	23.4769	NaN	NaN	NaN	NaN	NaN	NaN	NaN	NaN	NaN
HSPA1A	+	VYEGERAMTKDNNLLGRFE	P0DMV8;P0DMV9	HSPA1A;HSPA1B	Heat shock 70 kDa protein 1A;Heat shock 70 kDa protein 1B	P0DMV8	19	2241.08	7.98e-17	204.78	NaN	NaN	NaN	NaN	NaN	NaN	NaN	NaN	NaN	NaN	NaN	NaN	NaN	NaN	NaN	NaN	NaN	NaN	28.3926	28.5649	28.1469	28.5533	28.2106	28.3254	28.0557	27.9938	27.2897	26.8102	27.5899	27.0882	NaN	NaN	NaN	NaN	NaN	NaN	NaN	NaN	NaN
HSPA1A	+	YAFNMKSAVEDEGLK	P0DMV8;P0DMV9	HSPA1A;HSPA1B	Heat shock 70 kDa protein 1A;Heat shock 70 kDa protein 1B	P0DMV8	15	1700.81	9.75e-05	170.56	NaN	NaN	NaN	NaN	NaN	NaN	NaN	NaN	NaN	NaN	NaN	NaN	NaN	NaN	NaN	NaN	NaN	NaN	25.4253	NaN	24.89	25.2625	25.1919	24.8709	26.7209	26.6587	25.9756	25.571	25.9493	25.2598	NaN	NaN	NaN	NaN	NaN	NaN	NaN	NaN	NaN
HSPA1A	+	YEGERAMTKDNNLLGR	P0DMV8;P0DMV9	HSPA1A;HSPA1B	Heat shock 70 kDa protein 1A;Heat shock 70 kDa protein 1B	P0DMV8	16	1865.91	0.017081	74.789	NaN	NaN	NaN	NaN	NaN	NaN	NaN	NaN	NaN	NaN	NaN	NaN	NaN	NaN	NaN	NaN	NaN	NaN	25.8776	26.3038	26.5122	26.3722	26.3938	24.9849	27.1181	25.669	24.1931	24.1747	NaN	23.8545	NaN	NaN	NaN	NaN	NaN	NaN	NaN	NaN	NaN
HSPA1A	+	YEGERAMTKDNNLLGRFE	P0DMV8;P0DMV9	HSPA1A;HSPA1B	Heat shock 70 kDa protein 1A;Heat shock 70 kDa protein 1B	P0DMV8	18	2142.02	1.51e-15	204.05	NaN	NaN	NaN	NaN	NaN	NaN	NaN	NaN	NaN	NaN	NaN	NaN	NaN	NaN	NaN	NaN	NaN	NaN	28.1434	28.4021	27.7398	28.14	27.7732	27.6856	29.027	29.2217	28.1682	27.8272	28.1547	27.7293	NaN	NaN	NaN	NaN	NaN	NaN	NaN	NaN	NaN
ME1	+	GGAFSEQILKDMAAFNER	P48163	ME1	NADP-dependent malic enzyme	P48163	18	1982.95	0.017197	70.488	NaN	NaN	NaN	NaN	NaN	NaN	NaN	NaN	25.7727	25.4276	25.0667	24.425	25.7147	24.928	NaN	NaN	NaN	NaN	NaN	NaN	NaN	NaN	NaN	NaN	NaN	NaN	NaN	NaN	NaN	NaN	NaN	NaN	NaN	NaN	NaN	NaN	NaN	NaN	NaN
MET	+	AGGTLLTLTGNYLNSG	P08581	MET	Hepatocyte growth factor receptor	P08581	16	1550.79	0.0018876	100.88	NaN	NaN	NaN	NaN	NaN	NaN	NaN	NaN	23.4563	23.934	NaN	NaN	24.2697	NaN	NaN	NaN	NaN	NaN	NaN	NaN	NaN	NaN	NaN	NaN	NaN	NaN	NaN	NaN	NaN	NaN	NaN	NaN	NaN	NaN	NaN	NaN	NaN	NaN	NaN
MET	+	FVGNTINSSYFPDHPLHSISVR	P08581	MET	Hepatocyte growth factor receptor	P08581	22	2486.23	2.62e-14	173.56	NaN	NaN	NaN	NaN	NaN	NaN	NaN	NaN	NaN	NaN	NaN	NaN	NaN	NaN	NaN	NaN	NaN	NaN	NaN	NaN	NaN	NaN	NaN	NaN	NaN	25.2626	NaN	24.1409	23.9556	25.7467	NaN	NaN	NaN	NaN	NaN	NaN	NaN	NaN	NaN
MET	+	IGEHYVHVNATYVNVK	P08581	MET	Hepatocyte growth factor receptor	P08581	16	1841.94	0.0020011	100.23	26.2712	25.1908	26.4441	26.1017	26.5645	24.1185	NaN	NaN	NaN	NaN	NaN	NaN	NaN	NaN	NaN	NaN	NaN	NaN	NaN	NaN	NaN	NaN	NaN	NaN	NaN	NaN	NaN	NaN	NaN	NaN	NaN	NaN	NaN	NaN	NaN	NaN	NaN	NaN	NaN
MET	+	KGMKYLASKKFVHR	P08581	MET	Hepatocyte growth factor receptor	P08581	14	1691.97	2.11e-05	147.26	NaN	NaN	NaN	NaN	NaN	NaN	NaN	NaN	NaN	NaN	24.8681	24.4585	24.3376	24.5097	NaN	NaN	NaN	NaN	23.1256	22.9375	22.1978	22.6161	23.4241	22.8631	23.5437	23.7287	23.201	23.2103	22.049	21.5472	NaN	NaN	NaN	NaN	NaN	NaN	NaN	NaN	NaN
MET	+	KKEVFNILQAAYVSKPG	P08581	MET	Hepatocyte growth factor receptor	P08581	17	1891.06	0.00034551	126.63	NaN	NaN	NaN	NaN	NaN	NaN	NaN	NaN	27.1121	27.3591	27.1515	27.1224	27.4569	27.126	NaN	NaN	NaN	NaN	NaN	NaN	NaN	NaN	NaN	NaN	NaN	NaN	NaN	NaN	NaN	NaN	NaN	NaN	NaN	NaN	NaN	NaN	NaN	NaN	NaN
MET	+	KPGAQLARQIGASLNDD	P08581	MET	Hepatocyte growth factor receptor	P08581	17	1752.91	7.75e-137	313.99	NaN	NaN	NaN	NaN	NaN	NaN	NaN	NaN	25.2521	26.9112	27.0095	27.2171	27.3059	26.9347	NaN	NaN	NaN	NaN	NaN	NaN	NaN	NaN	NaN	NaN	NaN	NaN	NaN	NaN	NaN	NaN	NaN	NaN	NaN	NaN	NaN	NaN	NaN	NaN	NaN
MET	+	LTVQRETLDAQTFH	P08581	MET	Hepatocyte growth factor receptor	P08581	14	1657.84	0.0024266	125.54	25.55	25.2608	25.7267	24.743	25.6724	25.3738	NaN	NaN	NaN	NaN	NaN	NaN	NaN	NaN	NaN	NaN	NaN	NaN	NaN	NaN	NaN	NaN	NaN	NaN	NaN	NaN	NaN	NaN	NaN	NaN	NaN	NaN	NaN	NaN	NaN	NaN	NaN	NaN	NaN
MET	+	LTVQRETLDAQTFHT	P08581	MET	Hepatocyte growth factor receptor	P08581	15	1758.89	2.99e-05	148.57	NaN	NaN	NaN	NaN	NaN	NaN	NaN	NaN	NaN	NaN	NaN	NaN	NaN	NaN	NaN	NaN	NaN	NaN	NaN	NaN	NaN	NaN	NaN	NaN	NaN	25.5424	24.925	24.855	25.0658	25.3515	NaN	NaN	NaN	NaN	NaN	NaN	NaN	NaN	NaN
MET	+	SKPGAQLARQIGASLNDD	P08581	MET	Hepatocyte growth factor receptor	P08581	18	1839.94	6.81e-41	234.29	NaN	NaN	NaN	NaN	NaN	NaN	NaN	NaN	27.5545	27.4513	27.729	27.4961	28.0792	27.5301	NaN	NaN	NaN	NaN	NaN	NaN	NaN	NaN	NaN	NaN	NaN	NaN	NaN	NaN	NaN	NaN	NaN	NaN	NaN	NaN	NaN	NaN	NaN	NaN	NaN
MET	+	TPAQTISTEFAVKLKID	P08581	MET	Hepatocyte growth factor receptor	P08581	17	1861.02	8.54e-05	171.71	NaN	NaN	NaN	NaN	NaN	NaN	21.5263	21.2559	24.1736	NaN	NaN	NaN	25.9802	24.7	NaN	NaN	NaN	NaN	NaN	NaN	NaN	NaN	NaN	NaN	NaN	NaN	NaN	NaN	NaN	NaN	NaN	NaN	NaN	NaN	NaN	NaN	NaN	NaN	NaN
MET	+	VAKGMKYLASKKF	P08581	MET	Hepatocyte growth factor receptor	P08581	13	1469.84	0.01526	89.133	NaN	NaN	NaN	NaN	NaN	NaN	NaN	NaN	25.5121	25.174	25.0068	25.1578	25.6094	25.8114	NaN	NaN	NaN	NaN	NaN	NaN	NaN	NaN	NaN	NaN	NaN	NaN	NaN	NaN	NaN	NaN	NaN	NaN	NaN	NaN	NaN	NaN	NaN	NaN	NaN
MET	+	VAKGMKYLASKKFVHR	P08581	MET	Hepatocyte growth factor receptor	P08581	16	1862.07	4.27e-05	155.98	NaN	NaN	NaN	NaN	NaN	NaN	NaN	NaN	29.1215	29.2085	28.5047	27.8368	28.7191	28.0963	NaN	NaN	NaN	NaN	NaN	NaN	NaN	NaN	NaN	NaN	NaN	NaN	NaN	NaN	NaN	NaN	NaN	NaN	NaN	NaN	NaN	NaN	NaN	NaN	NaN
MET	+	VAKGMKYLASKKFVHRD	P08581	MET	Hepatocyte growth factor receptor	P08581	17	1977.1	0.012256	76.713	NaN	NaN	NaN	NaN	NaN	NaN	NaN	NaN	24.6979	24.4662	24.3292	NaN	25.0008	24.8191	NaN	NaN	NaN	NaN	NaN	NaN	NaN	NaN	NaN	NaN	NaN	NaN	NaN	NaN	NaN	NaN	NaN	NaN	NaN	NaN	NaN	NaN	NaN	NaN	NaN
MET	+	YVSKPGAQLARQIGASLNDD	P08581	MET	Hepatocyte growth factor receptor	P08581	20	2102.08	0.050127	57.989	NaN	NaN	NaN	NaN	NaN	NaN	NaN	NaN	25.8686	25.7305	26.2035	25.7174	26.1786	26.1687	NaN	NaN	NaN	NaN	NaN	NaN	NaN	NaN	NaN	NaN	NaN	NaN	NaN	NaN	NaN	NaN	NaN	NaN	NaN	NaN	NaN	NaN	NaN	NaN	NaN
MFI2		AAELRSEDYELLCPN	P08582	MFI2	Melanotransferrin	P08582	15	1721.79	0.0024041	101.47	NaN	NaN	NaN	NaN	NaN	NaN	NaN	NaN	24.7723	25.3338	NaN	NaN	NaN	NaN	NaN	NaN	NaN	NaN	NaN	NaN	NaN	NaN	NaN	NaN	NaN	NaN	NaN	NaN	NaN	NaN	NaN	NaN	NaN	NaN	NaN	NaN	NaN	NaN	NaN
MFI2		AAELRSEDYELLCPNG	P08582	MFI2	Melanotransferrin	P08582	16	1778.81	0.0048107	89.301	26.5055	26.1912	26.6132	26.0249	27.2882	26.4228	NaN	NaN	27.9531	27.9772	27.328	26.9918	27.487	27.2814	NaN	NaN	NaN	NaN	NaN	NaN	NaN	NaN	NaN	NaN	NaN	NaN	NaN	NaN	NaN	NaN	NaN	NaN	NaN	NaN	NaN	NaN	NaN	NaN	NaN
MFI2		DATVRAVPVGEK	P08582	MFI2	Melanotransferrin	P08582	12	1240.68	0.044449	83.647	NaN	NaN	NaN	24.9339	NaN	NaN	NaN	NaN	NaN	NaN	NaN	NaN	NaN	NaN	NaN	NaN	NaN	NaN	NaN	NaN	NaN	NaN	NaN	NaN	NaN	NaN	NaN	NaN	NaN	NaN	NaN	NaN	NaN	NaN	NaN	NaN	NaN	NaN	NaN
MFI2		DSTSELVPIATQTYEAW	P08582	MFI2	Melanotransferrin	P08582	17	1909.89	0.032813	66.056	NaN	NaN	NaN	NaN	NaN	NaN	NaN	NaN	23.6697	23.3328	NaN	NaN	NaN	NaN	NaN	NaN	NaN	NaN	NaN	NaN	NaN	NaN	NaN	NaN	NaN	NaN	NaN	NaN	NaN	NaN	NaN	NaN	NaN	NaN	NaN	NaN	NaN	NaN	NaN
MFI2		GHEYLHAMKGLLCDPNR	P08582	MFI2	Melanotransferrin	P08582	17	1952.93	2.46e-05	156.49	NaN	NaN	NaN	NaN	NaN	NaN	NaN	NaN	26.047	25.4115	26.3584	26.13	26.5622	26.2386	NaN	NaN	NaN	NaN	NaN	NaN	NaN	NaN	NaN	NaN	NaN	NaN	NaN	NaN	NaN	NaN	NaN	NaN	NaN	NaN	NaN	NaN	NaN	NaN	NaN
MGAT5		ILDLSKRYIKALAEENR	Q09328	MGAT5	Alpha-1,6-mannosylglycoprotein 6-beta-N-acetylglucosaminyltransferase A	Q09328	17	2031.15	0.00034925	115.31	NaN	NaN	NaN	NaN	NaN	NaN	NaN	NaN	25.6285	25.6897	25.7562	NaN	26.0638	25.8285	NaN	NaN	NaN	NaN	NaN	NaN	NaN	NaN	NaN	NaN	NaN	NaN	NaN	NaN	NaN	NaN	NaN	NaN	NaN	NaN	NaN	NaN	NaN	NaN	NaN
MGAT5		KNIPSYVKNHGILSGRD	Q09328	MGAT5	Alpha-1,6-mannosylglycoprotein 6-beta-N-acetylglucosaminyltransferase A	Q09328	17	1897.02	0.0002392	130.39	NaN	NaN	NaN	NaN	NaN	NaN	NaN	NaN	25.2741	25.5758	25.5097	25.5882	25.2459	25.941	NaN	NaN	NaN	NaN	NaN	NaN	NaN	NaN	NaN	NaN	NaN	NaN	NaN	NaN	NaN	NaN	NaN	NaN	NaN	NaN	NaN	NaN	NaN	NaN	NaN
MGAT5		RTQPESSSMLREQILDLSKRYI	Q09328	MGAT5	Alpha-1,6-mannosylglycoprotein 6-beta-N-acetylglucosaminyltransferase A	Q09328	22	2649.39	0.00080919	114.04	NaN	NaN	NaN	NaN	NaN	NaN	NaN	NaN	NaN	NaN	NaN	NaN	NaN	NaN	NaN	NaN	NaN	NaN	NaN	NaN	NaN	NaN	NaN	NaN	NaN	NaN	NaN	NaN	23.4579	22.0214	NaN	NaN	NaN	NaN	NaN	NaN	NaN	NaN	NaN
MGAT5		SSMLREQILDLSKRY	Q09328	MGAT5	Alpha-1,6-mannosylglycoprotein 6-beta-N-acetylglucosaminyltransferase A	Q09328	15	1837.97	2.93e-05	150.76	26.2809	25.8591	26.2839	25.6481	26.7713	25.8525	NaN	NaN	NaN	NaN	NaN	NaN	NaN	NaN	NaN	NaN	NaN	NaN	NaN	NaN	NaN	NaN	NaN	NaN	NaN	NaN	NaN	NaN	NaN	NaN	NaN	NaN	NaN	NaN	NaN	NaN	NaN	NaN	NaN
MGAT5		SSSMLREQILDLSKRY	Q09328	MGAT5	Alpha-1,6-mannosylglycoprotein 6-beta-N-acetylglucosaminyltransferase A	Q09328	16	1925	7.56e-09	192.24	27.0615	26.4584	27.1599	26.6769	27.4503	26.2	NaN	NaN	NaN	NaN	NaN	NaN	NaN	NaN	NaN	NaN	NaN	NaN	NaN	NaN	26.5695	NaN	25.125	26.6851	NaN	25.6009	25.6304	25.0278	25.1908	26.5992	NaN	NaN	NaN	NaN	NaN	NaN	NaN	NaN	NaN
ODF2	+	QLQGYERKNIDLT	Q5BJF6	ODF2	Outer dense fiber protein 2	Q5BJF6	13	1576.82	0.019821	85.67	NaN	NaN	NaN	NaN	NaN	NaN	NaN	NaN	NaN	NaN	NaN	NaN	NaN	NaN	NaN	NaN	NaN	NaN	NaN	24.3216	NaN	NaN	NaN	NaN	26.1714	NaN	NaN	NaN	NaN	NaN	NaN	NaN	NaN	NaN	NaN	NaN	NaN	NaN	NaN
TEKT5		LAKTLQEIFQAENTI	Q96M29	TEKT5	Tektin-5	Q96M29	15	1717.93	0.083506	61.65	NaN	NaN	NaN	NaN	NaN	NaN	NaN	NaN	NaN	NaN	NaN	NaN	NaN	NaN	NaN	NaN	NaN	NaN	NaN	NaN	NaN	NaN	NaN	NaN	NaN	27.6523	NaN	NaN	NaN	27.3498	NaN	NaN	NaN	NaN	NaN	NaN	NaN	NaN	NaN
[truncated: 3 more columns]
