# Supplementary material for: CIITA-Transduced Glioblastoma Cells Uncover a Rich Repertoire of Clinically Relevant Tumor-Associated HLA-II Antigens
Source: Mol Cell Proteomics. 2021 Jan 6;20:100032. doi: 10.1074/mcp.RA120.002201 (PMC8724627; doi:10.1074/mcp.RA120.002201)
Supplement: Supplementary Table 10 [file mmc10.xlsx]

## Sheet: Sheet1
Supplementary Table 10:
HROG02_CIITA_HLAIp	HROG02_HLAIp	HROG17_CIITA_HLAIp	HROG17_HLAIp	RA_CIITA_HLAIp	RA_HLAIp	Length	Mass	PEP	Score	Sequence	Leading razor protein	Gene names	Protein names	Vaccine name	Trial number	Reference (PMID)
25.2445	23.3479	NaN	NaN	NaN	NaN	9	1165.56	0.006962	142.79	ELDRQELTY	Q6AI12	ANKRD40	Ankyrin repeat domain-containing protein 40	APVAC1	NCT02149225	30568303
NaN	NaN	25.4459	26.7089	NaN	NaN	10	1158.69	0.005892	182.13	AVINFLAKQR	Q8IZT6	ASPM	Abnormal spindle-like microcephaly-associated protein	APVAC1	NCT02149225	30568303
NaN	NaN	23.8408	NaN	NaN	NaN	12	1321.64	0.0089323	114.86	AVQDISSHSHNK	Q8IZT6	ASPM	Abnormal spindle-like microcephaly-associated protein	APVAC1	NCT02149225	30568303
NaN	NaN	NaN	NaN	21.2525	21.5303	9	1187.6	0.011359	128.61	FYNKKVENF	Q8IZT6	ASPM	Abnormal spindle-like microcephaly-associated protein	APVAC1	NCT02149225	30568303
NaN	NaN	NaN	23.6997	NaN	NaN	9	1020.61	0.0066752	143.61	HQAAIIIQK	Q8IZT6	ASPM	Abnormal spindle-like microcephaly-associated protein	APVAC1	NCT02149225	30568303
25.7183	NaN	NaN	NaN	NaN	NaN	9	1022.58	0.0067578	143.37	KTFSVSQKV	Q8IZT6	ASPM	Abnormal spindle-like microcephaly-associated protein	APVAC1	NCT02149225	30568303
23.9619	NaN	NaN	NaN	NaN	NaN	9	1133.63	0.00081996	164.71	MVKKKLQEM	Q8IZT6	ASPM	Abnormal spindle-like microcephaly-associated protein	APVAC1	NCT02149225	30568303
NaN	NaN	24.8903	23.759	NaN	NaN	10	1237.69	0.0055393	170.89	RLFTSEKMVK	Q8IZT6	ASPM	Abnormal spindle-like microcephaly-associated protein	APVAC1	NCT02149225	30568303
26.721	NaN	NaN	NaN	NaN	NaN	9	1186.64	0.01113	129.47	RLHMRYQAL	Q8IZT6	ASPM	Abnormal spindle-like microcephaly-associated protein	APVAC1	NCT02149225	30568303
26.0827	NaN	NaN	NaN	NaN	NaN	9	1154.71	0.017234	115.78	RLLDLRKEI	Q8IZT6	ASPM	Abnormal spindle-like microcephaly-associated protein	APVAC1	NCT02149225	30568303
NaN	NaN	28.4252	NaN	NaN	NaN	9	1047.61	0.014382	120.99	SIFRTPISK	Q8IZT6	ASPM	Abnormal spindle-like microcephaly-associated protein	APVAC1	NCT02149225	30568303
NaN	NaN	24.3492	23.3258	NaN	NaN	10	1188.61	1.0228e-35	267.52	STIAHEIYQK	Q8IZT6	ASPM	Abnormal spindle-like microcephaly-associated protein	APVAC1	NCT02149225	30568303
26.7161	NaN	NaN	NaN	NaN	NaN	9	911.569	0.0060957	168.74	ALTPVVVTL	P11802	CDK4	Cyclin-dependent kinase 4	APVAC1	NCT02149225	30568303
NaN	NaN	NaN	25.1816	NaN	NaN	9	1068.58	0.0058673	148.04	NPHKRISAF	P11802	CDK4	Cyclin-dependent kinase 4	APVAC1	NCT02149225	30568303
26.5103	NaN	NaN	NaN	NaN	NaN	9	1058.54	0.010705	131.06	SQHLDFISI	P36222	CHI3L1	Chitinase-3-like protein 1	Peptide vaccine	NCT02754362
31.0328	NaN	NaN	NaN	NaN	NaN	9	948.528	0.010043	133.55	SQTGFVVLV	P36222	CHI3L1	Chitinase-3-like protein 1	Peptide vaccine	NCT02754362
NaN	NaN	NaN	NaN	24.546	25.3993	10	1133.6	0.0066124	152.47	KLFDSDPITV	P10909	CLU	Clusterin;Clusterin beta chain;Clusterin alpha chain	APVAC1	NCT02149225	30568303
NaN	NaN	NaN	NaN	23.3892	23.7914	12	1333.71	0.0089336	114.86	KLFDSDPITVTV	P10909	CLU	Clusterin;Clusterin beta chain;Clusterin alpha chain	APVAC1	NCT02149225	30568303
23.9153	NaN	NaN	NaN	NaN	NaN	9	911.46	0.012153	125.62	ALADEPPSL	Q6UVK1	CSPG4	Chondroitin sulfate proteoglycan 4	IMA950	NCT01222221;NCT03665545	27225692;30753611
24.5026	NaN	NaN	NaN	NaN	NaN	9	1000.54	0.013403	126.24	ALTDIDLQL	Q6UVK1	CSPG4	Chondroitin sulfate proteoglycan 4	IMA950	NCT01222221;NCT03665545	27225692;30753611
27.8072	NaN	NaN	NaN	NaN	NaN	9	1018.53	0.01647	117.18	GTDPQLLLY	Q6UVK1	CSPG4	Chondroitin sulfate proteoglycan 4	IMA950	NCT01222221;NCT03665545	27225692;30753611
26.9708	NaN	NaN	NaN	NaN	NaN	9	980.529	0.015312	119.29	HQATALLEV	Q6UVK1	CSPG4	Chondroitin sulfate proteoglycan 4	IMA950	NCT01222221;NCT03665545	27225692;30753611
NaN	25.2516	NaN	NaN	NaN	NaN	9	1062.58	0.011107	129.55	QLYSGRLQV	Q6UVK1	CSPG4	Chondroitin sulfate proteoglycan 4	IMA950	NCT01222221;NCT03665545	27225692;30753611
28.584	26.156	NaN	NaN	NaN	NaN	9	1054.45	0.0059727	150.84	STDPQHHAY	Q6UVK1	CSPG4	Chondroitin sulfate proteoglycan 4	IMA950	NCT01222221;NCT03665545	27225692;30753611
23.6781	NaN	NaN	NaN	NaN	NaN	9	978.623	0.0060344	152.47	TLAPPLLRV	Q6UVK1	CSPG4	Chondroitin sulfate proteoglycan 4	IMA950	NCT01222221;NCT03665545	27225692;30753611
29.1688	NaN	NaN	NaN	NaN	NaN	9	932.511	0.0080273	139.74	TMLARLASA	Q6UVK1	CSPG4	Chondroitin sulfate proteoglycan 4	IMA950	NCT01222221;NCT03665545	27225692;30753611
24.3211	24.63	NaN	NaN	NaN	NaN	11	1290.56	0.0064557	130.66	YTERDGSAMVY	Q8N568	DCLK2	Serine/threonine-protein kinase DCLK2	APVAC1	NCT02149225	30568303
NaN	22.6774	NaN	NaN	NaN	NaN	9	987.554	0.016474	117.17	AMASIINRL	Q96N67	DOCK7	Dedicator of cytokinesis protein 7	APVAC1	NCT02149225	30568303
NaN	NaN	NaN	NaN	22.0878	NaN	8	874.512	0.020692	136.8	DAKKLSTI	Q96N67	DOCK7	Dedicator of cytokinesis protein 7	APVAC1	NCT02149225	30568303
25.8339	23.5454	NaN	NaN	NaN	NaN	9	1119.56	0.010693	131.11	DMQKKTQEL	Q96N67	DOCK7	Dedicator of cytokinesis protein 7	APVAC1	NCT02149225	30568303
NaN	NaN	26.0109	NaN	NaN	NaN	9	1003.51	0.005619	148.04	EAMASIINR	Q96N67	DOCK7	Dedicator of cytokinesis protein 7	APVAC1	NCT02149225	30568303
23.3534	NaN	NaN	NaN	NaN	NaN	9	935.435	0.017391	115.49	GQYSGSPQL	Q96N67	DOCK7	Dedicator of cytokinesis protein 7	APVAC1	NCT02149225	30568303
23.045	NaN	NaN	NaN	NaN	NaN	10	1048.52	0.0065578	155.58	GQYSGSPQLL	Q96N67	DOCK7	Dedicator of cytokinesis protein 7	APVAC1	NCT02149225	30568303
NaN	NaN	22.1255	NaN	NaN	NaN	10	1125.56	0.018366	120.49	TETSSFLQTL	Q96N67	DOCK7	Dedicator of cytokinesis protein 7	APVAC1	NCT02149225	30568303
25.9909	NaN	NaN	NaN	NaN	NaN	9	972.524	0.0094152	135.77	GLKDQVNTV	P29317	EPHA2	Ephrin type-A receptor 2	Peptide vaccine;SL-701	NCT02754362;NCT02078648	PMC6216116
NaN	NaN	NaN	NaN	22.0397	NaN	10	1210.54	0.020954	116.73	MPNPEGRYTF	P04626	ERBB2	Receptor tyrosine-protein kinase erbB-2	ICT-107;Peptide vaccine	NCT01280552;NCT02754362	22847020
28.3147	NaN	NaN	NaN	NaN	NaN	9	1240.68	0.0081879	139.28	YRKPKWNHL	O95864	FADS2	Fatty acid desaturase 2	APVAC1	NCT02149225	30568303
29.9446	NaN	NaN	NaN	NaN	NaN	9	901.487	0.0068765	143.03	GQADLATKV	Q9NX05	FAM120C	Constitutive coactivator of PPAR-gamma-like protein 2	APVAC1	NCT02149225	30568303
NaN	NaN	23.2771	21.9317	NaN	NaN	11	1280.64	0.00070578	166.09	GVQGFQEFLEK	Q9NX05	FAM120C	Constitutive coactivator of PPAR-gamma-like protein 2	APVAC1	NCT02149225	30568303
NaN	NaN	NaN	NaN	25.6402	21.0866	9	1045.45	0.0057983	146.21	HAFSEDPML	Q9NX05	FAM120C	Constitutive coactivator of PPAR-gamma-like protein 2	APVAC1	NCT02149225	30568303
NaN	22.7842	NaN	NaN	NaN	20.306	12	1349.72	0.01623	105.4	VVYDDSTGLIRL	Q13002	GRIK2;GRIK3	Glutamate receptor ionotropic, kainate 2;Glutamate receptor ionotropic, kainate 3	APVAC1;APVAC1	NCT02149225;NCT02149225	30568303;30568303
NaN	NaN	24.8032	25.6605	NaN	NaN	10	1259.63	0.00024676	211.86	DTQHFISKER	Q9H583	HEATR1	HEAT repeat-containing protein 1;HEAT repeat-containing protein 1, N-terminally processed	APVAC1	NCT02149225	30568303
NaN	NaN	23.5523	NaN	NaN	NaN	11	1313.76	0.0078745	128.08	KEIADLKKQEL	Q9H583	HEATR1	HEAT repeat-containing protein 1;HEAT repeat-containing protein 1, N-terminally processed	APVAC1	NCT02149225	30568303
NaN	NaN	22.2491	NaN	NaN	NaN	9	974.528	0.013395	122.79	SEVTISNLL	Q9H583	HEATR1	HEAT repeat-containing protein 1;HEAT repeat-containing protein 1, N-terminally processed	APVAC1	NCT02149225	30568303
23.5548	NaN	NaN	NaN	NaN	NaN	9	921.517	0.01827	113.89	TVLGYISAV	Q9H583	HEATR1	HEAT repeat-containing protein 1;HEAT repeat-containing protein 1, N-terminally processed	APVAC1	NCT02149225	30568303
28.6342	NaN	NaN	NaN	NaN	24.0168	9	1070.63	0.007262	141.93	KIQEILTQV	O00425	IGF2BP3	Insulin-like growth factor 2 mRNA-binding protein 3	IMA950	NCT01222221;NCT03665545	27225692;30753611
NaN	NaN	NaN	NaN	NaN	22.4245	11	1305.69	0.023065	99.653	TLYNPERTITV	O00425	IGF2BP3;IGF2BP1	Insulin-like growth factor 2 mRNA-binding protein 3;Insulin-like growth factor 2 mRNA-binding protein 1	IMA950	NCT01222221;NCT03665545	27225692;30753611
28.1245	NaN	NaN	NaN	NaN	NaN	9	1137.51	0.01137	128.57	QTETHNVFY	P78552	IL13RA1	Interleukin-13 receptor subunit alpha-1	ICT-107;Peptide vaccine;SL-701	NCT01280552;NCT02754362;NCT02078648	22847020;PMC6216116
NaN	NaN	27.4886	28.9509	NaN	NaN	9	1047.58	2.5618e-05	205.7	DTAVLFRAR	Q13683	ITGA7	Integrin alpha-7;Integrin alpha-7 heavy chain;Integrin alpha-7 light chain;Integrin alpha-7 70 kDa form	APVAC1	NCT02149225	30568303
NaN	22.0497	NaN	NaN	NaN	NaN	11	1162.63	0.014338	110.87	SLADTAVLFRA	Q13683	ITGA7	Integrin alpha-7;Integrin alpha-7 heavy chain;Integrin alpha-7 light chain;Integrin alpha-7 70 kDa form	APVAC1	NCT02149225	30568303
NaN	NaN	26.176	23.5269	NaN	NaN	10	1127.65	0.0058049	182.53	GEISLLKQQL	Q9Y250	LZTS3;LZTS2;LZTS1	Leucine zipper putative tumor suppressor 3;Leucine zipper putative tumor suppressor 2;Leucine zipper putative tumor suppressor 1	APVAC1	NCT02149225	30568303
NaN	NaN	NaN	NaN	23.2655	NaN	9	1030.49	0.031943	98.458	ALREEEEGV	P43355	MAGEA1	Melanoma-associated antigen 1	ICT-107	NCT01280552	22847020
NaN	NaN	NaN	NaN	23.4418	NaN	11	1187.55	0.0019745	143.89	EADPTGHSYVL	P43355	MAGEA1	Melanoma-associated antigen 1	ICT-107	NCT01280552	22847020
NaN	NaN	NaN	NaN	26.5168	25.9414	9	1089.68	0.0060156	151.97	KVLEYVIKV	P43355	MAGEA1	Melanoma-associated antigen 1	ICT-107	NCT01280552	22847020
NaN	NaN	NaN	NaN	NaN	26.6855	9	1117.59	0.080972	86.866	VQPSKYHFL	Q9HAY2	MAGEF1	Melanoma-associated antigen F1	APVAC1	NCT02149225	30568303
NaN	NaN	24.3717	NaN	NaN	NaN	11	1317.63	0.012091	115.57	ETLDAQTFHTR	P08581	MET	Hepatocyte growth factor receptor	IMA950	NCT01222221	27225692;30753611
NaN	NaN	24.34	NaN	NaN	NaN	8	879.481	0.020047	139.31	KTGPVLEH	P08581	MET	Hepatocyte growth factor receptor	IMA950	NCT01222221	27225692;30753611
NaN	NaN	NaN	NaN	21.4523	NaN	11	1348.69	0.013106	112.84	YVLNEEDLQKV	P08581	MET	Hepatocyte growth factor receptor	IMA950	NCT01222221	27225692;30753611
24.2303	NaN	NaN	NaN	NaN	NaN	9	969.549	0.0063724	174.21	GLLDQIQAL	Q8NFZ3	NLGN4Y;NLGN4X;NLGN2;NLGN3	Neuroligin-4, Y-linked;Neuroligin-4, X-linked;Neuroligin-2;Neuroligin-3	IMA950;APVAC1;APVAC1	NCT01222221;NCT03665545;NCT02149225;NCT02149225	27225692;30753611;30568303;30568303
25.83	24.5972	NaN	NaN	NaN	NaN	9	1037.59	0.0099723	133.81	TLTNIIHNL	Q9P0S3	ORMDL1	ORM1-like protein 1	APVAC1	NCT02149225	30568303
26.3824	24.7616	NaN	NaN	22.8765	22.1891	11	1051.53	0.010813	120.65	GLDPSSGAIHV	Q9Y5F6	PCDHGC5	Protocadherin gamma-C5	APVAC1	NCT02149225	30568303
25.9624	NaN	NaN	NaN	NaN	NaN	9	999.535	0.011781	127.02	KQSSPNLQV	Q9Y5F6	PCDHGC5	Protocadherin gamma-C5	APVAC1	NCT02149225	30568303
NaN	NaN	NaN	NaN	23.8069	23.1897	11	1312.64	0.0073136	129.1	RYQESLGNTVF	O43164	PJA2	E3 ubiquitin-protein ligase Praja-2	APVAC1	NCT02149225	30568303
NaN	NaN	25.333	23.9575	NaN	NaN	11	1330.62	0.00070578	166.09	TEFVHQNSQEI	O43164	PJA2	E3 ubiquitin-protein ligase Praja-2	APVAC1	NCT02149225	30568303
25.0757	22.8849	NaN	NaN	NaN	NaN	9	999.535	0.0059281	149.65	ALEERLAQA	Q8NG27	PJA2;PJA1	E3 ubiquitin-protein ligase Praja-2;E3 ubiquitin-protein ligase Praja-1	APVAC1	NCT02149225	30568303
29.4711	NaN	NaN	NaN	NaN	NaN	9	1144.54	0.014083	121.53	YVDPQFLTY	Q8NG27	PJA2;PJA1	E3 ubiquitin-protein ligase Praja-2;E3 ubiquitin-protein ligase Praja-1	APVAC1	NCT02149225	30568303
NaN	NaN	NaN	NaN	NaN	22.4364	9	1041.62	0.050905	97.635	LLQDRLVSV	Q9H4M7	PLEKHA4	Pleckstrin homology domain-containing family A member 4	APVAC1	NCT02149225	30568303
27.1153	NaN	NaN	NaN	NaN	NaN	9	1034.65	0.0060344	152.47	KLLAVIHEL	Q9Y620	RAD54B	DNA repair and recombination protein RAD54B	APVAC1	NCT02149225	30568303
NaN	NaN	NaN	NaN	22.315	NaN	9	978.575	0.02283	108.46	SLYKGLLSV	Q9Y620	RAD54B	DNA repair and recombination protein RAD54B	APVAC1	NCT02149225	30568303
NaN	NaN	NaN	26.4082	NaN	NaN	9	993.597	0.017937	114.5	ATQLLKLAH	P62424	RPL7A	60S ribosomal protein L7a	APVAC1	NCT02149225	30568303
NaN	NaN	22.4201	23.3715	NaN	NaN	10	1121.69	0.0068101	145.84	ATQLLKLAHK	P62424	RPL7A	60S ribosomal protein L7a	APVAC1	NCT02149225	30568303
NaN	NaN	27.9754	NaN	NaN	NaN	10	978.623	0.0085549	139.97	KVAPAPAVVK	P62424	RPL7A	60S ribosomal protein L7a	APVAC1	NCT02149225	30568303
NaN	NaN	27.2477	NaN	NaN	NaN	11	1106.72	0.027253	96.015	KVAPAPAVVKK	P62424	RPL7A	60S ribosomal protein L7a	APVAC1	NCT02149225	30568303
NaN	NaN	27.473	29.4997	NaN	NaN	9	1072.63	0.0061617	169.09	KVVNPLFEK	P62424	RPL7A	60S ribosomal protein L7a	APVAC1	NCT02149225	30568303
23.6447	NaN	NaN	NaN	NaN	NaN	9	1002.51	0.0059548	150.36	QALDRQTAT	P62424	RPL7A	60S ribosomal protein L7a	APVAC1	NCT02149225	30568303
NaN	NaN	NaN	NaN	NaN	24.188	9	1329.67	0.03423	96.143	RYDEIRRHW	P62424	RPL7A	60S ribosomal protein L7a	APVAC1	NCT02149225	30568303
NaN	NaN	25.245	23.8276	NaN	NaN	9	1136.61	0.0060189	169.44	AEYKKKEEL	Q9NTJ3	SMC4	Structural maintenance of chromosomes protein 4	APVAC1	NCT02149225	30568303
26.5189	25.1356	NaN	NaN	NaN	NaN	9	957.549	0.0074511	141.39	ALQKDALSI	Q9NTJ3	SMC4	Structural maintenance of chromosomes protein 4	APVAC1	NCT02149225	30568303
23.385	NaN	NaN	NaN	NaN	NaN	9	1050.52	0.012103	125.81	AQSELDIYL	Q9NTJ3	SMC4	Structural maintenance of chromosomes protein 4	APVAC1	NCT02149225	30568303
NaN	NaN	NaN	25.816	NaN	NaN	10	1055.6	0.010717	133.83	AVNPKEIASK	Q9NTJ3	SMC4	Structural maintenance of chromosomes protein 4	APVAC1	NCT02149225	30568303
24.1829	NaN	NaN	NaN	NaN	NaN	9	1144.63	0.0086072	138.08	ELKEKEKEL	Q9NTJ3	SMC4	Structural maintenance of chromosomes protein 4	APVAC1	NCT02149225	30568303
NaN	NaN	26.1516	NaN	NaN	NaN	10	1132.61	0.0066495	150.35	GEKNIAIEFL	Q9NTJ3	SMC4	Structural maintenance of chromosomes protein 4	APVAC1	NCT02149225	30568303
NaN	NaN	29.0177	28.2101	NaN	NaN	12	1152.56	5.3952e-07	206.49	GTMTGGGSKVMK	Q9NTJ3	SMC4	Structural maintenance of chromosomes protein 4	APVAC1	NCT02149225	30568303
NaN	NaN	23.8632	NaN	NaN	NaN	9	972.51	0.021765	109.71	GTQPSTARR	Q9NTJ3	SMC4	Structural maintenance of chromosomes protein 4	APVAC1	NCT02149225	30568303
NaN	NaN	NaN	NaN	27.0162	27.8282	9	1164.6	0.034746	95.62	HYKPTPLYF	Q9NTJ3	SMC4	Structural maintenance of chromosomes protein 4	APVAC1	NCT02149225	30568303
NaN	NaN	25.6845	NaN	NaN	NaN	8	886.549	0.01082	139.74	KDALSIKL	Q9NTJ3	SMC4	Structural maintenance of chromosomes protein 4	APVAC1	NCT02149225	30568303
NaN	NaN	26.5971	25.2508	NaN	NaN	10	1186.66	0.0054764	198.61	KEINEKSNIL	Q9NTJ3	SMC4	Structural maintenance of chromosomes protein 4	APVAC1	NCT02149225	30568303
NaN	NaN	24.1743	22.9306	NaN	NaN	8	1014.61	0.0038529	193.29	KEKELQKL	Q9NTJ3	SMC4	Structural maintenance of chromosomes protein 4	APVAC1	NCT02149225	30568303
NaN	NaN	24.3109	23.3855	NaN	NaN	9	1120.61	0.0074192	141.48	KEKFTQLDL	Q9NTJ3	SMC4	Structural maintenance of chromosomes protein 4	APVAC1	NCT02149225	30568303
NaN	NaN	27.7557	NaN	NaN	NaN	8	914.507	0.019101	143	KELEANVL	Q9NTJ3	SMC4	Structural maintenance of chromosomes protein 4	APVAC1	NCT02149225	30568303
NaN	NaN	27.0663	25.4143	NaN	NaN	9	1138.57	0.0049539	182.68	KENYQMLTL	Q9NTJ3	SMC4	Structural maintenance of chromosomes protein 4	APVAC1	NCT02149225	30568303
24.2039	NaN	NaN	NaN	NaN	NaN	9	1070.64	0.0060466	152.79	KLKAQQDKL	Q9NTJ3	SMC4	Structural maintenance of chromosomes protein 4	APVAC1	NCT02149225	30568303
NaN	NaN	27.6095	27.3678	NaN	NaN	10	1155.69	0.0043041	200.71	KVLDAIIQEK	Q9NTJ3	SMC4	Structural maintenance of chromosomes protein 4	APVAC1	NCT02149225	30568303
NaN	NaN	NaN	NaN	23.1965	20.747	9	1103.63	0.021639	109.86	LYLQRVAEL	Q9NTJ3	SMC4	Structural maintenance of chromosomes protein 4	APVAC1	NCT02149225	30568303
26.8831	26.0415	NaN	NaN	NaN	NaN	10	1149.58	0.0084134	140.45	NLDQATRVAY	Q9NTJ3	SMC4	Structural maintenance of chromosomes protein 4	APVAC1	NCT02149225	30568303
NaN	NaN	NaN	NaN	24.2474	NaN	9	1012.54	0.017781	114.78	NPIEEISVL	Q9NTJ3	SMC4	Structural maintenance of chromosomes protein 4	APVAC1	NCT02149225	30568303
NaN	NaN	24.9088	25.0847	NaN	NaN	9	1094.52	0.0056384	178.27	QEETNFKSL	Q9NTJ3	SMC4	Structural maintenance of chromosomes protein 4	APVAC1	NCT02149225	30568303
27.2744	NaN	NaN	NaN	NaN	NaN	9	1191.61	0.012903	123.69	RLIEQEEYL	Q9NTJ3	SMC4	Structural maintenance of chromosomes protein 4	APVAC1	NCT02149225	30568303
NaN	NaN	26.2855	24.2894	NaN	NaN	9	1134.55	0.0074192	141.48	SEREMRNTL	Q9NTJ3	SMC4	Structural maintenance of chromosomes protein 4	APVAC1	NCT02149225	30568303
NaN	NaN	24.2544	NaN	NaN	NaN	9	1017.56	0.0089619	137.06	SVYHISGKK	Q9NTJ3	SMC4	Structural maintenance of chromosomes protein 4	APVAC1	NCT02149225	30568303
NaN	NaN	23.6391	NaN	NaN	NaN	10	1145.66	0.018876	119.75	SVYHISGKKK	Q9NTJ3	SMC4	Structural maintenance of chromosomes protein 4	APVAC1	NCT02149225	30568303
26.0868	24.1872	NaN	NaN	22.5196	23.1278	9	1104.62	0.0061337	161.02	YLNVQVKEL	Q9NTJ3	SMC4	Structural maintenance of chromosomes protein 4	APVAC1	NCT02149225	30568303
NaN	NaN	26.5673	25.7547	NaN	NaN	9	970.497	0.0059186	149.4	AEDTPVVQL	Q9Y6A5	TACC3	Transforming acidic coiled-coil-containing protein 3	APVAC1	NCT02149225	30568303
NaN	NaN	NaN	24.0176	NaN	NaN	10	1034.5	0.0066304	151.44	DVSDGATSKR	Q9Y6A5	TACC3	Transforming acidic coiled-coil-containing protein 3	APVAC1	NCT02149225	30568303
25.0606	23.7006	NaN	NaN	NaN	NaN	9	1030.58	1.6474e-05	219.19	ESALRKQSL	Q9Y6A5	TACC3	Transforming acidic coiled-coil-containing protein 3	APVAC1	NCT02149225	30568303
27.8034	NaN	NaN	NaN	NaN	NaN	9	1190.68	0.013086	123.35	KRFEKQKEV	Q9Y6A5	TACC3	Transforming acidic coiled-coil-containing protein 3	APVAC1	NCT02149225	30568303
NaN	NaN	NaN	NaN	22.6973	NaN	10	1113.57	0.0080947	141.52	QLANEEIAQV	Q9Y6A5	TACC3	Transforming acidic coiled-coil-containing protein 3	APVAC1	NCT02149225	30568303
NaN	NaN	NaN	NaN	25.8019	NaN	11	1098.56	0.00095089	157.99	TPVPADGTQTL	Q9Y6A5	TACC3	Transforming acidic coiled-coil-containing protein 3	APVAC1	NCT02149225	30568303
NaN	NaN	25.238	25.9611	NaN	NaN	9	1112.56	0.0059548	150.36	ELFSHPVER	Q9H6L2	TMEM231	Transmembrane protein 231	APVAC1	NCT02149225	30568303
NaN	28.8274	NaN	NaN	NaN	NaN	9	902.49	0.0099723	133.81	AMTQLLAGV	P24821	TNC	Tenascin	IMA950	NCT01222221;NCT03665545	27225692;30753611
NaN	NaN	27.8737	27.8192	NaN	NaN	9	901.523	0.012103	125.81	ATEGGVLKK	P24821	TNC	Tenascin	IMA950	NCT01222221;NCT03665545	27225692;30753611
24.3255	NaN	NaN	NaN	NaN	NaN	9	1129.52	0.0084674	138.48	ATEYEIELY	P24821	TNC	Tenascin	IMA950	NCT01222221;NCT03665545	27225692;30753611
NaN	NaN	30.2013	25.4792	NaN	NaN	9	1048.69	0.0059432	158.08	GVLKKVIRH	P24821	TNC	Tenascin	IMA950	NCT01222221;NCT03665545	27225692;30753611
NaN	NaN	26.6069	27.3051	NaN	NaN	10	1176.78	0.011937	131.5	GVLKKVIRHK	P24821	TNC	Tenascin	IMA950	NCT01222221;NCT03665545	27225692;30753611
23.3673	NaN	NaN	NaN	NaN	NaN	10	1150.54	0.0078437	142.36	LTDLEPATEY	P24821	TNC	Tenascin	IMA950	NCT01222221;NCT03665545	27225692;30753611
24.3226	NaN	NaN	NaN	NaN	NaN	9	1018.5	0.016717	116.73	RVSQTDNSI	P24821	TNC	Tenascin	IMA950	NCT01222221;NCT03665545	27225692;30753611
27.9062	24.8122	NaN	NaN	NaN	NaN	9	1045.5	0.013395	122.79	TVDSYVISY	P24821	TNC	Tenascin	IMA950	NCT01222221;NCT03665545	27225692;30753611
24.2962	NaN	NaN	NaN	21.6482	21.5786	11	1345.69	0.0092621	125.56	FLVEPQEDTRL	P51784	USP11	Ubiquitin carboxyl-terminal hydrolase 11	APVAC1	NCT02149225	30568303
23.2638	NaN	NaN	NaN	NaN	NaN	9	1219.6	0.00026642	209.36	FQDEINWRL	P51784	USP11	Ubiquitin carboxyl-terminal hydrolase 11	APVAC1	NCT02149225	30568303
NaN	NaN	28.2842	NaN	NaN	NaN	9	1052.62	0.012103	125.81	IELPNIQKV	P51784	USP11	Ubiquitin carboxyl-terminal hydrolase 11	APVAC1	NCT02149225	30568303
23.8741	NaN	NaN	NaN	NaN	NaN	9	1079.65	0.005799	146.23	ISHKRVLEV	P51784	USP11	Ubiquitin carboxyl-terminal hydrolase 11	APVAC1	NCT02149225	30568303
27.9564	26.9949	NaN	NaN	NaN	NaN	9	1076.62	0.0058801	159.04	KQLFTLQTV	P51784	USP11	Ubiquitin carboxyl-terminal hydrolase 11	APVAC1	NCT02149225	30568303
NaN	NaN	NaN	NaN	NaN	23.3693	9	1073.58	0.027226	103.29	LYDTHITVL	P51784	USP11	Ubiquitin carboxyl-terminal hydrolase 11	APVAC1	NCT02149225	30568303
NaN	NaN	28.0122	27.5665	NaN	NaN	9	1060.51	0.010713	131.03	MVADVFSHR	P51784	USP11	Ubiquitin carboxyl-terminal hydrolase 11	APVAC1	NCT02149225	30568303
NaN	NaN	NaN	22.6039	NaN	NaN	10	1207.58	0.0073205	144.12	MVADVFSHRF	P51784	USP11	Ubiquitin carboxyl-terminal hydrolase 11	APVAC1	NCT02149225	30568303
NaN	27.0272	NaN	NaN	NaN	NaN	9	1116.59	0.014673	120.46	RLYDTHITV	P51784	USP11	Ubiquitin carboxyl-terminal hydrolase 11	APVAC1	NCT02149225	30568303
NaN	26.6575	NaN	NaN	NaN	NaN	9	1032.49	0.011979	126.28	VQFSHTDSI	P51784	USP11	Ubiquitin carboxyl-terminal hydrolase 11	APVAC1	NCT02149225	30568303
NaN	NaN	NaN	NaN	23.1673	21.6041	11	1330.62	0.00087238	160.59	EYFRVPDSATF	Q7Z7G8	VPS13B	Vacuolar protein sorting-associated protein 13B	APVAC1	NCT02149225	30568303
NaN	NaN	24.9249	23.5905	NaN	NaN	9	1192.55	0.010029	133.6	HEYEPYSRL	Q7Z7G8	VPS13B	Vacuolar protein sorting-associated protein 13B	APVAC1	NCT02149225	30568303
NaN	NaN	29.1699	NaN	NaN	NaN	9	972.549	0.0084198	138.62	LGLSETQII	Q7Z7G8	VPS13B	Vacuolar protein sorting-associated protein 13B	APVAC1	NCT02149225	30568303
NaN	NaN	23.4561	NaN	NaN	NaN	9	1049.58	0.017719	114.89	NDFLLKTSL	Q7Z7G8	VPS13B	Vacuolar protein sorting-associated protein 13B	APVAC1	NCT02149225	30568303
NaN	21.8848	NaN	NaN	NaN	NaN	10	1262.66	0.010154	134.91	RQYQIDLQSI	Q7Z7G8	VPS13B	Vacuolar protein sorting-associated protein 13B	APVAC1	NCT02149225	30568303
NaN	NaN	NaN	24.9419	NaN	NaN	9	847.415	0.015981	118.07	SNIGGTSGR	Q7Z7G8	VPS13B	Vacuolar protein sorting-associated protein 13B	APVAC1	NCT02149225	30568303
NaN	NaN	24.4157	NaN	NaN	NaN	9	933.513	0.012689	124.08	STLAVTSQK	Q7Z7G8	VPS13B	Vacuolar protein sorting-associated protein 13B	APVAC1	NCT02149225	30568303
NaN	NaN	NaN	NaN	20.5228	NaN	11	1315.62	0.044013	89.355	TYTEIAGMQRF	Q7Z7G8	VPS13B	Vacuolar protein sorting-associated protein 13B	APVAC1	NCT02149225	30568303
NaN	NaN	25.4569	25.9533	NaN	NaN	9	1094.52	0.0067889	143.28	EAYEREVSL	P17036	ZNF3	Zinc finger protein 3	APVAC1	NCT02149225	30568303
NaN	NaN	NaN	NaN	23.7899	NaN	9	1090.47	0.013834	121.99	KYNDFGNSF	P17036	ZNF3	Zinc finger protein 3	APVAC1	NCT02149225	30568303
NaN	NaN	25.5503	24.211	NaN	NaN	9	1061.54	0.015062	119.75	TELNIREST	P17036	ZNF3	Zinc finger protein 3	APVAC1	NCT02149225	30568303
