# Supplementary material for: CIITA-Transduced Glioblastoma Cells Uncover a Rich Repertoire of Clinically Relevant Tumor-Associated HLA-II Antigens
Source: Mol Cell Proteomics. 2021 Jan 6;20:100032. doi: 10.1074/mcp.RA120.002201 (PMC8724627; doi:10.1074/mcp.RA120.002201)
Supplement: Supplementary Table 11 [file mmc11.xlsx]

## Sheet: Sheet1
Supplementary Table 11:
HROG02_CIITA_HLAIIp	HROG02_HLAIIp	HROG17_CIITA_HLAIIp	HROG17_HLAIIp	RA_CIITA_HLAIIp	RA_HLAIIp	Length	Mass	PEP	Score	Sequence	Leading razor protein	Gene names	Protein names	Vaccine name	Trial number	Reference (PMID)
NaN	NaN	NaN	NaN	24.8217	NaN	15	1514.74	0.0068763	88.338	FGRSFTLASSETGVG	P36222	CHI3L1	Chitinase-3-like protein 1	Peptide vaccine	NCT02754362
NaN	NaN	NaN	NaN	22.9336	NaN	17	1682.83	0.0011459	102.87	FGRSFTLASSETGVGAP	P36222	CHI3L1	Chitinase-3-like protein 1	Peptide vaccine	NCT02754362
NaN	NaN	NaN	NaN	25.0653	NaN	14	1367.67	0.0021912	108.7	GRSFTLASSETGVG	P36222	CHI3L1	Chitinase-3-like protein 1	Peptide vaccine	NCT02754362
NaN	NaN	NaN	NaN	24.5234	NaN	16	1821.96	8.1957e-05	159.4	GSQRFSKIASNTQSRR	P36222	CHI3L1	Chitinase-3-like protein 1	Peptide vaccine	NCT02754362
NaN	NaN	NaN	NaN	22.1955	NaN	17	1923	0.012865	76.145	GSQRFSKIASNTQSRRT	P36222	CHI3L1	Chitinase-3-like protein 1	Peptide vaccine	NCT02754362
NaN	NaN	NaN	NaN	23.6311	NaN	15	1764.93	0.00048257	130.47	SQRFSKIASNTQSRR	P36222	CHI3L1	Chitinase-3-like protein 1	Peptide vaccine	NCT02754362
25.7152	NaN	NaN	NaN	NaN	NaN	16	1941.11	0.001793	101.42	SRRTFIKSVPPFLRTH	P36222	CHI3L1	Chitinase-3-like protein 1	Peptide vaccine	NCT02754362
27.5335	NaN	NaN	NaN	NaN	NaN	17	1998.13	0.0014029	100.77	SRRTFIKSVPPFLRTHG	P36222	CHI3L1	Chitinase-3-like protein 1	Peptide vaccine	NCT02754362
NaN	NaN	NaN	NaN	24.9289	NaN	17	1983.92	0.084096	55.755	EDQYYLRVTTVASHTSD	P10909	CLU	Clusterin;Clusterin beta chain;Clusterin alpha chain	APVAC1	NCT02149225	30568303
NaN	NaN	25.4238	NaN	NaN	NaN	14	1658.88	0.0045647	97.2	EERKTLLSNLEEAK	P10909	CLU	Clusterin;Clusterin beta chain;Clusterin alpha chain	APVAC1	NCT02149225	30568303
NaN	NaN	NaN	NaN	24.1667	NaN	15	1763.89	0.0010765	117.2	EVSRKNPKFMETVAE	P10909	CLU	Clusterin;Clusterin beta chain;Clusterin alpha chain	APVAC1	NCT02149225	30568303
NaN	NaN	NaN	NaN	26.1638	NaN	16	1891.98	1.0295e-09	199.08	EVSRKNPKFMETVAEK	P10909	CLU	Clusterin;Clusterin beta chain;Clusterin alpha chain	APVAC1	NCT02149225	30568303
NaN	NaN	NaN	NaN	25.6736	NaN	18	2040.94	8.3182e-05	115.31	GEDQYYLRVTTVASHTSD	P10909	CLU	Clusterin;Clusterin beta chain;Clusterin alpha chain	APVAC1	NCT02149225	30568303
26.9717	NaN	NaN	NaN	NaN	NaN	16	1861.96	2.1258e-06	187.04	KNPKFMETVAEKALQE	P10909	CLU	Clusterin;Clusterin beta chain;Clusterin alpha chain	APVAC1	NCT02149225	30568303
NaN	NaN	NaN	NaN	27.3732	NaN	17	2060.17	0.025226	68.481	LQVAERLTRKYNELLKS	P10909	CLU	Clusterin;Clusterin beta chain;Clusterin alpha chain	APVAC1	NCT02149225	30568303
NaN	NaN	NaN	NaN	24.6046	NaN	15	1860.06	0.018092	76.728	QVAERLTRKYNELLK	P10909	CLU	Clusterin;Clusterin beta chain;Clusterin alpha chain	APVAC1	NCT02149225	30568303
NaN	NaN	NaN	NaN	26.8042	NaN	16	1947.09	0.0038146	91.307	QVAERLTRKYNELLKS	P10909	CLU	Clusterin;Clusterin beta chain;Clusterin alpha chain	APVAC1	NCT02149225	30568303
NaN	NaN	NaN	NaN	24.9131	NaN	18	1965.09	2.2362e-05	130.21	SDPITVTVPVEVSRKNPK	P10909	CLU	Clusterin;Clusterin beta chain;Clusterin alpha chain	APVAC1	NCT02149225	30568303
NaN	NaN	NaN	NaN	26.8211	NaN	15	1819.03	0.0043051	94.09	VAERLTRKYNELLKS	P10909	CLU	Clusterin;Clusterin beta chain;Clusterin alpha chain	APVAC1	NCT02149225	30568303
NaN	NaN	NaN	NaN	25.6993	NaN	16	1862.96	0.00087308	111.74	VEVSRKNPKFMETVAE	P10909	CLU	Clusterin;Clusterin beta chain;Clusterin alpha chain	APVAC1	NCT02149225	30568303
NaN	NaN	NaN	NaN	27.0668	NaN	17	1991.05	1.7124e-21	219.79	VEVSRKNPKFMETVAEK	P10909	CLU	Clusterin;Clusterin beta chain;Clusterin alpha chain	APVAC1	NCT02149225	30568303
NaN	NaN	NaN	NaN	24.7165	NaN	18	2059.08	0.00063239	106.35	VPVEVSRKNPKFMETVAE	P10909	CLU	Clusterin;Clusterin beta chain;Clusterin alpha chain	APVAC1	NCT02149225	30568303
NaN	NaN	NaN	NaN	29.52	NaN	19	2187.17	1.3422e-11	193.54	VPVEVSRKNPKFMETVAEK	P10909	CLU	Clusterin;Clusterin beta chain;Clusterin alpha chain	APVAC1	NCT02149225	30568303
NaN	NaN	NaN	NaN	27.2276	NaN	20	2258.21	1.132e-20	207.82	VPVEVSRKNPKFMETVAEKA	P10909	CLU	Clusterin;Clusterin beta chain;Clusterin alpha chain	APVAC1	NCT02149225	30568303
NaN	NaN	NaN	NaN	26.0287	NaN	15	1762.94	4.9557e-05	174.95	VSRKNPKFMETVAEK	P10909	CLU	Clusterin;Clusterin beta chain;Clusterin alpha chain	APVAC1	NCT02149225	30568303
NaN	NaN	26.6892	NaN	NaN	NaN	18	1963.01	6.3507e-05	119.39	AAEIRRDQLEAAQEAVPP	Q6UVK1	CSPG4	Chondroitin sulfate proteoglycan 4	IMA950	NCT01222221;NCT03665545	27225692;30753611
NaN	NaN	26.7557	NaN	NaN	NaN	19	2034.05	0.0074374	79.311	AAEIRRDQLEAAQEAVPPA	Q6UVK1	CSPG4	Chondroitin sulfate proteoglycan 4	IMA950	NCT01222221;NCT03665545	27225692;30753611
NaN	NaN	28.3713	NaN	NaN	NaN	17	1891.98	0.00042928	112.51	AEIRRDQLEAAQEAVPP	Q6UVK1	CSPG4	Chondroitin sulfate proteoglycan 4	IMA950	NCT01222221;NCT03665545	27225692;30753611
NaN	NaN	25.9634	NaN	NaN	NaN	18	1963.01	4.8665e-05	122.46	AEIRRDQLEAAQEAVPPA	Q6UVK1	CSPG4	Chondroitin sulfate proteoglycan 4	IMA950	NCT01222221;NCT03665545	27225692;30753611
26.3743	NaN	NaN	NaN	NaN	NaN	13	1466.7	2.9943e-05	151.83	AFSQFQIDQGEVV	Q6UVK1	CSPG4	Chondroitin sulfate proteoglycan 4	IMA950	NCT01222221;NCT03665545	27225692;30753611
22.5977	NaN	NaN	NaN	NaN	NaN	15	1684.81	2.7552e-05	156.48	AFSQFQIDQGEVVFA	Q6UVK1	CSPG4	Chondroitin sulfate proteoglycan 4	IMA950	NCT01222221;NCT03665545	27225692;30753611
25.161	NaN	NaN	NaN	NaN	NaN	15	1616.78	0.00016353	140.48	ASFFGENHLEVPVAT	Q6UVK1	CSPG4	Chondroitin sulfate proteoglycan 4	IMA950	NCT01222221;NCT03665545	27225692;30753611
24.382	NaN	NaN	NaN	NaN	NaN	16	1734.89	0.038733	65.809	ATEPYNAARPYSVALL	Q6UVK1	CSPG4	Chondroitin sulfate proteoglycan 4	IMA950	NCT01222221;NCT03665545	27225692;30753611
24.0639	NaN	NaN	NaN	NaN	NaN	12	1382.54	0.025281	95.909	DDSETTEDDIPF	Q6UVK1	CSPG4	Chondroitin sulfate proteoglycan 4	IMA950	NCT01222221;NCT03665545	27225692;30753611
27.326	NaN	NaN	NaN	NaN	NaN	16	1898.92	0.0076249	83.633	DVEQGRVRYLSTDPQH	Q6UVK1	CSPG4	Chondroitin sulfate proteoglycan 4	IMA950	NCT01222221;NCT03665545	27225692;30753611
30.0029	NaN	NaN	NaN	NaN	NaN	17	2035.98	0.000398	124.78	DVEQGRVRYLSTDPQHH	Q6UVK1	CSPG4	Chondroitin sulfate proteoglycan 4	IMA950	NCT01222221;NCT03665545	27225692;30753611
28.2591	NaN	NaN	NaN	NaN	NaN	18	2107.02	0.0035254	88.385	DVEQGRVRYLSTDPQHHA	Q6UVK1	CSPG4	Chondroitin sulfate proteoglycan 4	IMA950	NCT01222221;NCT03665545	27225692;30753611
27.8085	NaN	NaN	NaN	NaN	NaN	19	2270.08	0.0016802	93.152	DVEQGRVRYLSTDPQHHAY	Q6UVK1	CSPG4	Chondroitin sulfate proteoglycan 4	IMA950	NCT01222221;NCT03665545	27225692;30753611
26.3489	NaN	NaN	NaN	NaN	NaN	19	2092.05	0.066009	62.765	EAAEIRRDQLEAAQEAVPP	Q6UVK1	CSPG4	Chondroitin sulfate proteoglycan 4	IMA950	NCT01222221;NCT03665545	27225692;30753611
NaN	NaN	27.9175	NaN	NaN	NaN	16	1820.94	4.5821e-05	154.36	EIRRDQLEAAQEAVPP	Q6UVK1	CSPG4	Chondroitin sulfate proteoglycan 4	IMA950	NCT01222221;NCT03665545	27225692;30753611
22.0227	NaN	NaN	NaN	NaN	NaN	22	2370.17	0.052764	56.684	EPPSLDPVQSFSQEAVDTGRVL	Q6UVK1	CSPG4	Chondroitin sulfate proteoglycan 4	IMA950	NCT01222221;NCT03665545	27225692;30753611
24.3504	NaN	NaN	NaN	NaN	NaN	14	1684.83	0.072133	63.662	EQGRVRYLSTDPQH	Q6UVK1	CSPG4	Chondroitin sulfate proteoglycan 4	IMA950	NCT01222221;NCT03665545	27225692;30753611
27.4435	NaN	NaN	NaN	NaN	NaN	15	1821.89	0.0039603	95.428	EQGRVRYLSTDPQHH	Q6UVK1	CSPG4	Chondroitin sulfate proteoglycan 4	IMA950	NCT01222221;NCT03665545	27225692;30753611
26.327	NaN	NaN	NaN	NaN	NaN	16	1892.92	0.00096507	110.51	EQGRVRYLSTDPQHHA	Q6UVK1	CSPG4	Chondroitin sulfate proteoglycan 4	IMA950	NCT01222221;NCT03665545	27225692;30753611
22.7733	NaN	NaN	NaN	NaN	NaN	14	1483.78	0.0019699	112.04	EVPVATALTDIDLQ	Q6UVK1	CSPG4	Chondroitin sulfate proteoglycan 4	IMA950	NCT01222221;NCT03665545	27225692;30753611
24.5061	NaN	NaN	NaN	NaN	NaN	12	1395.67	0.021348	99.855	FSQFQIDQGEVV	Q6UVK1	CSPG4	Chondroitin sulfate proteoglycan 4	IMA950	NCT01222221;NCT03665545	27225692;30753611
23.4398	NaN	NaN	NaN	NaN	NaN	14	1613.77	7.0569e-05	141.95	FSQFQIDQGEVVFA	Q6UVK1	CSPG4	Chondroitin sulfate proteoglycan 4	IMA950	NCT01222221;NCT03665545	27225692;30753611
24.6131	NaN	NaN	NaN	NaN	NaN	14	1397.75	0.011058	84.882	GATLRLDPTVLDAG	Q6UVK1	CSPG4	Chondroitin sulfate proteoglycan 4	IMA950	NCT01222221;NCT03665545	27225692;30753611
24.7085	NaN	NaN	NaN	NaN	NaN	15	1526.79	0.00015358	140.91	GATLRLDPTVLDAGE	Q6UVK1	CSPG4	Chondroitin sulfate proteoglycan 4	IMA950	NCT01222221;NCT03665545	27225692;30753611
26.5918	NaN	NaN	NaN	NaN	NaN	16	1639.88	5.4614e-14	207.95	GATLRLDPTVLDAGEL	Q6UVK1	CSPG4	Chondroitin sulfate proteoglycan 4	IMA950	NCT01222221;NCT03665545	27225692;30753611
25.2811	NaN	NaN	NaN	NaN	NaN	20	2149.08	0.054306	57.366	GEAAEIRRDQLEAAQEAVPP	Q6UVK1	CSPG4	Chondroitin sulfate proteoglycan 4	IMA950	NCT01222221;NCT03665545	27225692;30753611
25.0468	NaN	NaN	NaN	NaN	NaN	16	1682.77	7.6632e-09	192.14	GPHSLAAFPAWGTQDE	Q6UVK1	CSPG4	Chondroitin sulfate proteoglycan 4	IMA950	NCT01222221;NCT03665545	27225692;30753611
24.8307	NaN	NaN	NaN	NaN	NaN	19	1963.02	1.6872e-11	191.84	GPWPQGATLRLDPTVLDAG	Q6UVK1	CSPG4	Chondroitin sulfate proteoglycan 4	IMA950	NCT01222221;NCT03665545	27225692;30753611
24.3843	NaN	NaN	NaN	NaN	NaN	20	2092.06	2.6756e-09	156.96	GPWPQGATLRLDPTVLDAGE	Q6UVK1	CSPG4	Chondroitin sulfate proteoglycan 4	IMA950	NCT01222221;NCT03665545	27225692;30753611
23.0492	NaN	NaN	NaN	NaN	NaN	21	2205.14	0.00027445	122.12	GPWPQGATLRLDPTVLDAGEL	Q6UVK1	CSPG4	Chondroitin sulfate proteoglycan 4	IMA950	NCT01222221;NCT03665545	27225692;30753611
25.4635	NaN	NaN	NaN	NaN	NaN	13	1319.72	0.003314	110.47	GQGTVLLHNSVPV	Q6UVK1	CSPG4	Chondroitin sulfate proteoglycan 4	IMA950	NCT01222221;NCT03665545	27225692;30753611
24.4804	NaN	NaN	NaN	NaN	NaN	15	1505.78	0.052257	64.55	GQGTVLLHNSVPVAD	Q6UVK1	CSPG4	Chondroitin sulfate proteoglycan 4	IMA950	NCT01222221;NCT03665545	27225692;30753611
30.2408	NaN	NaN	NaN	NaN	NaN	16	1562.81	1.9036e-05	171.99	GQGTVLLHNSVPVADG	Q6UVK1	CSPG4	Chondroitin sulfate proteoglycan 4	IMA950	NCT01222221;NCT03665545	27225692;30753611
29.2255	NaN	NaN	NaN	NaN	NaN	19	1924.98	2.1747e-169	322.89	GQGTVLLHNSVPVADGQPH	Q6UVK1	CSPG4	Chondroitin sulfate proteoglycan 4	IMA950	NCT01222221;NCT03665545	27225692;30753611
24.1507	NaN	NaN	NaN	NaN	NaN	17	1768	0.0061379	83.966	GQRARITVAALDASNLL	Q6UVK1	CSPG4	Chondroitin sulfate proteoglycan 4	IMA950	NCT01222221;NCT03665545	27225692;30753611
24.7701	NaN	NaN	NaN	NaN	NaN	18	1964.96	3.8729e-06	140.82	GRPTSAFSQFQIDQGEVV	Q6UVK1	CSPG4	Chondroitin sulfate proteoglycan 4	IMA950	NCT01222221;NCT03665545	27225692;30753611
24.8107	NaN	NaN	NaN	NaN	NaN	14	1377.73	0.0050665	96.756	GTVLLHNSVPVADG	Q6UVK1	CSPG4	Chondroitin sulfate proteoglycan 4	IMA950	NCT01222221;NCT03665545	27225692;30753611
26.893	NaN	NaN	NaN	NaN	NaN	13	1519.6	6.9074e-11	198.54	HDDSETTEDDIPF	Q6UVK1	CSPG4	Chondroitin sulfate proteoglycan 4	IMA950	NCT01222221;NCT03665545	27225692;30753611
25.9229	NaN	NaN	NaN	NaN	NaN	16	1790.75	6.5695e-14	207.34	HDDSETTEDDIPFVAT	Q6UVK1	CSPG4	Chondroitin sulfate proteoglycan 4	IMA950	NCT01222221;NCT03665545	27225692;30753611
25.0569	NaN	NaN	NaN	NaN	NaN	15	1635.86	1.0103e-57	265.31	HPVAFTVTVLPVNDQ	Q6UVK1	CSPG4	Chondroitin sulfate proteoglycan 4	IMA950	NCT01222221;NCT03665545	27225692;30753611
22.4264	NaN	NaN	NaN	NaN	NaN	16	1819.82	0.022649	77.192	HYEAFSTLAPEAWPAM	Q6UVK1	CSPG4	Chondroitin sulfate proteoglycan 4	IMA950	NCT01222221;NCT03665545	27225692;30753611
23.7783	NaN	NaN	NaN	NaN	NaN	17	1948.87	9.5525e-05	135.8	HYEAFSTLAPEAWPAME	Q6UVK1	CSPG4	Chondroitin sulfate proteoglycan 4	IMA950	NCT01222221;NCT03665545	27225692;30753611
25.5947	NaN	NaN	NaN	NaN	NaN	16	1801.08	0.00017548	137.52	IRPAIQIHRSTGLRLA	Q6UVK1	CSPG4	Chondroitin sulfate proteoglycan 4	IMA950	NCT01222221;NCT03665545	27225692;30753611
NaN	NaN	26.7855	NaN	NaN	NaN	15	1691.9	0.0069589	88.187	IRRDQLEAAQEAVPP	Q6UVK1	CSPG4	Chondroitin sulfate proteoglycan 4	IMA950	NCT01222221;NCT03665545	27225692;30753611
25.7441	NaN	NaN	NaN	NaN	NaN	14	1501.8	0.0085775	88.681	KDLLFGSIVAVDEP	Q6UVK1	CSPG4	Chondroitin sulfate proteoglycan 4	IMA950	NCT01222221;NCT03665545	27225692;30753611
25.8326	NaN	NaN	NaN	NaN	NaN	17	1690.9	0.00034562	126.63	KGQGTVLLHNSVPVADG	Q6UVK1	CSPG4	Chondroitin sulfate proteoglycan 4	IMA950	NCT01222221;NCT03665545	27225692;30753611
27.1913	NaN	28.2579	NaN	NaN	NaN	20	2053.07	0.0012253	95.227	KGQGTVLLHNSVPVADGQPH	Q6UVK1	CSPG4	Chondroitin sulfate proteoglycan 4	IMA950	NCT01222221;NCT03665545	27225692;30753611
23.9245	NaN	NaN	NaN	NaN	NaN	15	1620.84	0.0018169	105.86	LQTPAETLLSDSIPH	Q6UVK1	CSPG4	Chondroitin sulfate proteoglycan 4	IMA950	NCT01222221;NCT03665545	27225692;30753611
25.9496	NaN	NaN	NaN	NaN	NaN	14	1692.84	0.0063113	92.19	QGRVRYLSTDPQHH	Q6UVK1	CSPG4	Chondroitin sulfate proteoglycan 4	IMA950	NCT01222221;NCT03665545	27225692;30753611
24.0298	NaN	NaN	NaN	NaN	NaN	15	1763.88	0.0017833	106.32	QGRVRYLSTDPQHHA	Q6UVK1	CSPG4	Chondroitin sulfate proteoglycan 4	IMA950	NCT01222221;NCT03665545	27225692;30753611
27.1318	NaN	NaN	NaN	NaN	NaN	15	1505.78	1.4686e-24	223.77	QGTVLLHNSVPVADG	Q6UVK1	CSPG4	Chondroitin sulfate proteoglycan 4	IMA950	NCT01222221;NCT03665545	27225692;30753611
23.9821	NaN	NaN	NaN	NaN	NaN	16	1710.97	0.074602	61.097	QRARITVAALDASNLL	Q6UVK1	CSPG4	Chondroitin sulfate proteoglycan 4	IMA950	NCT01222221;NCT03665545	27225692;30753611
26.1632	NaN	NaN	NaN	NaN	NaN	14	1469.83	0.0056379	94.122	RARITVAALDASNL	Q6UVK1	CSPG4	Chondroitin sulfate proteoglycan 4	IMA950	NCT01222221;NCT03665545	27225692;30753611
26.7318	NaN	NaN	NaN	NaN	NaN	17	2055.02	0.006137	83.968	RDVEQGRVRYLSTDPQH	Q6UVK1	CSPG4	Chondroitin sulfate proteoglycan 4	IMA950	NCT01222221;NCT03665545	27225692;30753611
29.2808	NaN	NaN	NaN	NaN	NaN	18	2192.08	1.0814e-06	147.64	RDVEQGRVRYLSTDPQHH	Q6UVK1	CSPG4	Chondroitin sulfate proteoglycan 4	IMA950	NCT01222221;NCT03665545	27225692;30753611
27.1878	NaN	NaN	NaN	NaN	NaN	19	2263.12	8.4054e-07	139.88	RDVEQGRVRYLSTDPQHHA	Q6UVK1	CSPG4	Chondroitin sulfate proteoglycan 4	IMA950	NCT01222221;NCT03665545	27225692;30753611
27.0008	NaN	NaN	NaN	NaN	NaN	20	2426.18	4.3683e-08	144.5	RDVEQGRVRYLSTDPQHHAY	Q6UVK1	CSPG4	Chondroitin sulfate proteoglycan 4	IMA950	NCT01222221;NCT03665545	27225692;30753611
27.2744	NaN	NaN	NaN	NaN	NaN	21	2541.21	0.00041172	107.72	RDVEQGRVRYLSTDPQHHAYD	Q6UVK1	CSPG4	Chondroitin sulfate proteoglycan 4	IMA950	NCT01222221;NCT03665545	27225692;30753611
22.8662	NaN	NaN	NaN	NaN	NaN	13	1530.75	0.0095348	95.401	RKARFIHDGSEDT	Q6UVK1	CSPG4	Chondroitin sulfate proteoglycan 4	IMA950	NCT01222221;NCT03665545	27225692;30753611
27.3766	NaN	NaN	NaN	NaN	NaN	16	1722.89	1.8519e-28	227.37	SHPVAFTVTVLPVNDQ	Q6UVK1	CSPG4	Chondroitin sulfate proteoglycan 4	IMA950	NCT01222221;NCT03665545	27225692;30753611
24.8478	NaN	NaN	NaN	NaN	NaN	18	1917	2.0858e-10	190.15	SHPVAFTVTVLPVNDQPP	Q6UVK1	CSPG4	Chondroitin sulfate proteoglycan 4	IMA950	NCT01222221;NCT03665545	27225692;30753611
21.5317	NaN	NaN	NaN	NaN	NaN	16	1606.86	0.0064704	85.958	SPPLPMSLAVDILPSA	Q6UVK1	CSPG4	Chondroitin sulfate proteoglycan 4	IMA950	NCT01222221;NCT03665545	27225692;30753611
24.8861	NaN	NaN	NaN	NaN	NaN	13	1379.69	6.1679e-17	223.84	TPAETLLSDSIPH	Q6UVK1	CSPG4	Chondroitin sulfate proteoglycan 4	IMA950	NCT01222221;NCT03665545	27225692;30753611
24.5909	NaN	NaN	NaN	NaN	NaN	15	1545.82	0.0010482	117.79	VAGPQTSEAFAITVR	Q6UVK1	CSPG4	Chondroitin sulfate proteoglycan 4	IMA950	NCT01222221;NCT03665545	27225692;30753611
26.7177	NaN	NaN	NaN	NaN	NaN	15	1783.9	0.00098202	119.17	VEQGRVRYLSTDPQH	Q6UVK1	CSPG4	Chondroitin sulfate proteoglycan 4	IMA950	NCT01222221;NCT03665545	27225692;30753611
28.6402	NaN	NaN	NaN	NaN	NaN	16	1920.96	0.0015788	102.65	VEQGRVRYLSTDPQHH	Q6UVK1	CSPG4	Chondroitin sulfate proteoglycan 4	IMA950	NCT01222221;NCT03665545	27225692;30753611
27.5664	NaN	NaN	NaN	NaN	NaN	17	1991.99	0.0023307	93.181	VEQGRVRYLSTDPQHHA	Q6UVK1	CSPG4	Chondroitin sulfate proteoglycan 4	IMA950	NCT01222221;NCT03665545	27225692;30753611
26.4572	NaN	NaN	NaN	NaN	NaN	18	2155.06	8.2267e-05	115.5	VEQGRVRYLSTDPQHHAY	Q6UVK1	CSPG4	Chondroitin sulfate proteoglycan 4	IMA950	NCT01222221;NCT03665545	27225692;30753611
24.6991	NaN	NaN	NaN	NaN	NaN	19	2270.08	0.029814	65.47	VEQGRVRYLSTDPQHHAYD	Q6UVK1	CSPG4	Chondroitin sulfate proteoglycan 4	IMA950	NCT01222221;NCT03665545	27225692;30753611
26.6932	NaN	NaN	NaN	NaN	NaN	19	1980.08	0.074021	55.864	VPEGQRARITVAALDASNL	Q6UVK1	CSPG4	Chondroitin sulfate proteoglycan 4	IMA950	NCT01222221;NCT03665545	27225692;30753611
25.9455	NaN	NaN	NaN	NaN	NaN	20	2093.16	0.0029741	86.8	VPEGQRARITVAALDASNLL	Q6UVK1	CSPG4	Chondroitin sulfate proteoglycan 4	IMA950	NCT01222221;NCT03665545	27225692;30753611
23.5142	NaN	NaN	NaN	NaN	NaN	16	1689.83	2.165e-05	154.85	VPPAVASLDFATEPYN	Q6UVK1	CSPG4	Chondroitin sulfate proteoglycan 4	IMA950	NCT01222221;NCT03665545	27225692;30753611
23.8853	NaN	NaN	NaN	NaN	NaN	13	1354.73	4.5354e-07	166.52	VPVATALTDIDLQ	Q6UVK1	CSPG4	Chondroitin sulfate proteoglycan 4	IMA950	NCT01222221;NCT03665545	27225692;30753611
NaN	NaN	NaN	NaN	25.573	NaN	16	1839.89	0.075252	57.804	MSPLWWGFLLSCLGCK	P40126	DCT	L-dopachrome tautomerase	ICT-107	NCT01280552	22847020
NaN	NaN	NaN	NaN	24.9107	NaN	15	1766.92	0.006735	88.596	EKLDKSRAEIEHEAL	Q96N67	DOCK7	Dedicator of cytokinesis protein 7	APVAC1	NCT02149225	30568303
NaN	NaN	26.4287	NaN	NaN	NaN	21	2365.32	0.00039776	107.33	RLRPITAQLKIDISPAPENPH	Q96N67	DOCK7	Dedicator of cytokinesis protein 7	APVAC1	NCT02149225	30568303
25.4362	NaN	NaN	NaN	NaN	NaN	16	1618.92	0.0012523	106.67	RPPVIAGQIVNLGQAS	Q96N67	DOCK7	Dedicator of cytokinesis protein 7	APVAC1	NCT02149225	30568303
22.9745	NaN	NaN	NaN	NaN	NaN	15	1597.81	0.049026	65.347	TTVPLTEAVDPVDLE	Q96N67	DOCK7	Dedicator of cytokinesis protein 7	APVAC1	NCT02149225	30568303
NaN	NaN	27.0899	NaN	NaN	NaN	15	1628.85	0.011802	80.632	AQLKIDISPAPENPH	Q96N67	DOCK7;DOCK6	Dedicator of cytokinesis protein 7;Dedicator of cytokinesis protein 6	APVAC1	NCT02149225	30568303
NaN	NaN	26.8223	NaN	NaN	NaN	16	1729.9	0.00096144	110.56	TAQLKIDISPAPENPH	Q96N67	DOCK7;DOCK6	Dedicator of cytokinesis protein 7;Dedicator of cytokinesis protein 6	APVAC1	NCT02149225	30568303
27.9485	NaN	NaN	NaN	NaN	NaN	13	1630.78	8.4e-08	177.93	IEPMWEDEKNKRG	P06730	EIF4E	Eukaryotic translation initiation factor 4E	APVAC1	NCT02149225	30568303
26.8498	NaN	NaN	NaN	NaN	NaN	16	2029.98	0.00012752	140.1	IEPMWEDEKNKRGGRW	P06730	EIF4E	Eukaryotic translation initiation factor 4E	APVAC1	NCT02149225	30568303
24.7856	NaN	NaN	NaN	NaN	NaN	17	1899.93	0.0012791	101.78	APDEITVSSDFEARHVK	P29317	EPHA2	Ephrin type-A receptor 2	Peptide vaccine;SL-701	NCT02754362;NCT02078648	PMC6216116
25.4781	NaN	NaN	NaN	NaN	NaN	14	1616.82	0.0022377	107.99	EITVSSDFEARHVK	P29317	EPHA2	Ephrin type-A receptor 2	Peptide vaccine;SL-701	NCT02754362;NCT02078648	PMC6216116
NaN	NaN	31.183	NaN	NaN	NaN	15	1748.97	9.8821e-31	240.75	FSHHNIIRLEGVISK	P29317	EPHA2	Ephrin type-A receptor 2	Peptide vaccine;SL-701	NCT02754362;NCT02078648	PMC6216116
NaN	NaN	31.2151	NaN	NaN	NaN	16	1912.03	2.1226e-38	238.88	FSHHNIIRLEGVISKY	P29317	EPHA2	Ephrin type-A receptor 2	Peptide vaccine;SL-701	NCT02754362;NCT02078648	PMC6216116
NaN	NaN	32.9066	NaN	NaN	NaN	17	2040.13	1.7421e-52	253.13	FSHHNIIRLEGVISKYK	P29317	EPHA2	Ephrin type-A receptor 2	Peptide vaccine;SL-701	NCT02754362;NCT02078648	PMC6216116
NaN	NaN	30.9529	NaN	NaN	NaN	18	2137.18	8.3046e-05	115.34	FSHHNIIRLEGVISKYKP	P29317	EPHA2	Ephrin type-A receptor 2	Peptide vaccine;SL-701	NCT02754362;NCT02078648	PMC6216116
NaN	NaN	28.8351	NaN	NaN	NaN	19	2268.22	1.9204e-07	148.38	FSHHNIIRLEGVISKYKPM	P29317	EPHA2	Ephrin type-A receptor 2	Peptide vaccine;SL-701	NCT02754362;NCT02078648	PMC6216116
NaN	NaN	26.423	NaN	NaN	NaN	14	1561.82	1.326e-06	156.58	FTKIDTIAPDEITV	P29317	EPHA2	Ephrin type-A receptor 2	Peptide vaccine;SL-701	NCT02754362;NCT02078648	PMC6216116
NaN	NaN	26.7541	NaN	NaN	NaN	15	1648.86	0.00020723	138.63	FTKIDTIAPDEITVS	P29317	EPHA2	Ephrin type-A receptor 2	Peptide vaccine;SL-701	NCT02754362;NCT02078648	PMC6216116
28.2971	NaN	27.3052	NaN	NaN	NaN	17	1914.05	0.00021083	131.4	GGKIPIRWTAPEAISYR	P29317	EPHA2	Ephrin type-A receptor 2	Peptide vaccine;SL-701	NCT02754362;NCT02078648	PMC6216116
26.4024	NaN	NaN	NaN	NaN	NaN	18	2042.14	0.0030237	89.661	GGKIPIRWTAPEAISYRK	P29317	EPHA2	Ephrin type-A receptor 2	Peptide vaccine;SL-701	NCT02754362;NCT02078648	PMC6216116
NaN	NaN	26.1084	NaN	NaN	NaN	17	1907.95	0.00032508	127.36	GIAAGMKYLANMNYVHR	P29317	EPHA2	Ephrin type-A receptor 2	Peptide vaccine;SL-701	NCT02754362;NCT02078648	PMC6216116
28.0231	NaN	25.9226	NaN	NaN	NaN	16	1857.03	0.00018149	137.19	GKIPIRWTAPEAISYR	P29317	EPHA2	Ephrin type-A receptor 2	Peptide vaccine;SL-701	NCT02754362;NCT02078648	PMC6216116
NaN	NaN	29.2757	NaN	NaN	NaN	13	1514.87	0.0023067	115.12	HHNIIRLEGVISK	P29317	EPHA2	Ephrin type-A receptor 2	Peptide vaccine;SL-701	NCT02754362;NCT02078648	PMC6216116
NaN	NaN	29.5069	NaN	NaN	NaN	14	1677.93	0.0019437	112.44	HHNIIRLEGVISKY	P29317	EPHA2	Ephrin type-A receptor 2	Peptide vaccine;SL-701	NCT02754362;NCT02078648	PMC6216116
NaN	NaN	28.5411	NaN	NaN	NaN	15	1806.03	5.4371e-05	174.51	HHNIIRLEGVISKYK	P29317	EPHA2	Ephrin type-A receptor 2	Peptide vaccine;SL-701	NCT02754362;NCT02078648	PMC6216116
NaN	NaN	25.6257	NaN	NaN	NaN	16	1903.08	0.035221	66.826	HHNIIRLEGVISKYKP	P29317	EPHA2	Ephrin type-A receptor 2	Peptide vaccine;SL-701	NCT02754362;NCT02078648	PMC6216116
NaN	NaN	27.6102	NaN	NaN	NaN	12	1377.81	0.017415	103.97	HNIIRLEGVISK	P29317	EPHA2	Ephrin type-A receptor 2	Peptide vaccine;SL-701	NCT02754362;NCT02078648	PMC6216116
NaN	NaN	27.1123	NaN	NaN	NaN	13	1540.87	0.001733	122.52	HNIIRLEGVISKY	P29317	EPHA2	Ephrin type-A receptor 2	Peptide vaccine;SL-701	NCT02754362;NCT02078648	PMC6216116
NaN	NaN	26.5157	NaN	NaN	NaN	14	1668.97	0.0045311	97.297	HNIIRLEGVISKYK	P29317	EPHA2	Ephrin type-A receptor 2	Peptide vaccine;SL-701	NCT02754362;NCT02078648	PMC6216116
NaN	NaN	28.1525	NaN	NaN	NaN	16	1850.93	4.3821e-05	162.72	IAAGMKYLANMNYVHR	P29317	EPHA2	Ephrin type-A receptor 2	Peptide vaccine;SL-701	NCT02754362;NCT02078648	PMC6216116
27.8528	NaN	NaN	NaN	NaN	NaN	14	1671.91	3.6679e-06	167.21	IPIRWTAPEAISYR	P29317	EPHA2	Ephrin type-A receptor 2	Peptide vaccine;SL-701	NCT02754362;NCT02078648	PMC6216116
NaN	NaN	NaN	NaN	25.0889	NaN	19	2402.32	0.0017466	92.551	IPPPQQSRVWKYEVTYRKK	P29317	EPHA2	Ephrin type-A receptor 2	Peptide vaccine;SL-701	NCT02754362;NCT02078648	PMC6216116
NaN	NaN	NaN	NaN	26.8922	NaN	20	2459.34	5.5083e-05	124.29	IPPPQQSRVWKYEVTYRKKG	P29317	EPHA2	Ephrin type-A receptor 2	Peptide vaccine;SL-701	NCT02754362;NCT02078648	PMC6216116
NaN	NaN	NaN	NaN	24.7268	NaN	21	2574.37	0.0014786	91.637	IPPPQQSRVWKYEVTYRKKGD	P29317	EPHA2	Ephrin type-A receptor 2	Peptide vaccine;SL-701	NCT02754362;NCT02078648	PMC6216116
25.1972	NaN	NaN	NaN	NaN	NaN	13	1400.74	0.0053633	103.08	KIDTIAPDEITVS	P29317	EPHA2	Ephrin type-A receptor 2	Peptide vaccine;SL-701	NCT02754362;NCT02078648	PMC6216116
28.5671	NaN	NaN	NaN	NaN	NaN	15	1800	0.0019974	103.39	KIPIRWTAPEAISYR	P29317	EPHA2	Ephrin type-A receptor 2	Peptide vaccine;SL-701	NCT02754362;NCT02078648	PMC6216116
26.8259	NaN	NaN	NaN	NaN	NaN	16	1928.1	0.0021552	99.344	KIPIRWTAPEAISYRK	P29317	EPHA2	Ephrin type-A receptor 2	Peptide vaccine;SL-701	NCT02754362;NCT02078648	PMC6216116
NaN	NaN	NaN	22.8581	NaN	NaN	14	1465.85	0.0021434	109.42	LGLKDQVNTVGIPI	P29317	EPHA2	Ephrin type-A receptor 2	Peptide vaccine;SL-701	NCT02754362;NCT02078648	PMC6216116
NaN	NaN	25.7734	NaN	NaN	NaN	12	1403.81	0.0084038	116.55	NIIRLEGVISKY	P29317	EPHA2	Ephrin type-A receptor 2	Peptide vaccine;SL-701	NCT02754362;NCT02078648	PMC6216116
NaN	NaN	28.2513	NaN	NaN	NaN	13	1531.91	0.0047172	105.41	NIIRLEGVISKYK	P29317	EPHA2	Ephrin type-A receptor 2	Peptide vaccine;SL-701	NCT02754362;NCT02078648	PMC6216116
NaN	NaN	26.4328	NaN	NaN	NaN	14	1628.96	0.0017247	115.68	NIIRLEGVISKYKP	P29317	EPHA2	Ephrin type-A receptor 2	Peptide vaccine;SL-701	NCT02754362;NCT02078648	PMC6216116
NaN	NaN	25.0526	NaN	NaN	NaN	18	2064.05	0.0071281	80.488	RGIAAGMKYLANMNYVHR	P29317	EPHA2	Ephrin type-A receptor 2	Peptide vaccine;SL-701	NCT02754362;NCT02078648	PMC6216116
NaN	NaN	25.898	NaN	NaN	NaN	18	2001.08	0.047948	59.9	SGGKIPIRWTAPEAISYR	P29317	EPHA2	Ephrin type-A receptor 2	Peptide vaccine;SL-701	NCT02754362;NCT02078648	PMC6216116
NaN	NaN	31.9946	NaN	NaN	NaN	14	1601.9	3.7243e-25	242.4	SHHNIIRLEGVISK	P29317	EPHA2	Ephrin type-A receptor 2	Peptide vaccine;SL-701	NCT02754362;NCT02078648	PMC6216116
NaN	NaN	32.8341	NaN	NaN	NaN	15	1764.96	8.1105e-31	241.22	SHHNIIRLEGVISKY	P29317	EPHA2	Ephrin type-A receptor 2	Peptide vaccine;SL-701	NCT02754362;NCT02078648	PMC6216116
NaN	NaN	34.0409	NaN	NaN	NaN	16	1893.06	2.3282e-93	288	SHHNIIRLEGVISKYK	P29317	EPHA2	Ephrin type-A receptor 2	Peptide vaccine;SL-701	NCT02754362;NCT02078648	PMC6216116
NaN	NaN	30.5914	NaN	NaN	NaN	17	1990.11	1.3946e-06	186.69	SHHNIIRLEGVISKYKP	P29317	EPHA2	Ephrin type-A receptor 2	Peptide vaccine;SL-701	NCT02754362;NCT02078648	PMC6216116
NaN	NaN	27.4689	NaN	NaN	NaN	18	2121.15	0.0044733	85.974	SHHNIIRLEGVISKYKPM	P29317	EPHA2	Ephrin type-A receptor 2	Peptide vaccine;SL-701	NCT02754362;NCT02078648	PMC6216116
NaN	NaN	NaN	NaN	24.1688	NaN	15	1736.82	0.020367	75.316	SYRKFTSASDVWSFG	P29317	EPHA2	Ephrin type-A receptor 2	Peptide vaccine;SL-701	NCT02754362;NCT02078648	PMC6216116
NaN	NaN	NaN	NaN	24.0992	NaN	17	1886.9	0.0018282	97.291	TIAPDEITVSSDFEARH	P29317	EPHA2	Ephrin type-A receptor 2	Peptide vaccine;SL-701	NCT02754362;NCT02078648	PMC6216116
25.9673	NaN	26.562	NaN	NaN	NaN	20	2230.22	0.00017161	114.88	TSGGKIPIRWTAPEAISYRK	P29317	EPHA2	Ephrin type-A receptor 2	Peptide vaccine;SL-701	NCT02754362;NCT02078648	PMC6216116
NaN	NaN	25.0034	NaN	NaN	NaN	17	2107.99	0.0010266	104.45	TVSEWLESIKMQQYTEH	P29317	EPHA2	Ephrin type-A receptor 2	Peptide vaccine;SL-701	NCT02754362;NCT02078648	PMC6216116
NaN	NaN	NaN	NaN	23.2777	NaN	14	1689.91	0.0021901	108.71	VPFRTVSEWLESIK	P29317	EPHA2	Ephrin type-A receptor 2	Peptide vaccine;SL-701	NCT02754362;NCT02078648	PMC6216116
NaN	NaN	29.9605	NaN	NaN	NaN	14	1513.84	4.5323e-19	227.37	AARNILVNSNLVCK	P29317	EPHA2;EPHA7;EPHA4;EPHB3;EPHA6;EPHB1;EPHB4;EPHB2	Ephrin type-A receptor 2;Ephrin type-A receptor 7;Ephrin type-A receptor 4;Ephrin type-B receptor 3;Ephrin type-A receptor 6;Ephrin type-B receptor 1;Ephrin type-B receptor 4;Ephrin type-B receptor 2	Peptide vaccine;SL-701	NCT02754362;NCT02078648	PMC6216116
NaN	NaN	27.5437	NaN	NaN	NaN	15	1612.91	2.6683e-05	177.04	AARNILVNSNLVCKV	P29317	EPHA2;EPHA7;EPHA4;EPHB3;EPHA6;EPHB1;EPHB4;EPHB2	Ephrin type-A receptor 2;Ephrin type-A receptor 7;Ephrin type-A receptor 4;Ephrin type-B receptor 3;Ephrin type-A receptor 6;Ephrin type-B receptor 1;Ephrin type-B receptor 4;Ephrin type-B receptor 2	Peptide vaccine;SL-701	NCT02754362;NCT02078648	PMC6216116
NaN	NaN	29.5596	NaN	NaN	NaN	16	1699.94	2.1287e-05	160.18	AARNILVNSNLVCKVS	P29317	EPHA2;EPHA7;EPHA4;EPHB3;EPHA6;EPHB1;EPHB4;EPHB2	Ephrin type-A receptor 2;Ephrin type-A receptor 7;Ephrin type-A receptor 4;Ephrin type-B receptor 3;Ephrin type-A receptor 6;Ephrin type-B receptor 1;Ephrin type-B receptor 4;Ephrin type-B receptor 2	Peptide vaccine;SL-701	NCT02754362;NCT02078648	PMC6216116
NaN	NaN	29.6893	NaN	NaN	NaN	17	1814.97	1.6526e-09	195.71	AARNILVNSNLVCKVSD	P29317	EPHA2;EPHA7;EPHA4;EPHB3;EPHA6;EPHB1;EPHB4;EPHB2	Ephrin type-A receptor 2;Ephrin type-A receptor 7;Ephrin type-A receptor 4;Ephrin type-B receptor 3;Ephrin type-A receptor 6;Ephrin type-B receptor 1;Ephrin type-B receptor 4;Ephrin type-B receptor 2	Peptide vaccine;SL-701	NCT02754362;NCT02078648	PMC6216116
NaN	NaN	25.5288	NaN	NaN	NaN	18	1962.04	0.00048634	108.34	AARNILVNSNLVCKVSDF	P29317	EPHA2;EPHA7;EPHA4;EPHB3;EPHA6;EPHB1;EPHB4;EPHB2	Ephrin type-A receptor 2;Ephrin type-A receptor 7;Ephrin type-A receptor 4;Ephrin type-B receptor 3;Ephrin type-A receptor 6;Ephrin type-B receptor 1;Ephrin type-B receptor 4;Ephrin type-B receptor 2	Peptide vaccine;SL-701	NCT02754362;NCT02078648	PMC6216116
NaN	NaN	24.572	NaN	NaN	NaN	19	2043.08	0.093125	53.342	DLAARNILVNSNLVCKVSD	P29317	EPHA2;EPHA7;EPHA4;EPHB3;EPHA6;EPHB1;EPHB4;EPHB2	Ephrin type-A receptor 2;Ephrin type-A receptor 7;Ephrin type-A receptor 4;Ephrin type-B receptor 3;Ephrin type-A receptor 6;Ephrin type-B receptor 1;Ephrin type-B receptor 4;Ephrin type-B receptor 2	Peptide vaccine;SL-701	NCT02754362;NCT02078648	PMC6216116
NaN	NaN	27.3714	NaN	NaN	NaN	16	1797.01	0.00010065	141.55	AIKVLRENTSPKANKE	P04626	ERBB2	Receptor tyrosine-protein kinase erbB-2	ICT-107;Peptide vaccine	NCT01280552;NCT02754362	22847020
25.9454	NaN	NaN	NaN	NaN	NaN	18	1996.97	1.4663e-07	185.2	DPSPLQRYSEDPTVPLPS	P04626	ERBB2	Receptor tyrosine-protein kinase erbB-2	ICT-107;Peptide vaccine	NCT01280552;NCT02754362	22847020
27.7857	NaN	NaN	NaN	NaN	NaN	19	2126.02	1.3604e-11	193.45	DPSPLQRYSEDPTVPLPSE	P04626	ERBB2	Receptor tyrosine-protein kinase erbB-2	ICT-107;Peptide vaccine	NCT01280552;NCT02754362	22847020
NaN	NaN	25.4255	NaN	NaN	NaN	16	1803.89	0.0081853	82.505	GGVLIQRNPQLCYQDT	P04626	ERBB2	Receptor tyrosine-protein kinase erbB-2	ICT-107;Peptide vaccine	NCT01280552;NCT02754362	22847020
NaN	NaN	24.5368	NaN	NaN	NaN	17	2021	0.087477	55.33	GVKPDLSYMPIWKFPDE	P04626	ERBB2	Receptor tyrosine-protein kinase erbB-2	ICT-107;Peptide vaccine	NCT01280552;NCT02754362	22847020
NaN	NaN	24.7521	NaN	NaN	NaN	18	2150.04	0.03761	63.46	GVKPDLSYMPIWKFPDEE	P04626	ERBB2	Receptor tyrosine-protein kinase erbB-2	ICT-107;Peptide vaccine	NCT01280552;NCT02754362	22847020
NaN	NaN	27.4324	NaN	NaN	NaN	15	1725.97	0.0010192	118.4	IKVLRENTSPKANKE	P04626	ERBB2	Receptor tyrosine-protein kinase erbB-2	ICT-107;Peptide vaccine	NCT01280552;NCT02754362	22847020
NaN	NaN	27.4657	NaN	NaN	NaN	19	2106.22	0.006116	80.585	IPVAIKVLRENTSPKANKE	P04626	ERBB2	Receptor tyrosine-protein kinase erbB-2	ICT-107;Peptide vaccine	NCT01280552;NCT02754362	22847020
NaN	NaN	NaN	NaN	25.6786	NaN	16	1857.78	6.945e-56	255.24	NTDTFESMPNPEGRYT	P04626	ERBB2	Receptor tyrosine-protein kinase erbB-2	ICT-107;Peptide vaccine	NCT01280552;NCT02754362	22847020
25.4288	NaN	NaN	NaN	NaN	NaN	17	1913.94	5.7656e-30	230.59	SPLQRYSEDPTVPLPSE	P04626	ERBB2	Receptor tyrosine-protein kinase erbB-2	ICT-107;Peptide vaccine	NCT01280552;NCT02754362	22847020
NaN	NaN	NaN	NaN	25.7534	NaN	15	1743.74	7.6225e-06	181.31	TDTFESMPNPEGRYT	P04626	ERBB2	Receptor tyrosine-protein kinase erbB-2	ICT-107;Peptide vaccine	NCT01280552;NCT02754362	22847020
NaN	NaN	25.505	NaN	NaN	NaN	17	1896.08	0.080433	56.215	VAIKVLRENTSPKANKE	P04626	ERBB2	Receptor tyrosine-protein kinase erbB-2	ICT-107;Peptide vaccine	NCT01280552;NCT02754362	22847020
NaN	NaN	NaN	NaN	24.0438	NaN	17	2020.85	7.6018e-105	291.57	YNTDTFESMPNPEGRYT	P04626	ERBB2	Receptor tyrosine-protein kinase erbB-2	ICT-107;Peptide vaccine	NCT01280552;NCT02754362	22847020
NaN	NaN	25.902	NaN	NaN	NaN	17	2191.2	0.17713	50.079	EIQKHNLRTDRWLVIDR	O95864	FADS2	Fatty acid desaturase 2	APVAC1	NCT02149225	30568303
25.2107	NaN	29.096	NaN	NaN	NaN	18	2319.29	4.5383e-05	123.14	EIQKHNLRTDRWLVIDRK	O95864	FADS2	Fatty acid desaturase 2	APVAC1	NCT02149225	30568303
24.9389	NaN	25.4846	NaN	NaN	NaN	19	2418.36	0.0033243	87.49	EIQKHNLRTDRWLVIDRKV	O95864	FADS2	Fatty acid desaturase 2	APVAC1	NCT02149225	30568303
28.2134	NaN	29.064	NaN	NaN	NaN	17	2190.25	0.003073	90.754	IQKHNLRTDRWLVIDRK	O95864	FADS2	Fatty acid desaturase 2	APVAC1	NCT02149225	30568303
27.2393	NaN	NaN	NaN	NaN	NaN	18	2289.32	0.005543	83.253	IQKHNLRTDRWLVIDRKV	O95864	FADS2	Fatty acid desaturase 2	APVAC1	NCT02149225	30568303
24.472	NaN	NaN	NaN	NaN	NaN	15	1949.11	0.0094158	83.692	KHNLRTDRWLVIDRK	O95864	FADS2	Fatty acid desaturase 2	APVAC1	NCT02149225	30568303
24.8242	NaN	NaN	NaN	NaN	NaN	14	1704.96	0.001668	116.51	KNSKITEDFRALRK	O95864	FADS2	Fatty acid desaturase 2	APVAC1	NCT02149225	30568303
26.6721	NaN	28.6136	NaN	NaN	NaN	16	2077.17	0.013851	77.324	QKHNLRTDRWLVIDRK	O95864	FADS2	Fatty acid desaturase 2	APVAC1	NCT02149225	30568303
24.0443	NaN	NaN	NaN	NaN	NaN	12	1462.83	0.041042	85.522	SKITEDFRALRK	O95864	FADS2	Fatty acid desaturase 2	APVAC1	NCT02149225	30568303
25.4526	NaN	NaN	NaN	NaN	NaN	16	2019.13	0.00061955	122.31	TDRWLVIDRKVYNITK	O95864	FADS2	Fatty acid desaturase 2	APVAC1	NCT02149225	30568303
26.5189	NaN	NaN	NaN	NaN	NaN	18	2039.99	0.050044	59.513	GGRFMNFIKEAQWEGLTG	Q13003	GRIK3	Glutamate receptor ionotropic, kainate 3	APVAC1	NCT02149225	30568303;30568303
NaN	NaN	22.5258	NaN	NaN	NaN	12	1399.81	0.072039	76.064	KVSLLNEQFLPL	Q9H583	HEATR1	HEAT repeat-containing protein 1;HEAT repeat-containing protein 1, N-terminally processed	APVAC1	NCT02149225	30568303
NaN	NaN	23.6516	NaN	NaN	NaN	14	1668.99	9.5458e-05	139.74	KVSLLNEQFLPLIR	Q9H583	HEATR1	HEAT repeat-containing protein 1;HEAT repeat-containing protein 1, N-terminally processed	APVAC1	NCT02149225	30568303
NaN	NaN	25.7054	NaN	NaN	NaN	16	1835.95	0.026577	69.331	EDMVIIYNRVPKTAST	Q7LGA3	HS2ST1	Heparan sulfate 2-O-sulfotransferase 1	APVAC1	NCT02149225	30568303
NaN	NaN	26.3897	NaN	NaN	NaN	18	2094.03	0.0023517	93.153	EEEDMVIIYNRVPKTAST	Q7LGA3	HS2ST1	Heparan sulfate 2-O-sulfotransferase 1	APVAC1	NCT02149225	30568303
NaN	NaN	NaN	NaN	25.6295	NaN	19	2181.06	0.020127	69.148	EEEDMVIIYNRVPKTASTS	Q7LGA3	HS2ST1	Heparan sulfate 2-O-sulfotransferase 1	APVAC1	NCT02149225	30568303
NaN	NaN	NaN	NaN	23.4881	NaN	14	1674.03	0.037782	70.089	FGVKKKPIYINVIR	Q7LGA3	HS2ST1	Heparan sulfate 2-O-sulfotransferase 1	APVAC1	NCT02149225	30568303
NaN	NaN	NaN	NaN	24.828	NaN	18	2128.24	0.029259	66.335	FGVKKKPIYINVIRDPIE	Q7LGA3	HS2ST1	Heparan sulfate 2-O-sulfotransferase 1	APVAC1	NCT02149225	30568303
NaN	NaN	25.667	NaN	NaN	NaN	20	2322.14	6.5944e-05	123.41	LDEEEDMVIIYNRVPKTAST	Q7LGA3	HS2ST1	Heparan sulfate 2-O-sulfotransferase 1	APVAC1	NCT02149225	30568303
NaN	NaN	25.3411	NaN	NaN	NaN	17	1906.95	0.018008	71.344	KGNVETCAKAEEEIMKK	O00425	IGF2BP3	Insulin-like growth factor 2 mRNA-binding protein 3	IMA950	NCT01222221;NCT03665545	27225692;30753611
24.2513	NaN	NaN	NaN	NaN	NaN	14	1529.86	0.0014202	120.14	SVQIMVKDNAGKIK	P78552	IL13RA1	Interleukin-13 receptor subunit alpha-1	ICT-107;Peptide vaccine;SL-701	NCT01280552;NCT02754362;NCT02078648	22847020;PMC6216116
NaN	NaN	NaN	NaN	24.0134	NaN	15	1836.99	0.01091	81.185	TVRIRVKTNKLCYED	P78552	IL13RA1	Interleukin-13 receptor subunit alpha-1	ICT-107;Peptide vaccine;SL-701	NCT01280552;NCT02754362;NCT02078648	22847020;PMC6216116
NaN	NaN	NaN	NaN	26.0371	NaN	16	1952.01	0.039897	65.472	TVRIRVKTNKLCYEDD	P78552	IL13RA1	Interleukin-13 receptor subunit alpha-1	ICT-107;Peptide vaccine;SL-701	NCT01280552;NCT02754362;NCT02078648	22847020;PMC6216116
NaN	NaN	NaN	NaN	22.2312	NaN	17	1841.93	0.0045744	87.429	GPGGKIVTCAHRYEARQ	Q13683	ITGA7	Integrin alpha-7;Integrin alpha-7 heavy chain;Integrin alpha-7 light chain;Integrin alpha-7 70 kDa form	APVAC1	NCT02149225	30568303
NaN	NaN	24.6172	NaN	NaN	NaN	15	1430.78	0.0007617	123.75	GTTALFALSGQPVIG	Q13683	ITGA7	Integrin alpha-7;Integrin alpha-7 heavy chain;Integrin alpha-7 light chain;Integrin alpha-7 70 kDa form	APVAC1	NCT02149225	30568303
24.168	NaN	NaN	NaN	NaN	NaN	15	1733.96	0.00013144	141.85	LEEYSAVKSLEVIVR	Q13683	ITGA7	Integrin alpha-7;Integrin alpha-7 heavy chain;Integrin alpha-7 light chain;Integrin alpha-7 70 kDa form	APVAC1	NCT02149225	30568303
25.1497	NaN	NaN	NaN	NaN	NaN	16	1981.99	0.0019463	100.54	WPHEIANGKWLLYPMQ	Q13683	ITGA7	Integrin alpha-7;Integrin alpha-7 heavy chain;Integrin alpha-7 light chain;Integrin alpha-7 70 kDa form	APVAC1	NCT02149225	30568303
24.5337	NaN	NaN	NaN	NaN	NaN	14	1644.93	3.7493e-15	211.27	AQQVLHLQVLQLQQ	Q9Y250	LZTS1	Leucine zipper putative tumor suppressor 1	APVAC1	NCT02149225	30568303
23.8428	NaN	NaN	NaN	NaN	NaN	15	1773.97	0.022431	80.596	AQQVLHLQVLQLQQE	Q9Y250	LZTS1	Leucine zipper putative tumor suppressor 1	APVAC1	NCT02149225	30568303
25.6503	NaN	NaN	NaN	NaN	NaN	16	1902.07	4.9922e-05	144.29	AQQVLHLQVLQLQQEK	Q9Y250	LZTS1	Leucine zipper putative tumor suppressor 1	APVAC1	NCT02149225	30568303
NaN	NaN	25.6741	NaN	NaN	NaN	14	1486.68	9.538e-10	192.6	SNMMSLKALSFSDG	Q9Y250	LZTS1	Leucine zipper putative tumor suppressor 1	APVAC1	NCT02149225	30568303
24.3867	NaN	NaN	NaN	NaN	NaN	14	1461.74	0.004351	97.813	SSSYQLDPLVTPVG	Q9Y250	LZTS1	Leucine zipper putative tumor suppressor 1	APVAC1	NCT02149225	30568303
25.705	NaN	NaN	NaN	NaN	NaN	19	1651.84	0.07129	56.225	ARAPGLAAADAADAARAGG	Q86UL8	MAGI2	Membrane-associated guanylate kinase, WW and PDZ domain-containing protein 2	APVAC1	NCT02149225	30568303
NaN	NaN	23.934	NaN	NaN	NaN	16	1550.79	0.0018876	100.88	AGGTLLTLTGNYLNSG	P08581	MET	Hepatocyte growth factor receptor	IMA950	NCT01222221	27225692;30753611
NaN	NaN	NaN	NaN	24.7018	NaN	22	2486.23	2.6233e-14	173.56	FVGNTINSSYFPDHPLHSISVR	P08581	MET	Hepatocyte growth factor receptor	IMA950	NCT01222221	27225692;30753611
26.1865	NaN	NaN	NaN	NaN	NaN	16	1841.94	0.0020011	100.23	IGEHYVHVNATYVNVK	P08581	MET	Hepatocyte growth factor receptor	IMA950	NCT01222221	27225692;30753611
NaN	NaN	24.4841	NaN	23.0316	NaN	14	1691.97	2.1132e-05	147.26	KGMKYLASKKFVHR	P08581	MET	Hepatocyte growth factor receptor	IMA950	NCT01222221	27225692;30753611
NaN	NaN	27.1388	NaN	NaN	NaN	17	1891.06	0.00034551	126.63	KKEVFNILQAAYVSKPG	P08581	MET	Hepatocyte growth factor receptor	IMA950	NCT01222221	27225692;30753611
NaN	NaN	26.9721	NaN	NaN	NaN	17	1752.91	7.7472e-137	313.99	KPGAQLARQIGASLNDD	P08581	MET	Hepatocyte growth factor receptor	IMA950	NCT01222221	27225692;30753611
25.4619	NaN	NaN	NaN	NaN	NaN	14	1657.84	0.0024266	125.54	LTVQRETLDAQTFH	P08581	MET	Hepatocyte growth factor receptor	IMA950	NCT01222221	27225692;30753611
NaN	NaN	NaN	NaN	25.0657	NaN	15	1758.89	2.9902e-05	148.57	LTVQRETLDAQTFHT	P08581	MET	Hepatocyte growth factor receptor	IMA950	NCT01222221	27225692;30753611
NaN	NaN	27.5423	NaN	NaN	NaN	18	1839.94	6.809e-41	234.29	SKPGAQLARQIGASLNDD	P08581	MET	Hepatocyte growth factor receptor	IMA950	NCT01222221	27225692;30753611
NaN	21.3911	24.7	NaN	NaN	NaN	17	1861.02	8.5376e-05	171.71	TPAQTISTEFAVKLKID	P08581	MET	Hepatocyte growth factor receptor	IMA950	NCT01222221	27225692;30753611
NaN	NaN	25.3431	NaN	NaN	NaN	13	1469.84	0.01526	89.133	VAKGMKYLASKKF	P08581	MET	Hepatocyte growth factor receptor	IMA950	NCT01222221	27225692;30753611
NaN	NaN	28.6119	NaN	NaN	NaN	16	1862.07	4.2705e-05	155.98	VAKGMKYLASKKFVHR	P08581	MET	Hepatocyte growth factor receptor	IMA950	NCT01222221	27225692;30753611
NaN	NaN	24.6979	NaN	NaN	NaN	17	1977.1	0.012256	76.713	VAKGMKYLASKKFVHRD	P08581	MET	Hepatocyte growth factor receptor	IMA950	NCT01222221	27225692;30753611
NaN	NaN	26.0186	NaN	NaN	NaN	20	2102.08	0.050127	57.989	YVSKPGAQLARQIGASLNDD	P08581	MET	Hepatocyte growth factor receptor	IMA950	NCT01222221	27225692;30753611
25.0407	NaN	NaN	NaN	NaN	NaN	15	1557.78	2.9907e-05	148.56	TPATYHIAFGPVIDG	Q8NFZ3	NLGN4Y;NLGN4X	Neuroligin-4, Y-linked;Neuroligin-4, X-linked	IMA950;APVAC1;APVAC1	NCT01222221;NCT03665545;NCT02149225;NCT02149225	27225692;30753611;30568303;30568303
23.1374	NaN	NaN	NaN	NaN	NaN	17	1771.88	0.00025917	129.69	TPATYHIAFGPVIDGDV	Q8NFZ3	NLGN4Y;NLGN4X	Neuroligin-4, Y-linked;Neuroligin-4, X-linked	IMA950;APVAC1;APVAC1	NCT01222221;NCT03665545;NCT02149225;NCT02149225	27225692;30753611;30568303;30568303
25.5544	NaN	NaN	NaN	NaN	NaN	14	1492.79	0.0070418	91.032	GVPIEIAPDDPSRK	Q92823	NRCAM	Neuronal cell adhesion molecule	IMA950;APVAC1	NCT01222221;NCT03665545;NCT02149225	27225692;30753611;30568303
27.4959	NaN	NaN	NaN	NaN	NaN	14	1657.87	3.7381e-06	167.44	SPKDYIIDPRENIV	Q92823	NRCAM	Neuronal cell adhesion molecule	IMA950;APVAC1	NCT01222221;NCT03665545;NCT02149225	27225692;30753611;30568303
25.3598	NaN	NaN	NaN	NaN	NaN	15	1770.95	0.025429	72.175	SPKDYIIDPRENIVI	Q92823	NRCAM	Neuronal cell adhesion molecule	IMA950;APVAC1	NCT01222221;NCT03665545;NCT02149225	27225692;30753611;30568303
26.0668	NaN	NaN	NaN	NaN	NaN	16	1899.01	0.0017991	101.39	SPKDYIIDPRENIVIQ	Q92823	NRCAM	Neuronal cell adhesion molecule	IMA950;APVAC1	NCT01222221;NCT03665545;NCT02149225	27225692;30753611;30568303
27.016	NaN	NaN	NaN	NaN	NaN	13	1435.77	0.00045445	134.57	VPIEIAPDDPSRK	Q92823	NRCAM	Neuronal cell adhesion molecule	IMA950;APVAC1	NCT01222221;NCT03665545;NCT02149225	27225692;30753611;30568303
26.0476	NaN	NaN	NaN	NaN	NaN	16	1826.88	0.0041122	90.707	APPNTDWRFSQAQRPG	Q9UN70	PCDHGC3;PCDHGC4;PCDHGC5;PCDHGB7;PCDHGB6;PCDHGB4;PCDHGB3;PCDHGA10;PCDHGA2;PCDHGA6;PCDHGA9;PCDHGA8;PCDHGA1;PCDHGA4;PCDHGB1;PCDHGB5;PCDHGA12;PCDHGB2;PCDHGA7;PCDHGA3;PCDHGA11	Protocadherin gamma-C3;Protocadherin gamma-C4;Protocadherin gamma-C5;Protocadherin gamma-B7;Protocadherin gamma-B6;Protocadherin gamma-B4;Protocadherin gamma-B3;Protocadherin gamma-A10;Protocadherin gamma-A2;Protocadherin gamma-A6;Protocadherin gamma-A9;Protocadherin gamma-A8;Protocadherin gamma-A1;Protocadherin gamma-A4;Protocadherin gamma-B1;Protocadherin gamma-B5;Protocadherin gamma-A12;Protoc…	APVAC1	NCT02149225	30568303
25.1472	NaN	NaN	NaN	NaN	NaN	17	1927.93	0.001793	97.579	APPNTDWRFSQAQRPGT	Q9UN70	PCDHGC3;PCDHGC4;PCDHGC5;PCDHGB7;PCDHGB6;PCDHGB4;PCDHGB3;PCDHGA10;PCDHGA2;PCDHGA6;PCDHGA9;PCDHGA8;PCDHGA1;PCDHGA4;PCDHGB1;PCDHGB5;PCDHGA12;PCDHGB2;PCDHGA7;PCDHGA3;PCDHGA11	Protocadherin gamma-C3;Protocadherin gamma-C4;Protocadherin gamma-C5;Protocadherin gamma-B7;Protocadherin gamma-B6;Protocadherin gamma-B4;Protocadherin gamma-B3;Protocadherin gamma-A10;Protocadherin gamma-A2;Protocadherin gamma-A6;Protocadherin gamma-A9;Protocadherin gamma-A8;Protocadherin gamma-A1;Protocadherin gamma-A4;Protocadherin gamma-B1;Protocadherin gamma-B5;Protocadherin gamma-A12;Protoc…	APVAC1	NCT02149225	30568303
25.4615	NaN	NaN	NaN	NaN	NaN	18	2014.96	0.0040354	87.088	APPNTDWRFSQAQRPGTS	Q9UN70	PCDHGC3;PCDHGC4;PCDHGC5;PCDHGB7;PCDHGB6;PCDHGB4;PCDHGB3;PCDHGA10;PCDHGA2;PCDHGA6;PCDHGA9;PCDHGA8;PCDHGA1;PCDHGA4;PCDHGB1;PCDHGB5;PCDHGA12;PCDHGB2;PCDHGA7;PCDHGA3;PCDHGA11	Protocadherin gamma-C3;Protocadherin gamma-C4;Protocadherin gamma-C5;Protocadherin gamma-B7;Protocadherin gamma-B6;Protocadherin gamma-B4;Protocadherin gamma-B3;Protocadherin gamma-A10;Protocadherin gamma-A2;Protocadherin gamma-A6;Protocadherin gamma-A9;Protocadherin gamma-A8;Protocadherin gamma-A1;Protocadherin gamma-A4;Protocadherin gamma-B1;Protocadherin gamma-B5;Protocadherin gamma-A12;Protoc…	APVAC1	NCT02149225	30568303
25.8013	NaN	NaN	NaN	NaN	NaN	12	1447.7	0.00046356	147.62	TDWRFSQAQRPG	Q9UN70	PCDHGC3;PCDHGC4;PCDHGC5;PCDHGB7;PCDHGB6;PCDHGB4;PCDHGB3;PCDHGA10;PCDHGA2;PCDHGA6;PCDHGA9;PCDHGA8;PCDHGA1;PCDHGA4;PCDHGB1;PCDHGB5;PCDHGA12;PCDHGB2;PCDHGA7;PCDHGA3;PCDHGA11	Protocadherin gamma-C3;Protocadherin gamma-C4;Protocadherin gamma-C5;Protocadherin gamma-B7;Protocadherin gamma-B6;Protocadherin gamma-B4;Protocadherin gamma-B3;Protocadherin gamma-A10;Protocadherin gamma-A2;Protocadherin gamma-A6;Protocadherin gamma-A9;Protocadherin gamma-A8;Protocadherin gamma-A1;Protocadherin gamma-A4;Protocadherin gamma-B1;Protocadherin gamma-B5;Protocadherin gamma-A12;Protoc…	APVAC1	NCT02149225	30568303
21.9907	NaN	NaN	NaN	NaN	NaN	16	1621.89	0.02038	72.2	APEVLLASLANPVLES	Q9Y5F6	PCDHGC5	Protocadherin gamma-C5	APVAC1	NCT02149225	30568303
NaN	NaN	NaN	NaN	23.3863	NaN	18	1667.87	0.0088111	78.814	APPGSLVTKVTAVDADAG	Q9Y5F6	PCDHGC5	Protocadherin gamma-C5	APVAC1	NCT02149225	30568303
NaN	NaN	NaN	NaN	20.8303	NaN	16	1652.86	0.063476	59.248	AVRNLFGLDPSSGAIH	Q9Y5F6	PCDHGC5	Protocadherin gamma-C5	APVAC1	NCT02149225	30568303
24.7397	NaN	NaN	NaN	NaN	NaN	15	1639.78	0.00049584	130.94	SLHVFVLDENDNAPA	Q9Y5F6	PCDHGC5	Protocadherin gamma-C5	APVAC1	NCT02149225	30568303
NaN	NaN	NaN	NaN	23.8331	NaN	17	1846.9	0.00031155	127.83	TPEREMRISESAASGAR	Q9Y5F6	PCDHGC5	Protocadherin gamma-C5	APVAC1	NCT02149225	30568303
NaN	NaN	NaN	NaN	22.7401	NaN	15	1581.83	0.01526	78.486	VRNLFGLDPSSGAIH	Q9Y5F6	PCDHGC5	Protocadherin gamma-C5	APVAC1	NCT02149225	30568303
NaN	NaN	NaN	NaN	23.8871	NaN	17	1871.84	1.86e-05	144.33	SSQSFVAVHHSEEGRDT	O43164	PJA2	E3 ubiquitin-protein ligase Praja-2	APVAC1	NCT02149225	30568303
NaN	NaN	NaN	NaN	24.0918	NaN	19	2101.93	0.0020049	91.475	TESSQSFVAVHHSEEGRDT	O43164	PJA2	E3 ubiquitin-protein ligase Praja-2	APVAC1	NCT02149225	30568303
NaN	NaN	23.872	NaN	NaN	NaN	15	1641.02	2.9672e-05	175.66	IAKLEKAKAKELATK	P62424	RPL7A	60S ribosomal protein L7a	APVAC1	NCT02149225	30568303
NaN	NaN	25.0977	NaN	NaN	NaN	13	1713.06	1.7084e-08	186.46	IRLQRQRAILYKR	P62424	RPL7A	60S ribosomal protein L7a	APVAC1	NCT02149225	30568303
NaN	NaN	25.8556	NaN	NaN	NaN	17	2038.21	3.6011e-05	142.4	KKQEAKKVVNPLFEKRP	P62424	RPL7A	60S ribosomal protein L7a	APVAC1	NCT02149225	30568303
NaN	NaN	24.7802	NaN	NaN	NaN	18	2166.3	0.00074817	104.78	KKQEAKKVVNPLFEKRPK	P62424	RPL7A	60S ribosomal protein L7a	APVAC1	NCT02149225	30568303
NaN	NaN	25.8043	NaN	NaN	NaN	16	1910.11	0.00063852	120.77	KQEAKKVVNPLFEKRP	P62424	RPL7A	60S ribosomal protein L7a	APVAC1	NCT02149225	30568303
NaN	NaN	25.0282	NaN	NaN	NaN	17	2038.21	2.4369e-05	176.94	KQEAKKVVNPLFEKRPK	P62424	RPL7A	60S ribosomal protein L7a	APVAC1	NCT02149225	30568303
NaN	NaN	NaN	NaN	22.7084	NaN	16	1996.16	0.0020535	99.927	LKLAHKYRPETKQEKK	P62424	RPL7A	60S ribosomal protein L7a	APVAC1	NCT02149225	30568303
20.4675	NaN	22.9164	21.0771	21.8696	NaN	20	2029.33	0.00066052	100.35	PKGKKAKGKKVAPAPAVVKK	P62424	RPL7A	60S ribosomal protein L7a	APVAC1	NCT02149225	30568303
NaN	NaN	25.6169	NaN	NaN	NaN	13	1720.03	0.091276	65.842	YIRLQRQRAILYK	P62424	RPL7A	60S ribosomal protein L7a	APVAC1	NCT02149225	30568303
NaN	NaN	26.0884	NaN	NaN	NaN	14	1876.13	0.00012977	136.7	YIRLQRQRAILYKR	P62424	RPL7A	60S ribosomal protein L7a	APVAC1	NCT02149225	30568303
24.6647	NaN	NaN	NaN	NaN	NaN	14	1510.85	0.0022942	107.14	DAIIQEKKSGRIPG	Q9NTJ3	SMC4	Structural maintenance of chromosomes protein 4	APVAC1	NCT02149225	30568303
27.5015	NaN	NaN	NaN	NaN	NaN	13	1475.76	0.0094795	95.502	EEFKSIPAKSNNI	Q9NTJ3	SMC4	Structural maintenance of chromosomes protein 4	APVAC1	NCT02149225	30568303
28.2709	NaN	NaN	NaN	NaN	NaN	14	1588.85	0.033849	71.349	EEFKSIPAKSNNII	Q9NTJ3	SMC4	Structural maintenance of chromosomes protein 4	APVAC1	NCT02149225	30568303
NaN	NaN	27.1475	NaN	NaN	NaN	15	1703.91	2.3575e-13	202.72	EISKISLHPIEDNPI	Q9NTJ3	SMC4	Structural maintenance of chromosomes protein 4	APVAC1	NCT02149225	30568303
NaN	NaN	NaN	NaN	24.4559	NaN	17	1870.89	0.099883	53.773	ENVSAFKTEYDAVAEKA	Q9NTJ3	SMC4	Structural maintenance of chromosomes protein 4	APVAC1	NCT02149225	30568303
NaN	NaN	26.1022	NaN	NaN	NaN	16	1685.99	0.0032018	93.342	LTKAKEALIAASETLK	Q9NTJ3	SMC4	Structural maintenance of chromosomes protein 4	APVAC1	NCT02149225	30568303
NaN	NaN	25.7295	NaN	NaN	NaN	17	1809.95	3.672e-06	182.35	NVQVKELEANVLATAPD	Q9NTJ3	SMC4	Structural maintenance of chromosomes protein 4	APVAC1	NCT02149225	30568303
NaN	NaN	NaN	NaN	24.9318	NaN	16	1741.85	0.072359	58.159	NVSAFKTEYDAVAEKA	Q9NTJ3	SMC4	Structural maintenance of chromosomes protein 4	APVAC1	NCT02149225	30568303
NaN	NaN	26.2232	NaN	NaN	NaN	15	1572.91	0.010562	81.594	TKAKEALIAASETLK	Q9NTJ3	SMC4	Structural maintenance of chromosomes protein 4	APVAC1	NCT02149225	30568303
NaN	NaN	NaN	NaN	25.5735	NaN	15	1627.81	2.8788e-20	219.35	VSAFKTEYDAVAEKA	Q9NTJ3	SMC4	Structural maintenance of chromosomes protein 4	APVAC1	NCT02149225	30568303
NaN	NaN	NaN	NaN	20.5889	NaN	16	1737.88	0.0015399	102.87	DPNPIWLVGRAADAPF	Q9H6L2	TMEM231	Transmembrane protein 231	APVAC1	NCT02149225	30568303
22.3262	NaN	NaN	NaN	NaN	NaN	15	1596.82	5.944e-05	160.36	AVEVVTEDLPQLGDL	P24821	TNC	Tenascin	IMA950	NCT01222221;NCT03665545	27225692;30753611
NaN	NaN	22.5127	NaN	NaN	NaN	19	2127.08	1.0044e-23	214.88	DLTATEVQSETALLTWRPP	P24821	TNC	Tenascin	IMA950	NCT01222221;NCT03665545	27225692;30753611
NaN	NaN	24.8053	NaN	NaN	NaN	14	1636.91	0.0023702	105.99	EPLEITLLAPERTR	P24821	TNC	Tenascin	IMA950	NCT01222221;NCT03665545	27225692;30753611
NaN	NaN	28.9368	NaN	NaN	NaN	15	1751.94	1.475e-47	263.29	EPLEITLLAPERTRD	P24821	TNC	Tenascin	IMA950	NCT01222221;NCT03665545	27225692;30753611
NaN	NaN	26.2436	NaN	NaN	NaN	16	1865.03	0.0036406	91.657	EPLEITLLAPERTRDI	P24821	TNC	Tenascin	IMA950	NCT01222221;NCT03665545	27225692;30753611
24.1093	NaN	NaN	NaN	NaN	NaN	14	1486.72	0.077636	62.633	GDQTSTIIQELEPG	P24821	TNC	Tenascin	IMA950	NCT01222221;NCT03665545	27225692;30753611
NaN	NaN	NaN	NaN	24.0036	NaN	14	1574.83	0.008386	88.974	IELTYGIKDVPGDR	P24821	TNC	Tenascin	IMA950	NCT01222221;NCT03665545	27225692;30753611
24.7427	NaN	NaN	NaN	NaN	NaN	14	1576.8	0.0022088	108.43	IGNLKPDTEYEVSL	P24821	TNC	Tenascin	IMA950	NCT01222221;NCT03665545	27225692;30753611
24.5996	NaN	NaN	NaN	NaN	NaN	16	1776.91	0.00028243	133.42	IGNLKPDTEYEVSLIS	P24821	TNC	Tenascin	IMA950	NCT01222221;NCT03665545	27225692;30753611
28.3842	NaN	NaN	NaN	NaN	NaN	17	1933.02	5.6787e-15	209.66	IGNLKPDTEYEVSLISR	P24821	TNC	Tenascin	IMA950	NCT01222221;NCT03665545	27225692;30753611
NaN	NaN	25.8333	NaN	NaN	NaN	19	2223.22	0.030832	65.521	KKQSEPLEITLLAPERTRD	P24821	TNC	Tenascin	IMA950	NCT01222221;NCT03665545	27225692;30753611
NaN	NaN	26.6562	NaN	NaN	NaN	18	2095.13	1.514e-15	204.05	KQSEPLEITLLAPERTRD	P24821	TNC	Tenascin	IMA950	NCT01222221;NCT03665545	27225692;30753611
NaN	NaN	25.7246	NaN	NaN	NaN	18	2012.06	3.0328e-66	259.1	LTATEVQSETALLTWRPP	P24821	TNC	Tenascin	IMA950	NCT01222221;NCT03665545	27225692;30753611
NaN	NaN	26.0098	NaN	NaN	NaN	17	1967.03	0.0014025	100.77	QSEPLEITLLAPERTRD	P24821	TNC	Tenascin	IMA950	NCT01222221;NCT03665545	27225692;30753611
NaN	NaN	27.1923	NaN	NaN	NaN	16	1838.97	2.9306e-08	189.33	SEPLEITLLAPERTRD	P24821	TNC	Tenascin	IMA950	NCT01222221;NCT03665545	27225692;30753611
24.7151	NaN	NaN	NaN	24.6285	NaN	16	1736.85	2.0601e-05	177.83	SPKEVIFSDITENSAT	P24821	TNC	Tenascin	IMA950	NCT01222221;NCT03665545	27225692;30753611
NaN	NaN	NaN	NaN	23.0244	NaN	18	1922.95	3.1149e-07	180.54	SPKEVIFSDITENSATVS	P24821	TNC	Tenascin	IMA950	NCT01222221;NCT03665545	27225692;30753611
NaN	NaN	26.3801	NaN	NaN	NaN	22	2467.27	5.2385e-11	148.04	SPRDLTATEVQSETALLTWRPP	P24821	TNC	Tenascin	IMA950	NCT01222221;NCT03665545	27225692;30753611
NaN	NaN	27.335	NaN	NaN	NaN	17	1898.97	5.1202e-78	267.21	TATEVQSETALLTWRPP	P24821	TNC	Tenascin	IMA950	NCT01222221;NCT03665545	27225692;30753611
27.0666	NaN	NaN	NaN	NaN	NaN	16	1682.84	0.0001549	138.63	VPGDQTSTIIQELEPG	P24821	TNC	Tenascin	IMA950	NCT01222221;NCT03665545	27225692;30753611
25.3001	NaN	NaN	NaN	NaN	NaN	16	1974	0.00071338	114.69	AQPYIAIDWEPEMKKR	P51784	USP11	Ubiquitin carboxyl-terminal hydrolase 11	APVAC1	NCT02149225	30568303
NaN	NaN	26.7295	NaN	NaN	NaN	14	1521.86	0.033306	71.614	VPAGKIIIPPNFQE	Q7Z7G8	VPS13B	Vacuolar protein sorting-associated protein 13B	APVAC1	NCT02149225	30568303
